# Supplementary material for: Targeting KIF20A: a new frontier in cancer treatment revealed by multi-omics analysis
Source: Front Immunol. 2026 Jan 21;17:1744899. doi: 10.3389/fimmu.2026.1744899 (PMC12867832; doi:10.3389/fimmu.2026.1744899)
Supplement: Supplementary file 1 [file DataSheet1.zip]

Archive with 44 entries (43 files):
- supplementary material/
- supplementary material/0.TCPA_PanCancer_Cor.txt
- supplementary material/025NDB.txt
- supplementary material/Aggregation-methylation-data.csv
- supplementary material/CCLE_mutation.csv.7z
- supplementary material/Check025.txt
- supplementary material/code.txt
- supplementary material/cor-TMB.xlsx
- supplementary material/easy_input_limma_KIF20A_KIRC_0.5.csv
- supplementary material/ExpressionAndStageTable.xlsx
- supplementary material/GDSC_mRNA.csv.rar
- supplementary material/GDSC_mutation.csv.7z
- supplementary material/GSE167573-data-Tissue.csv
- supplementary material/HPA-rna_cell_line_cancer_cancers.tsv.zip
- supplementary material/Immu score.xlsx
- supplementary material/KIF20A-exprSurv.csv
- supplementary material/KIF20A-RPPATable.xlsx
- supplementary material/KIF20A.CESC.SingleCancer.Grade.csv
- supplementary material/KIF20A.CHOL_GSE138709Proportion.CellTypes.csv
- supplementary material/KIF20A.CRC_GSE166555Proportion.CellTypes.csv
- supplementary material/KIF20A.OV_GSE147082Proportion.CellTypes.csv
- supplementary material/KIF20A.PAAD_GSE165399Proportion.CellTypes.csv
- supplementary material/KIF20A_All_CellType_Spearman.csv
- supplementary material/KIF20A_Average_expression_in_single_cell_TISCH2.csv
- supplementary material/KIF20A_Cell_Cycle.csv
- supplementary material/KIF20A_GSE167573_Overall Survival_KM.csv
- supplementary material/KIF20A_HPA_Staining.csv
- supplementary material/KIF20A_in_HNSC_Grade.csv
- supplementary material/KIF20A_in_KIRC_Grade.csv
- supplementary material/KIF20A_in_LIHC_Grade.csv
- supplementary material/KIF20A_in_PAAD_Grade.csv
- supplementary material/KIF20A_in_UCEC_Grade.csv
- supplementary material/KIF20A_KIRC_CPTAC_PlotData.csv
- supplementary material/KIF20A_TCGA_oncosignature_gsva_zscore.csv
- supplementary material/KIF20A_TIMER_correlation.rar
- supplementary material/KIRC-GSE175540.rar
- supplementary material/Mutation.oncoprint.txt
- supplementary material/O95235.comPPI-interaction.csv
- supplementary material/ORR.txt
- supplementary material/PanCancer.Methylation.Cor.txt
- supplementary material/TCGA Cross-Omics Analysis.csv
- supplementary material/TIDE_response.txt
- supplementary material/tumor microenvironment (TME).rds
- supplementary material/_mRNA_PanCancer_zscore_TCGA_GTEx_wilcox.csv
