# Supplementary material for: Targeting KIF20A: a new frontier in cancer treatment revealed by multi-omics analysis
Source: Front Immunol. 2026 Jan 21;17:1744899. doi: 10.3389/fimmu.2026.1744899 (PMC12867832; doi:10.3389/fimmu.2026.1744899)
Supplement: Supplementary file 1 [file DataSheet1.zip › supplementary material/0.TCPA_PanCancer_Cor.txt]

TCPA	tumor	Correlation	Pvalue
X4EBP1_pS65	ACC	0.30158191756298	0.0416669416157779
ACC1	ACC	0.388960838729571	0.00792269355682854
BCL2	ACC	-0.423003391921061	0.0036652164668514
BIM	ACC	-0.44027135368486	0.00240855378695868
CD31	ACC	-0.399938328707986	0.00622838485209661
CHK2	ACC	0.330249768732655	0.025467071246571
CYCLINB1	ACC	0.726056120875732	7.5337005544934e-08
CYCLINE1	ACC	0.426086956521739	0.00340547499535394
ECADHERIN	ACC	-0.398704902867715	0.00640143461771208
EEF2	ACC	0.45100215849522	0.00183631187937645
ERALPHA	ACC	-0.48936170212766	0.00064969564667957
ERK2	ACC	0.306938020351526	0.03843918998505
FIBRONECTIN	ACC	0.334813444341659	0.0234171978410264
FOXO3A	ACC	-0.401911810052421	0.00596000946651071
GSK3ALPHABETA	ACC	0.484304656182547	0.000749918221431475
HER2	ACC	-0.370706136293555	0.0116325712046568
INPP4B	ACC	-0.482207832254086	0.000795404607833675
LCK	ACC	-0.303977798334875	0.0404217907949518
MTOR	ACC	0.303114400246685	0.0410156862361475
NCADHERIN	ACC	-0.301880974406414	0.0418765697452243
NFKBP65_pS536	ACC	-0.303484427998767	0.0407602847341421
NOTCH1	ACC	-0.436694418748073	0.00263178517405893
P27_pT157	ACC	-0.39549799568301	0.00687117284695657
P70S6K_pT389	ACC	-0.357755164970706	0.0150978018445899
P90RSK_pT359S363	ACC	-0.350231267345051	0.0174909162404218
PKCDELTA_pS664	ACC	-0.334936786925686	0.0233637885963103
S6	ACC	0.453962380511872	0.00170146233778797
SHC_pY317	ACC	-0.3472710453284	0.0185173825470972
STAT5ALPHA	ACC	-0.398334875115634	0.00645416235435134
SYK	ACC	-0.372802960222017	0.0111416291454074
ARID1A	ACC	0.302621029910577	0.0413582723351592
CD20	ACC	-0.379475161301639	0.00929567940408561
FASN	ACC	0.454702436016034	0.00166916202256622
FOXM1	ACC	0.367252543940796	0.0124818671762253
GAPDH	ACC	0.369966080789392	0.0118102432212988
NRAS	ACC	-0.349984582176997	0.0175745611423487
PRDX1	ACC	-0.370829478877582	0.011603184415855
RAB11	ACC	-0.313598519888992	0.0342711301247431
RAB25	ACC	-0.426086956521739	0.00340547499535394
RBM15	ACC	0.371076164045637	0.0115446028574556
TFRC	ACC	0.499475794017885	0.000484619606275631
TSC1	ACC	0.321492445266728	0.0298247379723352
XBP1	ACC	-0.396114708603145	0.00677857054018227
ACETYLATUBULINLYS40	ACC	-0.376256552574776	0.0103719835191032
X1433BETA	ACC	-0.313845205057046	0.0341242779769311
JAB1	ACC	-0.301880974406414	0.0418765697452243
CMET	ACC	-0.484921369102683	0.000736992911445902
MSH6	ACC	0.471477027443725	0.00106938649184675
PARPCLEAVED	ACC	-0.393401171754548	0.00719433036935469
SMAC	ACC	-0.307924761023743	0.0377964693703727
SNAIL	ACC	-0.44908407175711	0.00174439862454484
BCL2A1	ACC	0.334073388837496	0.023739822228633
CABL	ACC	0.431884057971014	0.00296085928738988
CASPASE3	ACC	0.401295097132285	0.00604276813790017
IGF1R_pY1135Y1136	ACC	0.30891150169596	0.037162668589239
PARP1	ACC	0.329139685476411	0.0259879055335052
CHK1	BLCA	0.321146018637355	1.35168519105709e-09
CYCLINB1	BLCA	0.562789309910782	8.51166878069661e-30
INPP4B	BLCA	-0.388576971349003	1.0638012371675e-13
PCNA	BLCA	0.319521693399546	2.04162378852983e-09
FOXM1	BLCA	0.35031851995463	4.01161149894743e-11
ASNS	BRCA	0.480061508746289	1.07495661294869e-51
BCL2	BRCA	-0.402595469847962	1.83011004167165e-35
CASPASE7CLEAVEDD198	BRCA	0.314825051866018	1.31565949303529e-21
CAVEOLIN1	BRCA	-0.359378410920428	4.23500919983541e-28
CDK1	BRCA	0.33354462115492	3.31354588295802e-24
CHK1_pS345	BRCA	0.309797228316552	6.11542324691263e-21
CYCLINB1	BRCA	0.702917299522641	1.83080438297599e-131
CYCLINE1	BRCA	0.479680044264048	1.32434737498668e-51
DJ1	BRCA	-0.48088392424807	0
EEF2	BRCA	0.358487432884465	5.8513170477335e-28
ERALPHA	BRCA	-0.339789329744594	4.09598283428552e-25
INPP4B	BRCA	-0.363306108351746	1.0060091372496e-28
PR	BRCA	-0.353563182472787	3.42931068548734e-27
S6	BRCA	0.394124808075807	6.22357361166475e-34
ANNEXINVII	BRCA	-0.350379837208143	1.05802368626403e-26
CYCLINE2	BRCA	0.373556228176134	2.14817786440862e-30
EIF4G	BRCA	0.349010244616301	1.71114498264761e-26
FOXM1	BRCA	0.579917722264137	7.36376332165218e-80
GAPDH	BRCA	0.316053716876069	8.99751310569352e-22
RBM15	BRCA	0.396158394198226	2.69397484595311e-34
ENY2	BRCA	0.309683756618855	6.32905008639377e-21
ADAR1	BRCA	0.302604876594641	5.23394729812952e-20
MSH2	BRCA	0.355025083577823	2.03530084119241e-27
MSH6	BRCA	0.511716164771223	1.25592142473647e-59
SLC1A5	BRCA	0.36078554171893	2.53636274031285e-28
CDK1_pY15	BRCA	0.40421836765266	9.20344608964002e-36
CASPASE3	BRCA	0.337251730837288	9.63427146234209e-25
BCL2	CHOL	-0.376640711902113	0.0410017822235791
CHK1	CHOL	0.397107897664071	0.0306204039756643
GATA3	CHOL	-0.513681868743048	0.00414447940446112
MRE11	CHOL	-0.468743047830923	0.00964917015138952
MTOR_pS2448	CHOL	-0.50166852057842	0.00524807279669145
NCADHERIN	CHOL	-0.389543937708565	0.034171557803534
PCNA	CHOL	0.464738598442714	0.0103537163286963
SRC_pY527	CHOL	-0.389543937708565	0.034171557803534
GAPDH	CHOL	0.413125695216908	0.0240946293617753
TIGAR	CHOL	0.438487208008899	0.0161397149392811
CASPASE3	CHOL	0.384649610678532	0.0366436771650762
ERCC5	CHOL	0.460289210233593	0.0111872567727827
CYCLINB1	COAD	0.399701110075613	7.39434701120703e-15
CHK2	DLBC	-0.352272727272727	0.0450242059396487
PCADHERIN	DLBC	0.414438502673797	0.0171879103850445
P53	DLBC	0.383689839572192	0.0282338502967773
S6	DLBC	0.349933155080214	0.0465441265071122
PRDX1	DLBC	-0.376671122994652	0.0314442400530789
SETD2	DLBC	0.359625668449198	0.0405072498998139
CYCLINB1	ESCA	0.53748162439637	1.02757027406096e-10
LCK	ESCA	-0.410286344526359	2.01418179655979e-06
MTOR_pS2448	ESCA	-0.349450613595825	6.48558830836749e-05
PKCALPHA_pS657	ESCA	-0.321856595565578	0.000252011349114267
SRC_pY527	ESCA	-0.357398398461863	4.28265440467605e-05
CYCLINE2	ESCA	0.34848901457647	6.81447233166225e-05
FOXO3A_pS318S321	ESCA	-0.302700925808231	0.000601002112633988
FOXM1	ESCA	0.448510673596034	1.55844694433064e-07
TIGAR	ESCA	-0.426737982700938	6.9568515659516e-07
TFRC	ESCA	0.305174516665182	0.00053895077637415
ACETYLATUBULINLYS40	ESCA	0.351465977674727	5.84384793194304e-05
MSH6	ESCA	0.3157700703077	0.000334272847667133
CRAF	GBM	0.517770204479065	1.49589086184012e-06
CHK2	GBM	0.404552093476144	0.000244815753490381
CYCLINB1	GBM	0.683860759493671	0
KU80	GBM	0.358276533592989	0.0012687688864239
PCNA	GBM	0.424123661148978	0.000113743121062487
PKCALPHA_pS657	GBM	-0.335150925024343	0.00265918731627181
PKCDELTA_pS664	GBM	-0.361319376825706	0.00114652133449189
SHC_pY317	GBM	-0.405087633885102	0.00023987323344105
STATHMIN	GBM	0.315885564061132	0.00456967889481808
ANNEXINVII	GBM	-0.352336903602726	0.00154208285351216
ARID1A	GBM	0.432740993184031	8.00203728915491e-05
BAP1C4	GBM	0.309201557935735	0.00573990155998203
BRCA2	GBM	0.305306718597858	0.00640811570622067
FOXM1	GBM	0.523393378773126	1.10973300763007e-06
HEREGULIN	GBM	-0.302823758519961	0.00686924176807274
PRDX1	GBM	-0.394741966893866	0.000353707257068655
RAB25	GBM	-0.340822784810127	0.00222859467335279
RBM15	GBM	0.368281402142162	0.000906092041809725
SCD1	GBM	-0.332278481012658	0.00290462582077356
X1433BETA	GBM	-0.388291139240506	0.000447948268323248
X1433ZETA	GBM	-0.358909444985394	0.001242406929906
ACVRL1	GBM	-0.327217181220648	0.00324519880063962
DIRAS3	GBM	-0.331962025316456	0.00293287346460656
GCN5L2	GBM	0.39381694255112	0.000365994728358718
MSH2	GBM	0.328724440116845	0.00323636348559642
MSH6	GBM	0.433106134371957	7.88214243113534e-05
CDK1_pY15	GBM	0.307619279454723	0.00600351635741681
CYCLINB1	HNSC	0.365719592544564	5.02271186992592e-12
X4EBP1	KICH	0.358870967741935	0.0040707360402423
X53BP1	KICH	0.333765360983103	0.00777245931494338
BIM	KICH	0.436875960061444	0.000391356608735768
CLAUDIN7	KICH	-0.427899385560676	0.000526759585976124
CYCLINB1	KICH	0.46753153243013	0.000111849444056915
ECADHERIN	KICH	-0.424731182795699	0.000583940737613405
ERALPHA	KICH	-0.328004992319508	0.00895512370115775
ERALPHA_pS118	KICH	-0.307315668202765	0.0145980156001828
GATA3	KICH	-0.366839477726575	0.00328129683023174
HER2	KICH	-0.305731566820276	0.0151353231510355
HER2_pY1248	KICH	-0.528705837173579	1.15931803479066e-05
MEK1	KICH	-0.372791858678955	0.00278393304864862
PCNA	KICH	0.373607910906298	0.00272128653355463
SRC	KICH	-0.376584101382488	0.00250336328564367
SRC_pY527	KICH	-0.334437403993856	0.00764384384654393
YB1	KICH	0.317828341013825	0.011432576967061
X4EBP1_pT70	KICH	0.330309139784946	0.00846437973521487
ARID1A	KICH	0.335205453149002	0.00749914736707278
GAPDH	KICH	0.365975422427035	0.00335973186419755
P90RSK	KICH	-0.311827956989247	0.0131569010564843
RAB25	KICH	-0.352390552995392	0.00483286046023886
TFRC	KICH	0.555299539170507	3.49021286659693e-06
EPPK1	KICH	-0.390600998463902	0.00167299501175069
P62LCKLIGAND	KICH	0.424299155145929	0.000592161875099645
ACC1	KIRC	0.343977021537542	1.01110670680867e-13
BAX	KIRC	0.393565601047351	7.9472767639649e-18
BCL2	KIRC	-0.309041564500138	3.09224789045602e-11
CD31	KIRC	-0.370149865815401	8.13497086149806e-16
COLLAGENVI	KIRC	-0.30949557490979	2.88400015641384e-11
CYCLINB1	KIRC	0.677818714851397	9.4119704375357e-61
EEF2	KIRC	0.424114373101711	1.00451745070419e-20
PCADHERIN	KIRC	0.384736314024573	4.82570744459557e-17
PAI1	KIRC	0.356844039925399	1.31291562884075e-14
S6	KIRC	0.333056670006546	6.54878573313035e-13
YB1_pS102	KIRC	0.41600009505453	6.324574942339e-20
RAB11	KIRC	-0.372903832337161	4.97534856701666e-16
TFRC	KIRC	0.419225084612781	3.06221452175473e-20
IGF1R_pY1135Y1136	KIRC	-0.361323717632476	4.45697004789772e-15
X1433EPSILON	KIRP	-0.32343383013497	2.27851232271002e-06
CAVEOLIN1	KIRP	0.308743546449329	6.68374809901807e-06
CYCLINB1	KIRP	0.344224567784437	3.80223950232824e-07
CYCLINE1	KIRP	0.376358484713929	2.28482817717819e-08
PEA15	KIRP	0.313788786850464	4.14221337655857e-06
SMAD4	KIRP	-0.304151648970138	9.25285532392876e-06
ANNEXINVII	KIRP	-0.334208689158035	9.99046303503058e-07
TFRC	KIRP	0.355544762052318	1.4625381988756e-07
MSH6	KIRP	0.361860990877444	8.4422296421176e-08
BRD4	KIRP	0.342409684929316	4.41630695543974e-07
PARP1	KIRP	0.307983503517313	6.34663882856944e-06
X4EBP1	LGG	0.315894976912381	1.82277146042705e-11
X53BP1	LGG	0.300578200733862	2.22160045789154e-10
ASNS	LGG	0.386877495259215	7.12354661642653e-17
ATM	LGG	0.418322559979805	0
BAX	LGG	0.404732565591704	1.85582775729236e-18
BECLIN	LGG	-0.365147289493983	4.51298665102433e-15
CRAF	LGG	0.354102328699511	4.42124260842302e-14
CD31	LGG	-0.300526797379298	1.81512579933782e-10
CLAUDIN7	LGG	-0.370479142593514	1.67816029925375e-15
CYCLINB1	LGG	0.497919192525128	1.91041439244436e-28
EEF2K	LGG	0.335701521777466	7.70975989280957e-13
GATA3	LGG	-0.326051135996811	3.70546565251974e-12
INPP4B	LGG	-0.37225225901059	1.17051176030527e-15
KU80	LGG	0.359889843278815	1.50942052587001e-14
PKCDELTA_pS664	LGG	-0.300758548038214	1.75502405492052e-10
PR	LGG	-0.313673133447481	2.56238266487957e-11
S6	LGG	0.338325301194075	4.98307362938935e-13
SMAD1	LGG	0.377612604377565	4.33966134211113e-16
XRCC1	LGG	0.31087258473532	3.92043757052051e-11
ARAF_pS299	LGG	-0.364286705163767	6.4064593068246e-15
ANNEXINVII	LGG	-0.351117070181597	5.58958642394075e-14
EIF4G	LGG	0.306995475727358	8.80437113267951e-11
G6PD	LGG	-0.321400952827132	7.74226231976843e-12
HEREGULIN	LGG	-0.371498004127528	1.38619684903246e-15
PKCPANBETAII_pS660	LGG	-0.314986677685122	2.09579001062184e-11
RAB25	LGG	-0.35467896488133	2.98549438901317e-14
RBM15	LGG	0.449856599607077	6.53444643669454e-23
SCD1	LGG	-0.446159387743636	1.60588450840624e-22
ACETYLATUBULINLYS40	LGG	-0.305648628763849	8.56397157173605e-11
JAB1	LGG	-0.33986814622916	3.84768652676781e-13
MSH6	LGG	0.429305699087008	8.44320795267022e-21
SNAIL	LGG	-0.312251353171981	3.1816349083115e-11
BRD4	LGG	0.436598849700984	1.56188530006101e-21
X1433EPSILON	LIHC	-0.503764191609495	0
X4EBP1_pS65	LIHC	0.497796126525408	0
X4EBP1_pT37T46	LIHC	0.338244996256046	3.68010960354962e-06
X53BP1	LIHC	0.331529487715435	5.14041298108025e-06
ACC1	LIHC	0.346574788011252	2.0497761592039e-06
AKT_pS473	LIHC	-0.342877380446441	2.6630674531121e-06
AMPKALPHA	LIHC	0.356126930160079	1.02701519001065e-06
AR	LIHC	-0.319662841762289	1.28243197489367e-05
ATM	LIHC	0.509774755631109	0
BAK	LIHC	-0.612468688639044	5.10319239469967e-20
BAX	LIHC	0.318523465484791	1.38096885503444e-05
BCL2	LIHC	-0.477928885111206	9.39168429438422e-12
BCLXL	LIHC	0.354149717685629	1.18705489114826e-06
BECLIN	LIHC	-0.476935219476656	1.10848954588001e-11
BIM	LIHC	0.352767490336551	1.31280106609759e-06
CJUN_pS73	LIHC	-0.469022322060996	3.46009173102914e-11
CMET_pY1235	LIHC	-0.440515653775322	8.03913081826967e-10
CMYC	LIHC	-0.366836662416773	4.61123296271963e-07
CRAF	LIHC	0.501894238358327	0
CD31	LIHC	-0.494156646103642	1.55523493425981e-12
CD49B	LIHC	-0.438399023738254	6.72158525588311e-10
CDK1	LIHC	-0.431813708848794	1.28371219056536e-09
CHK1	LIHC	-0.303719668913039	3.52087603408385e-05
CHK1_pS345	LIHC	-0.30061927023253	4.25757971794634e-05
CYCLINB1	LIHC	0.516281140590533	0
CYCLINE1	LIHC	-0.319482727217534	1.29755240548508e-05
EGFR_pY1068	LIHC	-0.552219051666565	0
ERALPHA	LIHC	-0.544795903911926	0
ERK2	LIHC	0.518095702596399	8.04359077017587e-14
FIBRONECTIN	LIHC	0.391044866735474	6.7948920618069e-08
FOXO3A	LIHC	-0.522194828382693	4.73074723652744e-14
GSK3ALPHABETA	LIHC	0.459294112885273	1.11781228399296e-10
HER2_pY1248	LIHC	-0.481887357577965	4.38729286063183e-12
INPP4B	LIHC	-0.545874567421529	0
JNK_pT183Y185	LIHC	-0.465407888612308	5.45402079768991e-11
KU80	LIHC	0.554072363621561	5.91452795777393e-16
LCK	LIHC	0.352063222228968	1.38166738804602e-06
LKB1	LIHC	0.320529010584259	1.21202110437398e-05
MAPK_pT202Y204	LIHC	-0.435678869933014	1.28985071741574e-09
MRE11	LIHC	-0.32399789731345	8.6126054629938e-06
MTOR_pS2448	LIHC	-0.320512132953165	1.08859263690187e-05
NOTCH1	LIHC	-0.423833808916682	3.93691231069687e-09
P27	LIHC	-0.335179001477344	4.54630734925889e-06
P38MAPK	LIHC	0.437093477424969	1.12455811138703e-09
P53	LIHC	-0.528401700160805	2.08893467630685e-14
P70S6K_pT389	LIHC	-0.472212005045294	1.93306347474318e-11
P90RSK_pT359S363	LIHC	-0.485297636906158	4.39553917517603e-12
PDK1_pS241	LIHC	0.394171574282071	5.24776125064589e-08
PEA15	LIHC	0.369040535891365	3.89718900656731e-07
PKCDELTA_pS664	LIHC	-0.376419160949548	2.19951348298076e-07
PR	LIHC	-0.561768442398045	1.91186700047442e-16
RAD51	LIHC	-0.444091635804343	5.62477368645267e-10
S6	LIHC	0.41866512860988	6.30400048438883e-09
SHC_pY317	LIHC	-0.317033287832603	1.37133548853159e-05
SMAD1	LIHC	0.414411397006608	6.64736467742198e-09
SMAD3	LIHC	0.452014652014652	2.47975826402863e-10
SMAD4	LIHC	-0.457513205027017	1.36502700645809e-10
SRC_pY416	LIHC	-0.49056750782569	2.3777465235806e-12
STAT3_pY705	LIHC	-0.331685993564447	5.76906815599543e-06
SYK	LIHC	0.389156699653937	7.93226110625805e-08
TUBERIN	LIHC	0.339293475043795	2.97618673609142e-06
VEGFR2	LIHC	0.311559711007225	2.15762761175565e-05
X4EBP1_pT70	LIHC	0.340111074065104	2.80731393329452e-06
ARAF_pS299	LIHC	-0.549741970736446	0
ARID1A	LIHC	0.50284540505535	0
BRAF	LIHC	0.504519053690324	0
BRCA2	LIHC	-0.435701131281242	1.28707911049099e-09
FOXO3A_pS318S321	LIHC	-0.582654362212373	0
FOXM1	LIHC	-0.395385829639973	4.74341199183174e-08
GAPDH	LIHC	0.324489670982208	8.33068633591152e-06
HEREGULIN	LIHC	-0.538781292372453	0
NRAS	LIHC	-0.495607681990472	1.30811583388149e-12
PI3KP85	LIHC	0.472033675348592	2.30929060788766e-11
PKCPANBETAII_pS660	LIHC	0.359474227430028	8.0200434159366e-07
RAB25	LIHC	-0.349025560075284	1.72025927009536e-06
RAPTOR	LIHC	0.415469613259668	8.39666659689743e-09
RBM15	LIHC	0.394386092728634	5.15506242045791e-08
RICTOR_pT1135	LIHC	0.339896383542792	3.28116910817916e-06
SCD1	LIHC	-0.433089689499625	1.13367981746304e-09
SF2	LIHC	-0.497483707467586	1.04462298231446e-12
TFRC	LIHC	0.328664521482201	7.07322871344421e-06
TSC1	LIHC	0.433956651083723	1.52239231147139e-09
TUBERIN_pT1462	LIHC	-0.380002418393193	1.31842078767102e-07
XBP1	LIHC	-0.409539999595248	1.4172388132677e-08
X1433BETA	LIHC	-0.520701030093295	0
ACVRL1	LIHC	-0.492131625280797	0
DIRAS3	LIHC	-0.518155141359561	0
ANNEXIN1	LIHC	-0.40864752190719	1.5320060552881e-08
JAB1	LIHC	-0.510847347863922	0
CMET	LIHC	-0.499653937222998	0
ERCC1	LIHC	-0.302618744055208	3.7674958600931e-05
MSH2	LIHC	-0.470462702591363	2.34524198718657e-11
MSH6	LIHC	0.542426082205088	0
PARPCLEAVED	LIHC	-0.513905247606905	0
RB	LIHC	-0.525924351891203	0
SETD2	LIHC	-0.411055795033696	1.2409973706257e-08
SNAIL	LIHC	-0.537480015380568	0
BRD4	LIHC	0.575674417663368	0
ARAF	LIHC	0.334895675227167	4.63547900389446e-06
BRAF_pS445	LIHC	0.45982231396596	1.05275574690126e-10
BCL2A1	LIHC	0.394367878898266	5.16287153813598e-08
CABL	LIHC	0.440072450569688	8.39902144183634e-10
CHK1_pS296	LIHC	0.454335903507174	1.93378695098609e-10
COG3	LIHC	0.303501102948617	3.56859219654733e-05
DUSP4	LIHC	-0.469202436605751	3.37986378704678e-11
IRF1	LIHC	0.339602938497966	3.3489103190821e-06
JAK2	LIHC	0.335170906441625	4.54883230449708e-06
SHP2_pY542	LIHC	-0.479681460344444	6.86600230764512e-12
PDL1	LIHC	-0.337286917049664	3.43254672309281e-06
X4EBP1	LUAD	0.548562666293736	1.94053995719234e-29
X4EBP1_pS65	LUAD	0.363735362954422	1.81420096021446e-12
AKT_pS473	LUAD	-0.322499650706095	4.38761643988216e-10
ASNS	LUAD	0.45853550016217	5.81610864982948e-20
BETACATENIN	LUAD	-0.305728664010649	3.67644463474272e-09
BIM	LUAD	0.310415083113152	2.5059847639348e-09
CASPASE7CLEAVEDD198	LUAD	0.342153606107643	3.05882759572624e-11
CAVEOLIN1	LUAD	-0.412849505723575	3.98146324998641e-16
CHK1	LUAD	0.328869668512688	2.42251383921762e-10
CHK2	LUAD	0.313203368096344	1.77836199230463e-09
CYCLINB1	LUAD	0.72431953134025	0
CYCLINE1	LUAD	0.404989875586089	1.59641746213873e-15
FIBRONECTIN	LUAD	0.398870364718224	4.59012909202254e-15
MAPK_pT202Y204	LUAD	-0.347051807980741	2.06071526028127e-11
MTOR_pS2448	LUAD	-0.413782599223859	0
P38_pT180Y182	LUAD	-0.308035751080141	2.76586050581129e-09
PAI1	LUAD	0.440305329337811	0
PCNA	LUAD	0.451189979475564	0
PTEN	LUAD	-0.319710706182935	6.30609255322466e-10
STAT3_pY705	LUAD	-0.372454893276941	3.43623095304857e-13
XRCC1	LUAD	0.375293875004022	2.95557558792523e-13
YAP_pS127	LUAD	-0.312834392435023	1.86131184813618e-09
X4EBP1_pT70	LUAD	0.471264370089735	3.88189162182275e-21
CYCLINE2	LUAD	0.406260665084564	0
EIF4G	LUAD	0.31108261520665	2.3091652030735e-09
FOXM1	LUAD	0.577378864420038	0
MYH11	LUAD	-0.332791188680126	1.11381701989161e-10
P90RSK	LUAD	-0.327927316805826	2.74005961961724e-10
PDCD4	LUAD	-0.342354709724732	2.97366026161106e-11
PKCPANBETAII_pS660	LUAD	-0.362304212428735	1.63039902880162e-12
RICTOR	LUAD	-0.335755192165373	9.72002672719729e-11
TRANSGLUTAMINASE	LUAD	-0.378468196944415	1.33095613968033e-13
TFRC	LUAD	0.460181486441793	0
TUBERIN_pT1462	LUAD	-0.331120182678558	1.80200637878417e-10
MSH6	LUAD	0.503701888765047	0
SHP2_pY542	LUAD	-0.335502526916234	1.00554627823158e-10
THYMIDILATESYNTHASE	LUAD	0.325924873886604	2.79600681472423e-10
NAPSINA	LUAD	-0.461594476388073	3.06610807404682e-20
P63	LUAD	-0.313797843536385	1.65220855335013e-09
RET_pY905	LUAD	-0.417678338675876	0
CYCLINB1	LUSC	0.422035500827504	0
PCNA	LUSC	0.341879212892022	2.94132292754362e-10
X4EBP1	MESO	0.430724484399788	0.000595484319875158
ASNS	MESO	0.330037017451084	0.00967985786197272
BCL2	MESO	-0.313061872025383	0.0143487659637417
CRAF	MESO	0.335748281332628	0.00844012619760679
CHK1	MESO	0.584822845055526	1.25358033450762e-06
CYCLINB1	MESO	0.650502379693284	3.58980032588572e-08
ERALPHA	MESO	-0.344420941300899	0.0068232757951652
GAB2	MESO	0.388577472236912	0.00211460693428979
P27	MESO	-0.413855103120042	0.00100735454808131
PCNA	MESO	0.436065573770492	0.000501482643906241
PTEN	MESO	-0.325965097831835	0.0106581645349518
FOXM1	MESO	0.409413008989952	0.00115209337520654
PDCD4	MESO	-0.434056054997356	0.000535133807754449
TFRC	MESO	0.310659844816213	0.0148195485291775
P62LCKLIGAND	MESO	0.365362242199894	0.00398952409497698
ACVRL1	MESO	-0.377260708619778	0.00289703018309627
CMET	MESO	-0.336858804865151	0.00821592334510156
MSH6	MESO	0.371126388154416	0.00342139127199439
ERCC5	MESO	-0.302062400846113	0.0183201077108119
ASNS	OV	0.339663934266633	1.44798393642665e-07
CDK1	OV	0.521567787534804	0
CYCLINB1	OV	0.641390992815281	0
PCNA	OV	0.373325999337993	6.20915054551329e-09
CYCLINE2	OV	0.331756848848303	2.88517080656643e-07
FOXM1	OV	0.57331431686754	0
TSC1	OV	0.377256177106252	4.19712390410825e-09
CYCLINB1	PAAD	0.480328213759731	7.81244060923284e-07
GAB2	PAAD	-0.340996754840643	0.000632837799957497
MTOR_pS2448	PAAD	-0.350497454551872	0.000402920935713178
FOXM1	PAAD	0.371803454277681	0.000181445066167236
RAPTOR	PAAD	-0.309016952610472	0.00204826733175495
ACETYLATUBULINLYS40	PAAD	-0.327799348417905	0.00104270009577982
JAK2	PAAD	-0.327289303725239	0.00106257388491601
BAX	PCPG	0.313285662977112	0.00431169835577327
CYCLINB1	PCPG	0.376715534223615	0.000531076577018793
EEF2	PCPG	0.406514948683623	0.000171231519964854
SHC_pY317	PCPG	-0.341474298277119	0.00178803705487964
MYOSINIIA_pS1943	PCPG	0.37932760853713	0.000482828864547049
TFRC	PCPG	0.46051958511553	1.68010807594869e-05
P62LCKLIGAND	PCPG	-0.334878810635496	0.00221242714874034
X53BP1	PRAD	0.324495546284032	5.03216010411035e-10
ACC1	PRAD	0.408410230187126	1.67578783216714e-15
CAVEOLIN1	PRAD	-0.416122283175883	4.33933634788704e-16
CHK2	PRAD	0.359924990641323	5.26945571011614e-12
CYCLINB1	PRAD	0.452658597510171	4.40333895160064e-19
EGFR_pY1173	PRAD	-0.332834577075265	2.17670680276955e-10
GAB2	PRAD	0.338813658337526	7.54121083706698e-11
KU80	PRAD	0.322052821422449	8.62529955902494e-10
LKB1	PRAD	-0.381699422504867	1.3893870580245e-13
PKCALPHA	PRAD	-0.379574163664726	1.94149041296416e-13
PKCALPHA_pS657	PRAD	-0.37887277003673	2.16700855109118e-13
PKCDELTA_pS664	PRAD	-0.327004838523463	4.61376216403743e-10
PR	PRAD	-0.351300593707471	1.80174536205391e-11
SYK	PRAD	0.311093123788495	2.72405628434116e-09
XRCC1	PRAD	0.306499876255542	4.76755684792225e-09
ARID1A	PRAD	0.320105936724848	1.09967823417829e-09
BAP1C4	PRAD	0.310168596128482	3.70028028602612e-09
BRCA2	PRAD	-0.347611657968998	2.23607357841973e-11
EIF4G	PRAD	0.372159099059172	6.1223038424658e-13
MYOSINIIA_pS1943	PRAD	0.360519493023465	3.50386526126275e-12
RBM15	PRAD	0.364764850159336	1.86961814946067e-12
RICTOR	PRAD	-0.323603388015995	7.0993872098381e-10
RICTOR_pT1135	PRAD	-0.339292542746767	7.06526766647981e-11
TFRC	PRAD	0.334752470779072	1.30496508117439e-10
ACVRL1	PRAD	-0.455574549686673	2.44874216709655e-19
MSH6	PRAD	0.354640914011491	8.23513963885925e-12
IGF1R_pY1135Y1136	PRAD	-0.349045092812226	1.82764865980948e-11
CYCLINB1	READ	0.472627477934446	5.72151897039991e-08
FASN	READ	0.372779813694357	2.69386168650798e-05
CRAF	SARC	0.369548514892751	1.75893320310053e-08
CHK1	SARC	0.471888083739239	1.03728417677964e-13
CYCLINB1	SARC	0.654109113882261	0
CYCLINE1	SARC	0.309678080978529	2.86599116767138e-06
INPP4B	SARC	-0.431183715013839	2.54445192764949e-11
PCNA	SARC	0.377862329590106	7.96934562031439e-09
ANNEXINVII	SARC	-0.326593074416868	7.53554611013133e-07
ARID1A	SARC	0.453387523026141	8.84903254080766e-13
BAP1C4	SARC	0.319458329745853	1.33651409340576e-06
CYCLINE2	SARC	0.425559276785866	5.05063319023686e-11
FOXM1	SARC	0.522711643185873	5.76436273976376e-17
G6PD	SARC	-0.302419396853583	4.96498862766622e-06
PRDX1	SARC	-0.350655974238143	9.8157994658923e-08
RBM15	SARC	0.39910752625076	9.46773129711806e-10
TFRC	SARC	0.337156629941865	2.651821999663e-07
JAB1	SARC	-0.444656920784592	4.08432226990535e-12
MSH6	SARC	0.522969106720096	0
BRD4	SARC	0.408462212999274	3.50403089866036e-10
CDK1_pY15	SARC	0.43280479919889	2.07503633738169e-11
CYCLINB1	SKCM	0.491149597079944	0
X4EBP1	STAD	0.357754072823205	1.39639588775774e-11
ACC1	STAD	0.333046087870226	3.80692472428703e-10
BCL2	STAD	-0.360642948884235	1.27975688803564e-11
CYCLINB1	STAD	0.634459010585057	0
CYCLINE1	STAD	0.463193675539218	0
PCNA	STAD	0.400140775562628	2.21558697112642e-14
PKCALPHA	STAD	-0.320548512251312	1.81823859932422e-09
PKCALPHA_pS657	STAD	-0.344676998329204	8.32672467342625e-11
PR	STAD	-0.365337634422893	4.77258544736704e-12
CYCLINE2	STAD	0.30253432303689	1.53134211324712e-08
FASN	STAD	0.395380347098758	5.67447229649469e-14
FOXM1	STAD	0.38152711286144	4.38032485567488e-13
TFRC	STAD	0.464239563962688	2.31067469386265e-19
ACVRL1	STAD	-0.335095374264913	2.92588731107931e-10
CDK1_pY15	STAD	0.322210271238129	1.84119941160035e-09
X4EBP1	TGCT	0.350437900429084	0.000234959859668335
AKT	TGCT	-0.373449714923882	8.3604782346551e-05
ASNS	TGCT	0.382238048939333	4.84757173621761e-05
BCL2	TGCT	-0.402731244734419	2.01087759921312e-05
CAVEOLIN1	TGCT	-0.333656615529301	0.000476875665829015
CDK1	TGCT	0.323693646035385	0.00071328155837617
CYCLINB1	TGCT	0.5460726111405	1.79730108681192e-09
CYCLINE1	TGCT	0.379190423009855	6.38577618095077e-05
HER3	TGCT	0.339054448558945	0.000381335230657184
MIG6	TGCT	0.354758126138835	0.000194616023346878
P27	TGCT	-0.425674484217951	6.0106684099172e-06
P38_pT180Y182	TGCT	-0.366024020846803	0.000117641613937171
PCNA	TGCT	0.472918926995793	2.69379746359874e-07
PKCALPHA	TGCT	-0.345284978153961	0.000293180298343004
PKCALPHA_pS657	TGCT	-0.356247183526323	0.00018227267543655
PTEN	TGCT	-0.322322145810067	0.000753170757327333
RB_pS807S811	TGCT	0.334861576441545	0.000453810923442823
FASN	TGCT	0.341082309606379	0.000350263442822419
FOXO3A_pS318S321	TGCT	-0.404318266423715	1.85461385288639e-05
FOXM1	TGCT	0.483855483061972	1.89452260455523e-07
GAPDH	TGCT	0.410607574599816	1.34082194475855e-05
HEREGULIN	TGCT	0.434070024882933	3.78355133123242e-06
MYH11	TGCT	-0.40077195869825	2.22089614233881e-05
TIGAR	TGCT	0.321117184897823	0.000789895176870248
XBP1	TGCT	-0.318628891631889	0.000870984070237738
MSH2	TGCT	0.334548090675758	0.000459710372262244
MSH6	TGCT	0.336105723074512	0.000431079370878984
CASPASE3	TGCT	0.359754305531065	0.000156017142788362
ATM	THCA	0.316350857006723	5.39277448038345e-10
EEF2	THCA	0.303715535618161	2.23166093406831e-09
PDK1_pS241	THCA	0.304973130906206	2.30289117799803e-09
BRCA2	THCA	-0.302480184289849	2.60951638209909e-09
HEREGULIN	THCA	-0.303541637686107	2.28144552678554e-09
PI3KP85	THCA	0.343135586014761	1.02074232642205e-11
TFRC	THCA	0.340481720666733	1.50381038204551e-11
X1433ZETA	THCA	0.305855127395979	1.69909400152994e-09
X4EBP1	THYM	0.465061602391193	7.30484437782127e-06
X4EBP1_pS65	THYM	0.446744915068893	1.77810208630745e-05
AR	THYM	0.513322884012539	5.52959592421368e-07
BAX	THYM	0.550458381267726	3.3241605452034e-08
BECLIN	THYM	-0.341893271123423	0.00126476033514248
BETACATENIN	THYM	-0.496992782678428	1.37884406087389e-06
CMET_pY1235	THYM	0.331103739884814	0.00182506144452653
CRAF	THYM	0.591583436611504	2.34029323563744e-09
CDK1	THYM	0.608843041481373	0
CHK1	THYM	0.784136472989721	0
CHK1_pS345	THYM	0.324979951884523	0.0022351078617086
CLAUDIN7	THYM	-0.370726106291463	0.000446009033868238
COLLAGENVI	THYM	-0.304676678574032	0.00425725130872088
CYCLINB1	THYM	0.788455930597069	0
CYCLIND1	THYM	-0.387238463220821	0.000235311252249767
DJ1	THYM	-0.356455493183641	0.000755781571532081
DVL3	THYM	-0.56553911205074	2.07277679568483e-08
ECADHERIN	THYM	-0.408689946781366	9.76700078590687e-05
EEF2	THYM	0.397827513304658	0.000153525483772163
EGFR	THYM	-0.377341984398921	0.000346526540503761
EGFR_pY1068	THYM	-0.464095647736385	7.66476879100972e-06
EGFR_pY1173	THYM	0.425293431508347	4.75432095042557e-05
ERALPHA_pS118	THYM	0.381424509732449	0.000295800941338272
ERK2	THYM	-0.481974921630094	3.07842556835367e-06
GAB2	THYM	0.69065757818765	0
GATA3	THYM	0.733560545308741	0
GSK3ALPHABETA	THYM	0.543577312823504	8.97079259543823e-08
HER2	THYM	-0.365440694029307	0.000543678753006771
IGFBP2	THYM	-0.390300357220967	0.00020826510864045
JNK_pT183Y185	THYM	-0.370562076255741	0.00044877989448826
KU80	THYM	0.403605015673981	0.000120919661297079
LCK	THYM	0.694466720128308	0
MAPK_pT202Y204	THYM	-0.320678719836699	0.00257104216508038
NCADHERIN	THYM	-0.472351826201064	5.05919039104875e-06
P27	THYM	0.346030473135525	0.0010952174169768
P38MAPK	THYM	0.368867099219946	0.0004783536357257
P53	THYM	-0.450371801414303	1.49648013945882e-05
P70S6K1	THYM	0.35084202085004	0.000924247572963613
P70S6K_pT389	THYM	0.427591800287847	3.61461965244836e-05
P90RSK_pT359S363	THYM	-0.533498578406357	1.67806600580862e-07
PAXILLIN	THYM	-0.313898811693519	0.00319362962044896
PCNA	THYM	0.769391995334257	0
PKCALPHA_pS657	THYM	-0.342093752278195	0.00125602337584967
PKCDELTA_pS664	THYM	0.396717561777655	0.000142283402750368
PTEN	THYM	0.527265437048917	2.44528026110919e-07
RB_pS807S811	THYM	0.776900925858424	0
S6	THYM	0.535940803382664	1.44478629025893e-07
SHC_pY317	THYM	-0.458864912152803	9.92217315829925e-06
SMAD1	THYM	0.489574979951884	2.05911782192944e-06
SMAD3	THYM	0.443646569949697	2.05735346323908e-05
SRC	THYM	-0.576237515491726	9.34067575122752e-09
STATHMIN	THYM	0.743384121892542	0
XRCC1	THYM	0.532149887001531	1.82169833066876e-07
YAP	THYM	-0.381989502077714	0.000289347755893994
YAP_pS127	THYM	-0.406922067507472	0.000105235202419954
X4EBP1_pT70	THYM	0.424856018079755	4.8475563697775e-05
ARAF_pS299	THYM	-0.417602245388933	6.66540639908529e-05
ANNEXINVII	THYM	-0.475012757891667	4.41586810040832e-06
ARID1A	THYM	0.60392214040971	3.00220211233159e-10
BAP1C4	THYM	0.469071225486622	5.97424390046336e-06
CD20	THYM	0.477272727272727	3.93093930334378e-06
CYCLINE2	THYM	0.548680469490413	6.47220728202917e-08
ETS1	THYM	0.63501494495881	0
FOXM1	THYM	0.624753954946417	0
G6PD	THYM	-0.434679594663556	3.1151326910094e-05
GAPDH	THYM	0.520777137858132	3.59017556030886e-07
P27_pT198	THYM	0.370398046220019	0.000451566578033992
P90RSK	THYM	-0.322001540070139	0.00235454965814471
PRDX1	THYM	-0.490522709047168	1.95719853552046e-06
RAB25	THYM	-0.323904643872567	0.00231515032375999
RBM15	THYM	0.617922185625471	1.81730039823829e-10
EPPK1	THYM	-0.399449588102355	0.000143631604215831
DIRAS3	THYM	-0.474192607713057	4.60541851836798e-06
ANNEXIN1	THYM	-0.470677219318599	4.21468399484847e-06
PREX1	THYM	-0.506069111321717	8.34233959033335e-07
JAB1	THYM	-0.423142815484435	5.22942084857167e-05
CMET	THYM	-0.331469761384215	0.00171156089035676
ERCC1	THYM	0.407013195305096	0.000104832292904393
MSH2	THYM	0.521597288036743	3.42151162393595e-07
MSH6	THYM	0.730899613618138	0
RB	THYM	0.550247867609535	5.84632930621249e-08
SNAIL	THYM	-0.33081213093242	0.00184292504372303
BRD4	THYM	0.442491263087187	1.77625139696827e-05
CDK1_pY15	THYM	0.680979806080047	0
CASPASE3	THYM	0.464095647736385	7.66476879100972e-06
CHK1_pS296	THYM	0.658893430118335	3.98995399264737e-12
ERCC5	THYM	0.394546912590216	0.000175495668013787
PDL1	THYM	-0.323740613836845	0.00232758510090982
CDK1	UCEC	0.406973823111826	4.53238258545934e-17
CYCLINB1	UCEC	0.654265256145467	2.96347628190168e-49
PCNA	UCEC	0.454642350865456	2.16095326826458e-21
RAD51	UCEC	0.353510423167159	5.55645742334476e-13
FOXM1	UCEC	0.622599786678694	0
P62LCKLIGAND	UCEC	0.34855342734505	1.67095607792366e-12
MSH2	UCEC	0.352253796586033	6.7932432586754e-13
MSH6	UCEC	0.409265531635821	0
CDK1_pY15	UCEC	0.354790107214476	6.20833937032927e-13
X4EBP1	UCS	0.356600086843248	0.0132692884275713
X4EBP1_pT37T46	UCS	0.305362570560139	0.0352381504651681
CRAF	UCS	0.429114198871038	0.00254613979912554
CD31	UCS	-0.309921841076856	0.0324935857632856
CD49B	UCS	-0.360290924880591	0.0122969357230925
CHK1	UCS	0.335974815458098	0.0200092430673652
CYCLINB1	UCS	0.326313504125054	0.0240545175170606
FOXO3A	UCS	-0.348892748588797	0.0155149031273441
INPP4B	UCS	-0.36377452723251	0.0110343755648292
FOXM1	UCS	0.36615284411637	0.0108788673311777
MYH11	UCS	-0.382761615284412	0.00760168597351435
PRDX1	UCS	-0.381133304385584	0.00787948434055757
RAB25	UCS	-0.352257924446374	0.0144972796849787
JAB1	UCS	-0.358336951801997	0.0128037675042244
MSH6	UCS	0.305796786799826	0.0349687242587386
SMAC	UCS	-0.315349544072948	0.0294610978608208
ACC1	UVM	0.678321678321678	0.0188251260525212
AKT	UVM	-0.832167832167832	0.00144087257368034
ATM	UVM	0.72027972027972	0.0110205186889633
BECLIN	UVM	-0.657342657342657	0.0239810831714622
BIM	UVM	0.713286713286713	0.0121143948815955
CKIT	UVM	0.657342657342657	0.0239810831714622
CYCLINB1	UVM	0.629370629370629	0.0323947497201257
CYCLIND1	UVM	-0.664335664335664	0.0221592071503023
CYCLINE1	UVM	0.622377622377623	0.0348001228553438
EIF4E	UVM	0.727272727272727	0.0100009174971863
GAB2	UVM	0.741258741258741	0.0081706398158992
IGFBP2	UVM	0.657342657342657	0.0239810831714622
MEK1	UVM	0.65034965034965	0.0259115168459695
PKCALPHA	UVM	0.79020979020979	0.00361681438239293
PKCALPHA_pS657	UVM	0.769230769230769	0.0052529205777348
RAD50	UVM	0.643356643356643	0.0279545528218171
XRCC1	UVM	0.776223776223776	0.0046598806161296
RBM15	UVM	0.678321678321678	0.0188251260525212
TRANSGLUTAMINASE	UVM	0.608391608391608	0.0400020487886457
ENY2	UVM	0.741258741258741	0.0081706398158992
GCN5L2	UVM	0.741258741258741	0.0081706398158992
CASPASE8	UVM	-0.643356643356643	0.0279545528218171
RB	UVM	-0.636363636363636	0.0301142647296562
SNAIL	UVM	-0.587412587412588	0.0488448583092957
AXL	UVM	0.741258741258741	0.0081706398158992
MYOSINIIA	UVM	0.741258741258741	0.0081706398158992
SLC1A5	UVM	0.741258741258741	0.0081706398158992
GATA6	UVM	0.741258741258741	0.0081706398158992
CD26	UVM	0.657342657342657	0.0239810831714622
ERCC5	UVM	-0.587412587412588	0.0488448583092957
PARP1	UVM	0.741258741258741	0.0081706398158992
CA9	UVM	0.741258741258741	0.0081706398158992
COMPLEXIISUBUNIT30	UVM	0.741258741258741	0.0081706398158992
GYGGLYCOGENIN1	UVM	0.741258741258741	0.0081706398158992
GYS	UVM	0.741258741258741	0.0081706398158992
GYS_pS641	UVM	0.741258741258741	0.0081706398158992
HIF1ALPHA	UVM	0.741258741258741	0.0081706398158992
LDHA	UVM	0.741258741258741	0.0081706398158992
LDHB	UVM	0.741258741258741	0.0081706398158992
MITOCHONDRIA	UVM	0.741258741258741	0.0081706398158992
OXPHOSCOMPLEXVSUBUNITB	UVM	0.741258741258741	0.0081706398158992
PKM2	UVM	0.741258741258741	0.0081706398158992
PYGB	UVM	0.741258741258741	0.0081706398158992
PYGBAB2	UVM	0.741258741258741	0.0081706398158992
PYGL	UVM	0.741258741258741	0.0081706398158992
PYGM	UVM	0.741258741258741	0.0081706398158992
CTLA4	UVM	0.741258741258741	0.0081706398158992
PDCD1	UVM	0.741258741258741	0.0081706398158992
CASPASE9	UVM	0.741258741258741	0.0081706398158992
E2F1	UVM	0.741258741258741	0.0081706398158992
EZH2	UVM	0.741258741258741	0.0081706398158992
KEAP1	UVM	0.741258741258741	0.0081706398158992
LCN2A	UVM	0.741258741258741	0.0081706398158992
MACC1	UVM	0.741258741258741	0.0081706398158992
NRF2	UVM	0.741258741258741	0.0081706398158992
PARPAB3	UVM	0.741258741258741	0.0081706398158992
THYMIDILATESYNTHASE	UVM	0.741258741258741	0.0081706398158992
TTF1	UVM	0.741258741258741	0.0081706398158992
CHROMOGRANINANTERM	UVM	0.741258741258741	0.0081706398158992
CK5	UVM	0.741258741258741	0.0081706398158992
NAPSINA	UVM	0.741258741258741	0.0081706398158992
P63	UVM	0.741258741258741	0.0081706398158992
RET_pY905	UVM	0.741258741258741	0.0081706398158992
SYNAPTOPHYSIN	UVM	0.741258741258741	0.0081706398158992
ALPHACATENIN	UVM	0.741258741258741	0.0081706398158992
