# Supplementary material for: Targeting KIF20A: a new frontier in cancer treatment revealed by multi-omics analysis
Source: Front Immunol. 2026 Jan 21;17:1744899. doi: 10.3389/fimmu.2026.1744899 (PMC12867832; doi:10.3389/fimmu.2026.1744899)
Supplement: Supplementary file 1 [file DataSheet1.zip › supplementary material/025NDB.txt]

Sample ID	Clinical_Benefit	KIF20A
RCC25-1004	NDB	NA
RCC25-1024	DCB	4.98349620647329
RCC25-1030	NDB	NA
RCC25-1071	DCB	NA
RCC25-117	NDB	4.85319575736952
RCC25-205	DCB	4.70272513351074
RCC25-417	NDB	NA
RCC25-5	NDB	NA
RCC25-516	DCB	4.88469071152587
RCC25-517	NDB	NA
RCC25-604	NDB	NA
RCC25-618	NDB	NA
RCC25-682	NDB	NA
RCC25-716	NDB	NA
RCC25-82	DCB	NA
RCC25-920	NDB	NA
RCC25-932	NDB	4.93923974437645
RCC25-961	NDB	NA
RCC25-997	NDB	NA
RCC25-142	DCB	4.99873708923515
RCC25-86	DCB	5.06078800187133
RCC25-362	DCB	4.87379499233817
RCC25-510	DCB	NA
RCC25-859	NDB	4.94245538881907
RCC25-1073	DCB	4.77666200304195
RCC25-240	DCB	NA
RCC25-482	NDB	NA
RCC25-687	DCB	NA
RCC25-910	NDB	NA
RCC25-299	DCB	4.74839575205561
RCC25-778	DCB	NA
RCC25-811	DCB	NA
RCC25-206	NDB	NA
RCC25-280	DCB	NA
RCC25-50	DCB	NA
RCC25-570	DCB	NA
RCC25-669	DCB	4.71039925390165
RCC25-597	DCB	NA
RCC25-813	DCB	NA
RCC25-163	DCB	NA
RCC25-207	DCB	4.96920575939792
RCC25-255	NDB	NA
RCC25-192	DCB	NA
RCC25-131	NDB	NA
RCC25-428	DCB	NA
RCC25-64	DCB	4.71090394143888
RCC25-65	DCB	NA
RCC25-723	NDB	NA
RCC25-838	NDB	NA
RCC25-272	DCB	4.9594279845154
RCC25-475	NDB	NA
RCC25-647	NDB	NA
RCC25-855	NDB	NA
RCC25-101	NDB	NA
RCC25-149	NDB	NA
RCC25-31	DCB	NA
RCC25-111	DCB	NA
RCC25-181	DCB	NA
RCC25-360	NDB	4.88436591853696
RCC25-640	DCB	NA
RCC25-450	NDB	NA
RCC25-694	DCB	NA
RCC25-795	NDB	NA
RCC25-884	NDB	NA
RCC25-503	NDB	NA
RCC25-1034	NDB	NA
RCC25-480	DCB	4.91174382470033
RCC25-619	DCB	4.90807312077296
RCC25-700	DCB	NA
RCC25-734	DCB	NA
RCC25-814	DCB	NA
RCC25-847	DCB	NA
RCC25-1006	NDB	NA
RCC25-1015	NDB	NA
RCC25-1025	DCB	NA
RCC25-1036	DCB	NA
RCC25-1049	DCB	NA
RCC25-140	DCB	NA
RCC25-143	DCB	NA
RCC25-152	DCB	NA
RCC25-324	DCB	NA
RCC25-359	NDB	NA
RCC25-554	DCB	NA
RCC25-610	NDB	NA
RCC25-665	DCB	NA
RCC25-776	DCB	NA
RCC25-784	NDB	NA
RCC25-864	NDB	NA
RCC25-978	DCB	NA
RCC25-989	DCB	NA
RCC25-1057	DCB	NA
RCC25-869	DCB	NA
RCC25-666	DCB	NA
RCC25-593	DCB	4.8655274131175
RCC25-115	NDB	NA
RCC25-423	DCB	NA
RCC25-515	DCB	4.9097510268031
RCC25-679	NDB	4.88991008155736
RCC25-794	DCB	4.66315957360489
RCC25-372	DCB	4.90460259152598
RCC25-451	DCB	4.92660674125132
RCC25-596	DCB	5.00054181057231
RCC25-367	DCB	4.86862800156038
RCC25-646	DCB	4.99363405991377
RCC25-379	NDB	NA
RCC25-773	DCB	4.91922565397492
RCC25-99	DCB	NA
RCC25-351	DCB	4.77655831281384
RCC25-489	DCB	NA
RCC25-407	NDB	NA
RCC25-416	DCB	4.92883503760184
RCC25-718	DCB	NA
RCC25-929	DCB	NA
RCC25-1020	DCB	NA
RCC25-266	NDB	NA
RCC25-632	DCB	NA
RCC25-1017	DCB	NA
RCC25-136	DCB	NA
RCC25-606	DCB	NA
RCC25-237	NDB	NA
RCC25-436	DCB	NA
RCC25-183	DCB	NA
RCC25-680	NDB	NA
RCC25-70	DCB	NA
RCC25-114	DCB	NA
RCC25-750	DCB	NA
RCC25-777	DCB	NA
RCC25-91	NDB	NA
RCC25-945	DCB	NA
RCC25-786	DCB	NA
RCC25-518	DCB	NA
RCC25-577	DCB	NA
RCC25-974	DCB	NA
RCC25-171	DCB	NA
RCC25-1012	DCB	NA
RCC25-425	DCB	NA
RCC25-542	DCB	NA
RCC25-901	DCB	NA
RCC25-758	DCB	NA
RCC25-83	DCB	NA
RCC25-161	DCB	NA
RCC25-957	DCB	NA
RCC25-1011	DCB	NA
RCC25-660	DCB	NA
RCC25-1044	DCB	4.98318881001386
RCC25-1066	DCB	NA
RCC25-154	DCB	4.8463268222586
RCC25-213	DCB	4.45322980166445
RCC25-327	DCB	NA
RCC25-328	DCB	NA
RCC25-473	DCB	NA
RCC25-496	DCB	4.88667109843063
RCC25-541	DCB	5.03316659752842
RCC25-612	NDB	NA
RCC25-928	DCB	NA
RCC25-94	DCB	4.86646936778168
RCC25-981	DCB	NA
RCC25-221	DCB	NA
RCC25-377	NDB	NA
RCC25-757	DCB	NA
RCC25-1010	DCB	NA
RCC25-203	DCB	NA
RCC25-252	DCB	NA
RCC25-832	NDB	NA
RCC25-484	NDB	NA
RCC25-521	NDB	NA
RCC25-598	DCB	NA
RCC25-629	DCB	NA
RCC25-954	NDB	NA
RCC25-936	DCB	NA
RCC25-983	DCB	NA
RCC25-10	DCB	4.45322980166445
RCC25-134	NDB	4.99842615341493
RCC25-199	DCB	NA
RCC25-24	NDB	NA
RCC25-356	DCB	NA
RCC25-357	DCB	NA
RCC25-38	NDB	NA
RCC25-401	DCB	NA
RCC25-477	NDB	4.92101351502763
RCC25-57	NDB	4.88318872502211
RCC25-76	DCB	NA
RCC25-793	NDB	4.97629305743833
RCC25-1059	DCB	NA
RCC25-116	DCB	4.94498772048015
RCC25-371	NDB	4.9845118820296
RCC25-59	NDB	4.83320990265064
RCC25-753	DCB	4.92032093413141
RCC25-781	DCB	4.85054241893119
RCC25-914	NDB	4.92153868311327
RCC25-1027	NDB	NA
RCC25-1039	NDB	NA
RCC25-1050	DCB	NA
RCC25-1065	NDB	4.92037953534912
RCC25-307	NDB	NA
RCC25-308	NDB	NA
RCC25-311	NDB	NA
RCC25-442	DCB	NA
RCC25-849	DCB	4.87629592103294
RCC25-967	DCB	NA
RCC25-1000	DCB	4.88362130500342
RCC25-935	NDB	NA
RCC25-124	DCB	NA
RCC25-20	NDB	4.76270598994843
RCC25-671	NDB	4.95608453928929
RCC25-684	DCB	4.80530277527082
RCC25-72	DCB	5.01595601038138
RCC25-8	NDB	4.90828500762345
RCC25-9	DCB	4.94851861900781
RCC25-922	DCB	4.82190609809231
RCC25-953	DCB	NA
RCC25-840	DCB	NA
RCC25-887	DCB	4.90362834285026
RCC25-956	DCB	NA
RCC25-1042	DCB	NA
RCC25-130	DCB	NA
RCC25-165	DCB	NA
RCC25-166	NDB	4.97015790149187
RCC25-197	DCB	4.84359297747598
RCC25-396	NDB	4.96829953593187
RCC25-930	NDB	NA
RCC25-987	DCB	4.98582008299578
RCC25-358	DCB	NA
RCC25-491	DCB	4.98180562796979
RCC25-559	NDB	4.85538828298075
RCC25-693	NDB	4.91581438142114
RCC25-965	DCB	4.92665702370127
RCC25-566	DCB	NA
RCC25-906	DCB	NA
RCC25-915	NDB	5.03582974299758
RCC25-951	DCB	NA
RCC25-1002	DCB	NA
RCC25-1021	DCB	NA
RCC25-1045	DCB	NA
RCC25-621	DCB	NA
RCC25-626	NDB	NA
RCC25-921	NDB	NA
RCC25-938	NDB	NA
RCC25-988	DCB	4.8943962893147
RCC25-253	NDB	4.84560546193127
RCC25-346	DCB	4.93861937066255
RCC25-871	NDB	NA
RCC25-418	DCB	NA
RCC25-695	DCB	NA
RCC25-317	NDB	NA
RCC25-12	NDB	NA
RCC25-257	NDB	4.86122440534437
RCC25-466	NDB	NA
RCC25-7	DCB	4.940868659964
RCC25-291	NDB	NA
RCC25-674	DCB	NA
RCC25-711	NDB	NA
RCC25-93	DCB	NA
RCC25-624	DCB	4.90554248877639
RCC25-800	DCB	NA
RCC25-102	DCB	NA
RCC25-147	DCB	4.904684953312
RCC25-150	DCB	NA
RCC25-467	DCB	NA
RCC25-26	DCB	NA
RCC25-468	DCB	NA
RCC25-732	NDB	4.94657460649618
RCC25-759	NDB	NA
RCC25-815	NDB	NA
RCC25-485	DCB	4.93913440782574
RCC25-979	DCB	NA
RCC25-316	NDB	NA
RCC25-46	NDB	NA
RCC25-622	NDB	NA
RCC25-919	DCB	4.90645243068303
RCC25-248	NDB	NA
RCC25-567	DCB	4.89650194467645
RCC25-743	DCB	NA
RCC25-941	DCB	4.97088493692951
RCC25-643	DCB	NA
RCC25-785	DCB	NA
RCC25-944	DCB	4.91098300148888
RCC25-169	DCB	NA
RCC25-282	DCB	NA
RCC25-284	DCB	NA
RCC25-285	NDB	NA
RCC25-500	DCB	NA
RCC25-501	DCB	NA
RCC25-582	NDB	4.8042456576306
RCC25-736	DCB	NA
RCC25-39	DCB	4.45322980166445
RCC25-66	NDB	4.91123569490571
RCC25-664	DCB	4.80641634979612
RCC25-79	NDB	4.92546162968858
RCC25-828	DCB	NA
RCC25-902	NDB	NA
RCC25-172	DCB	NA
RCC25-522	NDB	4.93155825759566
RCC25-791	DCB	4.97037420981337
RCC25-44	NDB	NA
RCC25-462	NDB	NA
RCC25-739	NDB	NA
RCC25-74	DCB	NA
RCC25-159	DCB	NA
RCC25-586	DCB	NA
RCC25-146	NDB	4.89217533416831
RCC25-225	DCB	NA
RCC25-523	NDB	NA
RCC25-552	DCB	NA
RCC25-607	DCB	NA
RCC25-790	DCB	NA
RCC25-301	DCB	NA
RCC25-306	DCB	NA
RCC25-329	DCB	4.88965119140752
RCC25-340	DCB	4.84461413193115
RCC25-553	NDB	NA
RCC25-488	NDB	NA
RCC25-544	NDB	NA
RCC25-539	DCB	4.99780904746945
RCC25-810	NDB	NA
RCC25-347	DCB	4.92755327519887
RCC25-405	DCB	NA
RCC25-617	DCB	NA
RCC25-678	DCB	4.87885773773701
RCC25-845	DCB	4.98976391872475
RCC25-883	DCB	NA
RCC25-635	DCB	NA
RCC25-709	DCB	4.86477152477516
RCC25-211	DCB	NA
RCC25-394	NDB	NA
RCC25-178	NDB	NA
RCC25-447	DCB	NA
RCC25-511	DCB	NA
RCC25-512	DCB	NA
RCC25-645	DCB	NA
RCC25-789	NDB	NA
RCC25-194	NDB	NA
RCC25-112	DCB	4.83140707294453
RCC25-113	DCB	NA
RCC25-191	DCB	NA
RCC25-321	NDB	4.8157024787973
RCC25-615	DCB	NA
RCC25-84	DCB	4.96537196121162
RCC25-507	DCB	NA
RCC25-493	NDB	4.94266181692146
RCC25-373	DCB	NA
RCC25-465	DCB	4.85809242657895
RCC25-73	DCB	4.94321714954524
RCC25-982	DCB	4.87109204909618
RCC25-628	DCB	NA
RCC25-677	DCB	4.90387461718342
RCC25-69	DCB	NA
RCC25-184	DCB	5.01291411023188
RCC25-265	DCB	4.96995352936799
RCC25-656	DCB	4.89104339556702
RCC25-728	DCB	4.9913018820875
RCC25-824	DCB	NA
RCC25-139	NDB	NA
RCC25-200	DCB	NA
RCC25-208	DCB	NA
RCC25-302	NDB	NA
RCC25-338	DCB	NA
RCC25-355	NDB	NA
RCC25-378	NDB	4.86132516369496
RCC25-506	NDB	NA
RCC25-904	NDB	4.91041991618302
RCC25-1041	DCB	4.45322980166445
RCC25-384	DCB	NA
RCC25-535	NDB	4.92265123637325
RCC25-704	DCB	NA
RCC25-894	DCB	NA
RCC25-940	DCB	4.81439660982118
RCC25-986	DCB	NA
RCC25-992	NDB	4.98690418891011
RCC25-234	DCB	NA
RCC25-267	NDB	NA
RCC25-129	NDB	NA
RCC25-132	NDB	NA
RCC25-174	DCB	NA
RCC25-34	DCB	NA
RCC25-725	DCB	NA
RCC25-1055	DCB	NA
RCC25-589	NDB	NA
RCC25-754	NDB	4.87733199246916
RCC25-756	DCB	4.94911887261402
RCC25-870	DCB	NA
RCC25-892	DCB	4.90433379930385
RCC25-105	NDB	4.85169857743421
RCC25-247	NDB	NA
RCC25-30	DCB	4.79354530770891
RCC25-703	DCB	NA
RCC25-410	NDB	NA
RCC25-258	DCB	NA
RCC25-269	DCB	NA
RCC25-460	DCB	NA
RCC25-836	NDB	4.88798724909723
RCC25-851	DCB	NA
RCC25-167	NDB	NA
RCC25-318	DCB	NA
RCC25-320	DCB	NA
RCC25-331	DCB	NA
RCC25-681	DCB	NA
RCC25-706	NDB	4.89137738308224
RCC25-721	DCB	NA
RCC25-834	DCB	NA
RCC25-498	DCB	NA
RCC25-264	DCB	NA
RCC25-569	DCB	NA
RCC25-765	DCB	NA
RCC25-547	DCB	NA
RCC25-673	NDB	NA
