# Supplementary material for: Targeting KIF20A: a new frontier in cancer treatment revealed by multi-omics analysis
Source: Front Immunol. 2026 Jan 21;17:1744899. doi: 10.3389/fimmu.2026.1744899 (PMC12867832; doi:10.3389/fimmu.2026.1744899)
Supplement: Supplementary file 1 [file DataSheet1.zip › supplementary material/Aggregation-methylation-data.csv]

	sample	cg12600695	cg11110536	cg08976717	cg11346339	cg07430605	cg12964860	cg22818036	cg14473243	cg03204906	cg27119451	cg03684156	cg23298160	cg22106577	cg26630792	cg26008208	cg01096096	cg07632946	cg25021598	value	OS	OS.time	tissue	type
1	TCGA-05-4384-01	0.06204	0.07907	0.07717	0.0757	0.08923	0.04274	0.05775	0.06716	0.01588	0.0772	0.07153	0.0541	0.09263	0.04015	0.07553	0.07278	0.2018	0.8833	0.118653333333333	0	426	LUAD	Tumor
2	TCGA-05-4390-01	0.07484	0.06352	0.0854	0.08217	0.08949	0.06669	0.08411	0.0692	0.005423	0.06802	0.06481	0.02176	0.1151	0.05621	0.05397	0.0593	0.1488	0.9017	0.117250722222222	0	1126	LUAD	Tumor
3	TCGA-05-4396-01	0.08453	0.07077	0.08155	0.07776	0.08571	0.06067	0.06519	0.077	0.01835	0.1113	0.07266	0.01813	0.1134	0.06633	0.09531	0.06659	0.1985	0.8637	0.123747222222222	1	303	LUAD	Tumor
4	TCGA-05-4405-01	0.06616	0.05498	0.08366	0.07007	0.1423	0.04596	0.09563	0.074	0.08504	0.0456	0.0599	0.05247	0.1192	0.05069	0.05249	0.05039	0.3211	0.8603	0.129441111111111	0	610	LUAD	Tumor
5	TCGA-05-4410-01	0.0815	0.05987	0.06586	0.0834	0.08342	0.02436	0.06721	0.07351	0	0.07679	0.05107	0.01107	0.08017	0.05405	0.05934	0.07693	0.2592	0.8661	0.115213888888889	0	0	LUAD	Tumor
6	TCGA-05-4415-01	0.07105	0.05224	0.09816	0.06725	0.07905	0.0286	0.05673	0.04088	0.003321	0.05507	0.05644	0.023	0.08907	0.04383	0.0518	0.06227	0.1963	0.873	0.108225611111111	1	91	LUAD	Tumor
7	TCGA-05-4417-01	0.06617	0.0743	0.06724	0.0838	0.07706	0.03798	0.06641	0.06555	0.001629	0.06694	0.06832	0.03068	0.09764	0.05515	0.04516	0.05046	0.2698	0.8804	0.116927166666667	0	455	LUAD	Tumor
8	TCGA-05-4424-01	0.0754	0.0603	0.08476	0.08718	0.07738	0.04308	0.08459	0.06832	0.01193	0.06956	0.06466	0.02764	0.1093	0.04883	0.0911	0.06221	0.2838	0.85	0.122224444444444	0	913	LUAD	Tumor
9	TCGA-05-4425-01	0.07983	0.08021	0.1171	0.08815	0.09967	0.05284	0.06739	0.05424	0.01489	0.05953	0.07077	0.02245	0.1214	0.05614	0.06384	0.06898	0.2131	0.9107	0.124512777777778	0	669	LUAD	Tumor
10	TCGA-05-4427-01	0.08321	0.04816	0.07223	0.08191	0.08409	0.06751	0.0501	0.04923	0.002995	0.07494	0.05367	0.02913	0.08161	0.05579	0.0671	0.04495	0.1826	0.9037	0.112940277777778	0	791	LUAD	Tumor
11	TCGA-05-4433-01	0.07435	0.06738	0.07482	0.1019	0.1015	0.04285	0.07001	0.07643	0.0003246	0.07489	0.06489	0.01946	0.1007	0.05651	0.07457	0.07803	0.2494	0.8356	0.120200811111111	0	730	LUAD	Tumor
12	TCGA-05-5423-01	0.09604	0.07434	0.08175	0.08283	0.07041	0.07228	0.06821	0.05425	0.04531	0.08631	0.07755	0.09627	0.108	0.05689	0.09685	0.07617	0.2548	0.9065	0.133597777777778	0	151	LUAD	Tumor
13	TCGA-05-5425-01	0.06996	0.04283	0.06242	0.06914	0.06055	0.03871	0.04542	0.05687	0.01981	0.06671	0.05398	0.03685	0.1016	0.04397	0.05793	0.0434	0.3389	0.8696	0.115480555555556	0	882	LUAD	Tumor
14	TCGA-05-5428-01	0.07446	0.04832	0.0572	0.08745	0.07928	0.05556	0.0643	0.05022	0.01388	0.07655	0.06569	0.03242	0.09141	0.04348	0.06513	0.0636	0.2306	0.8821	0.115647222222222	0	670	LUAD	Tumor
15	TCGA-05-5429-01	0.06743	0.05189	0.05966	0.06742	0.07574	0.03346	0.06072	0.05115	0.03696	0.07362	0.05919	0.03809	0.1008	0.05688	0.04881	0.0525	0.1411	0.8817	0.108728888888889	1	275	LUAD	Tumor
16	TCGA-05-5715-01	0.064	0.04098	0.05073	0.06555	0.0534	0.03627	0.05347	0.0514	0.02611	0.05769	0.05994	0.06913	0.09853	0.0367	0.4153	0.1498	0.3022	0.908	0.141066666666667	0	62	LUAD	Tumor
17	TCGA-06-0125-01	0.05125	0.02309	0.03667	0.06369	0.05697	0.02045	0.03358	0.02394	0.01418	0.03131	0.03036	0.03678	0.05772	0.02322	0.03694	0.02999	0.07572	0.8483	0.0830088888888889	1	1448	GBM	Tumor
18	TCGA-06-0125-02	0.06252	0.04711	0.06178	0.07177	0.05939	0.02862	0.03388	0.03083	0.01463	0.04178	0.03468	0.02595	0.06334	0.02471	0.03863	0.04221	0.1451	0.9173	0.0969016666666667	1	1448	GBM	Tumor
19	TCGA-06-0152-01	0.05147	0.02859	0.04223	0.07486	0.05633	0.02427	0.02737	0.03334	0.01508	0.04454	0.03509	0.06629	0.09039	0.03149	0.03994	0.0394	0.1577	0.8722	0.0961433333333333	1	375	GBM	Tumor
20	TCGA-06-0152-02	0.04696	0.02652	0.05285	0.04077	0.05938	0.03003	0.03162	0.03827	0.01567	0.04138	0.03706	0.03293	0.06627	0.03175	0.04487	0.03779	0.3723	0.9254	0.107323333333333	1	375	GBM	Tumor
21	TCGA-06-0171-01	0.04247	0.0265	0.05028	0.05017	0.06281	0.02674	0.02977	0.05877	0.01562	0.02922	0.02715	0.04047	0.05646	0.02852	0.029	0.02605	0.09719	0.7275	0.0791494444444445	1	399	GBM	Tumor
22	TCGA-06-0171-02	0.06014	0.04019	0.0517	0.04548	0.05849	0.02645	0.02409	0.02905	0.01507	0.03817	0.02716	0.02834	0.06426	0.02313	0.02747	0.02666	0.268	0.9132	0.0981694444444444	1	399	GBM	Tumor
23	TCGA-06-0190-01	0.05859	0.03026	0.05114	0.04149	0.06314	0.02756	0.04251	0.04712	0.01603	0.03164	0.02794	0.05063	0.05643	0.02718	0.03459	0.03477	0.2118	0.9009	0.0974288888888889	1	317	GBM	Tumor
24	TCGA-06-0190-02	0.0696	0.03627	0.04167	0.0659	0.05212	0.02848	0.06507	0.03086	0.01285	0.05373	0.03346	0.02423	0.05182	0.03419	0.03332	0.02556	0.2127	0.9108	0.099035	1	317	GBM	Tumor
25	TCGA-06-0210-01	0.03825	0.02403	0.05341	0.05387	0.04254	0.02598	0.02207	0.04553	0.01501	0.0271	0.03272	0.05199	0.05523	0.03042	0.03287	0.02904	0.241	0.8522	0.0929588888888889	1	225	GBM	Tumor
26	TCGA-06-0210-02	0.05499	0.03993	0.05472	0.05309	0.07048	0.02781	0.02926	0.02944	0.01465	0.03903	0.03588	0.02473	0.07357	0.02702	0.03663	0.03391	0.131	0.8237	0.08888	1	225	GBM	Tumor
27	TCGA-06-0211-01	0.04878	0.04138	0.05376	0.04868	0.05593	0.02774	0.03157	0.0486	0.01364	0.03574	0.03007	0.07332	0.05998	0.03928	0.02981	0.03834	0.3704	0.8766	0.106867777777778	1	360	GBM	Tumor
28	TCGA-06-0211-02	0.04834	0.03474	0.05899	0.06206	0.06367	0.03056	0.03564	0.0364	0.01797	0.03575	0.03495	0.02598	0.06635	0.02874	0.03213	0.02831	0.177	0.9218	0.0966322222222222	1	360	GBM	Tumor
29	TCGA-06-0221-01	0.03753	0.04192	0.05182	0.07131	0.06149	0.02387	0.03251	0.03961	0.0125	0.0412	0.03438	0.04302	0.078	0.03198	0.04203	0.03286	0.09162	0.9173	0.0936083333333333	1	603	GBM	Tumor
30	TCGA-06-0221-02	0.05254	0.02034	0.07446	0.05999	0.05797	0.03124	0.03624	0.02654	0.01563	0.03833	0.0315	0.02388	0.06535	0.03022	0.03269	0.02387	0.07573	0.9136	0.0894511111111111	1	603	GBM	Tumor
31	TCGA-06-0650-01	0.02701	0.04129	0.02403	0.03877	0.03491	0.03033	0.03308	0.01968	0.01324	0.03024	0.03506	0.02571	0.04744	0.02241	0.05913	0.02498	0.1801	0.8837	0.0872838888888889	1	717	GBM	Tumor
32	TCGA-06-1804-01	0.03062	0.03604	0.03254	0.0458	0.05296	0.02402	0.02015	0.02013	0.01269	0.02292	0.02109	0.02684	0.04969	0.03997	0.04703	0.02127	0.5014	0.9048	0.106108888888889	1	414	GBM	Tumor
33	TCGA-06-1806-01	0.07493	0.05444	0.08183	0.1097	0.07063	0.02402	0.07489	0.0381	0.01625	0.03822	0.04112	0.0204	0.09569	0.03502	0.04882	0.03737	0.5333	0.9467	0.130079444444444	1	466	GBM	Tumor
34	TCGA-06-5408-01	0.04091	0.03346	0.06638	0.03394	0.0363	0.0229	0.02247	0.02497	0.01238	0.02502	0.02647	0.03017	0.04762	0.02053	0.03728	0.02081	0.08465	0.8775	0.08132	1	357	GBM	Tumor
35	TCGA-06-5410-01	0.03989	0.02793	0.05927	0.0667	0.04074	0.02478	0.02528	0.03511	0.01323	0.02676	0.03412	0.03028	0.06531	0.01986	0.03044	0.02884	0.4557	0.8687	0.105163333333333	1	108	GBM	Tumor
36	TCGA-06-5411-01	0.02302	0.0334	0.04086	0.05921	0.03565	0.02481	0.02256	0.02266	0.01254	0.02457	0.02739	0.02479	0.08819	0.02117	0.06126	0.0208	0.0706	0.8656	0.0821711111111111	1	254	GBM	Tumor
37	TCGA-06-5412-01	0.02852	0.02441	0.04279	0.03421	0.03817	0.02782	0.02471	0.02025	0.0122	0.02192	0.02255	0.02256	0.05489	0.02038	0.04486	0.03144	0.3209	0.8647	0.0920711111111111	1	138	GBM	Tumor
38	TCGA-06-5413-01	0.03902	0.02482	0.0645	0.058	0.05308	0.02105	0.03306	0.02282	0.01991	0.03287	0.03247	0.0414	0.06544	0.01961	0.0592	0.02	0.297	0.8924	0.0998138888888889	0	268	GBM	Tumor
39	TCGA-06-5414-01	0.05324	0.02126	0.03766	0.02567	0.03776	0.03685	0.02727	0.03532	0.01844	0.03398	0.0275	0.03309	0.05055	0.03034	0.04028	0.03151	0.4979	0.9319	0.109473333333333	0	273	GBM	Tumor
40	TCGA-06-5415-01	0.04669	0.02099	0.05625	0.04181	0.05389	0.03778	0.02835	0.03147	0.01892	0.0312	0.02779	0.0362	0.09824	0.03686	0.03757	0.02761	0.2944	0.9475	0.104084444444444	0	260	GBM	Tumor
41	TCGA-06-5416-01	0.05679	0.03775	0.04889	0.05186	0.05093	0.02977	0.02915	0.02592	0.0156	0.03402	0.02593	0.04189	0.06675	0.02674	0.05312	0.03422	0.07252	0.6033	0.0725083333333333	0	204	GBM	Tumor
42	TCGA-06-5417-01	0.03364	0.02515	0.02952	0.06393	0.04535	0.03197	0.04385	0.03504	0.01449	0.04092	0.03593	0.03026	0.04795	0.0334	0.03565	0.02072	0.06297	0.9197	0.0861355555555555	0	155	GBM	Tumor
43	TCGA-06-5418-01	0.02531	0.03265	0.06118	0.05702	0.04008	0.03267	0.02588	0.02766	0.0175	0.03074	0.03754	0.02573	0.06548	0.02086	0.03534	0.02674	0.104	0.9187	0.08806	1	83	GBM	Tumor
44	TCGA-06-5856-01	0.03096	0.03216	0.03957	0.05528	0.05805	0.02249	0.02314	0.02739	0.01241	0.0221	0.02821	0.02245	0.05422	0.02348	0.08918	0.02303	0.08593	0.8621	0.0840083333333333	1	114	GBM	Tumor
45	TCGA-06-5858-01	0.02999	0.02149	0.03523	0.05401	0.0374	0.02508	0.02327	0.03016	0.01237	0.02048	0.03107	0.02559	0.04948	0.02651	0.03688	0.01839	0.1172	0.9191	0.0840944444444444	0	187	GBM	Tumor
46	TCGA-06-5859-01	0.03637	0.02669	0.02661	0.06406	0.06061	0.01722	0.03886	0.01771	0.0115	0.02593	0.02243	0.02534	0.06241	0.02428	0.03374	0.02455	0.1271	0.9101	0.0864172222222222	0	139	GBM	Tumor
47	TCGA-06-6388-01	0.05846	0.04108	0.07926	0.0888	0.06202	0.02911	0.04959	0.03074	0.01105	0.04714	0.03621	0.02139	0.08921	0.02612	0.03639	0.03023	0.1079	0.8892	0.0963277777777778	1	159	GBM	Tumor
48	TCGA-06-6389-01	0.02551	0.02334	0.01935	0.04123	0.04617	0.03202	0.03099	0.02191	0.01978	0.02189	0.02636	0.03995	0.05878	0.02652	0.04383	0.01844	0.0931	0.9008	0.0827761111111111	0	237	GBM	Tumor
49	TCGA-06-6390-01	0.05963	0.02594	0.04008	0.05918	0.0463	0.02229	0.04427	0.03051	0.01481	0.0219	0.02442	0.02263	0.05486	0.02227	0.3664	0.03112	0.4192	0.9414	0.124845	1	164	GBM	Tumor
50	TCGA-06-6693-01	0.07549	0.05123	0.074	0.08811	0.07786	0.02709	0.04011	0.03385	0.01393	0.0539	0.03566	0.02409	0.09779	0.054	0.05498	0.04902	0.1165	0.9347	0.105683888888889	1	3667	GBM	Tumor
51	TCGA-06-6694-01	0.06453	0.0643	0.05904	0.07666	0.06698	0.01884	0.03772	0.02936	0.01484	0.05907	0.03051	0.02173	0.07372	0.03233	0.03467	0.03198	0.09788	0.9176	0.0962088888888889	1	224	GBM	Tumor
52	TCGA-06-6695-01	0.05417	0.05787	0.06933	0.08738	0.0773	0.02393	0.03658	0.04192	0.01231	0.04052	0.04238	0.01794	0.07776	0.03342	0.03282	0.0378	0.09833	0.9324	0.0985644444444444	0	253	GBM	Tumor
53	TCGA-06-6697-01	0.06014	0.07535	0.06536	0.07792	0.06098	0.02299	0.0364	0.03633	0.01404	0.04255	0.03784	0.03246	0.07797	0.0284	0.03935	0.0626	0.4637	0.9075	0.118993333333333	0	391	GBM	Tumor
54	TCGA-06-6698-01	0.06267	0.05666	0.1031	0.07203	0.06507	0.03176	0.04171	0.0298	0.01689	0.04132	0.06546	0.02732	0.08978	0.02686	0.04778	0.04169	0.1702	0.9319	0.106777777777778	0	145	GBM	Tumor
55	TCGA-06-6699-01	0.06065	0.03889	0.04935	0.06452	0.06884	0.02749	0.04244	0.04738	0.01315	0.03968	0.03657	0.03046	0.08648	0.03107	0.03538	0.02989	0.1107	0.902	0.0952744444444444	0	47	GBM	Tumor
56	TCGA-06-6700-01	0.05315	0.06993	0.05911	0.102	0.1157	0.03473	0.05479	0.02394	0.02316	0.08006	0.02572	0.02551	0.07937	0.02975	0.04411	0.03998	0.1553	0.8444	0.103372777777778	0	145	GBM	Tumor
57	TCGA-06-6701-01	0.06165	0.0708	0.05821	0.06494	0.06294	0.02631	0.02972	0.03094	0.01327	0.05073	0.0365	0.02314	0.07597	0.02914	0.0345	0.02669	0.1116	0.9303	0.0965194444444444	0	151	GBM	Tumor
58	TCGA-06-A5U0-01	0.038	0.02771	0.04882	0.03273	0.0431	0.0514	0.05094	0.04619	0.02678	0.04254	0.04929	0.08117	0.05483	0.04352	0.07629	0.04264	0.205	0.9265	0.104858333333333	0	815	GBM	Tumor
59	TCGA-06-A5U1-01	0.03063	0.03165	0.0357	0.0402	0.05441	0.03308	0.03342	0.02824	0.01624	0.02402	0.03326	0.04146	0.04785	0.02586	0.03814	0.03125	0.2257	0.6973	0.0815783333333333	1	57	GBM	Tumor
60	TCGA-06-A6S0-01	0.036	0.02646	0.1002	0.03894	0.05075	0.03481	0.03381	0.05878	0.017	0.02708	0.02678	0.04597	0.05181	0.03518	0.0538	0.03137	0.1415	0.7017	0.0839966666666667	1	95	GBM	Tumor
61	TCGA-06-A6S1-01	0.02519	0.1551	0.1745	0.1066	0.07841	0.04633	0.03621	0.06222	0.01691	0.02948	0.04643	0.05477	0.05749	0.02128	0.03532	0.03007	0.1102	0.832	0.106583888888889	1	78	GBM	Tumor
62	TCGA-06-A7TK-01	0.03342	0.02306	0.0259	0.03612	0.07367	0.04582	0.1325	0.04174	0.02212	0.03157	0.03728	0.04661	0.04618	0.02672	0.2258	0.02588	0.1293	0.8806	0.104682777777778	1	444	GBM	Tumor
63	TCGA-06-A7TL-01	0.03242	0.02391	0.02431	0.03098	0.03216	0.05419	0.03408	0.04764	0.02224	0.02711	0.03242	0.06056	0.03949	0.02722	0.04959	0.03066	0.7071	0.9313	0.122632222222222	0	539	GBM	Tumor
64	TCGA-12-5295-01	0.04028	0.02788	0.05884	0.03532	0.05181	0.03437	0.02416	0.0323	0.01384	0.02665	0.02343	0.02975	0.09392	0.02563	0.03468	0.02252	0.6984	0.9053	0.12106	1	454	GBM	Tumor
65	TCGA-12-5299-01	0.03545	0.04394	0.0236	0.0405	0.02436	0.04139	0.03934	0.03035	0.01676	0.03369	0.03758	0.06677	0.05334	0.02061	0.05223	0.02289	0.174	0.9623	0.0955055555555556	1	98	GBM	Tumor
66	TCGA-12-5301-01	0.06578	0.02786	0.05318	0.04701	0.04999	0.02837	0.03046	0.03148	0.01732	0.03283	0.03209	0.02693	0.03724	0.03045	0.03676	0.02894	0.07904	0.8979	0.0863127777777778	1	62	GBM	Tumor
67	TCGA-13-A5FT-01	0.0309	0.02527	0.02868	0.02721	0.05269	0.03658	0.02937	0.03034	0.01503	0.0219	0.0323	0.02885	0.05079	0.02283	0.02817	0.02999	0.08635	0.907	0.0824583333333333	0	2143	OV	Tumor
68	TCGA-13-A5FU-01	0.02955	0.04789	0.03385	0.03473	0.07001	0.03123	0.03301	0.03553	0.01562	0.02332	0.03703	0.04949	0.06317	0.02657	0.04146	0.02853	0.1063	0.8993	0.089255	1	256	OV	Tumor
69	TCGA-14-0736-01	0.04582	0.04193	0.06109	0.06088	0.06497	0.02646	0.04533	0.05557	0.01484	0.03213	0.03641	0.06008	0.07481	0.03764	0.02894	0.02478	0.2819	0.7527	0.0970155555555556	1	460	GBM	Tumor
70	TCGA-14-0736-02	0.06619	0.0469	0.0548	0.07496	0.04737	0.03706	0.03316	0.0329	0.02014	0.05525	0.03086	0.02761	0.08505	0.03235	0.03532	0.03026	0.3444	0.8462	0.105598888888889	1	460	GBM	Tumor
71	TCGA-14-0740-01	0.05004	0.06045	0.06997	0.07956	0.06535	0.03118	0.04474	0.03523	0.01571	0.04878	0.04332	0.02627	0.09293	0.035	0.03944	0.03901	0.08126	0.6692	0.0848577777777778	1	364	GBM	Tumor
72	TCGA-14-0781-01	0.0317	0.03641	0.07492	0.1098	0.03204	0.03243	0.02415	0.03324	0.02767	0.03846	0.03313	0.04663	0.05682	0.02106	0.05632	0.02648	0.3536	0.9362	0.109503333333333	1	29	GBM	Tumor
73	TCGA-14-0862-01	0.06715	0.05698	0.09882	0.08537	0.06804	0.02636	0.03217	0.02836	0.01465	0.04691	0.0343	0.02325	0.09072	0.03564	0.03926	0.03475	0.1852	0.8895	0.103190555555556	1	88	GBM	Tumor
74	TCGA-14-1034-02	0.06791	0.03207	0.06619	0.07651	0.06838	0.02834	0.03399	0.02974	0.01581	0.04156	0.03185	0.02804	0.08239	0.03843	0.0403	0.04381	0.1211	0.9438	0.0994566666666667	1	485	GBM	Tumor
75	TCGA-14-1043-01	0.06445	0.04305	0.06282	0.05572	0.06311	0.02866	0.03468	0.02914	0.01363	0.04397	0.02774	0.02116	0.07608	0.02501	0.04506	0.05124	0.162	0.9178	0.0980733333333333	1	24	GBM	Tumor
76	TCGA-14-1395-01	0.08175	0.05319	0.07827	0.1039	0.09255	0.0256	0.04278	0.05743	0.01217	0.05569	0.03775	0.01977	0.1116	0.04665	0.04545	0.03952	0.3546	0.8542	0.117381666666667	1	42	GBM	Tumor
77	TCGA-14-1402-01	0.04163	0.0438	0.044	0.05583	0.05661	0.02571	0.02892	0.04854	0.01507	0.03072	0.03148	0.06131	0.04473	0.02488	0.03558	0.02626	0.3752	0.8851	0.104187222222222	1	975	GBM	Tumor
78	TCGA-14-1402-02	0.04893	0.03367	0.0455	0.06521	0.04192	0.02978	0.02907	0.03154	0.01486	0.02759	0.03565	0.0286	0.0489	0.02898	0.03583	0.02714	0.1701	0.8618	0.0891705555555556	1	975	GBM	Tumor
79	TCGA-14-1450-01	0.05861	0.06916	0.05498	0.05787	0.06681	0.03608	0.0283	0.04149	0.01425	0.05252	0.04225	0.02549	0.06441	0.02635	0.04716	0.04551	0.1903	0.9157	0.102068888888889	0	1788	GBM	Tumor
80	TCGA-15-1444-01	0.03051	0.03227	0.03517	0.03003	0.04202	0.0269	0.02043	0.02134	0.01887	0.05987	0.02602	0.04074	0.06443	0.022	0.05701	0.03358	0.1774	0.916	0.0919216666666667	1	1537	GBM	Tumor
81	TCGA-18-3417-01	0.02549	0.02085	0.03329	0.0586	0.03513	0.02626	0.02946	0.0257	0.01296	0.2087	0.02981	0.03379	0.05127	0.01873	0.04436	0.01596	0.1343	0.8929	0.0943088888888889	1	1097	LUSC	Tumor
82	TCGA-18-3417-11	0.03647	0.03794	0.04764	0.06529	0.04283	0.01893	0.02163	0.01585	0.01317	0.03491	0.02955	0.02631	0.08527	0.02455	0.04808	0.02339	0.221	0.8866	0.0933005555555556	1	1097	LUSC	Normal
83	TCGA-18-4721-01	0.03371	0.02808	0.05615	0.05612	0.04821	0.02561	0.02006	0.0247	0.01748	0.04854	0.02682	0.02912	0.0633	0.0215	0.04725	0.03275	0.1761	0.8701	0.0903111111111111	0	4694	LUSC	Tumor
84	TCGA-18-4721-11	0.05166	0.02365	0.04186	0.07409	0.04214	0.02727	0.02875	0.01909	0.01065	0.02551	0.02571	0.01901	0.06201	0.02425	0.06131	0.03174	0.1666	0.9197	0.0919444444444444	0	4694	LUSC	Normal
85	TCGA-18-5592-01	0.0279	0.0344	0.0396	0.05129	0.04974	0.02706	0.03013	0.03228	0.01486	0.03839	0.03151	0.03387	0.06394	0.02177	0.04134	0.02391	0.08602	0.9163	0.0869061111111111	0	1519	LUSC	Tumor
86	TCGA-18-5592-11	0.05018	0.03701	0.03423	0.06674	0.04511	0.02357	0.02186	0.01937	0.01182	0.03045	0.02805	0.02289	0.07612	0.02297	0.03549	0.02928	0.1423	0.9019	0.0888522222222222	0	1519	LUSC	Normal
87	TCGA-19-0957-01	0.05722	0.05777	0.05866	0.05742	0.06452	0.02752	0.04561	0.03339	0.01478	0.03979	0.03697	0.05375	0.05987	0.03071	0.04098	0.02936	0.1033	0.9085	0.0955622222222222	1	666	GBM	Tumor
88	TCGA-19-0957-02	0.06844	0.03634	0.05054	0.05042	0.05652	0.02872	0.03831	0.03495	0.01491	0.03318	0.0309	0.02438	0.0678	0.02872	0.02441	0.02722	0.1513	0.894	0.0922811111111111	1	666	GBM	Tumor
89	TCGA-19-1389-01	0.0397	0.02808	0.05659	0.05326	0.05323	0.03213	0.03949	0.05379	0.01517	0.03347	0.03366	0.09288	0.0836	0.03129	0.03295	0.02784	0.2241	0.8379	0.098285	1	141	GBM	Tumor
90	TCGA-19-1389-02	0.05668	0.03147	0.05984	0.05212	0.04713	0.02933	0.02648	0.03317	0.01204	0.03867	0.029	0.02123	0.08371	0.03141	0.03927	0.03599	0.2582	0.9325	0.101013333333333	1	141	GBM	Tumor
91	TCGA-19-4065-01	0.05736	0.02168	0.03724	0.04101	0.0624	0.03253	0.04226	0.03285	0.0136	0.03796	0.02596	0.02367	0.06811	0.03238	0.04556	0.03293	0.2064	0.8136	0.0904166666666667	0	214	GBM	Tumor
92	TCGA-19-4065-02	0.05634	0.02839	0.03787	0.05711	0.06383	0.03097	0.03484	0.04279	0.01687	0.03368	0.04893	0.02995	0.08127	0.02335	0.03383	0.03249	0.2744	0.7505	0.0931894444444444	0	214	GBM	Tumor
93	TCGA-19-5947-01	0.03616	0.01675	0.02909	0.07058	0.04529	0.02459	0.03089	0.02487	0.01292	0.02614	0.03667	0.02094	0.07895	0.02309	0.04185	0.02513	0.223	0.6911	0.0810005555555556	1	202	GBM	Tumor
94	TCGA-19-5950-01	0.03343	0.02219	0.04663	0.03302	0.0503	0.02375	0.0245	0.02638	0.01482	0.02567	0.02518	0.03431	0.06089	0.02547	0.04196	0.01929	0.2082	0.9236	0.0910883333333333	1	523	GBM	Tumor
95	TCGA-19-5951-01	0.04823	0.04968	0.03616	0.06347	0.03931	0.2553	0.03063	0.06145	0.185	0.01973	0.0528	0.04999	0.08287	0.02182	0.02706	0.02447	0.08522	0.9397	0.115160555555556	1	244	GBM	Tumor
96	TCGA-19-5952-01	0.0328	0.02142	0.03551	0.07074	0.04168	0.02626	0.02242	0.02967	0.0131	0.02872	0.02847	0.02728	0.03797	0.02544	0.0422	0.02549	0.1102	0.9119	0.0850705555555556	1	575	GBM	Tumor
97	TCGA-19-5953-01	0.08232	0.05397	0.08921	0.07408	0.08542	0.02586	0.04053	0.03676	0.01445	0.05948	0.04617	0.02107	0.1192	0.03834	0.05017	0.0393	0.1152	0.8888	0.104462777777778	1	144	GBM	Tumor
98	TCGA-19-5954-01	0.04042	0.02211	0.03242	0.0383	0.03695	0.02649	0.0208	0.02258	0.01334	0.02807	0.0281	0.03035	0.04161	0.02293	0.0337	0.01983	0.1046	0.9127	0.0819611111111111	1	368	GBM	Tumor
99	TCGA-19-5955-01	0.04026	0.01603	0.03971	0.04839	0.04163	0.02638	0.02144	0.02284	0.01585	0.0278	0.02387	0.03622	0.03858	0.01931	0.03905	0.01659	0.2291	0.877	0.0877805555555556	1	54	GBM	Tumor
100	TCGA-19-5956-01	0.04974	0.02947	0.03377	0.04217	0.04577	0.02135	0.01886	0.02185	0.01343	0.02471	0.03414	0.02676	0.05051	0.0201	0.02934	0.01782	0.07755	0.7858	0.0746188888888889	1	684	GBM	Tumor
101	TCGA-19-5958-01	0.03527	0.02536	0.02644	0.05355	0.03154	0.02294	0.0211	0.02684	0.01414	0.03176	0.02546	0.02883	0.06406	0.0211	0.03351	0.0224	0.07943	0.9377	0.0834127777777778	1	428	GBM	Tumor
102	TCGA-19-5959-01	0.02894	0.01934	0.0415	0.04876	0.03373	0.02535	0.02459	0.02603	0.01301	0.02803	0.02736	0.02948	0.09638	0.02021	0.03512	0.02345	0.09266	0.8998	0.0840966666666667	1	511	GBM	Tumor
103	TCGA-19-5960-01	0.02949	0.02148	0.03327	0.04354	0.05061	0.02697	0.07441	0.02994	0.01375	0.03	0.02383	0.02569	0.08882	0.01825	0.03181	0.01788	0.104	0.9122	0.0875522222222222	1	455	GBM	Tumor
104	TCGA-19-A60I-01	0.04906	0.03917	0.04113	0.02962	0.04535	0.03174	0.04977	0.04792	0.01376	0.04626	0.04088	0.04209	0.04589	0.01753	0.03704	0.02116	0.0947	0.9081	0.0889538888888889	0	541	GBM	Tumor
105	TCGA-19-A6J4-01	0.03265	0.02547	0.04977	0.03786	0.05401	0.02647	0.0322	0.05947	0.01415	0.03249	0.04315	0.05338	0.0614	0.03029	0.04008	0.03558	0.2666	0.9279	0.101273333333333	1	121	GBM	Tumor
106	TCGA-19-A6J5-01	0.03609	0.02716	0.05991	0.03182	0.05312	0.04462	0.02591	0.04376	0.01712	0.03143	0.02535	0.05943	0.05062	0.04979	0.03771	0.02517	0.078	0.8864	0.0879672222222222	0	868	GBM	Tumor
107	TCGA-21-5782-01	0.03829	0.01571	0.01998	0.06283	0.05761	0.03012	0.02849	0.02163	0.03162	0.02354	0.02994	0.02788	0.05355	0.02245	0.06138	0.03959	0.1108	0.8955	0.0872727777777778	1	962	LUSC	Tumor
108	TCGA-21-5783-01	0.04207	0.04411	0.05552	0.05995	0.05658	0.03646	0.04256	0.03842	0.01613	0.04555	0.02847	0.0299	0.05323	0.04288	0.03347	0.03129	0.1115	0.8753	0.0912994444444444	1	2680	LUSC	Tumor
109	TCGA-21-5784-01	0.03306	0.03582	0.07001	0.05616	0.03946	0.03096	0.02635	0.0229	0.01526	0.03596	0.02186	0.03019	0.06415	0.02673	0.04498	0.02443	0.2337	0.899	0.0950544444444444	0	1268	LUSC	Tumor
110	TCGA-21-5786-01	0.04791	0.02332	0.03347	0.05796	0.03992	0.02294	0.02983	0.02481	0.01418	0.03319	0.02878	0.02723	0.05229	0.02281	0.03595	0.02816	0.183	0.878	0.0879861111111111	0	1032	LUSC	Tumor
111	TCGA-21-5787-01	0.03443	0.02359	0.05553	0.03534	0.03754	0.02899	0.02287	0.02778	0.01294	0.02856	0.02657	0.02171	0.04235	0.01769	0.03975	0.0237	0.1814	0.9491	0.0894355555555556	1	329	LUSC	Tumor
112	TCGA-22-4593-01	0.06082	0.02503	0.03104	0.05135	0.05691	0.03195	0.03354	0.02751	0.01692	0.03812	0.0381	0.02571	0.07402	0.02681	0.04823	0.04592	0.09596	0.8985	0.0903577777777778	1	1067	LUSC	Tumor
113	TCGA-22-4599-01	0.02373	0.02009	0.02796	0.04131	0.03408	0.02217	0.02924	0.01613	0.0133	0.0257	0.02194	0.02835	0.05666	0.01768	0.05265	0.02406	0.1426	0.8828	0.0822472222222222	1	1161	LUSC	Tumor
114	TCGA-22-4599-11	0.04988	0.02123	0.05101	0.04907	0.0483	0.01892	0.0262	0.02193	0.01152	0.03952	0.0263	0.02421	0.06337	0.02628	0.04228	0.04072	0.1621	0.8899	0.0895966666666667	1	1161	LUSC	Normal
115	TCGA-22-4601-01	0.02452	0.02725	0.04092	0.05351	0.0405	0.02484	0.02909	0.01934	0.01234	0.04192	0.03211	0.02963	0.0573	0.01334	0.05142	0.0304	0.1567	0.9219	0.0892794444444445	1	1057	LUSC	Tumor
116	TCGA-22-4601-11	0.042	0.02476	0.02642	0.06017	0.03874	0.02257	0.02859	0.02381	0.01265	0.04647	0.02446	0.02527	0.07568	0.02458	0.03278	0.03439	0.205	0.9147	0.0923911111111111	1	1057	LUSC	Normal
117	TCGA-22-4605-01	0.04815	0.03027	0.0411	0.05745	0.04835	0.02954	0.03765	0.03236	0.01534	0.04082	0.03442	0.02537	0.04865	0.02493	0.04316	0.03096	0.2172	0.9077	0.09519	1	974	LUSC	Tumor
118	TCGA-22-4609-01	0.0466	0.02973	0.0341	0.05326	0.05235	0.0294	0.02747	0.04663	0.01456	0.052	0.02619	0.02829	0.06047	0.03213	0.02866	0.03028	0.1607	0.8966	0.0916344444444444	1	291	LUSC	Tumor
119	TCGA-22-4613-01	0.03479	0.03095	0.06102	0.05828	0.04317	0.02777	0.02607	0.0242	0.01255	0.03045	0.02575	0.02436	0.04881	0.01879	0.05113	0.02701	0.1898	0.9264	0.0922944444444444	1	358	LUSC	Tumor
120	TCGA-22-4613-11	0.03766	0.01885	0.02885	0.04273	0.04728	0.02891	0.02356	0.02373	0.01272	0.03142	0.02538	0.03187	0.04116	0.03301	0.03693	0.03334	0.2015	0.9163	0.0897333333333333	1	358	LUSC	Normal
121	TCGA-22-5471-01	0.04955	0.04225	0.03705	0.06802	0.06011	0.02515	0.02381	0.02339	0.01318	0.04756	0.02581	0.02347	0.06342	0.02334	0.03236	0.02256	0.1723	0.8973	0.0917016666666667	0	1845	LUSC	Tumor
122	TCGA-22-5471-11	0.04214	0.02699	0.03767	0.05186	0.0381	0.02025	0.02894	0.02233	0.0133	0.04905	0.02997	0.0209	0.0816	0.03476	0.03718	0.03179	0.2206	0.9247	0.0951183333333333	0	1845	LUSC	Normal
123	TCGA-22-5472-01	0.05042	0.02678	0.03272	0.03615	0.04667	0.03238	0.02763	0.03338	0.01546	0.03654	0.02826	0.02355	0.0634	0.0189	0.03609	0.03265	0.142	0.9346	0.0898655555555556	1	1975	LUSC	Tumor
124	TCGA-22-5472-11	0.0469	0.01857	0.05083	0.02956	0.0408	0.03975	0.02078	0.02394	0.01189	0.02789	0.02208	0.0207	0.06605	0.02231	0.03895	0.03071	0.1479	0.9249	0.0880283333333333	1	1975	LUSC	Normal
125	TCGA-22-5473-01	0.02926	0.01967	0.0263	0.04193	0.04468	0.02806	0.022	0.03122	0.01515	0.03395	0.02657	0.02768	0.05526	0.02886	0.04061	0.02733	0.1328	0.942	0.0874072222222222	1	1933	LUSC	Tumor
126	TCGA-22-5473-11	0.0478	0.02731	0.03204	0.03761	0.04511	0.01839	0.03025	0.02393	0.01054	0.04094	0.02596	0.01834	0.06448	0.02096	0.03776	0.03122	0.134	0.9407	0.0881855555555556	1	1933	LUSC	Normal
127	TCGA-22-5474-01	0.04144	0.02343	0.04452	0.06079	0.04919	0.02548	0.02566	0.02459	0.01421	0.03932	0.02468	0.02197	0.06633	0.02039	0.03528	0.02781	0.1498	0.918	0.089605	1	445	LUSC	Tumor
128	TCGA-22-5474-11	0.0428	0.02253	0.03546	0.04454	0.04371	0.02199	0.02459	0.01926	0.01129	0.04375	0.0312	0.02168	0.06707	0.01799	0.03504	0.02949	0.1983	0.9209	0.0906438888888889	1	445	LUSC	Normal
129	TCGA-22-5477-01	0.03388	0.02351	0.03277	0.04444	0.0387	0.02786	0.028	0.01893	0.01869	0.03626	0.03224	0.02939	0.05355	0.02224	0.03915	0.04574	0.217	0.9269	0.0927361111111111	1	1346	LUSC	Tumor
130	TCGA-22-5477-11	0.03352	0.02627	0.03619	0.0443	0.0481	0.02414	0.03223	0.01791	0.01235	0.04245	0.02762	0.01727	0.0667	0.03029	0.04122	0.05483	0.2562	0.9073	0.0954938888888889	1	1346	LUSC	Normal
131	TCGA-22-5478-01	0.03822	0.02299	0.03133	0.04749	0.04085	0.02545	0.03412	0.02721	0.01556	0.03496	0.02984	0.02553	0.05264	0.02605	0.03748	0.02584	0.24	0.913	0.0926977777777778	1	24	LUSC	Tumor
132	TCGA-22-5478-11	0.04749	0.02638	0.03561	0.05923	0.04304	0.02306	0.02368	0.02797	0.01288	0.03646	0.0293	0.02315	0.07869	0.01888	0.03679	0.02446	0.2409	0.9192	0.0948427777777778	1	24	LUSC	Normal
133	TCGA-22-5479-01	0.03231	0.02831	0.02946	0.03938	0.03718	0.02778	0.03093	0.03169	0.01815	0.03108	0.02734	0.02554	0.07388	0.01895	0.03802	0.03249	0.178	0.8622	0.0868161111111111	1	2625	LUSC	Tumor
134	TCGA-22-5480-01	0.04522	0.02393	0.02954	0.04098	0.04521	0.01953	0.02873	0.02706	0.01191	0.03206	0.02212	0.01902	0.05982	0.02763	0.0275	0.02484	0.1325	0.8879	0.0836388888888889	1	2170	LUSC	Tumor
135	TCGA-22-5480-11	0.06201	0.03216	0.04649	0.07174	0.04932	0.02044	0.01907	0.0217	0.01281	0.03556	0.02554	0.0227	0.07597	0.02007	0.04043	0.02764	0.2208	0.9044	0.0949361111111111	1	2170	LUSC	Normal
136	TCGA-22-5481-01	0.03644	0.07584	0.02183	0.07625	0.06107	0.0382	0.02289	0.02303	0.02012	0.03127	0.03552	0.02504	0.07208	0.02906	0.04401	0.02301	0.09241	0.9311	0.0921761111111111	1	2409	LUSC	Tumor
137	TCGA-22-5482-01	0.04143	0.02276	0.02631	0.04376	0.04098	0.02486	0.02439	0.02309	0.0158	0.03258	0.0282	0.0293	0.05962	0.03007	0.03945	0.02513	0.09771	0.8724	0.0821022222222222	1	357	LUSC	Tumor
138	TCGA-22-5482-11	0.03667	0.02567	0.05724	0.03863	0.04638	0.0216	0.03136	0.02386	0.01287	0.02991	0.02859	0.02057	0.08559	0.02444	0.02636	0.04936	0.1725	0.9013	0.0907166666666667	1	357	LUSC	Normal
139	TCGA-22-5483-01	0.04838	0.02324	0.03667	0.03622	0.05045	0.0321	0.03343	0.02705	0.02126	0.0374	0.03739	0.02699	0.06459	0.02622	0.04198	0.03261	0.1171	0.9044	0.0887488888888889	1	573	LUSC	Tumor
140	TCGA-22-5485-01	0.03228	0.03922	0.04518	0.03426	0.03955	0.03178	0.02233	0.02745	0.01871	0.03405	0.02775	0.03481	0.04761	0.02341	0.04662	0.02322	0.1428	0.9416	0.0895905555555556	1	916	LUSC	Tumor
141	TCGA-22-5485-11	0.04122	0.01844	0.04569	0.05453	0.04859	0.0262	0.02778	0.0324	0.0164	0.03575	0.02523	0.02301	0.08184	0.02444	0.03337	0.02987	0.2071	0.8785	0.0916866666666667	1	916	LUSC	Normal
142	TCGA-22-5489-01	0.04589	0.02307	0.02788	0.06104	0.05329	0.02408	0.02579	0.02193	0.0121	0.04466	0.02881	0.0214	0.04994	0.02451	0.03758	0.02237	0.1616	0.9021	0.0882244444444444	1	1912	LUSC	Tumor
143	TCGA-22-5489-11	0.05386	0.03164	0.0525	0.0387	0.04933	0.02133	0.02355	0.02408	0.01233	0.03718	0.03316	0.02133	0.08343	0.02894	0.03444	0.0452	0.1917	0.8888	0.0928611111111111	1	1912	LUSC	Normal
144	TCGA-22-5491-01	0.04105	0.0267	0.04415	0.04127	0.03507	0.02565	0.02699	0.03721	0.01497	0.03663	0.0365	0.02106	0.05303	0.02294	0.03983	0.02725	0.09199	0.9121	0.0852438888888889	1	1713	LUSC	Tumor
145	TCGA-22-5491-11	0.04007	0.02826	0.03617	0.06198	0.0707	0.02513	0.02744	0.02033	0.01271	0.04175	0.02871	0.01767	0.1068	0.03245	0.02837	0.04599	0.191	0.9411	0.0975905555555556	1	1713	LUSC	Normal
146	TCGA-22-5492-01	0.03026	0.03644	0.03659	0.03365	0.05642	0.04081	0.02718	0.02164	0.01519	0.03628	0.02814	0.02616	0.06096	0.02119	0.05072	0.02406	0.08112	0.9394	0.0870116666666667	1	506	LUSC	Tumor
147	TCGA-22-5492-11	0.04346	0.02259	0.05529	0.04124	0.03589	0.02428	0.02184	0.03555	0.01335	0.0315	0.02637	0.02318	0.07607	0.02741	0.0416	0.02555	0.1068	0.9186	0.0872538888888889	1	506	LUSC	Normal
148	TCGA-22-A5C4-01	0.04104	0.02118	0.03813	0.02695	0.03897	0.04393	0.03183	0.06916	0.01713	0.02767	0.04293	0.108	0.04894	0.02296	0.03322	0.02023	0.1274	0.9104	0.0927816666666667	0	671	LUSC	Tumor
149	TCGA-26-1442-01	0.02346	0.02081	0.02123	0.0369	0.04251	0.02646	0.05814	0.01895	0.01571	0.01765	0.03454	0.03991	0.04764	0.01855	0.04131	0.02301	0.06673	0.8949	0.0804672222222222	0	953	GBM	Tumor
150	TCGA-26-5132-01	0.04244	0.03752	0.03794	0.04258	0.05116	0.03489	0.02909	0.03245	0.01596	0.07429	0.03788	0.03404	0.06032	0.03885	0.05156	0.02803	0.5861	0.9224	0.119861111111111	0	286	GBM	Tumor
151	TCGA-26-5133-01	0.03329	0.0551	0.06647	0.06689	0.04023	0.04204	0.05683	0.03396	0.02113	0.08537	0.04641	0.055	0.04536	0.02639	0.06238	0.02566	0.1242	0.91	0.0998172222222222	0	452	GBM	Tumor
152	TCGA-26-5134-01	0.03975	0.02258	0.03225	0.06744	0.04806	0.03381	0.03053	0.0376	0.01689	0.04136	0.0261	0.02851	0.07024	0.03046	0.02893	0.02836	0.08134	0.8004	0.0813672222222222	0	167	GBM	Tumor
153	TCGA-26-5135-01	0.04642	0.03391	0.03729	0.07844	0.05918	0.02961	0.03641	0.02693	0.0155	0.03845	0.03867	0.03417	0.06407	0.02325	0.04653	0.02307	0.1069	0.9438	0.0934777777777778	1	270	GBM	Tumor
154	TCGA-26-5136-01	0.03487	0.02713	0.05365	0.04867	0.04756	0.03909	0.03484	0.02703	0.01591	0.07811	0.0399	0.03892	0.09114	0.02225	0.03852	0.02485	0.1019	0.8586	0.0901633333333333	1	577	GBM	Tumor
155	TCGA-26-5139-01	0.0401	0.03491	0.06352	0.08175	0.04224	0.03695	0.03051	0.03021	0.01646	0.04178	0.02591	0.03806	0.04902	0.02268	0.03844	0.0204	0.1269	0.9107	0.0916966666666667	0	48	GBM	Tumor
156	TCGA-26-6173-01	0.05125	0.05005	0.06334	0.07739	0.07538	0.0286	0.04222	0.04138	0.01363	0.04218	0.04238	0.02442	0.07148	0.04523	0.04814	0.03859	0.2051	0.9182	0.104386666666667	0	241	GBM	Tumor
157	TCGA-26-6174-01	0.07067	0.05391	0.08229	0.07873	0.06565	0.02579	0.03174	0.02691	0.01452	0.04592	0.03024	0.02188	0.09921	0.02533	0.03627	0.03853	0.1426	0.9208	0.100610555555556	0	71	GBM	Tumor
158	TCGA-26-A7UX-01	0.03326	0.03273	0.03759	0.03838	0.03567	0.02966	0.02717	0.03795	0.01427	0.02414	0.03048	0.03694	0.05135	0.031	0.02744	0.03939	0.07251	0.8995	0.0833016666666667	0	588	GBM	Tumor
159	TCGA-28-5204-01	0.03507	0.0228	0.04235	0.02978	0.0398	0.03069	0.03224	0.02893	0.01462	0.0845	0.03846	0.03942	0.05829	0.02647	0.03856	0.02117	0.09471	0.896	0.0874366666666667	1	454	GBM	Tumor
160	TCGA-28-5207-01	0.05812	0.04678	0.03894	0.05316	0.03353	0.04095	0.05283	0.05102	0.01843	0.102	0.03329	0.0457	0.07003	0.03402	0.04804	0.025	0.13	0.9357	0.100974444444444	1	343	GBM	Tumor
161	TCGA-28-5208-01	0.04065	0.02173	0.04227	0.03323	0.04668	0.03111	0.0429	0.02504	0.01474	0.03902	0.03484	0.04081	0.03871	0.0217	0.04131	0.01979	0.1284	0.9091	0.087335	1	544	GBM	Tumor
162	TCGA-28-5209-01	0.07038	0.02676	0.03716	0.0503	0.03518	0.03304	0.02883	0.04158	0.01505	0.03293	0.03087	0.03103	0.05417	0.02609	0.03643	0.02489	0.5396	0.9194	0.112982777777778	0	442	GBM	Tumor
163	TCGA-28-5211-01	0.05792	0.05975	0.06356	0.09361	0.05467	0.029	0.02771	0.05122	0.01427	0.03887	0.03555	0.0256	0.08056	0.04198	0.05129	0.03272	0.2897	0.7509	0.0999377777777778	0	358	GBM	Tumor
164	TCGA-28-5213-01	0.05073	0.03229	0.03612	0.0658	0.03578	0.03363	0.03196	0.02862	0.01951	0.03435	0.02786	0.05691	0.104	0.02508	0.04317	0.03808	0.2529	0.8883	0.100282777777778	0	951	GBM	Tumor
165	TCGA-28-5214-01	0.03084	0.01975	0.02657	0.03527	0.04641	0.03947	0.0266	0.04	0.01878	0.03683	0.02859	0.03558	0.03869	0.03541	0.02903	0.02848	0.2454	0.9308	0.0940277777777778	1	713	GBM	Tumor
166	TCGA-28-5215-01	0.03433	0.02044	0.0346	0.03099	0.05607	0.03184	0.02949	0.02743	0.01707	0.04555	0.03109	0.03136	0.05388	0.02239	0.02712	0.02297	0.1247	0.8713	0.0840344444444444	1	335	GBM	Tumor
167	TCGA-28-5216-01	0.05149	0.02939	0.03652	0.04746	0.05341	0.02656	0.03333	0.02387	0.02298	0.0434	0.02383	0.03232	0.04623	0.02917	0.03743	0.01991	0.1087	0.7188	0.0769333333333333	0	415	GBM	Tumor
168	TCGA-28-5218-01	0.02966	0.0358	0.04753	0.05118	0.06003	0.03813	0.0352	0.03327	0.0181	0.09538	0.03994	0.04238	0.06212	0.04616	0.05955	0.02704	0.1784	0.8988	0.0999261111111111	1	157	GBM	Tumor
169	TCGA-28-5219-01	0.02942	0.02886	0.03356	0.06686	0.04198	0.03611	0.03798	0.0287	0.01891	0.04184	0.0273	0.04193	0.08973	0.01854	0.05691	0.02808	0.1137	0.7574	0.0832116666666667	0	690	GBM	Tumor
170	TCGA-28-5220-01	0.04991	0.03222	0.05881	0.04423	0.04303	0.03225	0.02753	0.02678	0.01579	0.03284	0.04434	0.02419	0.05758	0.03659	0.03831	0.0191	0.08475	0.5692	0.0687472222222222	1	388	GBM	Tumor
171	TCGA-28-6450-01	0.03652	0.02668	0.03583	0.03525	0.04584	0.01939	0.02145	0.02281	0.014	0.0192	0.02118	0.02935	0.05487	0.01676	0.03193	0.02591	0.07772	0.9048	0.0799716666666667	1	165	GBM	Tumor
172	TCGA-29-A5NZ-01	0.04109	0.0193	0.03697	0.03487	0.04554	0.04225	0.03084	0.03101	0.01456	0.02142	0.03267	0.03626	0.08198	0.01827	0.02851	0.02908	0.07677	0.9129	0.0852383333333333	1	1088	OV	Tumor
173	TCGA-2A-A8VL-01	0.04984	0.04381	0.05033	0.04876	0.07597	0.02551	0.02534	0.04054	0.01699	0.0359	0.02454	0.03424	0.05377	0.03209	0.02994	0.06678	0.1251	0.911	0.0939138888888889	0	621	PRAD	Tumor
174	TCGA-2A-A8VO-01	0.04585	0.03472	0.03524	0.09545	0.05125	0.02109	0.03283	0.03458	0.01528	0.03185	0.02884	0.02442	0.07184	0.03486	0.03773	0.03624	0.1503	0.8772	0.0921983333333333	0	1701	PRAD	Tumor
175	TCGA-2A-A8VT-01	0.03705	0.03956	0.0425	0.04137	0.03444	0.03475	0.03175	0.02588	0.01585	0.03861	0.03071	0.042	0.03693	0.03237	0.0383	0.03285	0.07723	0.9361	0.087125	0	1373	PRAD	Tumor
176	TCGA-2A-A8VV-01	0.02944	0.0399	0.04064	0.05533	0.06113	0.02457	0.02829	0.03287	0.01375	0.03002	0.03454	0.02794	0.05439	0.02195	0.03712	0.04468	0.1696	0.9266	0.0929311111111111	0	671	PRAD	Tumor
177	TCGA-2A-A8VX-01	0.04222	0.03164	0.06545	0.05666	0.08699	0.03134	0.0416	0.04759	0.01395	0.0255	0.03291	0.03222	0.05238	0.03366	0.04866	0.03602	0.0651	0.9209	0.0924883333333333	0	1378	PRAD	Tumor
178	TCGA-2A-A8W1-01	0.03591	0.02853	0.0319	0.02989	0.0526	0.04063	0.02586	0.03021	0.01864	0.04511	0.03869	0.03415	0.04928	0.03498	0.04095	0.04162	0.09907	0.9003	0.0876844444444444	0	112	PRAD	Tumor
179	TCGA-2A-A8W3-01	0.03945	0.02509	0.05304	0.04973	0.04436	0.02864	0.04278	0.02829	0.01513	0.03933	0.03463	0.04021	0.08305	0.02359	0.03565	0.03066	0.1436	0.917	0.0930127777777778	0	863	PRAD	Tumor
180	TCGA-2A-AAYF-01	0.03952	0.02736	0.03563	0.02591	0.04358	0.02826	0.03016	0.03259	0.01173	0.02996	0.02533	0.04709	0.1322	0.03223	0.03667	0.02207	0.07557	0.9102	0.0881144444444444	0	1364	PRAD	Tumor
181	TCGA-2A-AAYO-01	0.02333	0.01912	0.02566	0.07976	0.03882	0.03639	0.02522	0.0336	0.01787	0.0215	0.02536	0.0634	0.03473	0.0197	0.0437	0.02206	0.1375	0.8918	0.08664	0	1272	PRAD	Tumor
182	TCGA-2A-AAYU-01	0.02391	0.0174	0.02499	0.03471	0.03888	0.04332	0.02788	0.02995	0.01718	0.03059	0.0266	0.04645	0.03469	0.01902	0.0427	0.02305	0.19	0.9127	0.0880011111111111	0	615	PRAD	Tumor
183	TCGA-2E-A9G8-01	0.02876	0.0557	0.03141	0.02293	0.04502	0.03054	0.02518	0.02839	0.01463	0.02478	0.03071	0.02654	0.06696	0.02211	0.03506	0.02173	0.09111	0.8994	0.0833866666666667	0	1249	UCEC	Tumor
184	TCGA-2F-A9KO-01	0.04334	0.04667	0.02843	0.05159	0.03873	0.02368	0.05109	0.02722	0.01356	0.02577	0.02946	0.03319	0.07192	0.02537	0.04292	0.03488	0.2538	0.9012	0.0968233333333333	1	734	BLCA	Tumor
185	TCGA-2F-A9KP-01	0.03957	0.01995	0.03913	0.0295	0.04905	0.02724	0.02968	0.02481	0.01618	0.03173	0.03129	0.0375	0.06418	0.02459	0.04026	0.02746	0.09793	0.9067	0.085375	1	364	BLCA	Tumor
186	TCGA-2F-A9KQ-01	0.04056	0.05429	0.05131	0.05268	0.05063	0.02127	0.03004	0.05521	0.01204	0.02969	0.02685	0.03331	0.06711	0.0212	0.03158	0.02465	0.07072	0.8599	0.0851688888888889	0	2886	BLCA	Tumor
187	TCGA-2F-A9KR-01	0.02991	0.02115	0.03386	0.02987	0.05274	0.02072	0.04056	0.03226	0.01284	0.01878	0.02798	0.04708	0.04977	0.02241	0.02326	0.02652	0.08699	0.8406	0.0787388888888889	1	3183	BLCA	Tumor
188	TCGA-2F-A9KT-01	0.02752	0.02809	0.02813	0.02903	0.05094	0.02731	0.02379	0.02908	0.01674	0.05415	0.03895	0.03749	0.05688	0.02881	0.04157	0.0272	0.1487	0.8948	0.0882877777777778	0	3314	BLCA	Tumor
189	TCGA-2F-A9KW-01	0.04562	0.02443	0.04896	0.04119	0.04625	0.02475	0.02712	0.04265	0.01223	0.02688	0.02707	0.03015	0.05177	0.02831	0.03581	0.02102	0.1129	0.8989	0.0858894444444444	1	254	BLCA	Tumor
190	TCGA-2G-AAEW-01	0.02953	0.02268	0.05042	0.03313	0.04833	0.0323	0.02988	0.02614	0.01698	0.02647	0.05067	0.02764	0.04229	0.0244	0.03186	0.02427	0.1503	0.478	0.0636272222222222	1	618	TGCT	Tumor
191	TCGA-2G-AAEX-01	0.02476	0.02143	0.03401	0.03283	0.06029	0.03509	0.0245	0.02907	0.01714	0.02533	0.02577	0.02983	0.04307	0.02068	0.03037	0.02382	0.1109	0.5589	0.0637661111111111	0	1259	TGCT	Tumor
192	TCGA-2G-AAF1-01	0.02444	0.01781	0.02094	0.0315	0.04606	0.02918	0.02373	0.02743	0.01342	0.02528	0.02638	0.02664	0.06291	0.02288	0.04194	0.02544	0.2451	0.6129	0.0735544444444445	0	1403	TGCT	Tumor
193	TCGA-2G-AAF4-01	0.047	0.02743	0.07475	0.0589	0.05168	0.03628	0.03541	0.03157	0.01725	0.02957	0.05053	0.03169	0.05497	0.0273	0.05089	0.02964	0.1851	0.6429	0.0823811111111111	0	2315	TGCT	Tumor
194	TCGA-2G-AAF6-01	0.02043	0.01904	0.03138	0.03488	0.05144	0.038	0.03502	0.03933	0.01761	0.02432	0.03284	0.03351	0.04079	0.02334	0.03688	0.0215	0.1278	0.5169	0.0636116666666667	0	3491	TGCT	Tumor
195	TCGA-2G-AAF8-01	0.03162	0.02321	0.02573	0.03497	0.03719	0.036	0.03042	0.02647	0.01468	0.02932	0.02963	0.02447	0.04906	0.02055	0.0343	0.02291	0.17	0.7606	0.0778405555555556	0	3911	TGCT	Tumor
196	TCGA-2G-AAFG-01	0.03322	0.03378	0.03129	0.03508	0.04695	0.03267	0.02851	0.02555	0.0139	0.02976	0.03738	0.03416	0.09379	0.02298	0.02945	0.03331	0.2333	0.6231	0.0787877777777778	0	6183	TGCT	Tumor
197	TCGA-2G-AAFG-05	0.03477	0.0401	0.04021	0.03113	0.06059	0.0285	0.04079	0.0277	0.01031	0.03083	0.0318	0.02746	0.06497	0.01973	0.03384	0.03874	0.2652	0.7246	0.0861816666666667	0	6183	TGCT	Tumor
198	TCGA-2G-AAFH-01	0.02355	0.01718	0.02822	0.04817	0.04174	0.04104	0.03148	0.03025	0.01766	0.02605	0.03278	0.0502	0.04784	0.02156	0.03022	0.03429	0.1307	0.548	0.0667183333333333	0	1375	TGCT	Tumor
199	TCGA-2G-AAFI-01	0.03221	0.06537	0.03148	0.04067	0.05532	0.0297	0.03756	0.02929	0.01249	0.02873	0.02735	0.02613	0.06791	0.02735	0.03491	0.05062	0.1596	0.8062	0.0868272222222222	0	675	TGCT	Tumor
200	TCGA-2G-AAFJ-01	0.04115	0.02467	0.02878	0.0271	0.03598	0.03945	0.02496	0.03142	0.01454	0.02469	0.02419	0.0294	0.09359	0.04053	0.03463	0.038	0.1454	0.9106	0.0893933333333333	0	792	TGCT	Tumor
201	TCGA-2G-AAFL-01	0.04544	0.06621	0.03679	0.02358	0.07194	0.03072	0.08439	0.0238	0.01573	0.02137	0.03522	0.02488	0.03684	0.05192	0.03276	0.02293	0.2129	0.8563	0.0940955555555556	0	750	TGCT	Tumor
202	TCGA-2G-AAFM-01	0.03219	0.037	0.0381	0.04616	0.04758	0.02723	0.03012	0.02453	0.01397	0.02571	0.02763	0.02231	0.08912	0.03388	0.03749	0.0675	0.2311	0.8385	0.0927844444444444	0	503	TGCT	Tumor
203	TCGA-2G-AAFN-01	0.04488	0.04247	0.05783	0.04549	0.05459	0.02521	0.03005	0.03044	0.01295	0.02928	0.03341	0.02358	0.07089	0.02296	0.02709	0.05261	0.1548	0.7335	0.0828905555555556	0	773	TGCT	Tumor
204	TCGA-2G-AAFO-01	0.03997	0.03485	0.03944	0.05435	0.04488	0.02552	0.03107	0.03035	0.01313	0.02827	0.03707	0.02727	0.07308	0.02467	0.03034	0.03317	0.1692	0.795	0.0850905555555556	0	685	TGCT	Tumor
205	TCGA-2G-AAFV-01	0.03386	0.02458	0.03672	0.02897	0.05075	0.02868	0.02765	0.02191	0.01412	0.03119	0.02653	0.02385	0.06704	0.02146	0.03264	0.01853	0.2324	0.9001	0.0900544444444445	0	1389	TGCT	Tumor
206	TCGA-2G-AAFY-01	0.03326	0.01644	0.03361	0.04427	0.05663	0.03898	0.03036	0.04474	0.01273	0.03154	0.02844	0.02603	0.07031	0.0216	0.03272	0.06575	0.3239	0.8557	0.0981672222222222	0	1099	TGCT	Tumor
207	TCGA-2G-AAFZ-01	0.02825	0.02183	0.02865	0.02096	0.03387	0.03147	0.03129	0.02877	0.01616	0.0445	0.0319	0.03472	0.05165	0.01842	0.03043	0.02438	0.2061	0.9136	0.0887194444444444	0	1353	TGCT	Tumor
208	TCGA-2G-AAG0-01	0.03466	0.02899	0.06489	0.03587	0.04098	0.02769	0.03507	0.03703	0.01251	0.02671	0.02311	0.02743	0.04235	0.03447	0.03901	0.04184	0.2206	0.7437	0.0842727777777778	0	1529	TGCT	Tumor
209	TCGA-2G-AAG3-01	0.0678	0.03037	0.05197	0.0325	0.04893	0.03167	0.03207	0.02806	0.01421	0.02211	0.02923	0.02423	0.04545	0.02198	0.04392	0.01984	0.1363	0.7055	0.0770077777777778	0	1593	TGCT	Tumor
210	TCGA-2G-AAG5-01	0.03163	0.02818	0.03563	0.04198	0.04809	0.02866	0.03638	0.02727	0.01306	0.02634	0.031	0.02952	0.03395	0.02433	0.03714	0.0256	0.2055	0.8746	0.0877144444444444	0	2299	TGCT	Tumor
211	TCGA-2G-AAG6-01	0.03707	0.01993	0.02848	0.03524	0.06115	0.0442	0.03757	0.02903	0.01868	0.03068	0.03856	0.03839	0.03721	0.02933	0.03706	0.02523	0.1697	0.9264	0.0913283333333333	0	2231	TGCT	Tumor
212	TCGA-2G-AAG7-01	0.02488	0.02171	0.032	0.05693	0.03686	0.03521	0.02546	0.03505	0.01491	0.02323	0.02932	0.02904	0.04142	0.02001	0.03687	0.07586	0.2005	0.8523	0.08842	0	2475	TGCT	Tumor
213	TCGA-2G-AAG8-01	0.0416	0.03484	0.02892	0.03607	0.04704	0.02776	0.02673	0.02884	0.01471	0.03129	0.02667	0.02875	0.0849	0.02428	0.04167	0.0543	0.1728	0.7041	0.0808483333333333	0	2289	TGCT	Tumor
214	TCGA-2G-AAG9-01	0.03209	0.02462	0.04546	0.04218	0.05121	0.03313	0.02883	0.02571	0.01523	0.03024	0.02661	0.02606	0.05891	0.02287	0.04185	0.03271	0.1822	0.4244	0.0635727777777778	0	2234	TGCT	Tumor
215	TCGA-2G-AAGA-01	0.02932	0.02149	0.03163	0.0365	0.06296	0.02639	0.02774	0.03892	0.01359	0.02521	0.02603	0.02349	0.07186	0.0258	0.03267	0.06928	0.09193	0.7188	0.0763116666666667	0	2439	TGCT	Tumor
216	TCGA-2G-AAGC-01	0.03867	0.03839	0.06191	0.03017	0.04977	0.02734	0.03197	0.03429	0.01327	0.02649	0.02438	0.02705	0.05067	0.02217	0.03209	0.04354	0.1641	0.8391	0.0864094444444444	0	2585	TGCT	Tumor
217	TCGA-2G-AAGE-01	0.03459	0.03119	0.01809	0.04445	0.05193	0.03774	0.03125	0.03282	0.01545	0.02366	0.0238	0.03806	0.0492	0.0226	0.03661	0.03587	0.1411	0.7961	0.0813616666666667	0	2478	TGCT	Tumor
218	TCGA-2G-AAGF-01	0.03898	0.01996	0.04524	0.03798	0.05071	0.03402	0.03065	0.02757	0.01596	0.02538	0.03016	0.03314	0.04759	0.0268	0.0364	0.07227	0.165	0.8423	0.0877838888888889	0	2734	TGCT	Tumor
219	TCGA-2G-AAGG-01	0.03253	0.02023	0.03393	0.03555	0.05318	0.03186	0.02665	0.03278	0.01308	0.03158	0.03357	0.0293	0.07439	0.037	0.03381	0.03241	0.1549	0.9224	0.0905083333333333	0	2611	TGCT	Tumor
220	TCGA-2G-AAGI-01	0.03933	0.01991	0.1127	0.0984	0.05771	0.03261	0.03266	0.02865	0.01446	0.03129	0.057	0.03477	0.05623	0.01905	0.04515	0.02909	0.2003	0.9087	0.101000555555556	0	3137	TGCT	Tumor
221	TCGA-2G-AAGI-05	0.03015	0.02272	0.02966	0.0501	0.05579	0.03736	0.02393	0.02956	0.01759	0.02428	0.03311	0.02651	0.04521	0.02359	0.03934	0.02137	0.1692	0.5842	0.0702038888888889	0	3137	TGCT	Tumor
222	TCGA-2G-AAGJ-01	0.02742	0.02063	0.02434	0.0296	0.03896	0.03069	0.0317	0.03466	0.01673	0.02584	0.02771	0.03342	0.05746	0.02178	0.03539	0.04164	0.1754	0.8502	0.0846427777777778	0	2938	TGCT	Tumor
223	TCGA-2G-AAGK-01	0.03078	0.03274	0.04435	0.04123	0.06107	0.03087	0.02407	0.03033	0.01308	0.02723	0.03321	0.0324	0.1033	0.02177	0.02841	0.04159	0.2016	0.8151	0.0896183333333333	0	3621	TGCT	Tumor
224	TCGA-2G-AAGM-01	0.02843	0.01791	0.03087	0.0282	0.03937	0.03114	0.02874	0.03017	0.01647	0.01907	0.028	0.03453	0.05474	0.02334	0.02337	0.02662	0.2378	0.9135	0.0895705555555556	0	3891	TGCT	Tumor
225	TCGA-2G-AAGN-01	0.0323	0.01765	0.02909	0.03349	0.04072	0.02624	0.02419	0.03226	0.0171	0.02661	0.02316	0.02837	0.0774	0.02439	0.03032	0.05943	0.187	0.596	0.07254	0	3656	TGCT	Tumor
226	TCGA-2G-AAGO-01	0.03598	0.03016	0.04425	0.06337	0.06473	0.02751	0.03455	0.03316	0.01349	0.03823	0.0259	0.02936	0.04621	0.02799	0.03656	0.08699	0.09382	0.625	0.0754033333333333	0	4026	TGCT	Tumor
227	TCGA-2G-AAGP-01	0.0309	0.01833	0.03218	0.05804	0.05647	0.04011	0.02621	0.03185	0.01788	0.01944	0.02723	0.03644	0.06519	0.02413	0.0405	0.02242	0.2123	0.9308	0.0939122222222222	0	4018	TGCT	Tumor
228	TCGA-2G-AAGS-01	0.03652	0.0242	0.04234	0.05606	0.05019	0.02709	0.0262	0.03334	0.01495	0.02152	0.02597	0.0258	0.05707	0.02926	0.0301	0.05919	0.1248	0.8684	0.0862777777777778	0	4816	TGCT	Tumor
229	TCGA-2G-AAGT-01	0.0486	0.0251	0.04079	0.02735	0.04038	0.03215	0.02826	0.02294	0.01841	0.0179	0.03007	0.02848	0.07052	0.01883	0.04318	0.0201	0.1343	0.892	0.08552	0	4406	TGCT	Tumor
230	TCGA-2G-AAGV-01	0.02322	0.02887	0.03557	0.05679	0.03202	0.04673	0.0256	0.03866	0.01995	0.02743	0.03434	0.04332	0.05269	0.02175	0.04073	0.02872	0.2078	0.9166	0.0933772222222222	0	4527	TGCT	Tumor
231	TCGA-2G-AAGW-01	0.03219	0.02228	0.02135	0.04281	0.03933	0.02815	0.0248	0.02559	0.01282	0.02227	0.02779	0.0212	0.04866	0.01958	0.03074	0.06494	0.1159	0.805	0.0780777777777778	0	4899	TGCT	Tumor
232	TCGA-2G-AAGX-01	0.0384	0.03042	0.02656	0.05022	0.0389	0.03075	0.03105	0.02613	0.0134	0.02435	0.02584	0.02696	0.07275	0.02717	0.03148	0.03194	0.1401	0.9318	0.08879	0	5514	TGCT	Tumor
233	TCGA-2G-AAGY-01	0.03982	0.01643	0.04256	0.06623	0.04653	0.04928	0.03716	0.04179	0.01695	0.03003	0.04009	0.03501	0.06035	0.02538	0.03284	0.01918	0.1938	0.9195	0.0951627777777778	0	5329	TGCT	Tumor
234	TCGA-2G-AAGY-05	0.03381	0.02586	0.02907	0.04445	0.04438	0.03478	0.03129	0.03974	0.01708	0.02968	0.0298	0.04045	0.0528	0.0247	0.03611	0.02716	0.0941	0.311	0.05257	0	5329	TGCT	Tumor
235	TCGA-2G-AAGZ-01	0.03133	0.03169	0.03539	0.05475	0.07329	0.03048	0.02664	0.02596	0.0165	0.0262	0.02655	0.03023	0.1117	0.02584	0.04048	0.03893	0.2284	0.8687	0.0957255555555555	0	5233	TGCT	Tumor
236	TCGA-2G-AAH0-01	0.02519	0.02	0.02442	0.1224	0.05366	0.03332	0.03526	0.02847	0.01795	0.02305	0.03051	0.03041	0.046	0.01983	0.03455	0.02121	0.1389	0.4612	0.0647961111111111	0	5477	TGCT	Tumor
237	TCGA-2G-AAH2-01	0.03896	0.02121	0.02556	0.02836	0.04181	0.03239	0.02724	0.02715	0.01381	0.02711	0.02297	0.02782	0.04663	0.01886	0.02782	0.01674	0.171	0.8727	0.0826744444444445	0	6060	TGCT	Tumor
238	TCGA-2G-AAH3-01	0.02714	0.02841	0.0229	0.03305	0.04181	0.02779	0.02802	0.02864	0.01329	0.02434	0.03019	0.03416	0.05132	0.03638	0.0301	0.02852	0.08427	0.5717	0.0634461111111111	0	1822	TGCT	Tumor
239	TCGA-2G-AAH4-01	0.07063	0.03465	0.03096	0.04007	0.03639	0.03365	0.03977	0.0287	0.01543	0.02722	0.03851	0.03291	0.04036	0.02158	0.04171	0.02801	0.1528	0.9405	0.0918805555555555	0	6210	TGCT	Tumor
240	TCGA-2G-AAH8-01	0.02866	0.02169	0.03936	0.06457	0.0568	0.0377	0.03462	0.02724	0.01432	0.02368	0.02715	0.02873	0.06169	0.02176	0.02995	0.01991	0.07255	0.2576	0.0482211111111111	0	2248	TGCT	Tumor
241	TCGA-2G-AAHA-01	0.03093	0.04151	0.03609	0.04009	0.04411	0.03745	0.02411	0.0369	0.01562	0.06517	0.02558	0.03359	0.04765	0.02341	0.04398	0.02568	0.1774	0.4995	0.0693761111111111	0	3349	TGCT	Tumor
242	TCGA-2G-AAHC-01	0.03564	0.03067	0.03968	0.03324	0.04716	0.02684	0.0283	0.02166	0.01305	0.02851	0.02539	0.02401	0.07178	0.02807	0.03195	0.02606	0.245	0.6595	0.078695	0	5539	TGCT	Tumor
243	TCGA-2G-AAHG-01	0.02725	0.03367	0.0344	0.03479	0.0405	0.04483	0.04119	0.03716	0.01822	0.02183	0.04634	0.03442	0.06032	0.02566	0.03773	0.02279	0.1175	0.4572	0.0631	0	1819	TGCT	Tumor
244	TCGA-2G-AAHL-01	0.02358	0.01878	0.02338	0.02833	0.04039	0.04394	0.02896	0.03174	0.02017	0.02742	0.02781	0.04097	0.0602	0.01889	0.035	0.02131	0.1284	0.4197	0.0577205555555556	0	7081	TGCT	Tumor
245	TCGA-2G-AAHN-01	0.03268	0.02273	0.05204	0.06393	0.05573	0.04004	0.02963	0.02833	0.01553	0.02681	0.02577	0.03002	0.06636	0.02032	0.03668	0.02168	0.2543	0.6307	0.0807377777777778	0	6445	TGCT	Tumor
246	TCGA-2G-AAHP-01	0.0308	0.06112	0.03107	0.04042	0.04739	0.03661	0.02879	0.02876	0.01394	0.02916	0.04928	0.02618	0.05369	0.01901	0.03226	0.02163	0.07935	0.3853	0.0563755555555556	0	5667	TGCT	Tumor
247	TCGA-2G-AAHP-05	0.02386	0.02648	0.02385	0.03394	0.03294	0.02838	0.02264	0.02605	0.01463	0.02256	0.03259	0.02883	0.08327	0.02127	0.03355	0.02936	0.1559	0.5951	0.0686222222222222	0	5667	TGCT	Tumor
248	TCGA-2G-AAHT-01	0.03341	0.03578	0.02902	0.03323	0.05193	0.03337	0.03256	0.04101	0.01568	0.03053	0.02926	0.03672	0.05502	0.02781	0.04027	0.02371	0.2148	0.5004	0.0702505555555556	0	542	TGCT	Tumor
249	TCGA-2G-AAKD-01	0.0392	0.02881	0.02621	0.03252	0.04713	0.03034	0.02435	0.03701	0.0167	0.0249	0.02847	0.02475	0.04579	0.02848	0.02466	0.09023	0.1876	0.8336	0.0872638888888889	0	6340	TGCT	Tumor
250	TCGA-2G-AAKG-01	0.02694	0.02448	0.02454	0.02831	0.05531	0.02859	0.02903	0.02728	0.01249	0.02625	0.02857	0.02449	0.04757	0.02293	0.03224	0.06901	0.1973	0.8454	0.0861516666666667	0	6598	TGCT	Tumor
251	TCGA-2G-AAKG-05	0.02022	0.01954	0.03788	0.03157	0.03519	0.03534	0.02693	0.03093	0.01562	0.02175	0.02519	0.0287	0.06299	0.02361	0.03353	0.03143	0.1701	0.8602	0.0839288888888889	0	6598	TGCT	Tumor
252	TCGA-2G-AAKH-01	0.03132	0.04375	0.03885	0.07818	0.04318	0.02913	0.03414	0.03773	0.01512	0.03023	0.02892	0.02947	0.06606	0.0238	0.04459	0.04843	0.159	0.6835	0.0814111111111111	0	6862	TGCT	Tumor
253	TCGA-2G-AAKL-01	0.03655	0.02781	0.04266	0.0404	0.05423	0.0278	0.02567	0.02536	0.01449	0.02831	0.03245	0.02427	0.07288	0.02689	0.04047	0.05065	0.1608	0.7389	0.0816994444444444	0	7023	TGCT	Tumor
254	TCGA-2G-AAKM-01	0.02661	0.03608	0.03877	0.02696	0.03543	0.031	0.02657	0.03305	0.01494	0.02044	0.02834	0.03127	0.04916	0.02062	0.035	0.03822	0.09631	0.6411	0.0683261111111111	1	6972	TGCT	Tumor
255	TCGA-2G-AAL5-01	0.03054	0.04014	0.02854	0.03884	0.06066	0.0423	0.03747	0.03486	0.01654	0.02613	0.03106	0.03317	0.04824	0.03097	0.0439	0.03281	0.212	0.9257	0.095215	0	7437	TGCT	Tumor
256	TCGA-2G-AAL7-01	0.02905	0.02535	0.02944	0.03779	0.03993	0.03681	0.02823	0.03137	0.01281	0.02896	0.02952	0.03078	0.04321	0.01895	0.03146	0.04628	0.106	0.6539	0.0699911111111111	0	3991	TGCT	Tumor
257	TCGA-2G-AALP-01	0.03344	0.01917	0.02961	0.06604	0.04369	0.03233	0.0371	0.03088	0.01422	0.01971	0.02861	0.02973	0.0565	0.02734	0.03837	0.04698	0.1225	0.887	0.0868455555555556	0	2645	TGCT	Tumor
258	TCGA-2H-A9GF-01	0.04431	0.02853	0.05094	0.02803	0.05815	0.02443	0.02153	0.03958	0.01392	0.02676	0.03135	0.05466	0.05079	0.01974	0.04695	0.02173	0.09919	0.8741	0.0852605555555556	1	784	ESCA	Tumor
259	TCGA-2H-A9GG-01	0.03001	0.02712	0.02229	0.02287	0.0336	0.03056	0.03694	0.01948	0.01912	0.03997	0.02472	0.09875	0.03801	0.01717	0.08458	0.02393	0.1153	0.8186	0.0835011111111111	1	610	ESCA	Tumor
260	TCGA-2H-A9GH-01	0.03245	0.02781	0.05291	0.03665	0.04656	0.02504	0.03497	0.05425	0.01864	0.04475	0.02807	0.1761	0.04408	0.03657	0.03878	0.02135	0.08378	0.8788	0.09342	1	951	ESCA	Tumor
261	TCGA-2H-A9GI-01	0.03409	0.02525	0.03107	0.0374	0.03992	0.03012	0.03424	0.03269	0.01662	0.05279	0.02829	0.09159	0.04167	0.02255	0.03651	0.02583	0.1204	0.9072	0.0893461111111111	1	435	ESCA	Tumor
262	TCGA-2H-A9GJ-01	0.05213	0.05639	0.05003	0.03762	0.06198	0.03309	0.03243	0.02423	0.01532	0.03755	0.05317	0.05261	0.0513	0.02902	0.04874	0.02995	0.07381	0.8811	0.0900261111111111	1	1781	ESCA	Tumor
263	TCGA-2H-A9GK-01	0.05022	0.03955	0.0566	0.02596	0.06148	0.02271	0.04654	0.02719	0.01424	0.02622	0.03327	0.07561	0.052	0.0197	0.03934	0.02069	0.13	0.8905	0.0906566666666667	1	232	ESCA	Tumor
264	TCGA-2H-A9GL-01	0.03922	0.03173	0.04312	0.0576	0.05209	0.03679	0.03055	0.03703	0.02032	0.03307	0.03137	0.0906	0.05559	0.02304	0.05673	0.02948	0.139	0.9164	0.0957627777777778	1	180	ESCA	Tumor
265	TCGA-2H-A9GM-01	0.03401	0.02629	0.04124	0.04806	0.05943	0.02678	0.05313	0.04452	0.01426	0.0385	0.03314	0.08251	0.02914	0.02128	0.04973	0.02315	0.106	0.9129	0.0913372222222222	1	424	ESCA	Tumor
266	TCGA-2H-A9GN-01	0.02538	0.02146	0.03767	0.02525	0.04446	0.02767	0.02861	0.02792	0.01759	0.2492	0.04079	0.1762	0.03395	0.01686	0.051	0.02668	0.1667	0.8309	0.102682777777778	1	272	ESCA	Tumor
267	TCGA-2H-A9GO-01	0.02997	0.0262	0.03498	0.0296	0.04767	0.02848	0.02998	0.03195	0.01603	0.04062	0.04834	0.09435	0.03755	0.02421	0.03865	0.03706	0.1858	0.8772	0.0921466666666667	1	494	ESCA	Tumor
268	TCGA-2H-A9GQ-01	0.04164	0.02348	0.04134	0.04194	0.05121	0.03072	0.03031	0.04361	0.01663	0.03671	0.04031	0.06155	0.04488	0.02601	0.03701	0.02385	0.09104	0.8926	0.0874911111111111	1	128	ESCA	Tumor
269	TCGA-2H-A9GR-01	0.04653	0.03002	0.03945	0.0432	0.04819	0.03127	0.03256	0.04401	0.01772	0.03681	0.03107	0.08924	0.05477	0.0168	0.05315	0.03801	0.1496	0.9327	0.0963944444444444	1	987	ESCA	Tumor
270	TCGA-2J-AAB1-01	0.04332	0.03446	0.0529	0.05462	0.05766	0.03885	0.03683	0.03893	0.01781	0.02376	0.03125	0.1118	0.04605	0.02257	0.04227	0.03596	0.1723	0.8942	0.09753	1	66	PAAD	Tumor
271	TCGA-2J-AAB4-01	0.03204	0.02506	0.02148	0.02928	0.02932	0.03401	0.02967	0.02897	0.01749	0.0482	0.02144	0.04523	0.05875	0.02399	0.04633	0.02591	0.129	0.8578	0.0835538888888889	0	729	PAAD	Tumor
272	TCGA-2J-AAB6-01	0.04016	0.0484	0.03837	0.04389	0.04948	0.03705	0.03781	0.03908	0.01941	0.02963	0.03916	0.08953	0.06318	0.02546	0.0407	0.02981	0.1552	0.908	0.0963511111111111	1	293	PAAD	Tumor
273	TCGA-2J-AAB8-01	0.03326	0.03147	0.03082	0.0247	0.04183	0.0325	0.02335	0.03044	0.01912	0.0286	0.02828	0.09014	0.04024	0.02145	0.05385	0.02877	0.3181	0.8992	0.0986733333333333	0	80	PAAD	Tumor
274	TCGA-2J-AAB9-01	0.0455	0.04084	0.04459	0.04291	0.04693	0.04181	0.05366	0.03549	0.01652	0.04143	0.03905	0.05884	0.0677	0.04018	0.04399	0.04257	0.1802	0.8719	0.0974505555555556	1	627	PAAD	Tumor
275	TCGA-2J-AABA-01	0.03635	0.03035	0.02471	0.03535	0.04531	0.03884	0.03069	0.03828	0.01689	0.02684	0.02736	0.0564	0.09145	0.05128	0.04386	0.039	0.1579	0.8791	0.0927755555555556	1	607	PAAD	Tumor
276	TCGA-2J-AABE-01	0.04625	0.03449	0.04349	0.02506	0.04622	0.03518	0.04414	0.03858	0.01899	0.02384	0.02935	0.1067	0.04778	0.03359	0.05628	0.03817	0.1538	0.8835	0.094745	0	676	PAAD	Tumor
277	TCGA-2J-AABF-01	0.04182	0.03797	0.04138	0.1035	0.04499	0.03113	0.02502	0.02859	0.01934	0.02654	0.04692	0.05479	0.06422	0.0343	0.04537	0.01991	0.2412	0.9321	0.102171666666667	1	691	PAAD	Tumor
278	TCGA-2J-AABH-01	0.03686	0.02902	0.04188	0.03181	0.0454	0.03067	0.03062	0.04023	0.0173	0.07219	0.04267	0.06115	0.05428	0.03479	0.03417	0.04039	0.1036	0.8913	0.0910183333333333	0	1287	PAAD	Tumor
279	TCGA-2J-AABI-01	0.05366	0.04057	0.0307	0.03594	0.04638	0.02797	0.02947	0.03699	0.01721	0.1086	0.03662	0.07936	0.06129	0.02547	0.04095	0.05526	0.1693	0.9278	0.101307777777778	0	969	PAAD	Tumor
280	TCGA-2J-AABK-01	0.03767	0.03868	0.06185	0.05288	0.05036	0.03945	0.03257	0.03137	0.01685	0.0273	0.03334	0.05114	0.05497	0.02221	0.05978	0.04465	0.1867	0.882	0.095765	0	484	PAAD	Tumor
281	TCGA-2J-AABO-01	0.04067	0.03251	0.05874	0.03403	0.04521	0.02793	0.03857	0.05026	0.01691	0.02567	0.02859	0.08768	0.08799	0.02573	0.03628	0.02907	0.159	0.9053	0.0961188888888889	0	440	PAAD	Tumor
282	TCGA-2J-AABP-01	0.02155	0.02213	0.03367	0.03014	0.03651	0.02523	0.02368	0.02679	0.01307	0.03019	0.03421	0.046	0.04268	0.02331	0.0546	0.02517	0.1866	0.8711	0.0859238888888889	0	463	PAAD	Tumor
283	TCGA-2J-AABR-01	0.04924	0.05929	0.0408	0.06339	0.06138	0.04278	0.04067	0.03594	0.01998	0.03426	0.0463	0.07397	0.0512	0.04857	0.06302	0.04138	0.281	0.8781	0.107292777777778	0	438	PAAD	Tumor
284	TCGA-2J-AABT-01	0.02727	0.02151	0.02697	0.04504	0.04472	0.02823	0.02749	0.03542	0.01406	0.02114	0.02421	0.04176	0.09192	0.02294	0.04516	0.03194	0.2122	0.8978	0.09221	0	319	PAAD	Tumor
285	TCGA-2J-AABU-01	0.03467	0.04691	0.03782	0.03453	0.04355	0.03832	0.03081	0.03757	0.01853	0.02635	0.03875	0.06727	0.06998	0.02599	0.03579	0.02472	0.1293	0.8826	0.0901922222222222	1	277	PAAD	Tumor
286	TCGA-2J-AABV-01	0.0269	0.0222	0.02118	0.03854	0.05722	0.03008	0.02432	0.0345	0.01765	0.04325	0.02729	0.06604	0.0537	0.02525	0.07147	0.02348	0.1242	0.8289	0.0853427777777778	1	652	PAAD	Tumor
287	TCGA-2K-A9WE-01	0.02626	0.0302	0.0357	0.03041	0.04231	0.02188	0.0268	0.03522	0.01364	0.07096	0.04798	0.03414	0.04971	0.02083	0.06265	0.03994	0.406	0.9085	0.105729444444444	0	214	KIRP	Tumor
288	TCGA-2L-AAQA-01	0.04559	0.02337	0.03302	0.03646	0.04467	0.02384	0.02791	0.03681	0.01466	0.03561	0.03011	0.04006	0.05573	0.02719	0.03137	0.03209	0.1273	0.8859	0.086205	1	143	PAAD	Tumor
289	TCGA-2L-AAQE-01	0.03188	0.02593	0.04576	0.02637	0.0475	0.0305	0.03377	0.04612	0.01452	0.02059	0.03423	0.03029	0.03995	0.02674	0.02969	0.0266	0.1068	0.8876	0.0836022222222222	1	684	PAAD	Tumor
290	TCGA-2L-AAQI-01	0.02855	0.01953	0.03061	0.03986	0.0539	0.03166	0.02714	0.03787	0.01492	0.02412	0.03582	0.03351	0.05568	0.03286	0.03298	0.0237	0.1905	0.8615	0.0874838888888889	1	103	PAAD	Tumor
291	TCGA-2L-AAQJ-01	0.02749	0.02582	0.03393	0.02939	0.04285	0.0254	0.02463	0.05101	0.01311	0.0377	0.02943	0.0341	0.05549	0.02585	0.03794	0.02131	0.1657	0.9249	0.089225	1	394	PAAD	Tumor
292	TCGA-2L-AAQL-01	0.02697	0.03783	0.02537	0.03019	0.05296	0.02751	0.03236	0.03253	0.01548	0.03235	0.03466	0.03752	0.05046	0.0292	0.1794	0.02175	0.08338	0.8895	0.0910788888888889	1	292	PAAD	Tumor
293	TCGA-2L-AAQM-01	0.03241	0.027	0.03607	0.03522	0.04949	0.03077	0.02532	0.03933	0.01234	0.01926	0.03588	0.04353	0.04406	0.02418	0.01965	0.02726	0.05206	0.884	0.0798794444444444	0	1383	PAAD	Tumor
294	TCGA-2V-A95S-01	0.0319	0.02234	0.03811	0.03392	0.05082	0.03628	0.02858	0.04567	0.01529	0.0303	0.03117	0.03701	0.05225	0.02469	0.03517	0.03342	0.2582	0.9159	0.0956122222222222	0	NA	LIHC	Tumor
295	TCGA-2W-A8YY-01	0.03348	0.02506	0.04398	0.03083	0.04847	0.02252	0.02276	0.02355	0.01535	0.033	0.02687	0.04832	0.06116	0.03164	0.04701	0.02072	0.1172	0.9138	0.0869844444444444	0	533	CESC	Tumor
296	TCGA-2X-A9D5-01	0.02757	0.02535	0.03134	0.09147	0.06498	0.02927	0.02937	0.02357	0.01688	0.03946	0.0272	0.03201	0.06724	0.02244	0.04309	0.02554	0.1787	0.5233	0.0721544444444444	0	435	TGCT	Tumor
297	TCGA-2X-A9D6-01	0.02988	0.04068	0.03686	0.03603	0.04132	0.03729	0.02791	0.03261	0.01617	0.02705	0.03082	0.02963	0.06087	0.03832	0.03324	0.02387	0.2278	0.6427	0.0785027777777778	0	607	TGCT	Tumor
298	TCGA-2Y-A9GS-01	0.05417	0.04306	0.05147	0.05909	0.06989	0.04324	0.03391	0.0427	0.01663	0.0315	0.0293	0.04374	0.09282	0.02115	0.03306	0.03115	0.1437	0.9442	0.0991544444444444	1	724	LIHC	Tumor
299	TCGA-2Y-A9GT-01	0.04942	0.03683	0.05035	0.0756	0.05321	0.03714	0.03677	0.03528	0.01601	0.02581	0.03877	0.03487	0.1211	0.03964	0.04966	0.02648	0.1845	0.9345	0.102552222222222	1	1624	LIHC	Tumor
300	TCGA-2Y-A9GU-01	0.03261	0.03172	0.06309	0.04416	0.05583	0.04025	0.03371	0.03616	0.01886	0.02406	0.03314	0.03253	0.06194	0.04062	0.04745	0.0264	0.1075	0.8526	0.0879238888888889	0	1939	LIHC	Tumor
301	TCGA-2Y-A9GV-01	0.03124	0.04984	0.04462	0.06003	0.05964	0.04557	0.04874	0.04216	0.01889	0.02235	0.03867	0.03629	0.07276	0.0327	0.02615	0.03593	0.1808	0.8296	0.09311	1	2532	LIHC	Tumor
302	TCGA-2Y-A9GW-01	0.03493	0.02996	0.03564	0.06436	0.05064	0.03796	0.06747	0.03718	0.01685	0.03118	0.04371	0.04464	0.07949	0.02135	0.03203	0.03079	0.2548	0.9446	0.103198888888889	1	1271	LIHC	Tumor
303	TCGA-2Y-A9GX-01	0.03238	0.06361	0.05154	0.03969	0.05614	0.05066	0.03425	0.03169	0.01688	0.03143	0.02676	0.02991	0.07198	0.02162	0.03697	0.03129	0.2959	0.9124	0.10195	0	2442	LIHC	Tumor
304	TCGA-2Y-A9GY-01	0.02766	0.03064	0.03221	0.08895	0.04893	0.03797	0.03471	0.03352	0.01749	0.02436	0.03264	0.03327	0.07329	0.0183	0.06149	0.02471	0.1946	0.8348	0.0916411111111111	1	757	LIHC	Tumor
305	TCGA-2Y-A9GZ-01	0.05636	0.03913	0.0423	0.04001	0.0468	0.03523	0.03378	0.04165	0.02185	0.0292	0.04081	0.03909	0.08313	0.033	0.03812	0.02817	0.5022	0.9008	0.113979444444444	1	848	LIHC	Tumor
306	TCGA-2Y-A9H0-01	0.03742	0.02624	0.04395	0.08471	0.06456	0.03779	0.029	0.02948	0.01836	0.02292	0.03748	0.03287	0.0697	0.02269	0.03609	0.0332	0.1478	0.8666	0.0911588888888889	0	3675	LIHC	Tumor
307	TCGA-2Y-A9H1-01	0.03532	0.03495	0.0803	0.07893	0.07892	0.03163	0.05438	0.03594	0.01475	0.02589	0.03586	0.02924	0.06096	0.02358	0.04487	0.02613	0.1274	0.8536	0.092925	1	1229	LIHC	Tumor
308	TCGA-2Y-A9H2-01	0.03424	0.05381	0.04648	0.06179	0.07528	0.04124	0.03838	0.04348	0.01716	0.02654	0.03297	0.04298	0.05469	0.026	0.03135	0.03059	0.1703	0.9252	0.09736	0	1731	LIHC	Tumor
309	TCGA-2Y-A9H3-01	0.04116	0.06331	0.04873	0.07444	0.05235	0.03449	0.02519	0.03155	0.0152	0.02217	0.02959	0.03011	0.1053	0.0275	0.03905	0.02448	0.1598	0.8933	0.0954288888888889	0	1516	LIHC	Tumor
310	TCGA-2Y-A9H4-01	0.03451	0.06562	0.06696	0.05166	0.06272	0.02953	0.02951	0.03149	0.01657	0.03043	0.03581	0.02745	0.08225	0.02809	0.03327	0.03922	0.1174	0.9146	0.0942827777777778	0	1452	LIHC	Tumor
311	TCGA-2Y-A9H5-01	0.04822	0.04592	0.05295	0.06494	0.05712	0.03602	0.03618	0.08681	0.01657	0.02979	0.04569	0.03227	0.1046	0.02116	0.03074	0.03405	0.1527	0.9125	0.100457222222222	1	555	LIHC	Tumor
312	TCGA-2Y-A9H6-01	0.03372	0.02454	0.0548	0.05991	0.04104	0.03412	0.03572	0.03792	0.01983	0.03109	0.03484	0.04403	0.04964	0.01915	0.03232	0.02094	0.1493	0.8793	0.0890116666666667	0	357	LIHC	Tumor
313	TCGA-2Y-A9H7-01	0.03529	0.02729	0.04854	0.02557	0.06021	0.02593	0.03205	0.04704	0.01316	0.02359	0.03954	0.03081	0.04635	0.02635	0.02564	0.02578	0.2066	0.9202	0.0922188888888889	0	1168	LIHC	Tumor
314	TCGA-2Y-A9H8-01	0.06154	0.01956	0.03227	0.03455	0.04349	0.04095	0.02332	0.0489	0.01792	0.02549	0.03725	0.04705	0.04731	0.03666	0.03358	0.02696	0.1501	0.9251	0.0917777777777778	1	633	LIHC	Tumor
315	TCGA-2Y-A9H9-01	0.03293	0.0232	0.06979	0.0403	0.054	0.03387	0.02885	0.03988	0.0162	0.03092	0.02813	0.03207	0.05176	0.03251	0.02923	0.02793	0.08142	0.8974	0.0861327777777778	0	697	LIHC	Tumor
316	TCGA-2Y-A9HA-01	0.02651	0.03676	0.04715	0.0339	0.05597	0.03036	0.02642	0.03582	0.01565	0.02659	0.03564	0.03769	0.06696	0.02949	0.03141	0.02303	0.0897	0.7587	0.0782083333333333	1	36	LIHC	Tumor
317	TCGA-2Y-A9HB-01	0.03799	0.02932	0.04389	0.03198	0.04849	0.03092	0.03575	0.06894	0.01522	0.02477	0.035	0.02769	0.0663	0.02907	0.03649	0.02239	0.1097	0.9234	0.0898505555555556	0	260	LIHC	Tumor
318	TCGA-2Z-A9J1-01	0.04175	0.03776	0.03082	0.04149	0.04835	0.03152	0.03901	0.02853	0.01354	0.02736	0.02916	0.03408	0.05887	0.02624	0.04272	0.03454	0.1132	0.933	0.0895522222222222	0	2298	KIRP	Tumor
319	TCGA-2Z-A9J2-01	0.02819	0.02527	0.02718	0.02865	0.04378	0.02475	0.02945	0.04203	0.01544	0.03159	0.03398	0.0344	0.09818	0.02113	0.03483	0.2463	0.6285	0.91	0.127980555555556	0	1795	KIRP	Tumor
320	TCGA-2Z-A9J3-01	0.03792	0.02766	0.05402	0.03219	0.04304	0.0301	0.02984	0.03054	0.01447	0.02994	0.0301	0.03752	0.05674	0.021	0.03627	0.0357	0.6225	0.9463	0.117547222222222	1	1771	KIRP	Tumor
321	TCGA-2Z-A9J5-01	0.04136	0.03688	0.03053	0.0474	0.0433	0.02509	0.03246	0.02529	0.01573	0.03306	0.02788	0.03242	0.05027	0.02074	0.04994	0.05063	0.6554	0.9237	0.119004444444444	0	3050	KIRP	Tumor
322	TCGA-2Z-A9J6-01	0.03149	0.02637	0.03502	0.04403	0.05928	0.02282	0.03145	0.02452	0.01363	0.03362	0.03209	0.0319	0.09717	0.02136	0.03481	0.05799	0.2874	0.9447	0.101647222222222	0	1731	KIRP	Tumor
323	TCGA-2Z-A9J7-01	0.03528	0.02235	0.04394	0.03942	0.04291	0.02729	0.02445	0.02594	0.01319	0.03031	0.03041	0.03323	0.03776	0.02087	0.03412	0.02772	0.09669	0.9293	0.0841766666666667	1	139	KIRP	Tumor
324	TCGA-2Z-A9J8-01	0.04454	0.02726	0.02645	0.0345	0.05155	0.03077	0.02683	0.02954	0.01808	0.04663	0.02764	0.04783	0.04591	0.03143	0.03935	0.02468	0.2111	0.9378	0.0945494444444444	0	2790	KIRP	Tumor
325	TCGA-2Z-A9J9-01	0.04869	0.02558	0.03388	0.04236	0.04577	0.03416	0.03494	0.03017	0.01805	0.04959	0.02907	0.04693	0.1376	0.02599	0.04166	0.03281	0.08274	0.923	0.0934994444444444	0	2294	KIRP	Tumor
326	TCGA-2Z-A9JD-01	0.04455	0.02809	0.03136	0.03411	0.04937	0.04121	0.02887	0.0309	0.01659	0.05551	0.03766	0.05494	0.05353	0.2797	0.03073	0.09285	0.1594	0.9083	0.109870555555556	0	1060	KIRP	Tumor
327	TCGA-2Z-A9JE-01	0.05532	0.02211	0.03591	0.04474	0.05321	0.03052	0.03224	0.03245	0.0161	0.04717	0.02613	0.03408	0.05489	0.03561	0.05092	0.02857	0.5167	0.9217	0.113242777777778	0	1728	KIRP	Tumor
328	TCGA-2Z-A9JG-01	0.04895	0.02631	0.07976	0.04713	0.06207	0.02742	0.03111	0.02879	0.01443	0.04069	0.03684	0.04374	0.05998	0.02794	0.07502	0.07926	0.6371	0.92	0.12703	0	1662	KIRP	Tumor
329	TCGA-2Z-A9JI-01	0.06116	0.03355	0.03553	0.03492	0.05342	0.02835	0.03015	0.03722	0.01403	0.05005	0.02769	0.0404	0.05684	0.02701	0.0406	0.0356	0.3696	0.8953	0.103967777777778	0	1567	KIRP	Tumor
330	TCGA-2Z-A9JJ-01	0.02566	0.01918	0.02617	0.03255	0.04998	0.03297	0.02898	0.03433	0.01621	0.03486	0.02967	0.0322	0.03599	0.02164	0.02542	0.1366	0.0857	0.9099	0.0876672222222222	0	1213	KIRP	Tumor
331	TCGA-2Z-A9JK-01	0.04637	0.03064	0.02931	0.04884	0.04822	0.02854	0.02671	0.02594	0.01495	0.0416	0.0269	0.03396	0.07362	0.03405	0.02759	0.03576	0.3266	0.9166	0.1009	0	1186	KIRP	Tumor
332	TCGA-2Z-A9JL-01	0.04124	0.02893	0.04334	0.0366	0.04854	0.03018	0.03004	0.02853	0.01753	0.05041	0.02957	0.03414	0.05639	0.02304	0.04066	0.02026	0.1262	0.9286	0.0896777777777778	0	1006	KIRP	Tumor
333	TCGA-2Z-A9JM-01	0.03646	0.02403	0.02624	0.03704	0.04977	0.03283	0.02464	0.02828	0.01667	0.03228	0.02296	0.03597	0.05008	0.02116	0.03886	0.02574	0.4749	0.9184	0.105350555555556	0	934	KIRP	Tumor
334	TCGA-2Z-A9JN-01	0.05272	0.02318	0.03486	0.0478	0.04782	0.03635	0.02583	0.03809	0.01653	0.03503	0.02837	0.03601	0.0499	0.02589	0.02735	0.03431	0.1336	0.9127	0.0892411111111111	0	740	KIRP	Tumor
335	TCGA-2Z-A9JO-01	0.03328	0.02488	0.031	0.03317	0.04033	0.02971	0.02933	0.02646	0.01532	0.03177	0.02728	0.03437	0.09218	0.03114	0.0388	0.02943	0.1832	0.8936	0.0902916666666667	0	949	KIRP	Tumor
336	TCGA-2Z-A9JP-01	0.04677	0.02338	0.02652	0.04403	0.05964	0.02842	0.02404	0.02879	0.01827	0.0418	0.02602	0.03428	0.06488	0.0254	0.0487	0.03402	0.8287	0.9198	0.129081111111111	0	893	KIRP	Tumor
337	TCGA-2Z-A9JQ-01	0.03797	0.01841	0.02755	0.0424	0.0447	0.03043	0.03191	0.03018	0.01749	0.04148	0.03372	0.03942	0.04584	0.03099	0.03436	0.04839	0.2047	0.9045	0.0924688888888889	0	778	KIRP	Tumor
338	TCGA-2Z-A9JR-01	0.05256	0.02201	0.03181	0.03837	0.06307	0.02501	0.03435	0.03127	0.01522	0.04381	0.04128	0.03041	0.05878	0.02664	0.03301	0.03397	0.2798	0.9078	0.0982872222222222	0	161	KIRP	Tumor
339	TCGA-2Z-A9JS-01	0.04488	0.02864	0.02784	0.04072	0.06489	0.03343	0.04029	0.03557	0.01584	0.04145	0.03022	0.05355	0.06978	0.02989	0.03865	0.03013	0.4011	0.9321	0.108831666666667	1	492	KIRP	Tumor
340	TCGA-2Z-A9JT-01	0.05075	0.03327	0.03743	0.05435	0.05894	0.03508	0.03196	0.03445	0.01352	0.03503	0.03229	0.07567	0.04341	0.04063	0.03558	0.03963	0.3511	0.8929	0.105332777777778	0	684	KIRP	Tumor
341	TCGA-32-1979-01	0.1886	0.04591	0.1513	0.04752	0.05003	0.05817	0.1016	0.0414	0.04781	0.03038	0.0248	0.2266	0.07268	0.02111	0.04897	0.06808	0.08429	0.8998	0.122725	1	593	GBM	Tumor
342	TCGA-32-1980-01	0.03546	0.02727	0.03821	0.05281	0.0513	0.02005	0.02512	0.02442	0.01036	0.03138	0.02733	0.03046	0.04228	0.01624	0.04217	0.02298	0.2173	0.8834	0.0888077777777778	1	36	GBM	Tumor
343	TCGA-32-5222-01	0.03073	0.02679	0.03335	0.03062	0.04417	0.04012	0.03857	0.0381	0.01659	0.03562	0.02966	0.03294	0.04213	0.02311	0.04164	0.03206	0.1267	0.8995	0.0868	1	585	GBM	Tumor
344	TCGA-33-4566-01	0.05074	0.03101	0.03873	0.03349	0.03756	0.01426	0.02043	0.01747	0.01118	0.0331	0.0246	0.04133	0.05538	0.01872	0.06191	0.02811	0.1846	0.9242	0.0903788888888889	1	5287	LUSC	Tumor
345	TCGA-33-4566-11	0.03754	0.02748	0.03341	0.04976	0.0472	0.01715	0.02255	0.01545	0.01352	0.03295	0.02165	0.04694	0.07101	0.02134	0.05295	0.02747	0.243	0.8879	0.0927372222222222	1	5287	LUSC	Normal
346	TCGA-33-4582-01	0.02984	0.02179	0.05008	0.04369	0.04106	0.0225	0.02471	0.02048	0.01316	0.02985	0.02105	0.03159	0.04958	0.01633	0.02997	0.02314	0.1364	0.8706	0.08199	1	3149	LUSC	Tumor
347	TCGA-33-4582-11	0.05967	0.02585	0.02986	0.04045	0.0587	0.01919	0.02369	0.02138	0.0109	0.04644	0.02292	0.01925	0.06218	0.03015	0.04431	0.02849	0.17	0.9044	0.0898794444444444	1	3149	LUSC	Normal
348	TCGA-33-4583-01	0.04062	0.0222	0.02888	0.04758	0.03563	0.02634	0.02142	0.02464	0.01583	0.03822	0.0217	0.03048	0.06028	0.02027	0.03846	0.02051	0.0912	0.9121	0.0831311111111111	1	4601	LUSC	Tumor
349	TCGA-33-4583-11	0.04881	0.01716	0.03974	0.05024	0.04007	0.02155	0.02724	0.02464	0.01322	0.0375	0.03311	0.0238	0.06979	0.02865	0.03783	0.04447	0.1701	0.8993	0.0904011111111111	1	4601	LUSC	Normal
350	TCGA-33-4586-01	0.0361	0.02582	0.02966	0.04996	0.03414	0.02407	0.02418	0.0138	0.01446	0.0266	0.03234	0.03286	0.03926	0.01966	0.04323	0.02232	0.2351	0.871	0.0874755555555556	1	428	LUSC	Tumor
351	TCGA-33-4586-11	0.03813	0.02564	0.05862	0.06582	0.03483	0.02329	0.0262	0.01753	0.01063	0.0285	0.02685	0.02101	0.06114	0.02176	0.03994	0.03073	0.1822	0.9098	0.0901455555555556	1	428	LUSC	Normal
352	TCGA-33-4587-01	0.03931	0.02616	0.0519	0.05816	0.04913	0.04041	0.03532	0.04227	0.01981	0.04268	0.03718	0.03543	0.1009	0.0218	0.04663	0.03605	0.1175	0.8027	0.0890744444444444	1	1656	LUSC	Tumor
353	TCGA-33-4589-01	0.05478	0.02012	0.06162	0.04692	0.05108	0.019	0.03018	0.02524	0.01195	0.0287	0.0214	0.02236	0.0541	0.02362	0.03884	0.02615	0.2528	0.9017	0.09392	1	47	LUSC	Tumor
354	TCGA-33-4589-11	0.03413	0.02917	0.05238	0.06645	0.02748	0.02139	0.02068	0.01758	0.01206	0.02663	0.03243	0.02108	0.06902	0.03624	0.04101	0.02686	0.2264	0.8892	0.0916772222222222	1	47	LUSC	Normal
355	TCGA-33-6738-01	0.03974	0.05263	0.03144	0.03309	0.05466	0.03325	0.02354	0.02262	0.01684	0.03097	0.02251	0.02302	0.06254	0.02198	0.03718	0.03053	0.1475	0.9038	0.0882133333333333	0	1927	LUSC	Tumor
356	TCGA-33-A4WN-01	0.0305	0.02474	0.04351	0.04915	0.04895	0.0392	0.036	0.02997	0.02007	0.04399	0.03332	0.03604	0.06554	0.02941	0.05651	0.0301	0.127	0.8836	0.0904222222222222	1	143	LUSC	Tumor
357	TCGA-33-A5GW-01	0.03135	0.01919	0.04665	0.03446	0.0413	0.04378	0.0253	0.0791	0.01942	0.0248	0.03196	0.06468	0.05708	0.02805	0.02907	0.02699	0.1259	0.9055	0.09081	1	9	LUSC	Tumor
358	TCGA-33-AAS8-01	0.05112	0.03148	0.0292	0.04597	0.03867	0.06041	0.04398	0.04001	0.01896	0.05382	0.03008	0.09134	0.03398	0.02484	0.06436	0.03291	0.1574	0.8849	0.0963016666666667	1	1114	LUSC	Tumor
359	TCGA-33-AASB-01	0.04701	0.02271	0.03176	0.02868	0.05206	0.04577	0.02997	0.03471	0.02018	0.03936	0.02797	0.06698	0.04104	0.02875	0.06322	0.02938	0.185	0.8724	0.0926083333333333	1	211	LUSC	Tumor
360	TCGA-33-AASD-01	0.05508	0.02552	0.03756	0.03683	0.04149	0.03958	0.03642	0.03531	0.02075	0.04496	0.02769	0.06282	0.07357	0.02558	0.04986	0.03259	0.111	0.8539	0.0894727777777778	1	3376	LUSC	Tumor
361	TCGA-33-AASI-01	0.03536	0.02162	0.02753	0.03146	0.05637	0.06612	0.06018	0.04255	0.01892	0.03949	0.03116	0.0857	0.03674	0.02609	0.06253	0.05052	0.2064	0.8849	0.0990911111111111	1	1344	LUSC	Tumor
362	TCGA-33-AASJ-01	0.04041	0.02849	0.02682	0.1483	0.04643	0.04802	0.03827	0.03551	0.01999	0.04198	0.03347	0.08762	0.04769	0.02995	0.05466	0.03261	0.1625	0.9314	0.103006666666667	1	3600	LUSC	Tumor
363	TCGA-33-AASL-01	0.06445	0.02409	0.02819	0.03409	0.05357	0.03183	0.03319	0.03601	0.01317	0.04628	0.02779	0.05942	0.03386	0.02587	0.04648	0.03253	0.1841	0.8707	0.0914233333333333	1	826	LUSC	Tumor
364	TCGA-34-5231-01	0.04722	0.03277	0.08764	0.07934	0.05801	0.03685	0.03447	0.02655	0.01874	0.04647	0.03758	0.02741	0.0764	0.03669	0.04958	0.02901	0.1456	0.9249	0.099735	1	1984	LUSC	Tumor
365	TCGA-34-5232-01	0.05365	0.02718	0.06144	0.06148	0.06024	0.02834	0.03864	0.02822	0.0184	0.04616	0.03613	0.01763	0.08802	0.04594	0.05257	0.04909	0.2437	0.9272	0.104668333333333	0	2471	LUSC	Tumor
366	TCGA-34-5234-01	0.03368	0.01937	0.03045	0.02864	0.03356	0.03252	0.01899	0.02089	0.027	0.02454	0.02831	0.03876	0.04937	0.02704	0.0334	0.03964	0.2651	0.8863	0.0909755555555556	0	2271	LUSC	Tumor
367	TCGA-34-5236-01	0.06395	0.02724	0.03447	0.06455	0.06624	0.02645	0.04999	0.02544	0.01965	0.03739	0.0386	0.02571	0.07728	0.03073	0.0423	0.05564	0.1714	0.901	0.0976683333333333	1	276	LUSC	Tumor
368	TCGA-34-5239-01	0.04483	0.02063	0.02929	0.03238	0.05675	0.03851	0.02701	0.02961	0.01972	0.03337	0.02782	0.02829	0.08564	0.02765	0.04364	0.02601	0.1914	0.9231	0.0936472222222222	0	1834	LUSC	Tumor
369	TCGA-34-5240-01	0.02906	0.02131	0.03616	0.04983	0.02855	0.02001	0.02427	0.0225	0.01212	0.02846	0.03046	0.02616	0.04882	0.01683	0.04079	0.01767	0.1873	0.9244	0.0869277777777778	0	1541	LUSC	Tumor
370	TCGA-34-5241-01	0.01987	0.01919	0.05058	0.03378	0.03172	0.01957	0.02093	0.01656	0.0136	0.01841	0.02222	0.03804	0.04404	0.02114	0.04452	0.01977	0.4191	0.8614	0.0952466666666667	1	515	LUSC	Tumor
371	TCGA-34-5927-01	0.0286	0.03925	0.04304	0.02902	0.05728	0.0447	0.02932	0.03273	0.0295	0.0399	0.02886	0.04297	0.05043	0.03251	0.06748	0.02104	0.1344	0.9199	0.0928294444444445	0	1361	LUSC	Tumor
372	TCGA-34-5928-01	0.0542	0.03635	0.03396	0.09433	0.0684	0.04021	0.03357	0.03024	0.01892	0.03891	0.0304	0.02906	0.04632	0.03215	0.04545	0.02223	0.1113	0.8677	0.0907611111111111	0	1196	LUSC	Tumor
373	TCGA-34-5929-01	0.04273	0.04075	0.04533	0.03478	0.06228	0.04014	0.0379	0.02776	0.02162	0.03966	0.03116	0.02927	0.07465	0.03051	0.05197	0.02485	0.1337	0.9309	0.0944422222222222	1	151	LUSC	Tumor
374	TCGA-34-5929-11	0.02521	0.04427	0.02407	0.05325	0.04445	0.02765	0.03158	0.01939	0.01983	0.04768	0.03249	0.02431	0.09417	0.02129	0.04352	0.02728	0.1601	0.895	0.0908633333333333	1	151	LUSC	Normal
375	TCGA-34-7107-01	0.03456	0.02158	0.02715	0.0361	0.03037	0.03482	0.03433	0.03027	0.01976	0.02201	0.02109	0.02884	0.05317	0.01849	0.0378	0.02714	0.1446	0.9163	0.0854655555555556	1	34	LUSC	Tumor
376	TCGA-34-8454-01	0.05676	0.02553	0.04656	0.09802	0.08265	0.04381	0.04836	0.03763	0.01417	0.03957	0.03953	0.0379	0.06031	0.02945	0.04179	0.03578	0.234	0.9359	0.105984444444444	0	1180	LUSC	Tumor
377	TCGA-34-8455-01	0.03877	0.03819	0.06834	0.06918	0.05552	0.04716	0.04413	0.0271	0.01802	0.03954	0.03632	0.04379	0.05095	0.02284	0.04873	0.0338	0.2113	0.9353	0.10161	1	123	LUSC	Tumor
378	TCGA-34-8456-01	0.1002	0.02934	0.04696	0.06109	0.04925	0.04081	0.03725	0.03412	0.021	0.04379	0.04405	0.03591	0.05643	0.02379	0.04925	0.04492	0.153	0.9233	0.0996922222222222	0	804	LUSC	Tumor
379	TCGA-34-A5IX-01	0.0275	0.01932	0.04616	0.03756	0.05343	0.04639	0.02995	0.07059	0.01929	0.03591	0.03537	0.06879	0.04902	0.024	0.03154	0.02347	0.3652	0.8827	0.103677222222222	0	1031	LUSC	Tumor
380	TCGA-35-5375-01	0.06883	0.06813	0.06611	0.08262	0.06471	0.04878	0.05556	0.04496	0.02316	0.07411	0.06079	0.04935	0.1093	0.05163	0.03747	0.0559	0.2039	0.8301	0.110856111111111	0	264	LUAD	Tumor
381	TCGA-37-5819-01	0.04198	0.02882	0.05236	0.04548	0.05288	0.02404	0.01997	0.02033	0.0155	0.03217	0.03003	0.0243	0.05998	0.03129	0.03357	0.02711	0.08449	0.8023	0.0792555555555556	0	103	LUSC	Tumor
382	TCGA-37-A5EL-01	0.02637	0.01959	0.02961	0.02801	0.03291	0.05201	0.0318	0.04319	0.01941	0.02422	0.02872	0.05092	0.05465	0.02372	0.03017	0.02157	0.1226	0.9277	0.087065	1	1143	LUSC	Tumor
383	TCGA-37-A5EM-01	0.03732	0.0195	0.03599	0.02734	0.04495	0.03554	0.03259	0.04048	0.01572	0.03312	0.02879	0.05007	0.0524	0.02732	0.03625	0.02326	0.1352	0.8501	0.0847744444444444	0	867	LUSC	Tumor
384	TCGA-37-A5EN-01	0.02675	0.01934	0.0288	0.02905	0.04234	0.04781	0.02468	0.05161	0.02269	0.02975	0.03946	0.04616	0.03959	0.02113	0.03217	0.02372	0.1488	0.8862	0.0866694444444444	0	660	LUSC	Tumor
385	TCGA-38-4631-01	0.07555	0.08354	0.05952	0.1033	0.08409	0.05928	0.07495	0.06859	0.03302	0.09147	0.06396	0.03364	0.1203	0.0799	0.129	0.06751	0.1564	0.7963	0.121128888888889	1	354	LUAD	Tumor
386	TCGA-38-4631-11	0.08408	0.07279	0.06389	0.06517	0.08295	0.04907	0.05434	0.05976	0.01407	0.0745	0.0614	0.0381	0.1062	0.04443	0.06924	0.1268	0.1971	0.8699	0.118543888888889	1	354	LUAD	Normal
387	TCGA-38-4632-01	0.09511	0.08419	0.08178	0.1091	0.1009	0.04657	0.0738	0.05535	0.03196	0.09254	0.07648	0.03591	0.1118	0.06316	0.1008	0.06595	0.3065	0.8797	0.133977777777778	1	1357	LUAD	Tumor
388	TCGA-38-4632-11	0.07548	0.05961	0.08648	0.08108	0.0928	0.04048	0.09356	0.06586	0.009132	0.05828	0.07686	0.02845	0.1291	0.05219	0.07003	0.06394	0.2881	0.8835	0.125274	1	1357	LUAD	Normal
389	TCGA-38-6178-01	0.0674	0.044	0.06296	0.09793	0.07759	0.044	0.06611	0.06857	0.003183	0.06162	0.06148	0.01721	0.1025	0.05542	0.06454	0.05594	0.2769	0.8581	0.1158585	0	448	LUAD	Tumor
390	TCGA-38-7271-01	0.0936	0.06216	0.06507	0.09256	0.07309	0.01185	0.06184	0.07051	0.008618	0.08412	0.06869	0.03995	0.08002	0.05793	0.06832	0.0636	0.263	0.8884	0.119629333333333	1	800	LUAD	Tumor
391	TCGA-38-A44F-01	0.09451	0.04617	0.0656	0.07073	0.07525	0.04614	0.08232	0.07117	0.02494	0.1104	0.06963	0.03227	0.1051	0.05712	0.09968	0.06615	0.2612	0.879	0.12541	0	133	LUAD	Tumor
392	TCGA-39-5011-01	0.05542	0.0209	0.02798	0.04291	0.04852	0.02089	0.02082	0.02316	0.01301	0.05996	0.03384	0.02726	0.05066	0.01815	0.042	0.03563	0.1363	0.9094	0.0881561111111111	0	4053	LUSC	Tumor
393	TCGA-39-5011-11	0.03857	0.02305	0.03927	0.0573	0.04014	0.02125	0.02308	0.03203	0.01088	0.04227	0.01938	0.02493	0.08777	0.02347	0.03145	0.02188	0.1185	0.8871	0.0856844444444444	0	4053	LUSC	Normal
394	TCGA-39-5016-01	0.03863	0.02558	0.0434	0.05244	0.04879	0.02684	0.02357	0.01544	0.01407	0.02577	0.02361	0.02813	0.0476	0.02037	0.05434	0.02146	0.2189	0.9616	0.0939188888888889	0	3850	LUSC	Tumor
395	TCGA-39-5016-11	0.03295	0.02085	0.04331	0.03626	0.04081	0.01994	0.02264	0.01967	0.01124	0.03583	0.02005	0.03635	0.06971	0.02776	0.03825	0.03319	0.2587	0.9069	0.0930227777777778	0	3850	LUSC	Normal
396	TCGA-39-5019-01	0.05202	0.06238	0.05997	0.09782	0.06819	0.0269	0.03929	0.02742	0.0174	0.04607	0.0318	0.03012	0.07197	0.04233	0.05094	0.0368	0.1887	0.8958	0.102551111111111	0	3387	LUSC	Tumor
397	TCGA-39-5019-11	0.03868	0.09277	0.02527	0.07546	0.04497	0.04543	0.02562	0.03198	0.02151	0.0376	0.02669	0.02551	0.1631	0.02741	0.0471	0.01868	0.3666	0.9498	0.114676666666667	0	3387	LUSC	Normal
398	TCGA-39-5021-01	0.03785	0.02812	0.02872	0.04062	0.0421	0.0198	0.02092	0.01554	0.01473	0.02041	0.02329	0.0297	0.03382	0.02578	0.04578	0.01973	0.2658	0.901	0.0896505555555556	1	2086	LUSC	Tumor
399	TCGA-39-5021-11	0.03331	0.02013	0.03337	0.03691	0.04039	0.02232	0.02089	0.0284	0.01126	0.02947	0.02687	0.02258	0.08284	0.01978	0.0307	0.03499	0.3063	0.9211	0.095645	1	2086	LUSC	Normal
400	TCGA-39-5022-01	0.05332	0.03822	0.04209	0.06238	0.08041	0.03167	0.0328	0.02746	0.01883	0.04314	0.03199	0.02713	0.07248	0.04092	0.05646	0.02313	0.2164	0.8614	0.0977905555555556	1	1679	LUSC	Tumor
401	TCGA-39-5024-01	0.0716	0.04452	0.04957	0.09659	0.06388	0.03253	0.03367	0.02628	0.01789	0.04342	0.03904	0.02589	0.07928	0.03229	0.03396	0.03365	0.2452	0.8988	0.103781111111111	0	2510	LUSC	Tumor
402	TCGA-39-5027-01	0.03232	0.03964	0.02917	0.02899	0.05184	0.03395	0.02744	0.02015	0.02336	0.03368	0.02648	0.02975	0.05516	0.0266	0.0406	0.02724	0.153	0.9083	0.0882038888888889	0	3108	LUSC	Tumor
403	TCGA-39-5028-01	0.03048	0.02317	0.03864	0.03753	0.0371	0.02029	0.02273	0.02126	0.01251	0.04598	0.02392	0.02353	0.03566	0.01957	0.03843	0.04745	0.2319	0.8896	0.088875	1	52	LUSC	Tumor
404	TCGA-39-5028-11	0.03219	0.02012	0.02743	0.04671	0.03864	0.0231	0.0236	0.01984	0.0137	0.03444	0.03054	0.0234	0.06027	0.02479	0.03925	0.02644	0.2997	0.8828	0.0926088888888889	1	52	LUSC	Normal
405	TCGA-39-5029-01	0.04046	0.02361	0.04985	0.04743	0.04342	0.02147	0.03083	0.02262	0.01384	0.03944	0.02412	0.03416	0.04969	0.02081	0.0395	0.02996	0.123	0.8723	0.0848061111111111	1	740	LUSC	Tumor
406	TCGA-39-5029-11	0.02353	0.01859	0.03502	0.05439	0.04003	0.0211	0.02043	0.0158	0.01307	0.02549	0.02712	0.0242	0.06651	0.01691	0.04025	0.023	0.1655	0.9057	0.0853688888888889	1	740	LUSC	Normal
407	TCGA-39-5030-01	0.04383	0.03454	0.03942	0.05905	0.04292	0.01888	0.029	0.01995	0.0122	0.04114	0.02727	0.02262	0.05591	0.01868	0.0363	0.03016	0.1623	0.915	0.0893983333333333	1	59	LUSC	Tumor
408	TCGA-39-5030-11	0.04028	0.02277	0.03666	0.03039	0.03717	0.01715	0.03321	0.02391	0.01393	0.03749	0.02428	0.02123	0.08125	0.02319	0.04512	0.03596	0.1791	0.9057	0.0893772222222222	1	59	LUSC	Normal
409	TCGA-39-5031-01	0.03753	0.02007	0.05026	0.0686	0.03789	0.02294	0.02263	0.02094	0.01207	0.02505	0.03422	0.02669	0.05975	0.02318	0.04476	0.02942	0.1469	0.9044	0.0881833333333333	1	1841	LUSC	Tumor
410	TCGA-39-5031-11	0.02569	0.0253	0.03474	0.04645	0.03795	0.02404	0.01891	0.01341	0.01123	0.03303	0.01649	0.03365	0.06023	0.01374	0.04518	0.02972	0.1733	0.8774	0.08447	1	1841	LUSC	Normal
411	TCGA-39-5034-01	0.04011	0.03545	0.04579	0.06225	0.05374	0.01843	0.03765	0.02195	0.01093	0.05193	0.02279	0.02251	0.04819	0.02556	0.03969	0.03066	0.08402	0.7135	0.0758416666666667	1	1107	LUSC	Tumor
412	TCGA-39-5034-11	0.04791	0.01956	0.03647	0.04613	0.03818	0.01672	0.02459	0.01878	0.01027	0.0328	0.02701	0.02408	0.06271	0.01631	0.04993	0.02664	0.2006	0.9023	0.0889438888888889	1	1107	LUSC	Normal
413	TCGA-39-5035-01	0.04339	0.02349	0.03434	0.05348	0.03722	0.01839	0.02552	0.01667	0.01232	0.03263	0.02637	0.0314	0.07491	0.02217	0.0788	0.02511	0.1423	0.9081	0.0892561111111111	0	2080	LUSC	Tumor
414	TCGA-39-5035-11	0.03101	0.02405	0.05034	0.0533	0.03327	0.01898	0.03697	0.01472	0.01103	0.02997	0.02766	0.02353	0.06473	0.02546	0.05167	0.03833	0.2663	0.9192	0.0955844444444444	0	2080	LUSC	Normal
415	TCGA-39-5036-01	0.0308	0.02807	0.02784	0.04931	0.04258	0.0235	0.02436	0.01655	0.01257	0.03693	0.02429	0.04014	0.04695	0.01839	0.05354	0.02432	0.1373	0.9119	0.0860744444444445	0	2165	LUSC	Tumor
416	TCGA-39-5036-11	0.05118	0.02303	0.03918	0.05483	0.04207	0.01878	0.01879	0.0184	0.01099	0.03196	0.0354	0.02102	0.07166	0.01539	0.0269	0.03937	0.1629	0.9001	0.0878861111111111	0	2165	LUSC	Normal
417	TCGA-39-5037-01	0.02749	0.04095	0.04529	0.04323	0.03082	0.02113	0.03752	0.01376	0.01359	0.02043	0.02007	0.02863	0.03868	0.01668	0.04477	0.01842	0.1528	0.9009	0.0841755555555556	0	1690	LUSC	Tumor
418	TCGA-39-5037-11	0.04744	0.02158	0.03298	0.05851	0.0516	0.03081	0.02806	0.03467	0.01223	0.03752	0.02239	0.02244	0.06649	0.02193	0.03317	0.03136	0.2291	0.8834	0.0925377777777778	0	1690	LUSC	Normal
419	TCGA-39-5039-01	0.03272	0.02053	0.03064	0.0486	0.03241	0.02468	0.03752	0.02392	0.01239	0.02896	0.02543	0.02875	0.05763	0.0197	0.04385	0.02598	0.1437	0.9196	0.0865005555555556	1	544	LUSC	Tumor
420	TCGA-39-5039-11	0.04115	0.02112	0.0452	0.03667	0.0312	0.02375	0.02831	0.02	0.01135	0.02305	0.0396	0.02011	0.06518	0.01877	0.03808	0.02865	0.1606	0.8983	0.0861716666666667	1	544	LUSC	Normal
421	TCGA-39-5040-01	0.05419	0.06502	0.04947	0.07295	0.0639	0.03067	0.03493	0.03731	0.01571	0.03072	0.03807	0.0221	0.06676	0.02514	0.05664	0.04635	0.128	0.9155	0.0974127777777778	1	519	LUSC	Tumor
422	TCGA-3A-A9I5-01	0.02731	0.02107	0.03393	0.0443	0.03821	0.02683	0.04302	0.03409	0.01418	0.01884	0.02526	0.02681	0.06394	0.02694	0.02882	0.02034	0.1945	0.8845	0.0873827777777778	0	1794	PAAD	Tumor
423	TCGA-3A-A9I7-01	0.02854	0.02326	0.04886	0.03656	0.05508	0.02654	0.03046	0.03925	0.01412	0.02712	0.02536	0.02945	0.05613	0.02242	0.02566	0.02145	0.1357	0.8972	0.0857311111111111	0	1323	PAAD	Tumor
424	TCGA-3A-A9I9-01	0.0362	0.0309	0.02571	0.04799	0.04753	0.02117	0.0341	0.03464	0.01353	0.02386	0.02603	0.03306	0.05867	0.02313	0.03467	0.02323	0.2015	0.7204	0.0797955555555556	1	634	PAAD	Tumor
425	TCGA-3A-A9IB-01	0.03338	0.02421	0.04012	0.03875	0.04875	0.03314	0.03752	0.02945	0.01637	0.02294	0.04299	0.03166	0.05188	0.03236	0.03166	0.01921	0.1235	0.908	0.0869938888888889	1	224	PAAD	Tumor
426	TCGA-3A-A9IC-01	0.03517	0.029	0.04834	0.03397	0.04273	0.02268	0.02589	0.0367	0.01168	0.07087	0.03388	0.03249	0.05037	0.02897	0.03444	0.01992	0.1152	0.9013	0.0874222222222222	1	738	PAAD	Tumor
427	TCGA-3A-A9IH-01	0.03821	0.02846	0.04463	0.03818	0.04695	0.02915	0.03201	0.03776	0.01495	0.05062	0.03236	0.03383	0.04346	0.02673	0.03092	0.02443	0.0868	0.9024	0.0856583333333333	0	1021	PAAD	Tumor
428	TCGA-3A-A9IJ-01	0.03986	0.02132	0.04145	0.03141	0.06135	0.03364	0.03823	0.05396	0.02013	0.02489	0.0323	0.04541	0.05892	0.02464	0.02457	0.026	0.07548	0.8262	0.0822088888888889	0	1854	PAAD	Tumor
429	TCGA-3A-A9IL-01	0.02864	0.01931	0.03076	0.04249	0.05249	0.01816	0.02702	0.02898	0.01458	0.02376	0.02353	0.0245	0.05129	0.01871	0.03575	0.01855	0.0663	0.7441	0.0704955555555556	0	2741	PAAD	Tumor
430	TCGA-3A-A9IN-01	0.0399	0.02445	0.04209	0.04658	0.06735	0.03462	0.03957	0.04655	0.01698	0.02747	0.03244	0.03111	0.07235	0.03889	0.02854	0.1404	0.1243	0.6175	0.0817272222222222	0	2084	PAAD	Tumor
431	TCGA-3A-A9IO-01	0.04537	0.03097	0.0634	0.02873	0.05145	0.0208	0.02256	0.03185	0.01681	0.02122	0.04556	0.02475	0.05503	0.02087	0.03541	0.02886	0.1395	0.7596	0.0801522222222222	0	1942	PAAD	Tumor
432	TCGA-3A-A9IR-01	0.03392	0.03287	0.06982	0.05101	0.0477	0.02965	0.03085	0.03944	0.01379	0.05218	0.03148	0.03221	0.06581	0.02518	0.04242	0.02207	0.07318	0.9052	0.0888211111111111	0	1542	PAAD	Tumor
433	TCGA-3A-A9IS-01	0.02603	0.02431	0.03114	0.02588	0.03737	0.02167	0.0311	0.03142	0.01258	0.01593	0.02885	0.02731	0.04828	0.02666	0.01939	0.02055	0.06581	0.6806	0.0652711111111111	0	998	PAAD	Tumor
434	TCGA-3A-A9IU-01	0.03399	0.03019	0.065	0.03292	0.06959	0.03499	0.02406	0.04584	0.01576	0.02242	0.03774	0.03276	0.07224	0.03055	0.02969	0.02526	0.121	0.8939	0.0898833333333333	1	458	PAAD	Tumor
435	TCGA-3A-A9IV-01	0.04631	0.0431	0.04102	0.03915	0.0567	0.03918	0.04615	0.04406	0.01786	0.02909	0.04505	0.06031	0.05587	0.02985	0.04534	0.02524	0.09777	0.7139	0.0819972222222222	0	1103	PAAD	Tumor
436	TCGA-3A-A9IX-01	0.02926	0.05143	0.03685	0.02624	0.04058	0.02758	0.02925	0.0334	0.01441	0.02978	0.02692	0.05074	0.03604	0.0204	0.03337	0.02958	0.1655	0.8904	0.0873183333333333	0	1037	PAAD	Tumor
437	TCGA-3A-A9IZ-01	0.04596	0.05464	0.03126	0.03994	0.04233	0.03282	0.03024	0.04101	0.01842	0.0331	0.03296	0.06113	0.03775	0.0322	0.04191	0.02965	0.1953	0.9108	0.0950788888888889	1	308	PAAD	Tumor
438	TCGA-3A-A9J0-01	0.03243	0.02694	0.02891	0.03649	0.05087	0.03365	0.03801	0.03394	0.01588	0.03462	0.03163	0.0621	0.0404	0.02349	0.0395	0.02558	0.1255	0.8935	0.0874133333333333	0	743	PAAD	Tumor
439	TCGA-3B-A9HI-01	0.02898	0.02211	0.02968	0.02835	0.04869	0.03051	0.03458	0.03234	0.01772	0.04281	0.02519	0.04562	0.0429	0.02473	0.04699	0.02971	0.2075	0.9269	0.0925172222222222	0	1521	SARC	Tumor
440	TCGA-3B-A9HJ-01	0.03906	0.04298	0.02652	0.03283	0.04817	0.0276	0.04254	0.03009	0.01622	0.02328	0.03533	0.054	0.06929	0.01833	0.07324	0.02364	0.2227	0.9038	0.09609	0	1104	SARC	Tumor
441	TCGA-3B-A9HL-01	0.04153	0.02186	0.04276	0.04332	0.05738	0.02688	0.03437	0.04815	0.01594	0.03004	0.03472	0.06987	0.05642	0.02373	0.03918	0.02607	0.1477	0.8789	0.0910455555555556	1	599	SARC	Tumor
442	TCGA-3B-A9HO-01	0.03005	0.02624	0.02399	0.03869	0.06587	0.02368	0.02953	0.02656	0.01513	0.04279	0.05536	0.06822	0.05091	0.02906	0.04522	0.02587	0.2752	0.9312	0.100198333333333	0	959	SARC	Tumor
443	TCGA-3B-A9HP-01	0.03769	0.03049	0.03424	0.03761	0.05082	0.02439	0.0246	0.03629	0.0145	0.03495	0.02976	0.05328	0.03618	0.02747	0.03866	0.01824	0.09975	0.9392	0.0871177777777778	1	1627	SARC	Tumor
444	TCGA-3B-A9HQ-01	0.03826	0.02765	0.03873	0.04295	0.05421	0.01961	0.02917	0.05534	0.01181	0.02241	0.03382	0.04369	0.04418	0.02397	0.03597	0.02656	0.1278	0.7765	0.0807016666666667	0	2085	SARC	Tumor
445	TCGA-3B-A9HR-01	0.04745	0.04307	0.07562	0.06299	0.04457	0.02591	0.03626	0.05868	0.01292	0.02499	0.04349	0.03077	0.06614	0.04512	0.03013	0.03408	0.3409	0.902	0.106949444444444	1	2694	SARC	Tumor
446	TCGA-3B-A9HS-01	0.06002	0.01937	0.04127	0.02673	0.04421	0.03573	0.02849	0.04122	0.01702	0.03798	0.02901	0.04409	0.0458	0.02243	0.0331	0.05386	0.1435	0.9211	0.091385	1	1366	SARC	Tumor
447	TCGA-3B-A9HT-01	0.04168	0.02414	0.02691	0.0344	0.04894	0.03229	0.02982	0.03438	0.0139	0.02596	0.0261	0.03399	0.07323	0.03203	0.03173	0.02326	0.2953	0.91	0.0965588888888889	0	1665	SARC	Tumor
448	TCGA-3B-A9HU-01	0.02961	0.02213	0.03845	0.04945	0.055	0.03201	0.02623	0.05063	0.0169	0.02308	0.02513	0.04717	0.04693	0.03601	0.02596	0.0406	0.1497	0.8921	0.0892827777777778	0	768	SARC	Tumor
449	TCGA-3B-A9HV-01	0.03271	0.02568	0.02984	0.03851	0.04797	0.03304	0.03526	0.03924	0.01543	0.02551	0.0257	0.04104	0.04419	0.01895	0.02967	0.02493	0.09194	0.6304	0.0683338888888889	1	437	SARC	Tumor
450	TCGA-3B-A9HX-01	0.08793	0.03475	0.03163	0.02746	0.04716	0.03056	0.02728	0.03832	0.0155	0.02327	0.03651	0.04958	0.06093	0.01797	0.02625	0.02432	0.1775	0.8647	0.09009	0	1303	SARC	Tumor
451	TCGA-3B-A9HY-01	0.03202	0.0235	0.02875	0.03416	0.05225	0.03224	0.03527	0.03807	0.01493	0.02446	0.03452	0.04441	0.04884	0.02477	0.03167	0.0234	0.6602	0.8906	0.115225555555556	0	314	SARC	Tumor
452	TCGA-3B-A9HZ-01	0.04324	0.02846	0.02522	0.03661	0.05941	0.02579	0.03015	0.02901	0.01543	0.02583	0.03377	0.03795	0.06624	0.03806	0.02914	0.03521	0.2058	0.852	0.0898511111111111	0	1170	SARC	Tumor
453	TCGA-3B-A9I0-01	0.03497	0.02569	0.03208	0.03207	0.05938	0.02464	0.01939	0.03681	0.01664	0.02314	0.03257	0.04367	0.05333	0.02528	0.03327	0.02626	0.09525	0.9279	0.0856855555555556	0	1096	SARC	Tumor
454	TCGA-3B-A9I1-01	0.06325	0.02366	0.04322	0.05788	0.05817	0.02749	0.03238	0.05067	0.01483	0.0315	0.03749	0.03883	0.05936	0.02873	0.03665	0.02948	0.09875	0.9156	0.0915522222222222	1	567	SARC	Tumor
455	TCGA-3B-A9I3-01	0.03746	0.02807	0.04939	0.0309	0.04154	0.03803	0.02678	0.04022	0.01516	0.02628	0.03084	0.04428	0.04475	0.02833	0.03184	0.02085	0.08921	0.8897	0.0840905555555556	0	808	SARC	Tumor
456	TCGA-3C-AAAU-01	0.04376	0.04201	0.05314	0.05112	0.06362	0.03736	0.04272	0.05361	0.01665	0.0436	0.06027	0.08905	0.07082	0.03258	0.04854	0.04676	0.1034	0.9164	0.100856111111111	0	4047	BRCA	Tumor
457	TCGA-3C-AALI-01	0.03397	0.04127	0.03338	0.03409	0.04559	0.04668	0.0355	0.05473	0.01761	0.03114	0.04067	0.122	0.04837	0.02836	0.04406	0.04287	0.1666	0.8858	0.0973716666666667	0	4005	BRCA	Tumor
458	TCGA-3C-AALJ-01	0.1032	0.05504	0.03552	0.0502	0.0514	0.03382	0.03415	0.03869	0.02089	0.03228	0.03854	0.07911	0.06013	0.02804	0.04731	0.03402	0.1361	0.8924	0.09838	0	1474	BRCA	Tumor
459	TCGA-3C-AALK-01	0.03072	0.04333	0.04007	0.03558	0.04344	0.03503	0.04023	0.03523	0.0209	0.0247	0.02748	0.05804	0.04809	0.03475	0.04789	0.0371	0.1363	0.9043	0.0912877777777778	0	1448	BRCA	Tumor
460	TCGA-3E-AAAY-01	0.03526	0.03466	0.04286	0.03426	0.04607	0.02784	0.04523	0.02969	0.01629	0.03932	0.02918	0.0401	0.05504	0.02537	0.05529	0.02961	0.2382	0.8579	0.0934538888888889	0	2285	PAAD	Tumor
461	TCGA-3E-AAAZ-01	0.0314	0.02725	0.03232	0.04478	0.04119	0.01951	0.02509	0.03517	0.01302	0.01617	0.02052	0.03176	0.05158	0.02118	0.03749	0.02894	0.2713	0.9094	0.092115	1	2182	PAAD	Tumor
462	TCGA-3G-AB0O-01	0.03629	0.02089	0.02918	0.03376	0.03625	0.03198	0.03027	0.02553	0.0164	0.02138	0.03183	0.02856	0.0421	0.02197	0.03274	0.02699	0.4539	0.9432	0.103512222222222	0	2086	THYM	Tumor
463	TCGA-3G-AB0Q-01	0.02983	0.0259	0.0221	0.0459	0.05595	0.03954	0.02364	0.03426	0.0178	0.0277	0.1076	0.03044	0.04775	0.02187	0.03894	0.02504	0.2272	0.9	0.0956366666666667	0	1799	THYM	Tumor
464	TCGA-3G-AB0T-01	0.03557	0.01994	0.03631	0.02377	0.08398	0.04343	0.02838	0.03524	0.01829	0.02646	0.02964	0.04528	0.05012	0.02344	0.04324	0.02624	0.462	0.9109	0.107901666666667	1	2488	THYM	Tumor
465	TCGA-3G-AB14-01	0.03003	0.01717	0.03623	0.03295	0.04565	0.04264	0.02819	0.02731	0.01477	0.03005	0.02455	0.03994	0.06372	0.02382	0.02941	0.03594	0.2895	0.9179	0.0960983333333333	1	775	THYM	Tumor
466	TCGA-3G-AB19-01	0.02891	0.02312	0.02923	0.03215	0.03989	0.03687	0.02446	0.03032	0.01584	0.02412	0.02392	0.03192	0.06612	0.02067	0.05782	0.02167	0.1513	0.664	0.0734627777777778	1	2910	THYM	Tumor
467	TCGA-3H-AB3K-01	0.05377	0.0243	0.0439	0.04069	0.05448	0.03851	0.0264	0.04235	0.01836	0.03502	0.03687	0.04253	0.0508	0.0265	0.03444	0.0456	0.5168	0.9282	0.114417777777778	1	1715	MESO	Tumor
468	TCGA-3H-AB3L-01	0.03175	0.04227	0.02851	0.04086	0.05755	0.04134	0.03819	0.04179	0.01987	0.03322	0.03401	0.04869	0.06229	0.02997	0.03683	0.04144	0.2854	0.9007	0.100815555555556	1	361	MESO	Tumor
469	TCGA-3H-AB3M-01	0.0388	0.03208	0.03697	0.05939	0.05199	0.04402	0.04266	0.03513	0.01875	0.0443	0.03378	0.05124	0.0456	0.03514	0.05899	0.03355	0.2231	0.944	0.101638333333333	1	885	MESO	Tumor
470	TCGA-3H-AB3O-01	0.04578	0.06203	0.05376	0.03352	0.05108	0.03104	0.0334	0.0376	0.01614	0.03826	0.03439	0.03454	0.06125	0.02917	0.03881	0.0414	0.2617	0.8706	0.0985816666666667	1	1302	MESO	Tumor
471	TCGA-3H-AB3S-01	0.03628	0.02862	0.03667	0.03128	0.04978	0.03425	0.03342	0.04021	0.01866	0.03428	0.03882	0.0451	0.04346	0.03473	0.04042	0.041	0.2672	0.912	0.0981211111111111	1	385	MESO	Tumor
472	TCGA-3H-AB3T-01	0.0338	0.02393	0.03203	0.04032	0.0435	0.03264	0.02917	0.04095	0.0159	0.04967	0.02531	0.0273	0.04188	0.04046	0.02958	0.02046	0.2311	0.9108	0.0927111111111111	1	414	MESO	Tumor
473	TCGA-3H-AB3U-01	0.0382	0.02592	0.03199	0.06057	0.07222	0.03111	0.03888	0.03646	0.01669	0.03591	0.05286	0.05619	0.04323	0.02357	0.04486	0.03641	0.3523	0.8916	0.104942777777778	1	826	MESO	Tumor
474	TCGA-3H-AB3X-01	0.03063	0.02216	0.03426	0.02761	0.05278	0.03994	0.03559	0.03685	0.01998	0.03075	0.02946	0.05364	0.04927	0.02839	0.03946	0.02314	0.1127	0.8984	0.086945	0	1490	MESO	Tumor
475	TCGA-3K-AAZ8-01	0.03191	0.02717	0.03779	0.02862	0.05586	0.02629	0.02824	0.05048	0.01432	0.02557	0.02512	0.03255	0.05242	0.0361	0.02638	0.3947	0.2542	0.9189	0.114812222222222	0	396	LIHC	Tumor
476	TCGA-3L-AA1B-01	0.06773	0.0368	0.1389	0.1517	0.1041	0.03398	0.02926	0.03252	0.01636	0.02418	0.03728	0.03813	0.0867	0.03005	0.04649	0.06337	0.1155	0.9246	0.109869444444444	0	475	COAD	Tumor
477	TCGA-3M-AB46-01	0.04347	0.02752	0.03545	0.03246	0.04474	0.04828	0.04004	0.02765	0.01859	0.03277	0.03633	0.04458	0.04874	0.02546	0.04677	0.0349	0.1645	0.8936	0.0914361111111111	0	1765	STAD	Tumor
478	TCGA-3M-AB47-01	0.06928	0.03006	0.02463	0.04011	0.05274	0.02908	0.02552	0.04154	0.01523	0.06057	0.0305	0.03852	0.0326	0.02639	0.03291	0.02766	0.1035	0.8637	0.0858077777777778	1	NA	STAD	Tumor
479	TCGA-3N-A9WB-06	0.03754	0.04956	0.06594	0.06252	0.0653	0.02432	0.03728	0.05351	0.01103	0.02636	0.02996	0.02673	0.0767	0.02554	0.03172	0.02241	0.06223	0.9177	0.0903527777777778	1	518	SKCM	Tumor
480	TCGA-3N-A9WC-06	0.04471	0.02925	0.05228	0.04192	0.05108	0.02756	0.03196	0.05013	0.01282	0.03039	0.02775	0.03162	0.07547	0.02079	0.03632	0.02702	0.2048	0.8762	0.0928927777777778	0	2022	SKCM	Tumor
481	TCGA-3N-A9WD-06	0.03181	0.0368	0.05812	0.04505	0.05405	0.02862	0.03339	0.03477	0.01326	0.05577	0.03003	0.03954	0.104	0.02859	0.04233	0.0339	0.1458	0.9203	0.0964516666666667	1	395	SKCM	Tumor
482	TCGA-3P-A9WA-01	0.03574	0.04237	0.05092	0.03995	0.03839	0.06235	0.03448	0.03853	0.02045	0.03226	0.04557	0.04914	0.04534	0.02547	0.03484	0.02781	0.143	0.9196	0.0936783333333333	0	420	OV	Tumor
483	TCGA-3Q-A9WF-01	0.02797	0.02455	0.04371	0.0277	0.05368	0.04397	0.03179	0.03649	0.01789	0.02315	0.04283	0.03189	0.0553	0.03052	0.04786	0.03065	0.4091	0.903	0.104558333333333	0	467	THYM	Tumor
484	TCGA-3R-A8YX-01	0.03176	0.03852	0.04059	0.02862	0.04446	0.02449	0.04001	0.02038	0.01596	0.2205	0.03774	0.1417	0.05147	0.02046	0.0628	0.03438	0.109	0.9272	0.105002222222222	1	17	SARC	Tumor
485	TCGA-3S-A8YW-01	0.02684	0.02331	0.01731	0.02241	0.04086	0.05639	0.0366	0.04063	0.02146	0.04077	0.03467	0.0564	0.0578	0.02784	0.04801	0.03574	0.1449	0.902	0.0907744444444444	0	643	THYM	Tumor
486	TCGA-3S-AAYX-01	0.04271	0.04114	0.04036	0.0304	0.06688	0.03076	0.03086	0.0352	0.01507	0.01961	0.03055	0.03562	0.04313	0.02437	0.03474	0.03906	0.527	0.9245	0.111775555555556	0	571	THYM	Tumor
487	TCGA-3T-AA9L-01	0.03566	0.03317	0.04158	0.04907	0.06688	0.03648	0.03919	0.03501	0.0161	0.02644	0.08815	0.03059	0.0427	0.0245	0.04245	0.02795	0.5102	0.9185	0.114701111111111	0	1050	THYM	Tumor
488	TCGA-3U-A98D-01	0.03644	0.02235	0.02108	0.04506	0.05015	0.03906	0.0309	0.03404	0.01953	0.02575	0.02826	0.03778	0.04877	0.02101	0.04874	0.02035	0.1212	0.8958	0.0859038888888889	1	142	MESO	Tumor
489	TCGA-3U-A98E-01	0.04359	0.02582	0.04636	0.05524	0.0696	0.03895	0.03444	0.05871	0.01571	0.0322	0.03867	0.04298	0.05965	0.0299	0.03134	0.05926	0.07713	0.9164	0.0931083333333333	0	1916	MESO	Tumor
490	TCGA-3U-A98F-01	0.03992	0.02668	0.03202	0.0701	0.05949	0.05343	0.0451	0.04766	0.0188	0.03204	0.03165	0.05899	0.04498	0.02792	0.04832	0.0271	0.09502	0.7973	0.0864733333333333	1	536	MESO	Tumor
491	TCGA-3U-A98G-01	0.03789	0.0288	0.04647	0.0703	0.05384	0.03926	0.03846	0.04513	0.01881	0.04111	0.04656	0.0446	0.05875	0.04083	0.04994	0.0318	0.2055	0.8806	0.0988138888888889	1	630	MESO	Tumor
492	TCGA-3U-A98H-01	0.04285	0.02881	0.03352	0.06573	0.04829	0.04392	0.03933	0.03845	0.02327	0.03072	0.03825	0.05067	0.04731	0.02596	0.0425	0.05457	0.5558	0.8897	0.116647222222222	1	1156	MESO	Tumor
493	TCGA-3U-A98I-01	0.04047	0.03352	0.05941	0.02804	0.07031	0.03874	0.02992	0.04289	0.01835	0.03351	0.04175	0.04008	0.04395	0.02559	0.04566	0.0388	0.2799	0.8975	0.100466111111111	1	860	MESO	Tumor
494	TCGA-3U-A98J-01	0.03794	0.03437	0.04537	0.0341	0.05844	0.03646	0.03201	0.03583	0.01675	0.02977	0.02585	0.03102	0.06245	0.02778	0.03041	0.02454	0.1628	0.9165	0.0912438888888889	1	741	MESO	Tumor
495	TCGA-3X-AAV9-01	0.03941	0.03592	0.03961	0.04885	0.03238	0.03781	0.03054	0.02501	0.02632	0.02547	0.03387	0.06026	0.04963	0.02294	0.07316	0.02971	0.2176	0.8933	0.095655	1	339	CHOL	Tumor
496	TCGA-3X-AAVA-01	0.03506	0.03071	0.04266	0.03506	0.03625	0.02172	0.03685	0.01982	0.009471	0.02931	0.03222	0.02925	0.04503	0.01774	0.02734	0.2003	0.2788	0.9332	0.103377277777778	1	445	CHOL	Tumor
497	TCGA-3X-AAVB-01	0.0548	0.05036	0.05199	0.05774	0.06233	0.04265	0.04444	0.03221	0.02414	0.03078	0.04152	0.06131	0.05727	0.04038	0.04673	0.04738	0.1929	0.9065	0.102523888888889	0	402	CHOL	Tumor
498	TCGA-3X-AAVC-01	0.03745	0.03347	0.03637	0.04814	0.05511	0.04785	0.03682	0.04838	0.02911	0.02776	0.03236	0.1311	0.05949	0.03317	0.06988	0.0341	0.15	0.9207	0.101736666666667	0	709	CHOL	Tumor
499	TCGA-3X-AAVE-01	0.05706	0.05324	0.1145	0.04464	0.05985	0.0346	0.04072	0.03279	0.02312	NA	0.0367	0.06166	0.05177	0.03323	0.05784	0.03872	0.2307	0.8944	0.109737647058824	0	650	CHOL	Tumor
500	TCGA-3Z-A93Z-01	0.02094	0.01605	0.02442	0.04676	0.033	0.02166	0.02072	0.02111	0.01249	0.02134	0.02198	0.05649	0.04324	0.0168	0.03141	0.03042	0.1089	0.8823	0.0794461111111111	0	385	KIRC	Tumor
501	TCGA-41-5651-01	0.03056	0.03108	0.05277	0.03272	0.04859	0.02799	0.02948	0.02098	0.01556	0.02585	0.03894	0.02793	0.04798	0.02262	0.03468	0.03588	0.4926	0.9086	0.106933888888889	1	460	GBM	Tumor
502	TCGA-41-6646-01	0.06201	0.04097	0.06325	0.07862	0.07317	0.02322	0.06655	0.03123	0.01618	0.04065	0.0342	0.01781	0.07832	0.0315	0.04728	0.03449	0.1824	0.9001	0.101219444444444	1	379	GBM	Tumor
503	TCGA-43-3394-11	0.04804	0.02843	0.0647	0.07079	0.0564	0.04078	0.05252	0.03159	0.01571	0.03311	0.03181	0.03372	0.1321	0.04413	0.03878	0.03053	0.1927	0.9449	0.105041111111111	1	1190	LUSC	Normal
504	TCGA-43-3920-11	0.03934	0.03262	0.09331	0.1173	0.03437	0.0451	0.0514	0.03018	0.01736	0.02876	0.02658	0.03521	0.06029	0.02902	0.09291	0.03959	0.3176	0.9605	0.113968888888889	0	1007	LUSC	Normal
505	TCGA-43-5668-01	0.04073	0.0299	0.02745	0.04802	0.04873	0.02143	0.03993	0.0283	0.01347	0.03637	0.02713	0.02051	0.09323	0.02475	0.03764	0.03036	0.1824	0.9379	0.0937916666666667	1	559	LUSC	Tumor
506	TCGA-43-5668-11	0.03868	0.02398	0.03064	0.04003	0.04513	0.02289	0.029	0.02434	0.01264	0.02704	0.02602	0.02269	0.07752	0.02643	0.03216	0.04446	0.1517	0.9113	0.0881472222222222	1	559	LUSC	Normal
507	TCGA-43-5670-01	0.04109	0.02847	0.06138	0.08532	0.06145	0.02843	0.0313	0.04532	0.01678	0.03583	0.0258	0.02985	0.08744	0.0285	0.03856	0.02948	0.1651	0.8785	0.0954777777777778	0	849	LUSC	Tumor
508	TCGA-43-6143-01	0.03998	0.03255	0.03247	0.04117	0.05897	0.02919	0.02544	0.02391	0.01709	0.02761	0.03891	0.02525	0.06832	0.02688	0.03726	0.02114	0.06294	0.5506	0.0644266666666667	0	699	LUSC	Tumor
509	TCGA-43-6647-01	0.04281	0.04875	0.02985	0.06062	0.0727	0.03581	0.02752	0.02414	0.01946	0.04282	0.02838	0.0294	0.09832	0.03893	0.06422	0.02438	0.2807	0.9116	0.104467222222222	0	757	LUSC	Tumor
510	TCGA-43-6770-01	0.03897	0.02902	0.03369	0.05438	0.06866	0.04272	0.02639	0.02525	0.01876	0.04759	0.02909	0.03146	0.07635	0.0313	0.041	0.02585	0.1324	0.9323	0.0936211111111111	0	653	LUSC	Tumor
511	TCGA-43-6771-01	0.05481	0.04035	0.07842	0.06094	0.06898	0.02716	0.03098	0.03423	0.01583	0.04588	0.03297	0.02411	0.06453	0.03271	0.04292	0.03121	0.1792	0.9195	0.0991516666666667	1	166	LUSC	Tumor
512	TCGA-43-6771-11	0.04857	0.02214	0.02841	0.05864	0.0527	0.0238	0.02108	0.01806	0.0159	0.03975	0.02975	0.02655	0.0847	0.02487	0.04306	0.03075	0.2436	0.8957	0.0948905555555556	1	166	LUSC	Normal
513	TCGA-43-6773-01	0.03018	0.02586	0.05825	0.02497	0.03922	0.03289	0.02622	0.02431	0.01644	0.03067	0.01988	0.03184	0.07473	0.01877	0.02882	0.02142	0.1454	0.8944	0.0857927777777778	1	116	LUSC	Tumor
514	TCGA-43-7656-01	0.05457	0.04505	0.07166	0.07205	0.05538	0.0275	0.02694	0.03759	0.01411	0.03008	0.03164	0.02099	0.05604	0.02611	0.04715	0.02749	0.1537	0.8647	0.092375	0	596	LUSC	Tumor
515	TCGA-43-7657-01	0.05737	0.05012	0.06151	0.06143	0.05888	0.03109	0.03049	0.04223	0.01401	0.04087	0.0287	0.02356	0.08408	0.03254	0.033	0.04835	0.1381	0.8898	0.0958961111111111	0	236	LUSC	Tumor
516	TCGA-43-7658-01	0.04973	0.02414	0.06296	0.08243	0.05893	0.03529	0.06616	0.03125	0.01399	0.04142	0.02954	0.03119	0.05455	0.02818	0.04504	0.02895	0.1106	0.9297	0.0957805555555555	1	2378	LUSC	Tumor
517	TCGA-43-8115-01	0.04703	0.03001	0.04438	0.06497	0.06076	0.02799	0.0329	0.02172	0.01429	0.04184	0.03578	0.02431	0.08723	0.03299	0.04661	0.02579	0.1333	0.8712	0.0912833333333333	0	407	LUSC	Tumor
518	TCGA-43-8116-01	0.04598	0.02434	0.03531	0.0584	0.04945	0.02767	0.02688	0.0251	0.0155	0.03595	0.0285	0.03041	0.05844	0.0251	0.03734	0.03074	0.1166	0.9029	0.0874783333333333	0	358	LUSC	Tumor
519	TCGA-43-8118-01	0.05345	0.0229	0.04353	0.03438	0.04044	0.03321	0.03171	0.03161	0.01536	0.05111	0.03428	0.0232	0.06651	0.0355	0.04014	0.03451	0.1183	0.9122	0.09013	1	89	LUSC	Tumor
520	TCGA-43-A474-01	0.03906	0.02601	0.03029	0.02937	0.04994	0.04206	0.02912	0.04047	0.02334	0.03866	0.04214	0.04396	0.05429	0.0253	0.05453	0.02657	0.1568	0.9322	0.0935616666666667	0	353	LUSC	Tumor
521	TCGA-43-A475-01	0.0336	0.04844	0.03816	0.04151	0.05673	0.04444	0.03664	0.02387	0.01845	0.04831	0.04172	0.04674	0.05275	0.03086	0.05462	0.03396	0.2294	0.8325	0.09515	0	296	LUSC	Tumor
522	TCGA-43-A56U-01	0.03236	0.02451	0.03177	0.03707	0.04502	0.02919	0.02553	0.04701	0.01751	0.02377	0.02685	0.03286	0.05469	0.02522	0.02944	0.02219	0.1429	0.868	0.0842161111111111	0	432	LUSC	Tumor
523	TCGA-43-A56V-01	0.0281	0.01949	0.02705	0.02518	0.04242	0.03063	0.0335	0.03502	0.01849	0.02559	0.03107	0.05076	0.05437	0.02241	0.02876	0.02108	0.202	0.86	0.08644	0	366	LUSC	Tumor
524	TCGA-44-2655-11	0.08216	0.08712	0.0677	0.06594	0.07121	0.04044	0.07387	0.0383	0.004251	0.051	0.06274	0.04131	0.1268	0.05308	0.1124	0.0546	0.2162	0.9052	0.1196845	0	1324	LUAD	Normal
525	TCGA-44-2656-01	0.05584	0.05359	0.08273	0.0802	0.0733	0.04901	0.04917	0.09267	0.02046	0.06358	0.08825	0.0973	0.08866	0.06045	0.06299	0.1842	0.2078	0.8539	0.125783333333333	0	1429	LUAD	Tumor
526	TCGA-44-2656-11	0.05977	0.04325	0.07275	0.1151	0.08775	0.03742	0.04925	0.07319	0.004383	0.06429	0.06453	0.033	0.1412	0.04737	0.0872	0.09178	0.2011	0.9164	0.121651833333333	0	1429	LUAD	Normal
527	TCGA-44-2659-11	0.08612	0.07488	0.09995	0.1224	0.06678	0.04455	0.05325	0.04302	0.01315	0.04752	0.0709	0.03173	0.107	0.04512	0.1021	0.06223	0.2881	0.9255	0.126905555555556	0	1367	LUAD	Normal
528	TCGA-44-2662-11	0.08263	0.07871	0.1448	0.1192	0.08055	0.03235	0.05486	0.07363	0.009855	0.06214	0.07907	0.04224	0.1682	0.03892	0.1775	0.05933	0.2314	0.8682	0.1335325	0	1280	LUAD	Normal
529	TCGA-44-2665-01	0.06401	0.07651	0.07878	0.09594	0.08052	0.0446	0.06162	0.12	0.007664	0.0473	0.05089	0.1199	0.07934	0.04904	0.07362	0.0555	0.4735	0.835	0.134096333333333	0	1301	LUAD	Tumor
530	TCGA-44-2665-11	0.08121	0.09236	0.1118	0.1086	0.0674	0.07339	0.05413	0.06768	0.009048	0.05337	0.06715	0.04412	0.115	0.06709	0.07009	0.06315	0.3064	0.9187	0.131704888888889	0	1301	LUAD	Normal
531	TCGA-44-2666-01	0.06411	0.06617	0.07141	0.07649	0.0876	0.05385	0.05401	0.1404	0.01758	0.04574	0.06613	0.1197	0.1086	0.05954	0.05045	0.05877	0.2004	0.8728	0.122986111111111	1	97	LUAD	Tumor
532	TCGA-44-2668-01	0.06272	0.08469	0.07733	0.09069	0.07693	0.04715	0.07758	0.1232	0.005449	0.05763	0.07067	0.1126	0.1073	0.04071	0.06194	0.05386	0.2786	0.8509	0.126663833333333	1	761	LUAD	Tumor
533	TCGA-44-2668-11	0.07109	0.07773	0.09783	0.1136	0.09219	0.07244	0.08851	0.0759	0.01272	0.06687	0.07237	0.03666	0.1229	0.06323	0.1142	0.05477	0.2115	0.9266	0.131728333333333	1	761	LUAD	Normal
534	TCGA-44-3917-01	0.07912	0.07983	0.07739	0.1054	0.1133	0.03362	0.05298	0.133	0.02151	0.0479	0.06149	0.1063	0.1169	0.0369	0.04625	0.04514	0.1975	0.8453	0.122212777777778	0	1183	LUAD	Tumor
535	TCGA-44-3918-01	0.06356	0.075	0.08972	0.08829	0.08445	0.04125	0.09406	0.1446	0.01504	0.05146	0.06846	0.1178	0.1123	0.05722	0.05729	0.06278	0.2089	0.8377	0.126104444444444	0	1036	LUAD	Tumor
536	TCGA-44-4112-01	0.06884	0.09578	0.08373	0.119	0.0848	0.04706	0.07073	0.1049	0.02165	0.05296	0.05955	0.09415	0.159	0.06918	0.07758	0.06374	0.1754	0.8517	0.127763888888889	1	808	LUAD	Tumor
537	TCGA-44-5643-01	0.06561	0.04832	0.05844	0.0645	0.0666	0.04604	0.05963	0.04668	0.0169	0.06661	0.05627	0.04771	0.1107	0.0511	0.05161	0.05702	0.2677	0.8741	0.114196666666667	0	1013	LUAD	Tumor
538	TCGA-44-5643-11	0.09373	0.04777	0.04738	0.07923	0.08443	0.04153	0.0658	0.07602	0.01763	0.06539	0.06457	0.03574	0.1228	0.05783	0.08948	0.07849	0.2772	0.857	0.122334444444444	0	1013	LUAD	Normal
539	TCGA-44-5644-01	0.084	0.0496	0.05823	0.103	0.06227	0.05464	0.07717	0.06777	0.02426	0.08498	0.06321	0.04909	0.08479	0.04672	0.05634	0.06571	0.1843	0.8444	0.114471111111111	0	863	LUAD	Tumor
540	TCGA-44-5645-01	0.06328	0.05775	0.06068	0.0707	0.06373	0.0341	0.0504	0.04332	0.03209	0.06798	0.057	0.05785	0.09894	0.04871	0.06322	0.06065	0.1769	0.8817	0.1105	0	852	LUAD	Tumor
541	TCGA-44-5645-11	0.0813	0.03923	0.07788	0.08197	0.06723	0.05329	0.05192	0.07121	0.02911	0.0763	0.05232	0.06775	0.08904	0.05112	0.05245	0.05463	0.1973	0.861	0.114169444444444	0	852	LUAD	Normal
542	TCGA-44-6144-01	0.06345	0.05042	0.08435	0.07021	0.07374	0.06367	0.06358	0.06479	0.01793	0.05748	0.07746	0.04066	0.08394	0.05356	0.07024	0.05829	0.2273	0.8702	0.116181666666667	0	723	LUAD	Tumor
543	TCGA-44-6144-11	0.08118	0.07544	0.09338	0.1072	0.09915	0.05951	0.09566	0.05755	0.01334	0.06759	0.0861	0.02736	0.1397	0.0687	0.1019	0.08056	0.2797	0.8669	0.133384444444444	0	723	LUAD	Normal
544	TCGA-44-6145-01	0.07376	0.05041	0.06334	0.06473	0.06801	0.04261	0.0545	0.06478	0.01874	0.08724	0.0706	0.05679	0.09213	0.05117	0.06502	0.05869	0.257	0.8658	0.116962222222222	0	595	LUAD	Tumor
545	TCGA-44-6145-11	0.07639	0.08413	0.0864	0.0789	0.08689	0.03434	0.06428	0.05774	0.01704	0.07286	0.07545	0.0185	0.1202	0.06716	0.0855	0.07142	0.3804	0.8871	0.131372222222222	0	595	LUAD	Normal
546	TCGA-44-6146-01	0.08959	0.06653	0.1035	0.0851	0.08674	0.02463	0.06484	0.05271	0.0004892	0.05905	0.08238	0.02479	0.1198	0.06303	0.05766	0.06272	0.1715	0.8889	0.116886622222222	0	728	LUAD	Tumor
547	TCGA-44-6146-11	0.09045	0.06527	0.1005	0.1	0.1002	0.06119	0.07758	0.06146	0.03018	0.09185	0.06244	0.05538	0.1331	0.05613	0.09794	0.08198	0.2755	0.8594	0.133363888888889	0	728	LUAD	Normal
548	TCGA-44-6148-01	0.06346	0.06039	0.1022	0.07455	0.07229	0.07258	0.07089	0.0842	0.02797	0.05913	0.08054	0.04331	0.1317	0.06299	0.06377	0.07167	0.1742	0.8651	0.121163333333333	0	704	LUAD	Tumor
549	TCGA-44-6148-11	0.06559	0.05014	0.05221	0.1054	0.1142	0.03045	0.05761	0.08264	0.03791	0.05752	0.06305	0.02911	0.1134	0.0638	0.07243	0.05107	0.22	0.8667	0.118512777777778	0	704	LUAD	Normal
550	TCGA-44-6774-01	0.0818	0.05604	0.06662	0.09851	0.08347	0.06767	0.0738	0.07106	0.01452	0.0564	0.07246	0.03405	0.1083	0.05739	0.06854	0.07232	0.2414	0.861	0.121408333333333	0	658	LUAD	Tumor
551	TCGA-44-6775-01	0.07553	0.06598	0.07758	0.0909	0.08272	0.04378	0.06874	0.07932	0.01823	0.07406	0.06925	0.02954	0.1113	0.05427	0.1517	0.068	0.2544	0.8673	0.126811111111111	0	705	LUAD	Tumor
552	TCGA-44-6776-01	0.07718	0.06243	0.07028	0.07887	0.08382	0.02661	0.06007	0.05912	0.00673	0.07009	0.05628	0.02488	0.09287	0.05984	0.05717	0.1174	0.3776	0.8977	0.126607777777778	0	2616	LUAD	Tumor
553	TCGA-44-6777-01	0.09416	0.08389	0.1086	0.08579	0.091	0.0403	0.07051	0.06425	0.02378	0.06906	0.08631	0.02905	0.1232	0.07952	0.08892	0.07161	0.288	0.8617	0.131091666666667	1	987	LUAD	Tumor
554	TCGA-44-6778-01	0.06153	0.07167	0.07193	0.08948	0.08045	0.02262	0.05675	0.05899	0.01801	0.04149	0.0598	0.02682	0.103	0.04611	0.05905	0.06364	0.2192	0.8447	0.110846666666667	0	1864	LUAD	Tumor
555	TCGA-44-6778-11	0.08075	0.08611	0.09141	0.08499	0.1177	0.05085	0.09152	0.06465	0.03256	0.06246	0.06709	0.02833	0.1238	0.06341	0.05767	0.09138	0.3089	0.8867	0.132793333333333	0	1864	LUAD	Normal
556	TCGA-44-6779-01	0.08172	0.07037	0.07759	0.1048	0.08719	0.1112	0.05365	0.1058	0.1215	0.05115	0.06848	0.07293	0.1141	0.06881	0.0673	0.07052	0.2511	0.8612	0.135522777777778	1	500	LUAD	Tumor
557	TCGA-44-7659-01	0.09129	0.05612	0.09961	0.08478	0.08215	0.03832	0.05022	0.07218	0.002567	0.07886	0.06138	0.02261	0.09673	0.06337	0.07428	0.09525	0.1749	0.8945	0.118839833333333	0	691	LUAD	Tumor
558	TCGA-44-7660-01	0.0878	0.05398	0.06354	0.08532	0.08437	0.04446	0.05354	0.06032	0.01034	0.06839	0.06611	0.05997	0.07957	0.04361	0.05038	0.05393	0.2101	0.8113	0.110390555555556	0	592	LUAD	Tumor
559	TCGA-44-7661-01	0.07645	0.05571	0.07019	0.08952	0.07804	0.03917	0.06136	0.07151	0.01656	0.06219	0.05138	0.03661	0.1005	0.04957	0.03937	0.05629	0.2278	0.8954	0.115423333333333	1	557	LUAD	Tumor
560	TCGA-44-7662-01	0.08301	0.05836	0.07805	0.07719	0.08488	0.03379	0.06571	0.06293	0.003688	0.07244	0.04858	0.03393	0.1142	0.04948	0.07783	0.06464	0.2846	0.8886	0.121217111111111	0	218	LUAD	Tumor
561	TCGA-44-7667-01	0.08935	0.04883	0.07683	0.07708	0.07244	0.03264	0.04936	0.061	0.001354	0.08389	0.06652	0.03207	0.0903	0.05873	0.05089	0.0619	0.2579	0.8754	0.115915777777778	0	1097	LUAD	Tumor
562	TCGA-44-7669-01	0.07735	0.05563	0.08456	0.07557	0.07812	0.03546	0.07981	0.07418	0.004799	0.07535	0.05088	0.04172	0.1014	0.05505	0.05749	0.06404	0.215	0.8405	0.114828277777778	1	574	LUAD	Tumor
563	TCGA-44-7670-01	0.06877	0.04449	0.06472	0.07466	0.07707	0.05862	0.05133	0.07179	0.01125	0.08251	0.05704	0.05776	0.08845	0.05122	0.07224	0.04874	0.1751	0.8786	0.11302	0	882	LUAD	Tumor
564	TCGA-44-7671-01	0.09216	0.06247	0.07972	0.1053	0.08962	0.05666	0.06482	0.05245	0.01794	0.08502	0.06975	0.03628	0.1207	0.05596	0.07307	0.09254	0.2257	0.8924	0.126253333333333	0	889	LUAD	Tumor
565	TCGA-44-7672-01	0.09547	0.06563	0.07649	0.07701	0.07816	0.02845	0.05526	0.07427	0.01393	0.07795	0.06449	0.05422	0.1211	0.06154	0.07449	0.06027	0.3291	0.866	0.126323888888889	0	719	LUAD	Tumor
566	TCGA-44-8117-01	0.0892	0.06357	0.08076	0.08813	0.05896	0.02121	0.0352	0.04258	0.009952	0.06949	0.05306	0.02804	0.134	0.05677	0.04786	0.05566	0.1951	0.9059	0.113080111111111	0	385	LUAD	Tumor
567	TCGA-44-8119-01	0.08318	0.04149	0.07907	0.05757	0.09263	0.0538	0.0691	0.03997	0.006043	0.06108	0.04144	0.03592	0.0852	0.03994	0.05241	0.03894	0.115	0.825	0.100987944444444	0	285	LUAD	Tumor
568	TCGA-44-8120-01	0.07226	0.04451	0.06569	0.06226	0.1081	0.04902	0.05072	0.04834	0.01615	0.06948	0.08598	0.03395	0.09411	0.05659	0.07202	0.0462	0.2391	0.8894	0.116882222222222	0	260	LUAD	Tumor
569	TCGA-44-A479-01	0.09841	0.04719	0.05991	0.05216	0.07216	0.05854	0.06862	0.06971	0.0232	0.09857	0.08484	0.04025	0.09188	0.0652	0.07224	0.07232	0.2961	0.8349	0.122566666666667	0	486	LUAD	Tumor
570	TCGA-44-A47A-01	0.08897	0.0572	0.07558	0.08052	0.07078	0.05312	0.06588	0.08959	0.02036	0.08009	0.05557	0.0546	0.09039	0.05329	0.09786	0.07397	0.2367	0.8724	0.123159444444444	0	466	LUAD	Tumor
571	TCGA-44-A47B-01	0.09431	0.05376	0.08187	0.07592	0.07426	0.03968	0.07364	0.07904	0.009374	0.1036	0.07507	0.04813	0.09432	0.05709	0.08666	0.06483	0.1964	0.8739	0.121214111111111	0	287	LUAD	Tumor
572	TCGA-44-A47F-01	0.09615	0.05137	0.05998	0.07602	0.07514	0.04244	0.06773	0.07644	0.01655	0.08127	0.07174	0.02701	0.09624	0.06264	0.05713	0.08138	0.2158	0.8498	0.116935	0	337	LUAD	Tumor
573	TCGA-44-A47G-01	0.08309	0.06217	0.07831	0.06773	0.07448	0.04459	0.07486	0.06015	0.02099	0.09002	0.06545	0.05428	0.1133	0.0684	0.08362	0.08118	0.2707	0.8443	0.124312222222222	0	351	LUAD	Tumor
574	TCGA-44-A4SS-01	0.0645	0.05118	0.06368	0.05191	0.05942	0.03256	0.07603	0.05987	0.01081	0.04184	0.06642	0.07468	0.0933	0.04782	0.06964	0.05982	0.3293	0.8632	0.117554444444444	0	415	LUAD	Tumor
575	TCGA-44-A4SU-01	0.06995	0.04834	0.06257	0.06	0.06608	0.01118	0.0468	0.05702	0.003448	0.05697	0.0582	0.05507	0.08291	0.04337	0.02775	0.04674	0.1858	0.8843	0.103694333333333	1	409	LUAD	Tumor
576	TCGA-46-6025-01	0.04766	0.04126	0.04552	0.04782	0.09782	0.03375	0.0323	0.02556	0.02028	0.04135	0.03657	0.02921	0.07305	0.03349	0.05198	0.03185	0.1904	0.9091	0.0993872222222222	0	324	LUSC	Tumor
577	TCGA-46-6026-01	0.06206	0.03481	0.04061	0.03225	0.05315	0.03984	0.03609	0.03099	0.02181	0.03968	0.03061	0.0349	0.07502	0.02485	0.04634	0.02991	0.1148	0.923	0.0928177777777778	0	423	LUSC	Tumor
578	TCGA-49-4487-01	0.07003	0.07022	0.104	0.07585	0.0842	0.04895	0.0828	0.06992	0.01113	0.06337	0.07217	0.05338	0.1207	0.05275	0.08033	0.06123	0.2796	0.86	0.125590555555556	1	855	LUAD	Tumor
579	TCGA-49-4488-01	0.08578	0.08279	0.0745	0.09933	0.08956	0.03013	0.06901	0.04522	0.007025	0.12	0.06581	0.03743	0.09807	0.05562	0.0946	0.05854	0.2681	0.8961	0.126534166666667	1	869	LUAD	Tumor
580	TCGA-49-4488-11	0.0801	0.09162	0.08642	0.1063	0.09416	0.04065	0.092	0.07659	0.02179	0.0785	0.1125	0.0166	0.1234	0.0691	0.09991	0.09833	0.2944	0.8881	0.137248333333333	1	869	LUAD	Normal
581	TCGA-49-4490-01	0.08371	0.07484	0.0879	0.09794	0.09906	0.04005	0.06878	0.0905	0.01926	0.06658	0.08976	0.03906	0.1199	0.05501	0.06006	0.05227	0.2763	0.8712	0.127343333333333	1	385	LUAD	Tumor
582	TCGA-49-4512-01	0.07806	0.06243	0.07113	0.09387	0.08001	0.06286	0.08108	0.07723	0.01641	0.04962	0.1752	0.02802	0.1498	0.0636	0.08622	0.175	0.2458	0.8704	0.137041111111111	1	905	LUAD	Tumor
583	TCGA-49-4514-01	0.08283	0.0605	0.09428	0.08839	0.07732	0.0319	0.0874	0.07332	0.01661	0.06947	0.07926	0.03022	0.1092	0.05152	0.08836	0.05898	0.3114	0.8461	0.125392222222222	0	1700	LUAD	Tumor
584	TCGA-49-6742-01	0.06879	0.04779	0.06096	0.06118	0.07158	0.04897	0.06185	0.05578	0.002206	0.05194	0.05257	0.03241	0.1019	0.05194	0.0735	0.05645	0.2035	0.8643	0.109312	1	488	LUAD	Tumor
585	TCGA-49-6743-01	0.07276	0.08947	0.07276	0.08089	0.0784	0.03938	0.05798	0.06154	0.01645	0.06838	0.06542	0.03069	0.112	0.05908	0.08135	0.05675	0.3085	0.8589	0.122816666666667	0	1621	LUAD	Tumor
586	TCGA-49-6744-01	0.06943	0.04948	0.07057	0.06442	0.07583	0.03841	0.06029	0.0476	0.01491	0.07052	0.06027	0.02103	0.1189	0.05213	0.07503	0.0604	0.3657	0.8829	0.122101111111111	0	1683	LUAD	Tumor
587	TCGA-49-6745-01	0.07547	0.05653	0.07029	0.09181	0.09484	0.02499	0.07593	0.0605	0.005576	0.09265	0.06325	0.02922	0.1234	0.056	0.05589	0.06461	0.19	0.8923	0.117958666666667	0	522	LUAD	Tumor
588	TCGA-49-6745-11	0.07449	0.0763	0.07113	0.1058	0.09325	0.03719	0.07585	0.07607	0.0167	0.07611	0.06702	0.0341	0.1442	0.06092	0.07575	0.06658	0.2276	0.8664	0.124747777777778	0	522	LUAD	Normal
589	TCGA-49-6761-01	0.08462	0.0692	0.1228	0.06867	0.06242	0.04615	0.07151	0.06814	0.01475	0.07416	0.06427	0.03526	0.1067	0.04833	0.05287	0.0629	0.2406	0.8881	0.121191666666667	0	354	LUAD	Tumor
590	TCGA-49-6767-01	0.07132	0.06676	0.09042	0.07687	0.08827	0.0473	0.0532	0.06657	0.01467	0.06502	0.06259	0.03516	0.1046	0.06312	0.08936	0.05757	0.3284	0.8709	0.125116666666667	0	677	LUAD	Tumor
591	TCGA-49-AAQV-01	0.05029	0.05529	0.04381	0.07375	0.06641	0.02739	0.04377	0.05824	0.009811	0.04247	0.04632	0.05081	0.06632	0.0444	0.05268	0.04148	0.2782	0.8626	0.106335611111111	1	677	LUAD	Tumor
592	TCGA-49-AAR0-01	0.05406	0.05653	0.0681	0.06484	0.07213	0.03447	0.06127	0.0597	0.01602	0.05464	0.04589	0.04835	0.07351	0.05644	0.04866	0.05136	0.2288	0.8802	0.109720555555556	0	4765	LUAD	Tumor
593	TCGA-49-AAR2-01	0.0464	0.03477	0.04688	0.05402	0.08652	0.02715	0.04529	0.05905	0.01115	0.05364	0.03595	0.04095	0.06597	0.05644	0.05255	0.05264	0.2424	0.7814	0.0996205555555556	0	2224	LUAD	Tumor
594	TCGA-49-AAR3-01	0.05406	0.03675	0.05619	0.04505	0.06068	0.03029	0.05365	0.05859	0.02245	0.05668	0.05929	0.1985	0.07233	0.041	0.0973	0.04318	0.2838	0.8329	0.116816111111111	0	1893	LUAD	Tumor
595	TCGA-49-AAR4-01	0.06036	0.1125	0.05798	0.0512	0.06606	0.01637	0.0627	0.06021	0.004906	0.04353	0.0501	0.1918	0.1441	0.04027	0.06254	0.05238	0.2602	0.8469	0.121339222222222	1	879	LUAD	Tumor
596	TCGA-49-AAR9-01	0.05087	0.04094	0.05983	0.04021	0.05254	0.0556	0.07681	0.06304	0.02123	0.04972	0.06712	0.2162	0.07028	0.05138	0.07332	0.03901	0.2785	0.8455	0.119561111111111	1	260	LUAD	Tumor
597	TCGA-49-AARE-01	0.05359	0.05682	0.06064	0.04622	0.06021	0.04494	0.06803	0.05326	0.02493	0.0598	0.05223	0.2467	0.08892	0.0457	0.07424	0.04958	0.3007	0.8425	0.123833888888889	1	1229	LUAD	Tumor
598	TCGA-49-AARN-01	0.0624	0.0662	0.06602	0.05905	0.06639	0.03671	0.05133	0.04981	0.02155	0.07379	0.06789	0.1828	0.07043	0.05214	0.1222	0.04214	0.2387	0.8741	0.122425	1	1135	LUAD	Tumor
599	TCGA-49-AARO-01	0.06224	0.105	0.05327	0.05959	0.05771	0.05234	0.06799	0.05998	0.0202	0.08665	0.06804	0.1764	0.07234	0.04843	0.07217	0.05118	0.2491	0.8977	0.125573888888889	0	3759	LUAD	Tumor
600	TCGA-49-AARQ-01	0.06942	0.05646	0.05777	0.1104	0.06083	0.04527	0.06185	0.06365	0.01426	0.04988	0.05447	0.2179	0.07588	0.0548	0.09725	0.05992	0.2415	0.8759	0.125967222222222	0	6732	LUAD	Tumor
601	TCGA-49-AARR-01	0.0462	0.05276	0.05451	0.05526	0.057	0.002465	0.04887	0.05393	0.01985	NA	0.04826	0.1686	0.08155	0.04487	0.1117	0.05084	0.314	0.8506	0.121250882352941	0	4992	LUAD	Tumor
602	TCGA-4A-A93W-01	0.03169	0.0283	0.02608	0.03911	0.03552	0.02369	0.02509	0.02257	0.01647	0.03835	0.02778	0.07425	0.05185	0.02139	0.06552	0.03879	0.2399	0.9358	0.0967861111111111	0	4	KIRP	Tumor
603	TCGA-4A-A93X-01	0.0345	0.02574	0.02681	0.03614	0.03895	0.01752	0.02967	0.02749	0.01028	0.03145	0.01928	0.03289	0.04677	0.02493	0.02985	0.4926	0.6346	0.9154	0.137492777777778	0	390	KIRP	Tumor
604	TCGA-4A-A93Y-01	0.03642	0.05149	0.07583	0.07518	0.0432	0.02213	0.03465	0.02201	0.01397	0.04199	0.03134	0.07867	0.05921	0.02352	0.05438	0.03858	0.2899	0.9117	0.105787222222222	0	352	KIRP	Tumor
605	TCGA-4B-A93V-01	0.05072	0.04755	0.05265	0.04786	0.06675	0.0391	0.03195	0.06074	0.01696	0.06717	0.06249	0.06507	0.08697	0.03748	0.09995	0.03301	0.1669	0.8672	0.105584444444444	1	300	LUAD	Tumor
606	TCGA-4C-A93U-01	0.04544	0.03251	0.05071	0.04351	0.05821	0.03266	0.03729	0.04173	0.01561	0.03355	0.0341	0.03675	0.06848	0.03037	0.03105	0.02682	0.1111	0.931	0.0922716666666667	0	129	THCA	Tumor
607	TCGA-4E-A92E-01	0.0613	0.06622	0.0518	0.05672	0.05932	0.0461	0.04467	0.03722	0.01885	0.0347	0.05126	0.03498	0.06505	0.03332	0.04571	0.03034	0.1001	0.9278	0.0980811111111111	0	13	UCEC	Tumor
608	TCGA-4G-AAZO-01	0.04507	0.02749	0.04167	0.02945	0.03504	0.02212	0.04272	0.02017	0.01166	0.03211	0.02996	0.04058	0.05318	0.02523	0.04004	0.02637	0.106	0.9364	0.0869588888888889	0	1177	CHOL	Tumor
609	TCGA-4G-AAZT-01	0.03426	0.03375	0.02287	0.04127	0.05381	0.02225	0.02486	0.02394	0.01787	0.01841	0.04482	0.04969	0.04182	0.02469	0.04049	0.02837	0.2203	0.9252	0.0927038888888889	0	420	CHOL	Tumor
610	TCGA-4H-AAAK-01	0.03739	0.03897	0.06928	0.04579	0.05828	0.04183	0.0389	0.04197	0.02038	0.03928	0.04331	0.08389	0.08636	0.03498	0.03972	0.03065	0.1454	0.8728	0.0982877777777778	0	348	BRCA	Tumor
611	TCGA-4J-AA1J-01	0.06223	0.02951	0.0328	0.02345	0.03702	0.03466	0.02546	0.03593	0.01698	0.02776	0.03943	0.03764	0.05935	0.01822	0.04036	0.02607	0.1224	0.9009	0.0872316666666667	0	542	CESC	Tumor
612	TCGA-4K-AA1G-01	0.02853	0.03129	0.0349	0.03838	0.05401	0.03324	0.02749	0.03703	0.01566	0.02722	0.0285	0.02663	0.05189	0.02551	0.0503	0.02304	0.141	0.4027	0.0598511111111111	0	436	TGCT	Tumor
613	TCGA-4K-AA1H-01	0.03042	0.04124	0.04718	0.04439	0.04354	0.02511	0.04799	0.02358	0.01676	0.02156	0.0245	0.0341	0.08858	0.01741	0.03759	0.03126	0.2971	0.767	0.0910727777777778	0	518	TGCT	Tumor
614	TCGA-4K-AA1I-01	0.0322	0.02164	0.03863	0.05663	0.05344	0.0362	0.02365	0.04366	0.0162	0.02408	0.02521	0.03199	0.04436	0.02013	0.03402	0.0225	0.2286	0.6788	0.0795522222222222	0	3	TGCT	Tumor
615	TCGA-4K-AAAL-01	0.02437	0.02308	0.02794	0.03409	0.04327	0.03653	0.03237	0.03733	0.01882	0.02273	0.03147	0.04029	0.05149	0.02389	0.02824	0.02536	0.1286	0.5144	0.0635705555555556	0	483	TGCT	Tumor
616	TCGA-4L-AA1F-01	0.02964	0.04046	0.04517	0.02478	0.0451	0.02822	0.03029	0.02614	0.01852	0.06057	0.02461	0.06095	0.05474	0.01764	0.03758	0.01981	0.08694	0.8765	0.08487	0	350	PRAD	Tumor
617	TCGA-4N-A93T-01	0.05046	0.04581	0.07319	0.1241	0.08617	0.03493	0.04612	0.03706	0.01529	0.0219	0.04354	0.03814	0.05836	0.03543	0.04135	0.03918	0.08898	0.917	0.0998338888888889	0	146	COAD	Tumor
618	TCGA-4P-AA8J-01	0.03042	0.03785	0.02842	0.03585	0.04888	0.03552	0.02327	0.02758	0.01597	0.02555	0.03254	0.04018	0.06994	0.02262	0.03858	0.03177	0.1937	0.8646	0.0890688888888889	0	102	HNSC	Tumor
619	TCGA-4R-AA8I-01	0.03416	0.04188	0.05304	0.06463	0.06442	0.03298	0.03468	0.02739	0.01559	0.02933	0.03901	0.03156	0.08028	0.02543	0.03718	0.04352	0.1565	0.9239	0.0964155555555556	1	262	LIHC	Tumor
620	TCGA-4T-AA8H-01	0.038	0.02114	0.03977	0.03813	0.05343	0.02485	0.03189	0.02601	0.01485	0.03426	0.03293	0.02995	0.04113	0.02552	0.04365	0.02102	0.08997	0.879	0.0825277777777778	0	385	COAD	Tumor
621	TCGA-4V-A9QI-01	0.04065	0.01816	0.04338	0.03959	0.0464	0.03423	0.02878	0.02967	0.01483	0.02815	0.0275	0.03354	0.05244	0.02471	0.04538	0.02892	0.4622	0.9105	0.106057222222222	0	2936	THYM	Tumor
622	TCGA-4V-A9QJ-01	0.04902	0.06581	0.05688	0.02875	0.06273	0.03503	0.03743	0.04152	0.01442	0.03093	0.02938	0.03933	0.0575	0.02513	0.04023	0.02808	0.4515	0.9307	0.112465	0	2849	THYM	Tumor
623	TCGA-4V-A9QL-01	0.03712	0.03178	0.03061	0.0255	0.05452	0.03542	0.03141	0.04003	0.01792	0.03566	0.02981	0.04185	0.03615	0.02673	0.03575	0.05686	0.3539	0.9366	0.103201111111111	0	1908	THYM	Tumor
624	TCGA-4V-A9QM-01	0.02588	0.02997	0.06539	0.03635	0.05302	0.04349	0.02639	0.03017	0.0172	0.02849	0.03618	0.02588	0.05778	0.02687	0.04167	0.03744	0.32	0.9494	0.102865	0	1253	THYM	Tumor
625	TCGA-4V-A9QN-01	0.03153	0.02621	0.02449	0.02997	0.04442	0.02849	0.0278	0.02379	0.01401	0.02592	0.02462	0.02202	0.04125	0.02408	0.116	0.02588	0.1145	0.8825	0.08486	0	970	THYM	Tumor
626	TCGA-4V-A9QQ-01	0.02745	0.03218	0.02829	0.02129	0.03812	0.0402	0.03327	0.02809	0.01974	0.03066	0.02885	0.03503	0.04851	0.02301	0.05015	0.03629	0.4203	0.9341	0.104196111111111	0	1572	THYM	Tumor
627	TCGA-4V-A9QR-01	0.02751	0.02585	0.02006	0.02877	0.04341	0.0383	0.02814	0.04132	0.02462	0.02131	0.0331	0.03825	0.04306	0.0418	0.0331	0.02715	0.2378	0.8612	0.0897083333333333	0	780	THYM	Tumor
628	TCGA-4V-A9QS-01	0.03733	0.02228	0.03027	0.03531	0.05219	0.03023	0.02589	0.03581	0.0129	0.03158	0.04618	0.03399	0.06938	0.0258	0.0673	0.04363	0.3796	0.9426	0.106792777777778	0	774	THYM	Tumor
629	TCGA-4V-A9QT-01	0.03055	0.04949	0.03011	0.03842	0.05208	0.04072	0.05255	0.0269	0.01591	0.02437	0.03048	0.02909	0.0599	0.02561	0.03802	0.04446	0.4531	0.9161	0.10877	0	813	THYM	Tumor
630	TCGA-4V-A9QU-01	0.04118	0.03371	0.04611	0.03306	0.03761	0.03044	0.02263	0.02985	0.01631	0.02194	0.0257	0.02492	0.0437	0.02097	0.03665	0.06865	0.3285	0.9234	0.099185	0	627	THYM	Tumor
631	TCGA-4V-A9QW-01	0.03749	0.1001	0.03893	0.06851	0.07021	0.03155	0.03297	0.03486	0.01531	0.02862	0.02704	0.0348	0.1225	0.03108	0.0498	0.07027	0.4779	0.9441	0.123113333333333	0	630	THYM	Tumor
632	TCGA-4V-A9QX-01	0.02104	0.01814	0.04548	0.03442	0.05008	0.0396	0.03546	0.02955	0.01518	0.03127	0.02512	0.03712	0.04327	0.01537	0.02845	0.03098	0.4099	0.9088	0.101068333333333	0	434	THYM	Tumor
633	TCGA-4W-AA9R-01	0.0296	0.01932	0.09261	0.03257	0.04404	0.04329	0.03372	0.04016	0.02149	0.03143	0.03855	0.05161	0.05728	0.02415	0.03429	0.04666	0.2888	0.8562	0.0992094444444444	0	124	GBM	Tumor
634	TCGA-4W-AA9S-01	0.02715	0.02113	0.04449	0.02923	0.04705	0.03029	0.02855	0.0561	0.01436	0.02048	0.02799	0.03312	0.05284	0.0252	0.02239	0.02056	0.1256	0.8421	0.0815905555555556	0	44	GBM	Tumor
635	TCGA-4W-AA9T-01	0.03042	0.02047	0.02474	0.04324	0.04702	0.03732	0.03332	0.03518	0.01903	0.02955	0.0318	0.04274	0.04478	0.02586	0.02757	0.02575	0.1568	0.92	0.0886438888888889	0	778	GBM	Tumor
636	TCGA-4X-A9F9-01	0.02872	0.0228	0.03825	0.05976	0.0512	0.04472	0.03002	0.02637	0.01948	0.03219	0.03775	0.03821	0.03538	0.02626	0.05521	0.03338	0.549	0.9406	0.114961111111111	0	669	THYM	Tumor
637	TCGA-4X-A9FA-01	0.02321	0.01849	0.0265	0.03269	0.05495	0.03503	0.02232	0.02939	0.01577	0.02579	0.02532	0.02553	0.0371	0.02152	0.03254	0.03366	0.5419	0.8784	0.104450555555556	0	392	THYM	Tumor
638	TCGA-4X-A9FB-01	0.02956	0.04237	0.04419	0.06375	0.04283	0.04825	0.03015	0.03781	0.01593	0.01931	0.02804	0.04306	0.0354	0.02316	0.02862	0.02396	0.4245	0.9194	0.105571666666667	0	717	THYM	Tumor
639	TCGA-4X-A9FC-01	0.03194	0.02163	0.02141	0.03011	0.04395	0.02883	0.0249	0.02299	0.01525	0.02213	0.02881	0.02562	0.05259	0.02158	0.05397	0.04858	0.5762	0.9235	0.110777222222222	0	2072	THYM	Tumor
640	TCGA-4X-A9FD-01	0.02629	0.01982	0.02448	0.02901	0.06942	0.02757	0.0216	0.02356	0.01732	0.02114	0.02292	0.02806	0.05526	0.02341	0.04199	0.034	0.3239	0.8231	0.0907138888888889	0	1503	THYM	Tumor
641	TCGA-4Z-AA7M-01	0.02761	0.03144	0.02523	0.02686	0.06452	0.03873	0.03327	0.02561	0.01693	0.02383	0.02591	0.03818	0.05696	0.04473	0.0247	0.02207	0.09073	0.8625	0.0822116666666667	0	495	BLCA	Tumor
642	TCGA-4Z-AA7N-01	0.02406	0.02738	0.02736	0.02867	0.05131	0.0363	0.02671	0.02497	0.01553	0.02022	0.02498	0.03412	0.05264	0.04294	0.03084	0.04618	0.2261	0.9283	0.0927005555555555	1	1367	BLCA	Tumor
643	TCGA-4Z-AA7O-01	0.02872	0.01949	0.02874	0.02707	0.03755	0.04026	0.03047	0.035	0.0252	0.03904	0.03905	0.04261	0.03776	0.02169	0.03814	0.02653	0.1323	0.8876	0.0854011111111111	0	512	BLCA	Tumor
644	TCGA-4Z-AA7Q-01	0.0228	0.01992	0.02333	0.06082	0.03431	0.03166	0.03298	0.03087	0.01868	0.02513	0.02406	0.03926	0.05302	0.04078	0.03783	0.02767	0.189	0.8609	0.08739	1	510	BLCA	Tumor
645	TCGA-4Z-AA7R-01	0.02168	0.02149	0.04892	0.02145	0.05601	0.0411	0.02783	0.02864	0.01817	0.02569	0.02824	0.04006	0.03503	0.01829	0.02994	0.02081	0.06046	0.8942	0.0798894444444444	1	522	BLCA	Tumor
646	TCGA-4Z-AA7S-01	0.04714	0.02729	0.02758	0.04601	0.04851	0.0327	0.02951	0.0284	0.0169	0.03006	0.02429	0.03191	0.05334	0.02726	0.02885	0.02835	0.1039	0.9114	0.0857444444444444	1	1064	BLCA	Tumor
647	TCGA-4Z-AA7W-01	0.02647	0.08532	0.02293	0.01913	0.03465	0.03231	0.02605	0.02801	0.01698	0.02057	0.0248	0.03042	0.04014	0.0207	0.03529	0.02447	0.2044	0.9281	0.0900411111111111	0	840	BLCA	Tumor
648	TCGA-4Z-AA7Y-01	0.02618	0.02274	0.03819	0.02709	0.05585	0.03242	0.03071	0.03409	0.01612	0.02953	0.02538	0.04024	0.04663	0.1023	0.029	0.02133	0.09238	0.8914	0.0867544444444444	0	1522	BLCA	Tumor
649	TCGA-4Z-AA80-01	0.0224	0.02236	0.02432	0.02617	0.04032	0.03613	0.02665	0.0289	0.01785	0.02594	0.03062	0.02674	0.05254	0.02775	0.03626	0.01966	0.1248	0.865	0.0808005555555556	1	19	BLCA	Tumor
650	TCGA-4Z-AA81-01	0.02468	0.01839	0.08324	0.03147	0.05198	0.03339	0.02744	0.03485	0.01734	0.02532	0.03331	0.05961	0.05736	0.02041	0.03129	0.03234	0.1159	0.9089	0.08929	1	1270	BLCA	Tumor
651	TCGA-4Z-AA82-01	0.02885	0.02514	0.03235	0.05129	0.04382	0.0295	0.03202	0.02335	0.01475	0.02877	0.02306	0.03201	0.05908	0.02492	0.03034	0.02052	0.09325	0.9057	0.0832622222222222	1	1556	BLCA	Tumor
652	TCGA-4Z-AA83-01	0.02575	0.02125	0.03252	0.03152	0.05741	0.0205	0.02334	0.02137	0.01496	0.0241	0.02459	0.02661	0.05429	0.0231	0.02463	0.01869	0.08909	0.9081	0.0801011111111111	0	2024	BLCA	Tumor
653	TCGA-4Z-AA84-01	0.03963	0.02135	0.02806	0.0324	0.04764	0.0427	0.03434	0.03787	0.0185	0.02615	0.02801	0.04904	0.04528	0.02055	0.03489	0.02477	0.09524	0.9119	0.0854622222222222	0	460	BLCA	Tumor
654	TCGA-4Z-AA86-01	0.02389	0.02299	0.02761	0.03669	0.04441	0.04342	0.03241	0.03856	0.02261	0.03199	0.03114	0.04661	0.04514	0.01949	0.03972	0.02606	0.2349	0.8926	0.0922355555555556	1	311	BLCA	Tumor
655	TCGA-4Z-AA87-01	0.03413	0.02341	0.03974	0.03067	0.03676	0.03061	0.03255	0.04983	0.01451	0.03144	0.03283	0.06082	0.05605	0.02413	0.02815	0.02079	0.113	0.9159	0.0875177777777778	0	1454	BLCA	Tumor
656	TCGA-4Z-AA89-01	0.03144	0.02246	0.03859	0.0394	0.05594	0.0342	0.03439	0.0515	0.01467	0.02694	0.03044	0.04434	0.05426	0.02577	0.02839	0.02961	0.1382	0.905	0.0891966666666667	0	1029	BLCA	Tumor
657	TCGA-50-5044-01	0.06702	0.06529	0.08239	0.07582	0.08049	0.03086	0.07717	0.06619	0.01417	0.05352	0.07047	0.03316	0.1073	0.07047	0.08605	0.05171	0.2424	0.8468	0.117848888888889	1	624	LUAD	Tumor
658	TCGA-50-5045-01	0.07315	0.03953	0.06668	0.07859	0.05839	0.03216	0.04977	0.05149	0.02006	0.06957	0.05121	0.03196	0.1129	0.04148	0.06434	0.0615	0.2545	0.8496	0.111493333333333	1	2174	LUAD	Tumor
659	TCGA-50-5049-01	0.06158	0.05571	0.04261	0.06227	0.06773	0.05024	0.05686	0.06737	0.04181	0.07237	0.05356	0.08551	0.1129	0.04715	0.05888	0.06513	0.1965	0.8463	0.113582222222222	0	3094	LUAD	Tumor
660	TCGA-50-5051-01	0.07038	0.07326	0.1183	0.1366	0.09283	0.08203	0.05935	0.1239	0.01265	0.06263	0.06527	0.05967	0.1085	0.08005	0.05935	0.1053	0.2139	0.8756	0.133309444444444	1	478	LUAD	Tumor
661	TCGA-50-5055-01	0.06976	0.04838	0.05403	0.07834	0.06971	0.03552	0.05522	0.04933	0.01836	0.07485	0.06463	0.04648	0.1077	0.04532	0.05186	0.05458	0.2796	0.8834	0.115948333333333	1	1830	LUAD	Tumor
662	TCGA-50-5066-01	0.07262	0.04027	0.06825	0.06775	0.06584	0.04064	0.03897	0.05318	0.007639	0.07375	0.04567	0.03958	0.08776	0.0453	0.04698	0.05466	0.3074	0.8825	0.113264388888889	0	1442	LUAD	Tumor
663	TCGA-50-5066-02	0.08617	0.08168	0.1046	0.07895	0.09223	0.04539	0.06636	0.07587	0.0178	0.07182	0.07002	0.03426	0.09934	0.05422	0.07493	0.06655	0.1948	0.8753	0.121682777777778	0	1442	LUAD	Tumor
664	TCGA-50-5068-01	0.05862	0.04452	0.0495	0.04736	0.05581	0.0396	0.05352	0.05923	0.02598	0.07577	0.04957	0.04667	0.07322	0.04296	0.06427	0.05518	0.2481	0.8747	0.109143333333333	1	1499	LUAD	Tumor
665	TCGA-50-5072-01	0.08723	0.08493	0.09797	0.0734	0.09756	0.04267	0.1125	0.06482	0.02607	0.07086	0.07175	0.0156	0.1013	0.0591	0.1038	0.07314	0.2525	0.8455	0.126705555555556	1	250	LUAD	Tumor
666	TCGA-50-5930-01	0.06745	0.06246	0.08773	0.09567	0.09894	0.026	0.06327	0.07294	0.01641	0.05852	0.0653	0.02819	0.08896	0.05849	0.05866	0.05488	0.2486	0.8206	0.115170555555556	1	282	LUAD	Tumor
667	TCGA-50-5930-11	0.09681	0.07528	0.08059	0.07903	0.09574	0.03702	0.07755	0.05971	0.003125	0.05445	0.08058	0.01612	0.1305	0.0544	0.09306	0.06867	0.3392	0.8607	0.127918611111111	1	282	LUAD	Normal
668	TCGA-50-5931-01	0.09115	0.0784	0.07962	0.07805	0.09415	0.02081	0.05833	0.05733	0.01941	0.07408	0.09737	0.03184	0.0974	0.0567	0.0955	0.06254	0.1905	0.7563	0.113304444444444	1	434	LUAD	Tumor
669	TCGA-50-5931-11	0.08164	0.0377	0.09161	0.08004	0.08006	0.02737	0.08448	0.05788	0.01015	0.07373	0.07846	0.0495	0.1029	0.06783	0.0737	0.07573	0.3468	0.8931	0.128482222222222	1	434	LUAD	Normal
670	TCGA-50-5932-01	0.0826	0.08765	0.07168	0.1235	0.09001	0.04963	0.08473	0.07459	0.01995	0.05531	0.06692	0.03811	0.1098	0.06584	0.07754	0.06933	0.1933	0.8808	0.124516111111111	1	1235	LUAD	Tumor
671	TCGA-50-5932-11	0.07783	0.1299	0.08344	0.1295	0.09812	0.04986	0.07951	0.07955	0.02426	0.06268	0.06997	0.03481	0.1255	0.0625	0.1157	0.06882	0.3099	0.8654	0.137069444444444	1	1235	LUAD	Normal
672	TCGA-50-5933-01	0.0688	0.06593	0.1087	0.1158	0.08601	0.04938	0.08424	0.04265	0.03059	0.07615	0.08701	0.04576	0.1231	0.05982	0.07924	0.06907	0.2629	0.8924	0.130419444444444	1	2393	LUAD	Tumor
673	TCGA-50-5933-11	0.06314	0.08321	0.06646	0.1035	0.0622	0.03276	0.07345	0.04923	0.01597	0.05679	0.08324	0.03009	0.1416	0.08822	0.08439	0.0729	0.301	0.877	0.126952777777778	1	2393	LUAD	Normal
674	TCGA-50-5935-01	0.07115	0.04521	0.07552	0.08714	0.07797	0.03818	0.05076	0.06161	0.03182	0.06703	0.05417	0.05101	0.09866	0.05882	0.06104	0.05454	0.2183	0.8717	0.115257222222222	1	653	LUAD	Tumor
675	TCGA-50-5935-11	0.08458	0.08626	0.09985	0.07371	0.08768	0.03248	0.05379	0.06128	0.01313	0.05768	0.08631	0.03339	0.1481	0.05383	0.07318	0.07072	0.272	0.8861	0.126337222222222	1	653	LUAD	Normal
676	TCGA-50-5936-01	0.07968	0.06812	0.06783	0.07168	0.06618	0.05188	0.04089	0.06043	0.03402	0.06085	0.0405	0.03509	0.1221	0.07498	0.05547	0.05627	0.1938	0.8179	0.110981666666667	1	257	LUAD	Tumor
677	TCGA-50-5936-11	0.07166	0.04971	0.06652	0.06449	0.07291	0.04336	0.06806	0.0523	0.02414	0.07351	0.0605	0.04892	0.1007	0.05383	0.08684	0.07567	0.2841	0.8335	0.118373333333333	1	257	LUAD	Normal
678	TCGA-50-5939-01	0.07043	0.05239	0.05929	0.07112	0.0625	0.04107	0.04884	0.05075	0.02722	0.08002	0.04644	0.02247	0.08157	0.04545	0.04733	0.05273	0.3297	0.858	0.11374	1	460	LUAD	Tumor
679	TCGA-50-5939-11	0.07015	0.04792	0.05779	0.08825	0.06347	0.05234	0.05587	0.05119	0.02252	0.0686	0.05545	0.03951	0.0935	0.04666	0.05366	0.05228	0.2618	0.892	0.115164444444444	1	460	LUAD	Normal
680	TCGA-50-5941-01	0.07624	0.0552	0.07968	0.08868	0.07119	0.05191	0.06086	0.05243	0.02166	0.0681	0.0655	0.03251	0.09264	0.06209	0.1214	0.07017	0.3084	0.881	0.125536666666667	0	1474	LUAD	Tumor
681	TCGA-50-5942-01	0.08401	0.07388	0.08246	0.08482	0.07977	0.02691	0.05082	0.09097	0.01658	0.05347	0.07252	0.02712	0.09126	0.05797	0.07176	0.07022	0.2083	0.9085	0.119518888888889	0	1847	LUAD	Tumor
682	TCGA-50-5944-01	0.0664	0.07296	0.07417	0.07296	0.06272	0.03529	0.05919	0.06172	0.01355	0.1492	0.04199	0.02956	0.09006	0.04646	0.06251	0.06255	0.2352	0.8523	0.116043888888889	0	1750	LUAD	Tumor
683	TCGA-50-5946-01	0.09977	0.0601	0.06789	0.07554	0.09394	0.07199	0.07735	0.09732	0.226	0.05705	0.05167	0.0462	0.123	0.03663	0.05405	0.07088	0.1713	0.8359	0.128698888888889	0	1617	LUAD	Tumor
684	TCGA-50-5946-02	0.07784	0.09176	0.1155	0.09862	0.09431	0.04794	0.08827	0.06804	0.01079	0.07406	0.0634	0.04258	0.09054	0.05202	0.07834	0.05226	0.1079	0.8659	0.117781666666667	0	1617	LUAD	Tumor
685	TCGA-50-6590-01	0.07988	0.04761	0.08703	0.08445	0.07611	0.04062	0.05363	0.05407	0.003439	0.07069	0.07301	0.01366	0.07805	0.04322	0.04822	0.06657	0.3104	0.873	0.116869944444444	1	1288	LUAD	Tumor
686	TCGA-50-6591-01	0.06667	0.0675	0.07319	0.07053	0.07232	0.05076	0.07383	0.1085	0.02421	0.05699	0.09714	0.08339	0.09314	0.05184	0.08441	0.08549	0.125	0.8194	0.116906111111111	1	119	LUAD	Tumor
687	TCGA-50-6591-11	0.07031	0.05246	0.09218	0.08499	0.091	0.04141	0.07094	0.07068	0.02	0.0722	0.06616	0.0394	0.1128	0.06309	0.08062	0.07514	0.2571	0.8544	0.123048888888889	1	119	LUAD	Normal
688	TCGA-50-6592-01	0.06854	0.05934	0.08252	0.07787	0.08508	0.02948	0.1321	0.05264	0.009127	0.07207	0.08503	0.01264	0.1135	0.0694	0.09152	0.08736	0.4194	0.8506	0.133234277777778	1	777	LUAD	Tumor
689	TCGA-50-6592-11	0.06064	0.0567	0.09324	0.06884	0.0989	0.1223	0.07639	0.08668	0.03457	0.08505	0.06826	0.07953	0.1089	0.06905	0.07636	0.07026	0.2314	0.8706	0.130981666666667	1	777	LUAD	Normal
690	TCGA-50-6593-01	0.07236	0.09585	0.06014	0.08125	0.07121	0.06098	0.04483	0.06144	0.0114	0.1168	0.07801	0.06134	0.1087	0.05919	0.08423	0.06499	0.3031	0.8953	0.129506666666667	1	336	LUAD	Tumor
691	TCGA-50-6593-11	0.05678	0.06554	0.09792	0.07779	0.1073	0.05404	0.06393	0.05867	0.0151	0.03219	0.07368	0.02479	0.1168	0.05438	0.0694	0.1138	0.309	0.8731	0.125789444444444	1	336	LUAD	Normal
692	TCGA-50-6594-01	0.06423	0.06391	0.07063	0.07889	0.09851	0.02354	0.07631	0.0616	0.00887	0.0826	0.08511	0.02482	0.0853	0.05553	0.07547	0.07868	0.1935	0.8102	0.113205555555556	1	370	LUAD	Tumor
693	TCGA-50-6594-11	0.0628	0.0651	0.06984	0.06846	0.06633	0.04556	0.07117	0.07028	0.01209	0.0518	0.06417	0.04676	0.1144	0.05809	0.07348	0.06302	0.2694	0.8653	0.118780555555556	1	370	LUAD	Normal
694	TCGA-50-6595-01	0.07566	0.07195	0.1083	0.08959	0.08662	0.04841	0.08463	0.04787	0.01466	0.07284	0.06748	0.03242	0.09781	0.07065	0.04602	0.07544	0.4107	0.8698	0.131713888888889	1	189	LUAD	Tumor
695	TCGA-50-6597-01	0.05917	0.05136	0.08445	0.08757	0.08467	0.03302	0.07614	0.07145	0.01052	0.05197	0.07273	0.01853	0.0915	0.04276	0.0843	0.06084	0.298	0.8943	0.120737777777778	1	1268	LUAD	Tumor
696	TCGA-50-6673-01	0.08231	0.07396	0.08795	0.1028	0.1329	0.07038	0.09204	0.09386	0.02834	0.07234	0.08671	0.03988	0.1309	0.06849	0.07178	0.07068	0.2938	0.8557	0.136378888888889	1	22	LUAD	Tumor
697	TCGA-50-7109-01	0.08805	0.07585	0.06187	0.08478	0.07632	0.01952	0.1022	0.05826	0.009713	0.06922	0.05757	0.02475	0.105	0.06874	0.05874	0.04981	0.1732	0.8776	0.114510722222222	1	308	LUAD	Tumor
698	TCGA-50-8457-01	0.08	0.06354	0.07435	0.09848	0.08274	0.04048	0.1316	0.03982	0.01721	0.09329	0.05462	0.03723	0.1302	0.05476	0.07458	0.05984	0.1969	0.8726	0.122346666666667	0	1125	LUAD	Tumor
699	TCGA-50-8459-01	0.08069	0.07466	0.0957	0.0987	0.08386	0.04994	0.06366	0.06414	0.01897	0.07916	0.06767	0.03515	0.08812	0.05497	0.02764	0.05548	0.2625	0.8589	0.119995	0	1119	LUAD	Tumor
700	TCGA-50-8460-01	0.08684	0.1217	0.07344	0.08375	0.07394	0.06334	0.08428	0.07484	0.01307	0.08046	0.06845	0.03797	0.107	0.0479	0.06415	0.08156	0.2291	0.8926	0.126910555555556	0	829	LUAD	Tumor
701	TCGA-51-6867-01	0.05484	0.05315	0.0442	0.0686	0.04846	0.03408	0.02806	0.04703	0.01586	0.03323	0.02805	0.03623	0.03246	0.02914	0.03225	0.02595	0.08817	0.8728	0.0873644444444444	1	1856	LUSC	Tumor
702	TCGA-52-7622-01	0.07618	0.04526	0.04699	0.06563	0.06459	0.03637	0.04122	0.04444	0.01368	0.05133	0.03264	0.02903	0.065	0.03282	0.03837	0.02819	0.1183	0.9059	0.0964411111111111	0	862	LUSC	Tumor
703	TCGA-52-7809-01	0.06189	0.04333	0.1051	0.05562	0.05689	0.02905	0.03608	0.04205	0.01404	0.04213	0.0309	0.02812	0.0726	0.02307	0.03455	0.0372	0.1158	0.903	0.09619	1	166	LUSC	Tumor
704	TCGA-52-7810-01	0.05666	0.05065	0.06242	0.07763	0.05804	0.03264	0.03125	0.03167	0.01306	0.04313	0.03721	0.02788	0.06454	0.02417	0.03279	0.03295	0.1629	0.9383	0.0987716666666667	0	923	LUSC	Tumor
705	TCGA-52-7811-01	0.04648	0.07277	0.03375	0.02624	0.05734	0.02605	0.03148	0.03638	0.01674	0.04473	0.03523	0.03086	0.07151	0.02769	0.03918	0.04129	0.1899	0.8981	0.0958733333333333	1	266	LUSC	Tumor
706	TCGA-52-7812-01	0.0542	0.03995	0.05893	0.1223	0.07818	0.02902	0.03749	0.03652	0.01301	0.04585	0.03007	0.02483	0.06362	0.03806	0.03306	0.04373	0.2353	0.9152	0.105517777777778	1	835	LUSC	Tumor
707	TCGA-53-7624-01	0.08834	0.04666	0.06802	0.07693	0.0694	0.05997	0.06379	0.07465	0.01993	0.06246	0.07057	0.05912	0.08281	0.05086	0.04661	0.05906	0.2018	0.8645	0.114748888888889	1	1043	LUAD	Tumor
708	TCGA-53-7626-01	0.07081	0.04823	0.06066	0.07714	0.0606	0.03754	0.06075	0.05135	0.01022	0.07152	0.07044	0.042	0.1224	0.05586	0.07576	0.05494	0.275	0.8994	0.119145555555556	1	929	LUAD	Tumor
709	TCGA-53-7813-01	0.08774	0.07694	0.112	0.0847	0.109	0.02528	0.07159	0.0861	0.02814	0.0668	0.05846	0.04456	0.0804	0.05588	0.06923	0.05655	0.183	0.8085	0.116937222222222	0	424	LUAD	Tumor
710	TCGA-53-A4EZ-01	0.06577	0.04644	0.073	0.05872	0.0701	0.06503	0.05917	0.07238	0.02235	0.05882	0.07014	0.05774	0.09647	0.05663	0.07586	0.06164	0.2992	0.8818	0.121736666666667	0	1071	LUAD	Tumor
711	TCGA-55-5899-01	0.07181	0.05378	0.06052	0.07391	0.06765	0.03966	0.04047	0.05061	0.0193	0.07615	0.08355	0.04193	0.1011	0.05534	0.07168	0.05272	0.2428	0.8585	0.114526666666667	0	930	LUAD	Tumor
712	TCGA-55-6543-01	0.08098	0.06237	0.06008	0.1029	0.09085	0.03442	0.0591	0.05345	0.0119	0.07571	0.05647	0.04824	0.09654	0.05787	0.07417	0.06312	0.1372	0.7744	0.107765	0	435	LUAD	Tumor
713	TCGA-55-6642-01	0.06485	0.05469	0.1068	0.09171	0.08911	0.02412	0.07821	0.07532	0.01902	0.0603	0.05732	0.04021	0.09899	0.05073	0.05788	0.05648	0.1885	0.8501	0.114685555555556	0	2449	LUAD	Tumor
714	TCGA-55-6712-01	0.07301	0.06058	0.07309	0.06471	0.0693	0.02789	0.04434	0.04401	0.01587	0.07381	0.05311	0.02222	0.08763	0.06073	0.07404	0.1388	0.2997	0.8942	0.120946666666667	1	171	LUAD	Tumor
715	TCGA-55-6968-01	0.07117	0.07054	0.1107	0.09072	0.0759	0.05314	0.07902	0.05445	0.01991	0.0772	0.08549	0.01093	0.1277	0.084	0.102	0.08613	0.211	0.832	0.124555555555556	1	1293	LUAD	Tumor
716	TCGA-55-6969-01	0.1275	0.08724	0.07212	0.08747	0.08575	0.0967	0.09704	0.08486	0.06518	0.07251	0.05652	0.06044	0.1258	0.07406	0.09439	0.06251	0.1933	0.8229	0.131460555555556	0	1239	LUAD	Tumor
717	TCGA-55-6970-01	0.07552	0.1087	0.09134	0.07817	0.08047	0.02738	0.05704	0.04663	0.01011	0.04555	0.04773	0.02109	0.08404	0.06415	0.09582	0.05915	0.2354	0.8737	0.116777222222222	1	464	LUAD	Tumor
718	TCGA-55-6971-01	0.06861	0.0535	0.06164	0.07867	0.07886	0.01504	0.07059	0.06319	0.00268	0.03883	0.05241	0.02385	0.07913	0.0449	0.04561	0.03763	0.3118	0.8892	0.112007777777778	0	1400	LUAD	Tumor
719	TCGA-55-6972-01	0.07759	0.05289	0.06146	0.0621	0.08829	0.03751	0.05871	0.04413	0.009509	0.04871	0.06391	0.0188	0.1016	0.04434	0.06221	0.036	0.1281	0.8295	0.101408833333333	1	1632	LUAD	Tumor
720	TCGA-55-6975-01	0.07224	0.0788	0.08426	0.1003	0.114	0.02875	0.1156	0.05417	0.04225	0.05803	0.08295	0.05992	0.1118	0.08751	0.07538	0.05577	0.1595	0.8574	0.124368333333333	1	118	LUAD	Tumor
721	TCGA-55-6978-01	0.08389	0.07529	0.09631	0.09839	0.1066	0.1363	0.0795	0.1284	0.04109	0.04626	0.06511	0.04378	0.1135	0.06708	0.1032	0.05103	0.3169	0.8696	0.140123888888889	1	176	LUAD	Tumor
722	TCGA-55-6979-01	0.1025	0.06342	0.0835	0.09365	0.07514	0.04483	0.07084	0.05383	0.01039	0.08817	0.06195	0.04171	0.1091	0.05168	0.087	0.06064	0.3386	0.8947	0.129536111111111	1	237	LUAD	Tumor
723	TCGA-55-6980-01	0.0845	0.06792	0.1079	0.0961	0.1407	0.04702	0.06295	0.07214	0.02792	0.07065	0.07298	0.03963	0.1271	0.05993	0.05631	0.0816	0.2454	0.8702	0.129497222222222	0	2109	LUAD	Tumor
724	TCGA-55-6981-01	0.08677	0.1121	0.09623	0.1103	0.1116	0.07416	0.09667	0.05958	0.04749	0.08432	0.1121	0.07501	0.1448	0.07856	0.118	0.06573	0.3298	0.8481	0.147295555555556	1	1379	LUAD	Tumor
725	TCGA-55-6982-01	0.08723	0.1105	0.1216	0.09923	0.06484	0.03607	0.05272	0.04444	0.002241	0.05935	0.0433	0.01211	0.0993	0.04688	0.07934	0.07309	0.2651	0.8764	0.120763388888889	1	995	LUAD	Tumor
726	TCGA-55-6983-01	0.08014	0.08892	0.0947	0.1153	0.08967	0.04784	0.09229	0.05638	0.03082	0.06957	0.107	0.04618	0.1096	0.08146	0.08664	0.1431	0.2493	0.8493	0.135456111111111	0	2823	LUAD	Tumor
727	TCGA-55-6984-01	0.09651	0.07529	0.1	0.1128	0.1145	0.05493	0.08625	0.04766	0.01289	0.09272	0.08277	0.05547	0.13	0.06398	0.1103	0.08092	0.2491	0.8761	0.135677222222222	1	760	LUAD	Tumor
728	TCGA-55-6985-01	0.05122	0.0886	0.06507	0.0862	0.08389	0.04948	0.1348	0.06023	0.004085	0.05141	0.09173	0.008971	0.09156	0.03917	0.0364	0.02921	0.2492	0.9065	0.118207	0	1233	LUAD	Tumor
729	TCGA-55-6986-01	0.07846	0.06075	0.06057	0.09394	0.05736	0.03858	0.06332	0.08278	0.01191	0.05952	0.06035	0.01888	0.1471	0.05594	0.068	0.06227	0.2008	0.8745	0.116390555555556	0	3261	LUAD	Tumor
730	TCGA-55-6987-01	0.09217	0.0816	0.105	0.08816	0.09797	0.05039	0.09545	0.06834	0.02706	0.09469	0.07755	0.06693	0.1241	0.06284	0.1287	0.09725	0.3491	0.8404	0.141538888888889	0	2137	LUAD	Tumor
731	TCGA-55-7227-01	0.07453	0.04912	0.08125	0.1062	0.08464	0.03844	0.05997	0.07401	0.01195	0.07028	0.06221	0.04084	0.09598	0.0591	0.07577	0.07849	0.2074	0.8923	0.120137777777778	1	952	LUAD	Tumor
732	TCGA-55-7281-01	0.09703	0.07829	0.0772	0.09956	0.08057	0.0446	0.07668	0.0729	0.02249	0.08615	0.061	0.03485	0.0992	0.04966	0.0667	0.05604	0.285	0.8937	0.126756666666667	0	872	LUAD	Tumor
733	TCGA-55-7283-01	0.09798	0.06325	0.08584	0.1123	0.08714	0.03918	0.0796	0.0821	0.01762	0.0807	0.08027	0.03139	0.1342	0.05629	0.08603	0.08857	0.217	0.8784	0.12877	0	609	LUAD	Tumor
734	TCGA-55-7284-01	0.08431	0.05426	0.06608	0.06793	0.06337	0.02965	0.05617	0.04297	0.01173	0.08365	0.06468	0.04088	0.08131	0.05409	0.07043	0.05688	0.2057	0.8491	0.110177222222222	1	243	LUAD	Tumor
735	TCGA-55-7570-01	0.06942	0.06803	0.1132	0.09453	0.08104	0.03911	0.05662	0.06368	0.01266	0.07167	0.07207	0.0413	0.1077	0.05058	0.08674	0.07244	0.2229	0.8441	0.120432777777778	0	824	LUAD	Tumor
736	TCGA-55-7573-01	0.08612	0.07966	0.08989	0.1212	0.08855	0.04533	0.08166	0.07108	0.005791	0.07856	0.08679	0.04169	0.106	0.05722	0.08185	0.0766	0.3137	0.8926	0.133571722222222	0	487	LUAD	Tumor
737	TCGA-55-7574-01	0.08227	0.08053	0.08239	0.09491	0.0715	0.02885	0.05997	0.05339	0.01512	0.08044	0.03087	0.03939	0.1132	0.0587	0.05935	0.076	0.2605	0.8951	0.121248888888889	1	995	LUAD	Tumor
738	TCGA-55-7576-01	0.08135	0.07645	0.09915	0.09876	0.08293	0.04726	0.05014	0.06632	0.009601	0.08685	0.07294	0.03477	0.08383	0.05639	0.06731	0.06411	0.2714	0.8949	0.124692277777778	0	670	LUAD	Tumor
739	TCGA-55-7724-01	0.08568	0.08682	0.0659	0.08299	0.0827	0.06282	0.07161	0.07495	0.02638	0.08658	0.06945	0.03739	0.09589	0.05806	0.07313	0.06868	0.2467	0.868	0.124651666666667	0	705	LUAD	Tumor
740	TCGA-55-7725-01	0.1178	0.08472	0.08417	0.1174	0.07989	0.04497	0.08414	0.08906	0.04352	0.1015	0.06592	0.08073	0.09237	0.05966	0.09159	0.07661	0.2486	0.84	0.133480555555556	0	442	LUAD	Tumor
741	TCGA-55-7726-01	0.08846	0.07244	0.1324	0.1058	0.08805	0.05013	0.09772	0.08503	0.02213	0.07542	0.07917	0.06772	0.08301	0.05523	0.04845	0.06003	0.2147	0.8595	0.126966111111111	0	652	LUAD	Tumor
742	TCGA-55-7727-01	0.08481	0.09986	0.08053	0.0824	0.08546	0.06392	0.08021	0.05871	0.008114	0.09066	0.07349	0.06268	0.09914	0.0528	0.09035	0.07204	0.2307	0.8703	0.127009666666667	0	119	LUAD	Tumor
743	TCGA-55-7728-01	0.07369	0.05204	0.0622	0.09661	0.08003	0.06675	0.05241	0.08344	0.01098	0.06425	0.05485	0.03306	0.1154	0.05634	0.04312	0.05368	0.2414	0.8936	0.118547222222222	0	704	LUAD	Tumor
744	TCGA-55-7815-01	0.09717	0.09009	0.09365	0.06975	0.07919	0.04181	0.05669	0.08263	0.02068	0.07308	0.07503	0.02881	0.09035	0.05587	0.06967	0.05813	0.2416	0.8458	0.120555555555556	0	773	LUAD	Tumor
745	TCGA-55-7816-01	0.09398	0.05765	0.1567	0.1148	0.07712	0.05383	0.05936	0.07044	0.0232	0.09097	0.08985	0.03947	0.1108	0.06408	0.09255	0.09606	0.2326	0.8339	0.130964444444444	1	468	LUAD	Tumor
746	TCGA-55-7903-01	0.08808	0.05992	0.07862	0.07411	0.07239	0.03871	0.08317	0.07883	0.02826	0.07606	0.06152	0.04343	0.1054	0.06353	0.08192	0.063	0.2075	0.906	0.122802777777778	0	567	LUAD	Tumor
747	TCGA-55-7907-01	0.08494	0.06263	0.09999	0.1163	0.1071	0.1075	0.09962	0.09451	0.03471	0.09017	0.07029	0.04903	0.1028	0.0573	0.1054	0.08926	0.2411	0.8526	0.136958333333333	1	343	LUAD	Tumor
748	TCGA-55-7910-01	0.09531	0.05457	0.06727	0.09605	0.08044	0.08089	0.05191	0.1027	0.02372	0.1311	0.07046	0.07371	0.08266	0.05505	0.09072	0.04635	0.2157	0.8756	0.127456111111111	0	1040	LUAD	Tumor
749	TCGA-55-7911-01	0.07959	0.06982	0.0682	0.128	0.07653	0.05287	0.07037	0.08893	0.01836	0.08365	0.06508	0.03134	0.1071	0.05245	0.08114	0.0776	0.2607	0.8829	0.127479444444444	0	537	LUAD	Tumor
750	TCGA-55-7913-01	0.07733	0.04865	0.0609	0.06	0.08247	0.02518	0.07795	0.04757	0.007354	0.06682	0.04712	0.01683	0.1114	0.03375	0.07059	0.03544	0.3391	0.84	0.113803	1	561	LUAD	Tumor
751	TCGA-55-7914-01	0.08783	0.03862	0.0602	0.0948	0.08743	0.03092	0.06626	0.06413	0.01718	0.08666	0.05657	0.0396	0.09235	0.05417	0.06355	0.06692	0.1381	0.8597	0.111388333333333	1	187	LUAD	Tumor
752	TCGA-55-7994-01	0.09205	0.05869	0.06622	0.1001	0.09203	0.06251	0.06727	0.08293	0.03194	0.07452	0.07053	0.05395	0.09941	0.04914	0.07421	0.08112	0.3002	0.8548	0.128423333333333	0	603	LUAD	Tumor
753	TCGA-55-7995-01	0.06803	0.05195	0.0642	0.06596	0.0585	0.02695	0.04907	0.06118	0.01292	0.0847	0.05955	0.03075	0.08988	0.03868	0.06623	0.04494	0.2581	0.8521	0.110205	0	889	LUAD	Tumor
754	TCGA-55-8085-01	0.06239	0.04002	0.04212	0.07884	0.08863	0.02418	0.03406	0.04759	0.01143	0.06207	0.05614	0.03427	0.08035	0.04536	0.06927	0.055	0.229	0.8812	0.107884444444444	0	904	LUAD	Tumor
755	TCGA-55-8087-01	0.08541	0.09733	0.06819	0.1258	0.07783	0.03435	0.04501	0.05374	0.01402	0.08312	0.06439	0.02278	0.1678	0.06204	0.06017	0.0504	0.1873	0.8826	0.121237777777778	0	462	LUAD	Tumor
756	TCGA-55-8089-01	0.07429	0.04784	0.06253	0.1308	0.08397	0.05439	0.03916	0.05579	0.0107	0.07948	0.04373	0.01465	0.1035	0.05416	0.04176	0.05112	0.274	0.8825	0.116909444444444	1	702	LUAD	Tumor
757	TCGA-55-8090-01	0.07128	0.038	0.09642	0.07905	0.06625	0.035	0.05137	0.07579	0.02199	0.06931	0.05263	0.03269	0.1115	0.0515	0.06973	0.06038	0.1833	0.8944	0.114477222222222	1	598	LUAD	Tumor
758	TCGA-55-8091-01	0.07292	0.07381	0.06389	0.07876	0.07826	0.03079	0.05633	0.04739	0.01057	0.04682	0.04795	0.02633	0.09737	0.05067	0.06895	0.06885	0.2095	0.8597	0.110492222222222	0	600	LUAD	Tumor
759	TCGA-55-8092-01	0.08437	0.07203	0.0666	0.1021	0.074	0.03534	0.03624	0.03199	0.005451	0.0741	0.05076	0.02297	0.08036	0.04855	0.05535	0.05452	0.1871	0.8659	0.108207277777778	1	154	LUAD	Tumor
760	TCGA-55-8094-01	0.08166	0.06438	0.07085	0.1043	0.07326	0.0386	0.05632	0.03623	0.01301	0.07562	0.04633	0.02904	0.1018	0.05036	0.05694	0.0524	0.1588	0.8703	0.110011111111111	0	541	LUAD	Tumor
761	TCGA-55-8096-01	0.08746	0.04803	0.05891	0.1011	0.07998	0.0322	0.03717	0.04369	0.01689	0.05476	0.05674	0.04582	0.09727	0.0552	0.06877	0.05285	0.2318	0.8479	0.11203	1	719	LUAD	Tumor
762	TCGA-55-8097-01	0.08316	0.07917	0.0667	0.08595	0.08926	0.02969	0.05254	0.0488	0.00835	0.0854	0.05965	0.02901	0.09437	0.0521	0.05566	0.06245	0.2278	0.8711	0.11562	0	476	LUAD	Tumor
763	TCGA-55-8203-01	0.09653	0.0501	0.08655	0.07088	0.09974	0.02595	0.04817	0.03598	0.01371	0.07804	0.04676	0.01471	0.07791	0.05581	0.03949	0.04808	0.171	0.8545	0.106328333333333	0	547	LUAD	Tumor
764	TCGA-55-8204-01	0.0646	0.06297	0.1411	0.1204	0.08255	0.03159	0.05724	0.04342	0.003446	0.06466	0.0467	0.02719	0.09594	0.0437	0.04416	0.05239	0.2414	0.8335	0.114275333333333	0	515	LUAD	Tumor
765	TCGA-55-8205-01	0.08353	0.05877	0.05925	0.07925	0.07303	0.03014	0.06618	0.03408	0.0298	0.08524	0.05418	0.009989	0.08972	0.05124	0.08713	0.2164	0.2893	0.8868	0.1268905	0	599	LUAD	Tumor
766	TCGA-55-8206-01	0.0701	0.04364	0.05091	0.06756	0.06341	0.01909	0.03536	0.03859	0.00845	0.06991	0.0525	0.02435	0.09354	0.04406	0.09027	0.07114	0.4038	0.846	0.11626	0	888	LUAD	Tumor
767	TCGA-55-8207-01	0.07733	0.03721	0.07333	0.09037	0.08637	0.03314	0.03955	0.05164	0.003979	0.06125	0.05327	0.02747	0.07953	0.04515	0.06235	0.0729	0.2387	0.8897	0.112402166666667	0	977	LUAD	Tumor
768	TCGA-55-8208-01	0.07269	0.05468	0.06051	0.08555	0.06793	0.04206	0.0473	0.03498	0.005447	0.06784	0.0619	0.01912	0.1008	0.05313	0.06631	0.04512	0.2524	0.8711	0.111603722222222	0	674	LUAD	Tumor
769	TCGA-55-8299-01	0.07511	0.04718	0.06575	0.06641	0.07912	0.0543	0.06381	0.06969	0.01763	0.08063	0.07249	0.02746	0.09558	0.061	0.06043	0.06434	0.3078	0.8639	0.120701666666667	1	469	LUAD	Tumor
770	TCGA-55-8301-01	0.09045	0.05333	0.06867	0.06765	0.07518	0.03984	0.06198	0.07502	0.01598	0.07615	0.07495	0.03728	0.1036	0.05525	0.06969	0.04351	0.2669	0.8801	0.119751666666667	0	534	LUAD	Tumor
771	TCGA-55-8302-01	0.09585	0.05116	0.06483	0.07641	0.07245	0.04935	0.08439	0.06867	0.0118	0.07514	0.07541	0.02805	0.1122	0.05339	0.06876	0.06555	0.2405	0.8883	0.121233888888889	0	478	LUAD	Tumor
772	TCGA-55-8505-01	0.0798	0.04754	0.05334	0.05434	0.06591	0.0198	0.05838	0.04523	0.005955	0.07341	0.06607	0.0285	0.08072	0.04999	0.04809	0.05662	0.2635	0.8955	0.110705277777778	0	440	LUAD	Tumor
773	TCGA-55-8506-01	0.06627	0.04547	0.06066	0.06889	0.06666	0.03342	0.06981	0.05962	0.01681	0.07461	0.05111	0.06125	0.09291	0.051	0.05296	0.05907	0.2058	0.91	0.113684444444444	0	11	LUAD	Tumor
774	TCGA-55-8507-01	0.06353	0.04132	0.05666	0.06155	0.05613	0.0635	0.07472	0.06366	0.01198	0.06592	0.05588	0.05533	0.07803	0.0507	0.04332	0.04833	0.2193	0.9115	0.112297777777778	0	418	LUAD	Tumor
775	TCGA-55-8508-01	0.07471	0.04103	0.05623	0.07345	0.06921	0.04094	0.0546	0.06797	0.01138	0.0602	0.05572	0.04778	0.07474	0.05508	0.03003	0.06141	0.2089	0.834	0.106521111111111	0	617	LUAD	Tumor
776	TCGA-55-8510-01	0.07423	0.03712	0.06799	0.06212	0.06788	0.02146	0.06754	0.072	0.01712	0.07732	0.05521	0.04269	0.08489	0.05644	0.0482	0.05716	0.2793	0.9186	0.117070555555556	0	539	LUAD	Tumor
777	TCGA-55-8511-01	0.07365	0.03444	0.0544	0.0566	0.05867	0.05367	0.04871	0.08714	0.01673	0.07161	0.05633	0.06552	0.0805	0.05273	0.04657	0.04486	0.2526	0.8838	0.113251666666667	0	552	LUAD	Tumor
778	TCGA-55-8512-01	0.0749	0.03224	0.06478	0.0534	0.07821	0.0458	0.06931	0.05597	0.003707	0.06901	0.06271	0.04281	0.06848	0.05294	0.04109	0.06176	0.1716	0.8921	0.107823166666667	1	607	LUAD	Tumor
779	TCGA-55-8513-01	0.074	0.03827	0.05259	0.05127	0.05571	0.0424	0.05442	0.06388	0.01602	0.05804	0.04808	0.05178	0.07867	0.04646	0.04428	0.04919	0.2879	0.8958	0.111597777777778	0	791	LUAD	Tumor
780	TCGA-55-8514-01	0.07454	0.03321	0.06301	0.06359	0.05535	0.06503	0.06226	0.06167	0.0102	0.07693	0.06408	0.04724	0.08198	0.05138	0.04368	0.04803	0.188	0.8775	0.109315555555556	0	520	LUAD	Tumor
781	TCGA-55-8614-01	0.06957	0.03044	0.06715	0.06058	0.06008	0.0309	0.07343	0.0575	0.003614	0.07534	0.06371	0.04183	0.07973	0.0525	0.06473	0.07736	0.2207	0.885	0.111898	0	536	LUAD	Tumor
782	TCGA-55-8615-01	0.0777	0.05098	0.06789	0.06937	0.07573	0.02503	0.05645	0.06858	0.02413	0.1016	0.06629	0.08233	0.09971	0.05984	0.05533	0.07439	0.18	0.8687	0.116891666666667	0	446	LUAD	Tumor
783	TCGA-55-8616-01	0.05928	0.02852	0.05829	0.06054	0.06554	0.0795	0.05132	0.05871	0.01717	0.06756	0.05882	0.03872	0.09244	0.03571	0.06229	0.04897	0.2413	0.8746	0.111071111111111	0	48	LUAD	Tumor
784	TCGA-55-8619-01	0.07021	0.03128	0.04843	0.04807	0.05027	0.04252	0.05522	0.06585	0.01577	0.06217	0.0605	0.06277	0.07213	0.03708	0.07286	0.05781	0.323	0.877	0.114052222222222	0	416	LUAD	Tumor
785	TCGA-55-8620-01	0.0583	0.02922	0.04221	0.05577	0.0582	0.0598	0.06003	0.06842	0.01343	0.0773	0.06021	0.06461	0.07106	0.04314	0.03898	0.04821	0.164	0.8634	0.104238333333333	1	375	LUAD	Tumor
786	TCGA-55-8621-01	0.0806	0.04657	0.06719	0.06658	0.06045	0.04888	0.07013	0.0479	0.01966	0.07544	0.06444	0.03508	0.09546	0.04068	0.04783	0.05473	0.2566	0.8967	0.115273333333333	0	515	LUAD	Tumor
787	TCGA-55-A48X-01	0.08684	0.06306	0.06625	0.07417	0.07183	0.05491	0.08252	0.07635	0.01746	0.09165	0.07285	0.03386	0.09851	0.06163	0.07543	0.1016	0.2748	0.8878	0.127306666666667	0	689	LUAD	Tumor
788	TCGA-55-A48Y-01	0.08503	0.04921	0.07049	0.07628	0.07895	0.05565	0.05847	0.07461	0.01605	0.08633	0.07617	0.04426	0.07978	0.05614	0.09818	0.06195	0.3201	0.8558	0.124636111111111	0	630	LUAD	Tumor
789	TCGA-55-A48Z-01	0.0656	0.04207	0.05712	0.06794	0.06404	0.03681	0.07203	0.04164	0.01419	0.04768	0.06381	0.04881	0.08233	0.04689	0.05433	0.04778	0.2167	0.8916	0.108965	0	651	LUAD	Tumor
790	TCGA-55-A490-01	0.0923	0.05581	0.0703	0.06868	0.08134	0.067	0.09212	0.07722	0.01695	0.09149	0.0626	0.04297	0.09652	0.06458	0.08687	0.06486	0.2023	0.8842	0.123228333333333	1	99	LUAD	Tumor
791	TCGA-55-A491-01	0.09446	0.06403	0.07021	0.0686	0.07959	0.07263	0.06603	0.08276	0.02301	0.09873	0.0697	0.05009	0.1016	0.06309	0.0734	0.06719	0.2757	0.8889	0.128317777777778	0	626	LUAD	Tumor
792	TCGA-55-A492-01	0.06728	0.05483	0.05365	0.0752	0.07039	0.05352	0.07332	0.08348	0.01931	0.07949	0.07719	0.05881	0.09581	0.06011	0.07832	0.07326	0.204	0.8496	0.118198333333333	0	596	LUAD	Tumor
793	TCGA-55-A493-01	0.07767	0.04825	0.081	0.06662	0.0687	0.0446	0.08563	0.0908	0.02008	0.07554	0.09008	0.05801	0.08804	0.0536	0.07323	0.07019	0.2094	0.8737	0.120841111111111	0	28	LUAD	Tumor
794	TCGA-55-A494-01	0.0638	0.05911	0.06049	0.07334	0.0693	0.04853	0.07421	0.1	0.008492	0.06882	0.06731	0.06314	0.09284	0.0509	0.07267	0.05566	0.1646	0.8828	0.115334	0	481	LUAD	Tumor
795	TCGA-55-A4DF-01	0.08365	0.04202	0.07589	0.05954	0.07412	0.03852	0.0594	0.07706	0.03883	0.09374	0.08481	0.05673	0.0893	0.05886	0.09055	0.0799	0.2743	0.8224	0.122201111111111	1	614	LUAD	Tumor
796	TCGA-55-A4DG-01	0.09087	0.05718	0.07688	0.07131	0.0732	0.06111	0.09912	0.07565	0.01815	0.09481	0.08754	0.05891	0.09016	0.05568	0.1004	0.07763	0.2154	0.8719	0.126438888888889	0	608	LUAD	Tumor
797	TCGA-55-A57B-01	0.05532	0.04307	0.05247	0.06604	0.0641	0.02538	0.04812	0.06827	0.01751	0.04457	0.0579	0.06773	0.0893	0.04455	0.04101	0.06085	0.2324	0.8694	0.108221666666667	0	546	LUAD	Tumor
798	TCGA-56-5897-01	0.03398	0.01958	0.04298	0.04521	0.07493	0.03094	0.03268	0.01809	0.02448	0.03993	0.03519	0.04379	0.07614	0.02798	0.04938	0.03216	0.1611	0.9282	0.0953744444444444	0	378	LUSC	Tumor
799	TCGA-56-5898-01	0.03794	0.02919	0.02813	0.0507	0.04563	0.02703	0.02909	0.02593	0.01168	0.03726	0.02818	0.02335	0.07582	0.02196	0.03175	0.02214	0.1413	0.8787	0.0858766666666667	0	555	LUSC	Tumor
800	TCGA-56-6545-01	0.05725	0.02829	0.1136	0.08088	0.1092	0.0343	0.03404	0.03111	0.01828	0.04236	0.0277	0.02255	0.09388	0.032	0.05473	0.05353	0.1887	0.9273	0.108316666666667	0	666	LUSC	Tumor
801	TCGA-56-6546-01	0.05435	0.05406	0.03249	0.04066	0.05187	0.0297	0.02589	0.02308	0.0197	0.03653	0.02801	0.02586	0.05888	0.02584	0.03403	0.02777	0.2028	0.8771	0.09159	0	NA	LUSC	Tumor
802	TCGA-56-7221-01	0.03426	0.02557	0.05471	0.03809	0.02896	0.06703	0.04	0.02877	0.0489	0.05071	0.03846	0.3811	0.05022	0.01411	0.06641	0.0244	0.1545	0.886	0.1129	0	608	LUSC	Tumor
803	TCGA-56-7222-01	0.04115	0.04554	0.04031	0.02898	0.02694	0.02851	0.03636	0.03204	0.02285	0.04806	0.03191	0.06282	0.05428	0.02672	0.0478	0.0308	0.1829	0.9085	0.0942483333333333	1	562	LUSC	Tumor
804	TCGA-56-7223-01	0.05272	0.02015	0.05313	0.06841	0.0494	0.02853	0.03475	0.0415	0.01347	0.03856	0.02535	0.02007	0.05478	0.03213	0.03345	0.02772	0.07217	0.8611	0.084855	1	442	LUSC	Tumor
805	TCGA-56-7579-01	0.07229	0.03888	0.0571	0.05666	0.06389	0.02779	0.03958	0.03332	0.01472	0.04576	0.03249	0.0224	0.07797	0.02421	0.03307	0.03112	0.1339	0.8482	0.0918527777777778	1	951	LUSC	Tumor
806	TCGA-56-7580-01	0.05802	0.02461	0.04032	0.03707	0.04111	0.02716	0.02277	0.03165	0.01545	0.04045	0.01996	0.07264	0.05034	0.01978	0.04094	0.02477	0.1421	0.8949	0.0891133333333333	0	925	LUSC	Tumor
807	TCGA-56-7582-01	0.06521	0.02442	0.04641	0.06855	0.04767	0.03086	0.02261	0.04104	0.01471	0.03702	0.02653	0.02852	0.05979	0.01885	0.04056	0.03398	0.07595	0.9187	0.0889655555555555	0	601	LUSC	Tumor
808	TCGA-56-7730-01	0.05883	0.0466	0.07997	0.06014	0.06526	0.03245	0.03218	0.03545	0.02037	0.04608	0.03464	0.028	0.1018	0.02999	0.03403	0.03234	0.1319	0.8715	0.0967516666666667	1	198	LUSC	Tumor
809	TCGA-56-7731-01	0.05387	0.03272	0.04205	0.05082	0.06078	0.0269	0.04069	0.03468	0.01418	0.0381	0.02942	0.02364	0.07173	0.02567	0.04829	0.0305	0.188	0.9131	0.0958411111111111	1	3	LUSC	Tumor
810	TCGA-56-7822-01	0.06884	0.05476	0.06256	0.07001	0.06685	0.0318	0.04088	0.03377	0.01529	0.04073	0.03433	0.0278	0.09071	0.03015	0.04016	0.02891	0.1951	0.9274	0.103336111111111	1	532	LUSC	Tumor
811	TCGA-56-7823-01	0.1012	0.03163	0.03791	0.06027	0.05475	0.0436	0.03817	0.03227	0.01777	0.03942	0.03275	0.03393	0.03884	0.02538	0.04785	0.02713	0.1165	0.9422	0.0956427777777778	0	1011	LUSC	Tumor
812	TCGA-56-8082-01	0.04972	0.1234	0.05833	0.04204	0.04841	0.03326	0.03704	0.03048	0.02451	0.06008	0.02778	0.04856	0.03601	0.02376	0.08257	0.02929	0.2247	0.8572	0.102063333333333	0	455	LUSC	Tumor
813	TCGA-56-8083-01	0.03834	0.061	0.03262	0.03541	0.0481	0.04261	0.03122	0.03163	0.01743	0.03985	0.08569	0.03668	0.04565	0.02399	0.06247	0.02973	0.08471	0.7814	0.0849183333333333	0	150	LUSC	Tumor
814	TCGA-56-8201-01	0.06096	0.03743	0.06367	0.05724	0.07793	0.03154	0.04181	0.02303	0.01451	0.0421	0.02688	0.02656	0.06498	0.02534	0.04588	0.0458	0.2846	0.9156	0.10477	1	397	LUSC	Tumor
815	TCGA-56-8304-01	0.05698	0.02028	0.03782	0.07201	0.05466	0.05281	0.03657	0.02615	0.0172	0.04167	0.04389	0.0354	0.09503	0.02852	0.04865	0.04077	0.1641	0.8333	0.0947672222222222	0	106	LUSC	Tumor
816	TCGA-56-8305-01	0.04906	0.02771	0.0385	0.03332	0.05012	0.05577	0.04924	0.04491	0.0187	0.04339	0.03762	0.03646	0.03852	0.02997	0.0493	0.03808	0.1383	0.8789	0.0921038888888889	0	105	LUSC	Tumor
817	TCGA-56-8307-01	0.04839	0.025	0.03301	0.0323	0.05287	0.04346	0.03848	0.04385	0.01677	0.04894	0.03371	0.03103	0.06165	0.03102	0.03591	0.0321	0.1769	0.8426	0.0904438888888889	0	818	LUSC	Tumor
818	TCGA-56-8308-01	0.04169	0.02016	0.03424	0.02975	0.05046	0.042	0.037	0.03928	0.01947	0.05411	0.03934	0.02923	0.06079	0.03177	0.04208	0.0331	0.1787	0.9049	0.0937816666666667	0	517	LUSC	Tumor
819	TCGA-56-8309-01	0.04638	0.02669	0.0385	0.03862	0.05758	0.03938	0.03378	0.03508	0.01409	0.0396	0.04993	0.02648	0.05613	0.03279	0.04702	0.03704	0.3381	0.9477	0.105827222222222	0	428	LUSC	Tumor
820	TCGA-56-8503-01	0.03741	0.02472	0.03347	0.03358	0.04642	0.03666	0.02877	0.04132	0.01424	0.04468	0.03461	0.03575	0.03998	0.02391	0.03127	0.03185	0.2673	0.8767	0.09348	0	41	LUSC	Tumor
821	TCGA-56-8504-01	0.04879	0.01873	0.04644	0.03569	0.04476	0.03197	0.04103	0.0261	0.01637	0.04915	0.0349	0.03979	0.05674	0.03696	0.03051	0.02744	0.2793	0.9011	0.0980983333333333	0	510	LUSC	Tumor
822	TCGA-56-8622-01	0.03975	0.0231	0.03917	0.03634	0.03599	0.03509	0.03313	0.03264	0.01394	0.03218	0.02773	0.03735	0.0453	0.02032	0.0304	0.02697	0.09903	0.9013	0.0838738888888889	0	55	LUSC	Tumor
823	TCGA-56-8623-01	0.05942	0.02092	0.03541	0.03562	0.04281	0.03364	0.03003	0.03236	0.01498	0.04671	0.02907	0.02386	0.06943	0.0305	0.0332	0.03626	0.2198	0.8989	0.0940511111111111	1	692	LUSC	Tumor
824	TCGA-56-8624-01	0.05947	0.01744	0.03939	0.03587	0.0536	0.02973	0.02755	0.0572	0.01383	0.03654	0.03689	0.034	0.05782	0.02855	0.03854	0.03026	0.2149	0.9159	0.0959711111111111	0	420	LUSC	Tumor
825	TCGA-56-8625-01	0.04266	0.0206	0.03222	0.03192	0.03608	0.03439	0.0296	0.02771	0.01719	0.03654	0.03075	0.03366	0.04996	0.02609	0.03669	0.02283	0.1697	0.9311	0.0894272222222222	1	315	LUSC	Tumor
826	TCGA-56-8626-01	0.0582	0.02077	0.04274	0.03691	0.03994	0.03357	0.03641	0.03912	0.01321	0.05449	0.02995	0.0615	0.07077	0.02311	0.03398	0.03022	0.1687	0.9473	0.0967161111111111	1	302	LUSC	Tumor
827	TCGA-56-8628-01	0.05652	0.0241	0.02986	0.02876	0.04258	0.03133	0.03365	0.02469	0.01741	0.0404	0.03307	0.0268	0.05215	0.02541	0.03554	0.03614	0.1735	0.8958	0.0893172222222222	0	616	LUSC	Tumor
828	TCGA-56-8629-01	0.04062	0.01809	0.03933	0.03751	0.04573	0.03598	0.03449	0.03454	0.02094	0.05397	0.04132	0.0399	0.05192	0.02798	0.03528	0.03218	0.1912	0.9083	0.0938488888888889	0	481	LUSC	Tumor
829	TCGA-56-A49D-01	0.03947	0.02487	0.03676	0.04014	0.04409	0.03889	0.03501	0.02924	0.01611	0.03643	0.03346	0.05001	0.05957	0.02384	0.06636	0.0327	0.2638	0.8459	0.0953694444444444	0	637	LUSC	Tumor
830	TCGA-56-A4BW-01	0.03426	0.02572	0.08443	0.05561	0.04395	0.06102	0.03774	0.03173	0.02245	0.04769	0.04055	0.05906	0.04876	0.02587	0.07665	0.0286	0.2368	0.942	0.105716111111111	0	585	LUSC	Tumor
831	TCGA-56-A4BX-01	0.03595	0.03414	0.03527	0.07015	0.06044	0.05592	0.04026	0.03288	0.02464	0.05282	0.04665	0.05559	0.0587	0.03611	0.07513	0.03644	0.124	0.9002	0.0986272222222222	0	405	LUSC	Tumor
832	TCGA-56-A4BY-01	0.04748	0.0272	0.06973	0.09015	0.04275	0.04703	0.03864	0.03745	0.02159	0.03731	0.03835	0.05916	0.05266	0.05687	0.08117	0.03044	0.1528	0.9085	0.102182222222222	1	543	LUSC	Tumor
833	TCGA-56-A4ZJ-01	0.03414	0.02415	0.02167	0.05235	0.04819	0.02873	0.03059	0.02338	0.01996	0.02877	0.03132	0.03363	0.06547	0.02797	0.05528	0.03622	0.182	0.8692	0.0896122222222222	0	640	LUSC	Tumor
834	TCGA-56-A4ZK-01	0.03515	0.02527	0.03339	0.03573	0.04523	0.04551	0.03424	0.03423	0.022	0.04192	0.04287	0.0478	0.0741	0.03547	0.07093	0.03061	0.2721	0.8918	0.101019444444444	0	570	LUSC	Tumor
835	TCGA-56-A5DR-01	0.03377	0.01792	0.03371	0.04311	0.04418	0.03537	0.02714	0.05545	0.01646	0.02409	0.03781	0.04985	0.0507	0.02305	0.04088	0.02538	0.2194	0.8979	0.0931205555555556	0	4	LUSC	Tumor
836	TCGA-56-A5DS-01	0.02753	0.01935	0.03688	0.03821	0.03953	0.0433	0.03145	0.07744	0.01663	0.02818	0.03144	0.04988	0.03836	0.01822	0.0273	0.02961	0.1957	0.8832	0.0906783333333333	0	8	LUSC	Tumor
837	TCGA-56-A62T-01	0.04577	0.02034	0.03064	0.03046	0.05279	0.03207	0.0255	0.03461	0.01545	0.03435	0.03087	0.05227	0.04093	0.0294	0.04036	0.02734	0.181	0.8334	0.0865305555555556	0	440	LUSC	Tumor
838	TCGA-58-8386-01	0.03928	0.02822	0.03226	0.04453	0.04118	0.04151	0.03665	0.03943	0.01877	0.04945	0.02856	0.02716	0.03089	0.03585	0.03263	0.03665	0.1589	0.933	0.09194	1	1	LUSC	Tumor
839	TCGA-58-8387-01	0.05525	0.02718	0.03334	0.03305	0.05152	0.04295	0.03946	0.0288	0.0179	0.03669	0.04396	0.04242	0.05639	0.02519	0.05072	0.03001	0.2265	0.902	0.0968516666666667	1	403	LUSC	Tumor
840	TCGA-58-8388-01	0.05025	0.04295	0.04069	0.04445	0.0464	0.03779	0.04423	0.02653	0.01279	0.04118	0.03375	0.03248	0.09239	0.03698	0.03482	0.05334	0.1614	0.9327	0.0980622222222222	1	412	LUSC	Tumor
841	TCGA-58-8390-01	0.04707	0.02664	0.03893	0.04853	0.08205	0.04019	0.04048	0.0318	0.01787	0.04476	0.04436	0.03408	0.09059	0.02663	0.0536	0.02806	0.1006	0.8916	0.0937688888888889	0	911	LUSC	Tumor
842	TCGA-58-8391-01	0.06078	0.04268	0.07137	0.03376	0.07039	0.04616	0.05232	0.0327	0.01713	0.04688	0.03921	0.03469	0.07565	0.02726	0.0474	0.03173	0.1651	0.928	0.101289444444444	0	2167	LUSC	Tumor
843	TCGA-58-8392-01	0.05988	0.03412	0.1395	0.06369	0.07652	0.04883	0.05271	0.03349	0.01578	0.05623	0.04695	0.04644	0.04907	0.02631	0.0483	0.03316	0.1937	0.9094	0.107448888888889	1	501	LUSC	Tumor
844	TCGA-58-8393-01	0.07333	0.0617	0.07486	0.0747	0.05466	0.03049	0.05205	0.04349	0.01395	0.05491	0.0372	0.03053	0.1051	0.03951	0.0468	0.03188	0.1888	0.9066	0.106697777777778	0	1058	LUSC	Tumor
845	TCGA-58-A46J-01	0.03556	0.03097	0.0606	0.04297	0.0367	0.04569	0.03957	0.03649	0.02162	0.0504	0.04532	0.05452	0.04783	0.03006	0.05494	0.03337	0.2526	0.8866	0.100322777777778	0	2589	LUSC	Tumor
846	TCGA-58-A46K-01	0.03696	0.02483	0.0512	0.04472	0.03709	0.03865	0.0268	0.02628	0.02119	0.03524	0.03823	0.03622	0.06101	0.03711	0.07413	0.04664	0.1455	0.8753	0.0920611111111111	1	1045	LUSC	Tumor
847	TCGA-58-A46L-01	0.03572	0.03008	0.03347	0.03889	0.04638	0.04866	0.04292	0.03134	0.02469	0.04456	0.03877	0.04913	0.05917	0.03029	0.09235	0.04725	0.2869	0.9011	0.104537222222222	0	1723	LUSC	Tumor
848	TCGA-58-A46M-01	0.03887	0.01747	0.04671	0.06339	0.05969	0.03309	0.03108	0.03854	0.0162	0.04364	0.0395	0.03712	0.09998	0.03053	0.04531	0.03469	0.1729	0.8927	0.096745	0	1072	LUSC	Tumor
849	TCGA-58-A46N-01	0.0395	0.0342	0.03276	0.04111	0.04355	0.0483	0.03675	0.02707	0.02187	0.04291	0.04562	0.04414	0.04876	0.03414	0.07312	0.0403	0.1487	0.9017	0.0946944444444444	0	910	LUSC	Tumor
850	TCGA-59-A5PD-01	0.02828	0.02246	0.01918	0.03759	0.03555	0.06288	0.04249	0.0564	0.02272	0.03585	0.03718	0.06732	0.03773	0.02516	0.05058	0.03358	0.1707	0.9349	0.0955861111111111	1	624	OV	Tumor
851	TCGA-5B-A90C-01	0.05291	0.03344	0.0465	0.1005	0.04523	0.04062	0.03261	0.03741	0.02004	0.03264	0.04433	0.03166	0.1175	0.02444	0.04501	0.04074	0.09596	0.9223	0.0979911111111111	0	1202	UCEC	Tumor
852	TCGA-5C-A9VG-01	0.05008	0.0272	0.03035	0.02938	0.05664	0.03512	0.04095	0.04165	0.01789	0.04787	0.04301	0.03092	0.04509	0.02641	0.0275	0.02575	0.2066	0.9066	0.0938338888888889	0	328	LIHC	Tumor
853	TCGA-5C-A9VH-01	0.02818	0.09089	0.0302	0.03161	0.05407	0.03843	0.02411	0.03469	0.01961	0.03057	0.0291	0.03524	0.05627	0.0287	0.03794	0.02331	0.1734	0.9338	0.0944511111111111	0	322	LIHC	Tumor
854	TCGA-5C-AAPD-01	0.02653	0.02373	0.02592	0.03059	0.04769	0.034	0.03682	0.03779	0.01921	0.03573	0.04023	0.04395	0.05316	0.02362	0.0396	0.03458	0.3128	0.9169	0.0990472222222222	0	20	LIHC	Tumor
855	TCGA-5G-A9ZZ-01	0.02723	0.02045	0.04066	0.0332	0.04114	0.03405	0.02894	0.0358	0.01333	0.02521	0.02655	0.03894	0.04446	0.01862	0.02857	0.0271	0.2675	0.7813	0.0851694444444445	0	835	THYM	Tumor
856	TCGA-5K-AAAP-01	0.068	0.02786	0.0383	0.0643	0.0517	0.05347	0.03336	0.03992	0.01738	0.02672	0.02962	0.03382	0.04187	0.03244	0.1191	0.02067	0.2799	0.9413	0.106651666666667	0	1054	THYM	Tumor
857	TCGA-5L-AAT0-01	0.05106	0.02852	0.02606	0.0288	0.06856	0.03631	0.03093	0.03087	0.02199	0.03315	0.04615	0.06967	0.06545	0.02924	0.04793	0.03442	0.1638	0.9029	0.0953227777777778	0	1477	BRCA	Tumor
858	TCGA-5M-AAT4-01	0.04669	0.03894	0.08857	0.05665	0.04684	0.03139	0.02858	0.03884	0.01403	0.04358	0.03468	0.02992	0.04116	0.02125	0.03877	0.02581	0.1236	0.8987	0.0915555555555556	1	49	COAD	Tumor
859	TCGA-5M-AAT6-01	0.05062	0.02124	0.02989	0.04497	0.05494	0.02657	0.02833	0.0246	0.01623	0.04307	0.03063	0.02915	0.05568	0.02245	0.03545	0.02562	0.197	0.8932	0.0905355555555555	1	290	COAD	Tumor
860	TCGA-5M-AATE-01	0.04827	0.02623	0.04507	0.06455	0.05401	0.02594	0.03286	0.03701	0.01555	0.04426	0.02885	0.03266	0.03923	0.0284	0.03681	0.03314	0.08354	0.8832	0.0866433333333333	0	1200	COAD	Tumor
861	TCGA-5N-A9KI-01	0.0359	0.02968	0.04471	0.02791	0.04537	0.04545	0.03404	0.03267	0.01951	0.04571	0.03319	0.06867	0.0461	0.01784	0.04542	0.02875	0.121	0.9362	0.0921177777777778	1	76	BLCA	Tumor
862	TCGA-5N-A9KM-01	0.06957	0.0417	0.05228	0.0344	0.06505	0.02586	0.03916	0.01391	0.008878	0.05065	0.04997	0.04152	0.04615	0.03445	0.09756	0.03918	0.2123	0.9105	0.101838222222222	1	530	BLCA	Tumor
863	TCGA-5P-A9JU-01	0.04731	0.04122	0.06553	0.04695	0.06497	0.02973	0.04286	0.02472	0.01768	0.03331	0.04688	0.05316	0.0543	0.03138	0.05185	0.05003	0.6418	0.9163	0.125554444444444	0	373	KIRP	Tumor
864	TCGA-5P-A9JV-01	0.0465	0.02542	0.05001	0.03055	0.04891	0.03097	0.03538	0.02694	0.01353	0.04021	0.03332	0.03519	0.1053	0.02424	0.03811	0.02834	0.2025	0.9186	0.0963344444444444	0	2043	KIRP	Tumor
865	TCGA-5P-A9JW-01	0.03346	0.02775	0.02991	0.03464	0.03877	0.0328	0.03193	0.03635	0.01601	0.03251	0.0261	0.03384	0.04262	0.03385	0.03276	0.2602	0.3478	0.9372	0.112694444444444	0	3241	KIRP	Tumor
866	TCGA-5P-A9JY-01	0.03969	0.02627	0.05808	0.0375	0.05576	0.03441	0.03047	0.03373	0.01659	0.03355	0.02794	0.04173	0.04364	0.02786	0.03326	0.03204	0.2219	0.9067	0.0945066666666667	1	1508	KIRP	Tumor
867	TCGA-5P-A9JZ-01	0.03871	0.02615	0.03292	0.04107	0.0523	0.0384	0.02807	0.03044	0.01832	0.04007	0.03256	0.04729	0.04297	0.02822	0.03746	0.03119	0.5862	0.9273	0.115535555555556	0	2744	KIRP	Tumor
868	TCGA-5P-A9K0-01	0.04602	0.0191	0.03639	0.05848	0.0455	0.03872	0.03164	0.02931	0.01479	0.04207	0.03269	0.05326	0.06041	0.02203	0.0321	0.03897	0.8234	0.9231	0.130443333333333	0	677	KIRP	Tumor
869	TCGA-5P-A9K2-01	0.04479	0.02122	0.03717	0.03416	0.05274	0.03564	0.03333	0.03926	0.01678	0.03641	0.02846	0.05174	0.04936	0.02629	0.03896	0.06452	0.2861	0.9309	0.101546111111111	0	2392	KIRP	Tumor
870	TCGA-5P-A9K3-01	0.04136	0.02283	0.01955	0.02898	0.04188	0.03387	0.02649	0.02916	0.01837	0.03207	0.03607	0.04474	0.04041	0.02006	0.03841	0.04465	0.5445	0.9335	0.110938888888889	1	471	KIRP	Tumor
871	TCGA-5P-A9K4-01	0.04212	0.02404	0.0494	0.04101	0.04306	0.02548	0.03093	0.03041	0.01316	0.04741	0.0279	0.03239	0.02957	0.0239	0.1577	0.03235	0.2204	0.932	0.100179444444444	0	2184	KIRP	Tumor
872	TCGA-5P-A9K6-01	0.04705	0.0213	0.02465	0.03795	0.0458	0.04006	0.02854	0.02915	0.01802	0.05488	0.0268	0.03362	0.0469	0.01846	0.04962	0.0453	0.25	0.8927	0.0950444444444444	0	1914	KIRP	Tumor
873	TCGA-5P-A9K8-01	0.03998	0.02507	0.03358	0.04836	0.05498	0.03421	0.03144	0.03362	0.01521	0.04283	0.03569	0.04241	0.04736	0.02686	0.03723	0.02549	0.09958	0.9281	0.089	0	1309	KIRP	Tumor
874	TCGA-5P-A9K9-01	0.04917	0.02011	0.03392	0.02618	0.06783	0.03718	0.03103	0.03492	0.01617	0.04143	0.02971	0.05209	0.04581	0.02744	0.03108	0.04248	0.197	0.9267	0.0950138888888889	1	589	KIRP	Tumor
875	TCGA-5P-A9KA-01	0.04671	0.02656	0.03113	0.0349	0.06194	0.03416	0.03462	0.03076	0.01787	0.04326	0.03618	0.03508	0.0773	0.03497	0.0424	0.03589	0.2296	0.9077	0.097835	0	395	KIRP	Tumor
876	TCGA-5P-A9KC-01	0.03938	0.02527	0.03042	0.03199	0.05834	0.02941	0.03247	0.02411	0.01608	0.03148	0.02824	0.03298	0.0564	0.02653	0.0336	0.049	0.2808	0.9164	0.0968277777777778	0	377	KIRP	Tumor
877	TCGA-5P-A9KE-01	0.05007	0.05063	0.03332	0.02513	0.04382	0.03623	0.02746	0.02659	0.01599	0.04351	0.02968	0.04167	0.03654	0.02555	0.0468	0.03792	0.4099	0.9153	0.105339444444444	0	824	KIRP	Tumor
878	TCGA-5P-A9KF-01	0.0419	0.02359	0.02897	0.04228	0.04905	0.03486	0.03186	0.03352	0.01671	0.05484	0.02862	0.05239	0.06722	0.01906	0.03855	0.02367	0.1951	0.925	0.0948438888888889	0	845	KIRP	Tumor
879	TCGA-5P-A9KH-01	0.05531	0.02874	0.03031	0.07498	0.04644	0.03427	0.03586	0.03826	0.01582	0.04568	0.02512	0.03865	0.05172	0.03158	0.02839	0.03093	0.08001	0.9295	0.0900872222222222	0	2051	KIRP	Tumor
880	TCGA-5R-AA1C-01	0.05228	0.02838	0.03988	0.03126	0.05739	0.03834	0.03637	0.0302	0.0183	0.06448	0.04206	0.04606	0.04699	0.02892	0.04751	0.04677	0.1582	0.9197	0.0962827777777778	0	520	LIHC	Tumor
881	TCGA-5R-AA1D-01	0.05576	0.1221	0.06969	0.06227	0.05158	0.04092	0.05015	0.04751	0.01819	0.02565	0.03455	0.04547	0.06069	0.02542	0.02647	0.03354	0.2549	0.9097	0.107475555555556	0	449	LIHC	Tumor
882	TCGA-5R-AAAM-01	0.05946	0.02016	0.03306	0.03791	0.05912	0.03177	0.03479	0.03151	0.01861	0.04859	0.03089	0.05783	0.08313	0.02052	0.05435	0.05029	0.1369	0.917	0.0958827777777778	1	46	LIHC	Tumor
883	TCGA-5S-A9Q8-01	0.03725	0.02586	0.04373	0.04003	0.0491	0.03114	0.03646	0.03807	0.01462	0.02234	0.03046	0.02963	0.06524	0.02914	0.02287	0.02062	0.06662	0.8993	0.0834711111111111	0	313	UCEC	Tumor
884	TCGA-5T-A9QA-01	0.04149	0.03272	0.03496	0.04675	0.04611	0.04131	0.04443	0.06092	0.02275	0.03709	0.04774	0.09973	0.05714	0.03677	0.03911	0.04658	0.08707	0.9245	0.097065	0	303	BRCA	Tumor
885	TCGA-5U-AB0D-01	0.03369	0.0189	0.0295	0.05375	0.04783	0.03565	0.03027	0.04557	0.01731	0.02369	0.02743	0.04811	0.03755	0.02254	0.03592	0.02224	0.09276	0.9222	0.0858283333333333	0	714	THYM	Tumor
886	TCGA-5U-AB0E-01	0.03272	0.1096	0.05191	0.04552	0.05981	0.04597	0.02813	0.03942	0.01577	0.02507	0.03441	0.03144	0.07899	0.02872	0.03559	0.0239	0.4331	0.9383	0.114353888888889	0	687	THYM	Tumor
887	TCGA-5U-AB0F-01	0.0235	0.01519	0.02925	0.02433	0.04781	0.04196	0.02463	0.02479	0.01755	0.02213	0.0269	0.02897	0.04926	0.02047	0.03563	0.02079	0.6152	0.9428	0.111731111111111	0	459	THYM	Tumor
888	TCGA-5V-A9RR-01	0.02205	0.02194	0.03827	0.0241	0.03908	0.03834	0.02311	0.02809	0.01747	0.02255	0.02839	0.02911	0.04519	0.02393	0.1874	0.02562	0.1241	0.9171	0.0919911111111111	0	827	THYM	Tumor
889	TCGA-5X-AA5U-01	0.03245	0.02658	0.04379	0.04375	0.05359	0.03381	0.02966	0.03531	0.01386	0.02911	0.03191	0.03253	0.05614	0.0239	0.03413	0.02417	0.06948	0.9277	0.0856594444444444	0	361	OV	Tumor
890	TCGA-60-2697-01	0.0564	0.05069	0.0581	0.04981	0.06392	0.02954	0.03087	0.02791	0.01363	0.05086	0.04202	0.02183	0.1067	0.03229	0.05134	0.04002	0.2584	0.9084	0.105151666666667	1	372	LUSC	Tumor
891	TCGA-60-2703-01	0.05395	0.0322	0.03907	0.07005	0.05777	0.03332	0.02896	0.03123	0.01422	0.03718	0.02793	0.02936	0.05264	0.02461	0.03408	0.02663	0.2307	0.9075	0.0961888888888889	1	2945	LUSC	Tumor
892	TCGA-60-2704-01	0.0624	0.03402	0.07916	0.07481	0.07078	0.02479	0.02843	0.04552	0.01429	0.04447	0.03209	0.02542	0.08595	0.0338	0.03582	0.03819	0.2049	0.8579	0.0995966666666667	1	1154	LUSC	Tumor
893	TCGA-60-2709-01	0.05259	0.07835	0.07748	0.0809	0.07864	0.02871	0.02915	0.02508	0.01689	0.03383	0.03429	0.02207	0.0737	0.03045	0.04019	0.04655	0.2928	0.8997	0.107853888888889	0	1505	LUSC	Tumor
894	TCGA-62-8394-01	0.09942	0.04669	0.05765	0.1168	0.07581	0.05881	0.06062	0.05703	0.01653	0.07172	0.08208	0.05823	0.07303	0.05057	0.05843	0.04976	0.2007	0.9048	0.118815555555556	1	139	LUAD	Tumor
895	TCGA-62-8395-01	0.07583	0.03972	0.08541	0.08965	0.08066	0.06563	0.06246	0.06247	0.0206	0.0789	0.07669	0.04835	0.07812	0.05435	0.04889	0.07004	0.2124	0.8541	0.116903888888889	0	1216	LUAD	Tumor
896	TCGA-62-8397-01	0.07487	0.0526	0.09874	0.05981	0.06464	0.03864	0.06692	0.07607	0.008704	0.07602	0.0676	0.0458	0.1045	0.05883	0.0674	0.06954	0.3127	0.8958	0.124399111111111	0	1289	LUAD	Tumor
897	TCGA-62-8398-01	0.05974	0.0622	0.06221	0.07807	0.06833	0.04118	0.05319	0.06605	0.02523	0.07212	0.0608	0.03072	0.09251	0.05602	0.05388	0.06041	0.1956	0.8895	0.112653333333333	1	444	LUAD	Tumor
898	TCGA-62-8399-01	0.07608	0.05244	0.0742	0.07314	0.07587	0.05367	0.05731	0.05819	0.02048	0.07171	0.05029	0.04792	0.09303	0.04273	0.04908	0.04511	0.273	0.8976	0.117325	0	2696	LUAD	Tumor
899	TCGA-62-8402-01	0.1008	0.0676	0.1024	0.07813	0.0869	0.06843	0.06707	0.05732	0.01841	0.09198	0.07469	0.02782	0.1241	0.05764	0.0894	0.06212	0.2747	0.8714	0.128939444444444	1	1498	LUAD	Tumor
900	TCGA-62-A46O-01	0.08955	0.04691	0.07681	0.07222	0.07294	0.0602	0.0716	0.08057	0.02502	0.08102	0.07987	0.03276	0.09348	0.05816	0.04926	0.06655	0.1472	0.8764	0.115584444444444	1	1454	LUAD	Tumor
901	TCGA-62-A46P-01	0.09499	0.06979	0.0747	0.06898	0.07477	0.05299	0.05428	0.08158	0.03388	0.1003	0.07693	0.04781	0.08496	0.06328	0.2605	0.1544	0.2179	0.8932	0.13918	1	594	LUAD	Tumor
902	TCGA-62-A46R-01	0.09713	0.05285	0.08731	0.05726	0.0811	0.06247	0.05421	0.08266	0.02685	0.08827	0.07137	0.04307	0.1015	0.06486	0.1162	0.07502	0.2786	0.8908	0.129529444444444	1	1725	LUAD	Tumor
903	TCGA-62-A46S-01	0.09125	0.05341	0.07229	0.06947	0.0753	0.04076	0.07888	0.08133	0.01883	0.08913	0.07422	0.06223	0.09444	0.05783	0.08965	0.07591	0.1948	0.8305	0.119457222222222	1	1653	LUAD	Tumor
904	TCGA-62-A46U-01	0.1015	0.06502	0.0766	0.08854	0.08354	0.06519	0.07165	0.08045	0.01112	0.1078	0.05596	0.04505	0.09243	0.064	0.108	0.06619	0.3157	0.8883	0.132613333333333	0	2067	LUAD	Tumor
905	TCGA-62-A46V-01	0.08659	0.06045	0.07607	0.06357	0.06899	0.05107	0.06737	0.07711	0.0183	0.08678	0.08461	0.05727	0.09804	0.06969	0.1209	0.07388	0.3002	0.8611	0.128999444444444	0	2199	LUAD	Tumor
906	TCGA-62-A46Y-01	0.09306	0.04981	0.07285	0.07362	0.07815	0.0578	0.05149	0.07348	0.01566	0.08728	0.06424	0.0388	0.09733	0.05427	0.07422	0.0634	0.348	0.8887	0.126786666666667	1	414	LUAD	Tumor
907	TCGA-62-A470-01	0.08692	0.03983	0.05208	0.05293	0.06482	0.05048	0.06694	0.0642	0.0271	0.08664	0.08301	0.05877	0.07802	0.05606	0.09789	0.0738	0.1841	0.8389	0.114582777777778	1	1194	LUAD	Tumor
908	TCGA-62-A471-01	0.09388	0.05695	0.06624	0.07228	0.07138	0.04742	0.08683	0.08408	0.02163	0.09241	0.07675	0.04325	0.09857	0.06349	0.07657	0.09146	0.3199	0.8918	0.130827222222222	0	1246	LUAD	Tumor
909	TCGA-62-A472-01	0.0724	0.06751	0.07725	0.0781	0.07953	0.04008	0.09455	0.08176	0.01866	0.09974	0.06601	0.06131	0.08483	0.06677	0.08232	0.0825	0.2564	0.8756	0.126962222222222	0	910	LUAD	Tumor
910	TCGA-63-5128-01	0.02345	0.01557	0.03284	0.02767	0.04133	0.02726	0.02374	0.01842	0.01549	0.04218	0.02943	0.03553	0.04244	0.01416	0.04474	0.01943	0.1131	0.9039	0.0817044444444444	1	NA	LUSC	Tumor
911	TCGA-63-5131-01	0.04257	0.02079	0.04085	0.0419	0.03822	0.02672	0.03095	0.02871	0.01365	0.03466	0.02586	0.03462	0.05164	0.01896	0.0432	0.03125	0.1389	0.9055	0.0871638888888889	1	NA	LUSC	Tumor
912	TCGA-63-6202-01	0.03344	0.01897	0.02028	0.06182	0.04347	0.03588	0.02656	0.02041	0.01493	0.03314	0.02556	0.02782	0.05692	0.01328	0.04249	0.02918	0.1722	0.94	0.0897972222222222	0	1602	LUSC	Tumor
913	TCGA-63-7020-01	0.03724	0.03127	0.02246	0.02868	0.06309	0.03534	0.03151	0.0305	0.01914	0.02785	0.02869	0.0247	0.05827	0.02317	0.0406	0.02803	0.177	0.9255	0.0907244444444444	0	2133	LUSC	Tumor
914	TCGA-63-7021-01	0.03764	0.02923	0.06342	0.03571	0.05324	0.02663	0.0269	0.02361	0.01677	0.03806	0.01851	0.02175	0.05921	0.03332	0.0489	0.02157	0.2061	0.9079	0.0926927777777778	0	2142	LUSC	Tumor
915	TCGA-63-7022-01	0.02915	0.05676	0.05523	0.0365	0.04464	0.02935	0.0329	0.03433	0.01889	0.02444	0.02859	0.02585	0.0526	0.0226	0.03953	0.02185	0.2447	0.9038	0.0945394444444445	0	2073	LUSC	Tumor
916	TCGA-63-7023-01	0.03537	0.02415	0.02704	0.07519	0.05002	0.04372	0.03494	0.02189	0.01573	0.04632	0.03203	0.02955	0.06653	0.0239	0.06356	0.02724	0.09555	0.851	0.0868738888888889	0	1682	LUSC	Tumor
917	TCGA-63-A5M9-01	0.02937	0.01716	0.02352	0.02251	0.04326	0.03908	0.02893	0.03888	0.01613	0.02461	0.02777	0.04246	0.04759	0.02402	0.0332	0.02125	0.1674	0.9149	0.08678	0	0	LUSC	Tumor
918	TCGA-63-A5MB-01	0.02713	0.02041	0.03	0.03225	0.03305	0.04226	0.03376	0.03351	0.01972	0.02973	0.03588	0.04753	0.0477	0.01747	0.03342	0.02577	0.1324	0.8915	0.0851938888888889	0	3123	LUSC	Tumor
919	TCGA-63-A5MG-01	0.03298	0.02552	0.04639	0.04472	0.04993	0.0425	0.0335	0.07781	0.01906	0.02295	0.03851	0.08283	0.05389	0.03351	0.032	0.02709	0.2486	0.8759	0.0993161111111111	0	2148	LUSC	Tumor
920	TCGA-63-A5MH-01	0.03395	0.01796	0.03555	0.04019	0.04625	0.04326	0.03016	0.06232	0.02065	0.03261	0.04494	0.06518	0.05718	0.02096	0.03561	0.02756	0.1132	0.7962	0.0846516666666667	0	2026	LUSC	Tumor
921	TCGA-63-A5MI-01	0.02983	0.02185	0.03682	0.02976	0.04205	0.04724	0.04298	0.07675	0.01867	0.03152	0.03919	0.06855	0.04772	0.0261	0.03274	0.02085	0.1308	0.9215	0.0924955555555556	0	1784	LUSC	Tumor
922	TCGA-63-A5MJ-01	0.04385	0.02409	0.03712	0.03627	0.04188	0.04426	0.03815	0.07249	0.01915	0.02867	0.03929	0.075	0.04721	0.02222	0.02867	0.02002	0.1305	0.8897	0.09103	0	1824	LUSC	Tumor
923	TCGA-63-A5ML-01	0.02513	0.02121	0.0417	0.03804	0.03739	0.0334	0.03839	0.05187	0.01961	0.02958	0.0351	0.06263	0.05862	0.02215	0.02674	0.03279	0.1125	0.9311	0.0898861111111111	0	1386	LUSC	Tumor
924	TCGA-63-A5MM-01	0.03056	0.02502	0.03237	0.03424	0.03421	0.03306	0.02529	0.03239	0.01736	0.03147	0.01554	0.03568	0.05431	0.02306	0.03209	0.04322	0.1548	0.9058	0.0866927777777778	1	456	LUSC	Tumor
925	TCGA-63-A5MN-01	0.03796	0.02153	0.04429	0.04172	0.04709	0.02485	0.03252	0.06436	0.01336	0.02828	0.03846	0.04467	0.05642	0.03137	0.04462	0.0237	0.1663	0.8585	0.09	1	345	LUSC	Tumor
926	TCGA-63-A5MP-01	0.02995	0.02409	0.04775	0.03046	0.04317	0.04068	0.03192	0.04259	0.01951	0.03072	0.03501	0.06061	0.06103	0.02216	0.02935	0.02644	0.1587	0.8883	0.0901355555555556	0	769	LUSC	Tumor
927	TCGA-63-A5MR-01	0.03808	0.0194	0.03619	0.0365	0.04799	0.03531	0.0238	0.0719	0.0153	0.02696	0.02698	0.05076	0.04886	0.01874	0.02701	0.02433	0.2146	0.8697	0.0906894444444444	0	2716	LUSC	Tumor
928	TCGA-63-A5MS-01	0.03002	0.01717	0.03199	0.03249	0.03821	0.03356	0.02484	0.05108	0.01539	0.02391	0.02354	0.04822	0.06154	0.02287	0.02508	0.02315	0.183	0.8785	0.08692	0	2381	LUSC	Tumor
929	TCGA-63-A5MT-01	0.02338	0.01697	0.02123	0.02833	0.04792	0.04647	0.03138	0.04312	0.01929	0.02652	0.03039	0.04409	0.05384	0.01929	0.029	0.02512	0.2454	0.887	0.0910411111111111	0	498	LUSC	Tumor
930	TCGA-63-A5MU-01	0.03978	0.02288	0.03698	0.03606	0.03294	0.04542	0.03653	0.07818	0.01946	0.02482	0.03954	0.09507	0.03955	0.02286	0.03318	0.02833	0.09001	0.9307	0.0917938888888889	1	NA	LUSC	Tumor
931	TCGA-63-A5MV-01	0.03862	0.02166	0.03194	0.02666	0.03602	0.03954	0.02877	0.05316	0.01604	0.03119	0.02697	0.06001	0.05007	0.02191	0.03376	0.03102	0.2265	0.9182	0.0940022222222222	0	1100	LUSC	Tumor
932	TCGA-63-A5MW-01	0.03284	0.02492	0.03458	0.02968	0.04338	0.04892	0.03788	0.05905	0.01933	0.02333	0.03717	0.06638	0.04225	0.02592	0.0372	0.03175	0.1226	0.9188	0.0908877777777778	0	1639	LUSC	Tumor
933	TCGA-63-A5MY-01	0.03117	0.02419	0.03575	0.03076	0.0343	0.04756	0.03428	0.06899	0.01735	0.02802	0.03771	0.07664	0.04869	0.02195	0.0347	0.02326	0.09755	0.926	0.0899372222222222	0	1052	LUSC	Tumor
934	TCGA-64-1679-01	0.09595	0.05684	0.08814	0.1314	0.1064	0.0303	0.05758	0.07314	0.003306	0.0889	0.06798	0.03426	0.1049	0.04884	0.08141	0.07176	0.2999	0.8985	0.129972555555556	0	2488	LUAD	Tumor
935	TCGA-64-1681-01	0.08439	0.05502	0.06261	0.09835	0.08433	0.05654	0.08018	0.07543	0.006074	0.08208	0.06282	0.04051	0.1146	0.05648	0.07315	0.06031	0.2477	0.8966	0.124287444444444	1	1167	LUAD	Tumor
936	TCGA-64-5774-01	0.07736	0.05506	0.06267	0.07811	0.05962	0.03438	0.05198	0.04768	0.01255	0.0762	0.04553	0.02864	0.08094	0.05231	0.04879	0.05619	0.166	0.826	0.103333888888889	0	2676	LUAD	Tumor
937	TCGA-64-5775-01	0.08181	0.06555	0.06934	0.08371	0.07185	0.04288	0.06664	0.06169	0.02179	0.06091	0.04765	0.04501	0.09971	0.05319	0.04627	0.0807	0.1003	0.8686	0.109311111111111	1	62	LUAD	Tumor
938	TCGA-64-5778-01	0.06069	0.04174	0.04768	0.05046	0.06401	0.03674	0.06768	0.0512	0.02386	0.05753	0.0477	0.04399	0.08122	0.04493	0.05254	0.04699	0.1593	0.882	0.103347777777778	0	1305	LUAD	Tumor
939	TCGA-64-5779-01	0.06426	0.06163	0.04972	0.06515	0.06687	0.06702	0.04295	0.05509	0.04264	0.07661	0.06192	0.05447	0.1008	0.04309	0.04455	0.04849	0.2404	0.8739	0.11442	0	864	LUAD	Tumor
940	TCGA-64-5781-01	0.08058	0.04204	0.04686	0.05922	0.07042	0.03205	0.05726	0.05843	0.01351	0.07239	0.03981	0.0372	0.09404	0.05608	0.0826	0.05427	0.2255	0.8699	0.110675555555556	0	1559	LUAD	Tumor
941	TCGA-64-5815-01	0.07275	0.09298	0.0726	0.07602	0.07623	0.0681	0.05339	0.05876	0.03585	0.06751	0.06185	0.03758	0.08163	0.05781	0.09837	0.06305	0.2255	0.8585	0.119915555555556	0	866	LUAD	Tumor
942	TCGA-67-4679-01	0.09358	0.06018	0.07054	0.1017	0.0784	0.07251	0.07562	0.07884	0.01575	0.07931	0.06876	0.08613	0.1071	0.05688	0.05372	0.08113	0.1571	0.8569	0.121897222222222	0	448	LUAD	Tumor
943	TCGA-67-6215-01	0.07693	0.05111	0.08433	0.06998	0.07627	0.02486	0.06226	0.08398	0.01577	0.05797	0.06024	0.02937	0.093	0.05144	0.07153	0.2275	0.242	0.8726	0.125063333333333	0	174	LUAD	Tumor
944	TCGA-67-6216-01	0.08422	0.07178	0.1009	0.09794	0.08366	0.03512	0.06295	0.04652	0.01505	0.0773	0.07859	0.03051	0.1574	0.05282	0.08208	0.0787	0.245	0.8813	0.126768888888889	0	141	LUAD	Tumor
945	TCGA-67-6217-01	0.07565	0.05879	0.08569	0.1122	0.08623	0.02991	0.0717	0.05303	0.01998	0.06177	0.0688	0.02696	0.09916	0.05934	0.08478	0.06453	0.2101	0.8632	0.118434444444444	0	422	LUAD	Tumor
946	TCGA-68-7755-01	0.04698	0.04836	0.04198	0.09082	0.06455	0.03621	0.04023	0.035	0.01588	0.04062	0.03175	0.02769	0.07556	0.02307	0.04554	0.03172	0.1173	0.9208	0.0963366666666667	0	83	LUSC	Tumor
947	TCGA-68-7756-01	0.06016	0.07861	0.04872	0.1041	0.06404	0.03087	0.03405	0.03792	0.01638	0.04123	0.03529	0.02786	0.05662	0.03498	0.0438	0.03895	0.1701	0.9349	0.103254444444444	0	202	LUSC	Tumor
948	TCGA-68-7757-01	0.05012	0.02199	0.02885	0.03314	0.05054	0.0442	0.03961	0.03445	0.0204	0.04965	0.0387	0.03015	0.06325	0.02977	0.03909	0.03497	0.2147	0.9214	0.0969433333333333	0	211	LUSC	Tumor
949	TCGA-68-8250-01	0.0321	0.02157	0.02566	0.02993	0.0391	0.07861	0.04626	0.04628	0.02014	0.05307	0.03297	0.04622	0.04763	0.02097	0.0529	0.03213	0.1822	0.9203	0.0960022222222222	0	244	LUSC	Tumor
950	TCGA-68-8251-01	0.05582	0.02282	0.03406	0.0339	0.04341	0.04176	0.0364	0.03103	0.01548	0.03543	0.02996	0.02667	0.07927	0.02841	0.03314	0.03144	0.1019	0.889	0.0872166666666667	0	406	LUSC	Tumor
951	TCGA-68-A59I-01	0.03597	0.01859	0.02346	0.01962	0.0391	0.0318	0.02811	0.02759	0.01444	0.02286	0.02415	0.03408	0.05966	0.02293	0.03716	0.02444	0.2121	0.8741	0.08612	0	492	LUSC	Tumor
952	TCGA-68-A59J-01	0.03771	0.02227	0.03636	0.03762	0.04245	0.03741	0.03037	0.05437	0.02132	0.03165	0.02983	0.05284	0.06283	0.02378	0.03402	0.02947	0.2023	0.8755	0.0923388888888889	0	448	LUSC	Tumor
953	TCGA-69-7760-01	0.09086	0.06865	0.0796	0.1126	0.08935	0.06499	0.06341	0.08766	0.02123	0.08784	0.06497	0.05529	0.08824	0.06946	0.06639	0.06678	0.1292	0.8521	0.119923333333333	0	202	LUAD	Tumor
954	TCGA-69-7761-01	0.09049	0.05275	0.07856	0.1099	0.08102	0.05028	0.073	0.09939	0.03517	0.1044	0.07939	0.02379	0.0863	0.05399	0.08366	0.06056	0.2285	0.8558	0.124830555555556	0	186	LUAD	Tumor
955	TCGA-69-7763-01	0.07805	0.06426	0.09315	0.1032	0.08732	0.03806	0.0583	0.07583	0.02564	0.1049	0.05703	0.039	0.08459	0.0636	0.08847	0.0493	0.2048	0.8617	0.120955555555556	0	690	LUAD	Tumor
956	TCGA-69-7764-01	0.08617	0.06288	0.08546	0.1263	0.1131	0.05186	0.05944	0.08611	0.02904	0.08731	0.07001	0.04341	0.09245	0.06774	0.07871	0.07215	0.1908	0.8607	0.125757777777778	0	414	LUAD	Tumor
957	TCGA-69-7765-01	0.09858	0.05769	0.07506	0.1107	0.07495	0.04751	0.06777	0.0756	0.02175	0.08947	0.09006	0.03922	0.1992	0.05862	0.09713	0.07932	0.2064	0.8668	0.130879444444444	0	165	LUAD	Tumor
958	TCGA-69-7973-01	0.08172	0.05828	0.07578	0.1053	0.08697	0.05302	0.06526	0.07209	0.01625	0.05314	0.07876	0.06391	0.07611	0.06669	0.07439	0.05102	0.1974	0.8521	0.118232777777778	0	230	LUAD	Tumor
959	TCGA-69-7974-01	0.087	0.04714	0.09141	0.08386	0.07923	0.04756	0.0671	0.06741	0.02372	0.09746	0.06245	0.04657	0.1009	0.05633	0.0588	0.05894	0.2707	0.8722	0.123265555555556	0	184	LUAD	Tumor
960	TCGA-69-7978-01	0.08148	0.05797	0.0757	0.09575	0.08063	0.05894	0.06608	0.06755	0.02274	0.09081	0.07345	0.03703	0.08672	0.04875	0.06295	0.1707	0.3498	0.8874	0.134136111111111	0	134	LUAD	Tumor
961	TCGA-69-7979-01	0.09644	0.05731	0.08827	0.08196	0.07213	0.08608	0.07191	0.05	0.04361	0.07851	0.0672	0.0481	0.09708	0.04383	0.09398	0.06549	0.1964	0.8968	0.124172222222222	0	408	LUAD	Tumor
962	TCGA-69-7980-01	0.06581	0.05016	0.07367	0.07299	0.07374	0.04767	0.0616	0.07187	0.02096	0.06441	0.0784	0.03348	0.08633	0.04493	0.04324	0.07002	0.161	0.8808	0.111171111111111	0	411	LUAD	Tumor
963	TCGA-69-8253-01	0.07661	0.03855	0.05514	0.05518	0.07985	0.0463	0.06756	0.06637	0.0137	0.07656	0.06188	0.03341	0.09417	0.06295	0.04952	0.05489	0.2082	0.8849	0.112541111111111	0	426	LUAD	Tumor
964	TCGA-69-8254-01	0.08002	0.04883	0.07418	0.06633	0.08746	0.06747	0.07177	0.06199	0.0221	0.0819	0.08236	0.03642	0.09036	0.05523	0.07657	0.04924	0.2014	0.8759	0.118307222222222	0	409	LUAD	Tumor
965	TCGA-69-8255-01	0.08862	0.04272	0.06585	0.07828	0.09522	0.07651	0.0924	0.04709	0.01084	0.07433	0.08231	0.02858	0.1066	0.05953	0.0621	0.0638	0.2566	0.8076	0.118832222222222	0	129	LUAD	Tumor
966	TCGA-69-8453-01	0.1045	0.06319	0.08857	0.07675	0.0965	0.0406	0.07655	0.0684	0.01795	0.09438	0.06474	0.04774	0.09679	0.05729	0.07026	0.0722	0.2444	0.8387	0.123306111111111	0	813	LUAD	Tumor
967	TCGA-69-A59K-01	0.06187	0.05866	0.08662	0.1038	0.1459	0.09687	0.05933	0.07217	0.03939	0.06468	0.07743	0.07502	0.1089	0.05701	0.1616	0.08687	0.308	0.871	0.14084	0	591	LUAD	Tumor
968	TCGA-6A-AB49-01	0.04114	0.02196	0.0579	0.02912	0.04775	0.04501	0.03804	0.03411	0.01598	0.04025	0.04216	0.06798	0.03463	0.02046	0.04947	0.03108	0.1627	0.9435	0.0957355555555556	1	NA	LUSC	Tumor
969	TCGA-6D-AA2E-01	0.03531	0.03156	0.03846	0.07198	0.05222	0.02362	0.04594	0.02043	0.01898	0.3363	0.03535	0.07235	0.07463	0.0255	0.05018	0.04728	0.2072	0.8906	0.115438333333333	0	362	KIRC	Tumor
970	TCGA-70-6722-01	0.03992	0.02522	0.03467	0.03431	0.1379	0.03101	0.02973	0.025	0.0249	0.03988	0.03478	0.03085	0.07276	0.05436	0.05459	0.02924	0.2589	0.9123	0.103906666666667	0	367	LUSC	Tumor
971	TCGA-70-6723-01	0.03528	0.05946	0.03009	0.03424	0.07564	0.04522	0.04168	0.04066	0.02154	0.03564	0.03603	0.03297	0.0514	0.03975	0.04408	0.03543	0.1432	0.9531	0.0975227777777778	0	375	LUSC	Tumor
972	TCGA-71-6725-01	0.07916	0.09067	0.07425	0.09986	0.08089	0.0512	0.06721	0.07256	0.0113	0.09379	0.07075	0.04657	0.1184	0.05406	0.09222	0.06589	0.2538	0.8759	0.127693333333333	0	256	LUAD	Tumor
973	TCGA-71-8520-01	0.07454	0.03495	0.04984	0.05398	0.06	0.06163	0.05306	0.0471	0.01788	0.09555	0.05796	0.04494	0.07897	0.04782	0.07996	0.05916	0.2439	0.8868	0.11378	1	210	LUAD	Tumor
974	TCGA-73-4658-01	0.08807	0.0753	0.08126	0.07927	0.1009	0.02922	0.06105	0.05188	0.01745	0.06832	0.08153	0.0497	0.0941	0.07245	0.1017	0.07496	0.2902	0.8851	0.127914444444444	1	1600	LUAD	Tumor
975	TCGA-73-4658-11	0.07609	0.0734	0.08221	0.08663	0.08476	0.0233	0.06145	0.05086	0.001409	0.06264	0.06642	0.02648	0.105	0.06687	0.1012	0.06191	0.3316	0.8753	0.124307166666667	1	1600	LUAD	Normal
976	TCGA-73-4676-01	0.07779	0.05168	0.08097	0.09661	0.08047	0.04681	0.09014	0.06314	0.0146	0.0856	0.04923	0.05328	0.1006	0.06408	0.1099	0.04867	0.2637	0.8909	0.126009444444444	1	281	LUAD	Tumor
977	TCGA-73-4676-11	0.1151	0.1082	0.1089	0.1138	0.09157	0.07122	0.08104	0.07992	0.04129	0.06712	0.07402	0.06042	0.1268	0.06195	0.1046	0.09712	0.3032	0.8027	0.139387222222222	1	281	LUAD	Normal
978	TCGA-73-7498-01	0.07242	0.05011	0.07181	0.08185	0.06294	0.03626	0.05341	0.04495	0.01343	0.07348	0.06046	0.01611	0.0814	0.06362	0.05595	0.0549	0.1767	0.8687	0.107694444444444	0	1189	LUAD	Tumor
979	TCGA-73-7499-01	0.06044	0.05314	0.05575	0.07466	0.07258	0.06965	0.04898	0.05315	0.007574	0.06905	0.08309	0.03821	0.1145	0.05302	0.08018	0.0953	0.2687	0.8573	0.119737444444444	1	1531	LUAD	Tumor
980	TCGA-73-A9RS-01	0.05216	0.05343	0.05139	0.0587	0.06879	0.05233	0.06847	0.04826	0.02522	0.06857	0.05946	0.1738	0.09916	0.03984	0.08434	0.04223	0.213	0.8805	0.118869444444444	1	340	LUAD	Tumor
981	TCGA-74-6573-01	0.06835	0.05392	0.07511	0.08774	0.0627	0.02788	0.03199	0.04018	0.01228	0.03972	0.04356	0.02537	0.08021	0.02678	0.04574	0.03367	0.1036	0.7847	0.0913055555555556	1	105	GBM	Tumor
982	TCGA-74-6573-11	0.06683	0.05875	0.05783	0.07051	0.06957	0.02756	0.05497	0.02849	0.01299	0.04105	0.03192	0.01936	0.08886	0.04223	0.04097	0.03251	0.2024	0.9164	0.103511111111111	1	105	GBM	Normal
983	TCGA-74-6575-01	0.05685	0.07336	0.0659	0.07512	0.06883	0.02582	0.04473	0.04036	0.01139	0.03457	0.03964	0.02576	0.08061	0.02886	0.1762	0.0347	0.4105	0.9276	0.123377777777778	0	636	GBM	Tumor
984	TCGA-74-6577-01	0.05688	0.03732	0.0358	0.09368	0.07398	0.02132	0.02508	0.02507	0.01241	0.03522	0.03493	0.01894	0.1039	0.02837	0.03568	0.02944	0.1682	0.8693	0.0947511111111111	0	132	GBM	Tumor
985	TCGA-74-6578-01	0.05375	0.0509	0.06693	0.07719	0.07353	0.03194	0.03033	0.03186	0.01778	0.05768	0.03591	0.02433	0.094	0.02741	0.03906	0.02576	0.1105	0.8961	0.0969422222222222	0	436	GBM	Tumor
986	TCGA-74-6581-01	0.06625	0.05357	0.1179	0.06854	0.06226	0.03048	0.0378	0.03724	0.01492	0.03964	0.03546	0.02519	0.1094	0.03757	0.041	0.04391	0.06996	0.715	0.0892272222222222	0	250	GBM	Tumor
987	TCGA-74-6584-01	0.06915	0.05678	0.08336	0.1027	0.09366	0.02764	0.03348	0.03363	0.01195	0.0667	0.0388	0.02206	0.1054	0.04008	0.05387	0.04306	0.1429	0.8577	0.104606666666667	0	228	GBM	Tumor
988	TCGA-75-5122-01	0.07268	0.08119	0.07523	0.08273	0.1053	0.02509	0.0802	0.05143	0.01573	0.09674	0.06813	0.004686	0.109	0.04645	0.09669	0.08809	0.4101	0.8853	0.133042555555556	1	NA	LUAD	Tumor
989	TCGA-75-5125-01	0.09956	0.06668	0.08695	0.09678	0.08899	0.04645	0.06618	0.05746	0.02568	0.09192	0.07014	0.04494	0.1317	0.05292	0.09217	0.06362	0.2433	0.8701	0.12753	1	2027	LUAD	Tumor
990	TCGA-75-5126-01	0.07669	0.03944	0.08144	0.05118	0.07541	0.05635	0.05058	0.07923	0.02419	0.05282	0.06632	0.06786	0.1224	0.04726	0.07338	0.04001	0.2399	0.8538	0.11657	0	NA	LUAD	Tumor
991	TCGA-75-5146-01	0.07557	0.07145	0.06149	0.05851	0.07356	0.02597	0.04799	0.05764	0.04524	0.06765	0.0597	0.05325	0.08952	0.05038	0.06385	0.04196	0.2359	0.8781	0.114318333333333	0	2368	LUAD	Tumor
992	TCGA-75-5147-01	0.07196	0.05259	0.06667	0.05511	0.0546	0.0446	0.06012	0.05608	0.02425	0.06306	0.04498	0.02203	0.07793	0.04445	0.07236	0.04386	0.2088	0.8336	0.105391666666667	0	1333	LUAD	Tumor
993	TCGA-75-6203-01	0.08193	0.04865	0.05553	0.06552	0.08753	0.05798	0.05926	0.06653	0.01491	0.07879	0.05844	0.04585	0.08261	0.04758	0.06383	0.06124	0.2815	0.8663	0.117998888888889	0	NA	LUAD	Tumor
994	TCGA-75-6205-01	0.07268	0.09009	0.08045	0.08938	0.1006	0.06367	0.09515	0.07979	0.02791	0.08495	0.08202	0.03908	0.1211	0.07412	0.09849	0.1399	0.3785	0.8605	0.143243333333333	1	NA	LUAD	Tumor
995	TCGA-75-6206-01	0.06472	0.07061	0.07324	0.04639	0.06675	0.04346	0.03629	0.04536	0.009273	0.03862	0.05435	0.04426	0.08092	0.03248	0.03021	0.03534	0.3251	0.8616	0.108831833333333	0	2590	LUAD	Tumor
996	TCGA-75-6207-01	0.0779	0.05812	0.08298	0.0746	0.08505	0.01816	0.06627	0.05799	0.01235	0.05438	0.0661	0.03801	0.1075	0.05563	0.06735	0.05277	0.2221	0.9031	0.116686666666667	1	NA	LUAD	Tumor
997	TCGA-75-6211-01	0.06317	0.06866	0.09554	0.08829	0.09337	0.03213	0.06454	0.06301	0.001054	0.06758	0.0687	0.03085	0.1165	0.05643	0.1108	0.04617	0.1967	0.8527	0.117566333333333	1	NA	LUAD	Tumor
998	TCGA-75-6212-01	0.06323	0.05268	0.07519	0.06857	0.08268	0.03861	0.06309	0.06222	0.02816	0.04398	0.05576	0.02415	0.09517	0.06166	0.06726	0.06652	0.2253	0.8491	0.112407222222222	1	1516	LUAD	Tumor
999	TCGA-75-6214-01	0.06807	0.03989	0.06135	0.07284	0.06496	0.0555	0.06767	0.05572	0.009159	0.0599	0.06097	0.04226	0.08526	0.04618	0.05831	0.04883	0.2224	0.8917	0.1117205	1	1115	LUAD	Tumor
1000	TCGA-75-7025-01	0.08548	0.08215	0.1683	0.1531	0.1249	0.07358	0.0618	0.06298	0.0455	0.07619	0.08645	0.03496	0.1298	0.07372	0.09898	0.06323	0.2289	0.8543	0.139128888888889	0	3305	LUAD	Tumor
1001	TCGA-75-7027-01	0.08234	0.1433	0.06823	0.09966	0.08798	0.02016	0.06541	0.03763	0.005587	0.05206	0.08914	0.02071	0.1141	0.04611	0.04314	0.0502	0.1743	0.8749	0.115275388888889	0	3059	LUAD	Tumor
1002	TCGA-75-7030-01	0.07936	0.06116	0.06879	0.1137	0.08962	0.05208	0.06824	0.06582	0.02659	0.07225	0.06462	0.05183	0.09795	0.07258	0.09508	0.06686	0.2437	0.869	0.125512777777778	0	NA	LUAD	Tumor
1003	TCGA-75-7031-01	0.09903	0.09482	0.09909	0.0857	0.1159	0.06887	0.08286	0.07083	0.04432	0.1059	0.08661	0.04552	0.1382	0.05598	0.134	0.1029	0.2785	0.8279	0.140940555555556	0	NA	LUAD	Tumor
1004	TCGA-76-4925-01	0.03816	0.02861	0.02898	0.05413	0.03895	0.03832	0.03035	0.02585	0.01569	0.02712	0.02998	0.03151	0.07767	0.02618	0.04027	0.02701	0.09754	0.9035	0.0866566666666667	1	146	GBM	Tumor
1005	TCGA-76-4926-01	0.04955	0.07198	0.04626	0.04987	0.05072	0.03251	0.03168	0.02683	0.01584	0.03684	0.03049	0.03204	0.08445	0.03282	0.04029	0.02525	0.1451	0.9173	0.0955455555555556	1	138	GBM	Tumor
1006	TCGA-76-4927-01	0.03966	0.04363	0.0508	0.02957	0.05356	0.04405	0.04118	0.02879	0.01968	0.04321	0.03182	0.0393	0.05796	0.03122	0.03269	0.0284	0.1294	0.9542	0.0943955555555556	1	535	GBM	Tumor
1007	TCGA-76-4928-01	0.02674	0.019	0.06412	0.0478	0.04962	0.03378	0.02956	0.02754	0.01726	0.02689	0.02928	0.03626	0.04509	0.02582	0.04148	0.02947	0.09334	0.9428	0.0881027777777778	1	94	GBM	Tumor
1008	TCGA-76-4929-01	0.02242	0.02708	0.05303	0.0501	0.02924	0.05102	0.03929	0.03734	0.01998	0.07025	0.04017	0.0387	0.0551	0.03473	0.0506	0.0225	0.1647	0.8963	0.0945861111111111	1	111	GBM	Tumor
1009	TCGA-76-4931-01	0.04222	0.035	0.03548	0.04996	0.04198	0.03302	0.03508	0.03631	0.01764	0.03594	0.03517	0.04115	0.09855	0.02259	0.03586	0.02525	0.1318	0.9209	0.0929944444444444	1	279	GBM	Tumor
1010	TCGA-76-4932-01	0.03452	0.01888	0.04472	0.04237	0.04952	0.03751	0.03484	0.02883	0.0186	0.03509	0.03249	0.03166	0.05634	0.04686	0.04166	0.0306	0.1214	0.8417	0.0859772222222222	1	1458	GBM	Tumor
1011	TCGA-76-4934-01	0.04082	0.03362	0.05307	0.06232	0.04289	0.03268	0.04182	0.05115	0.01515	0.03185	0.03186	0.03592	0.0575	0.04147	0.03685	0.02814	0.102	0.9033	0.091245	1	77	GBM	Tumor
1012	TCGA-76-4935-01	0.04269	0.02139	0.03889	0.04028	0.05746	0.03971	0.03352	0.03096	0.01839	0.03013	0.03382	0.05167	0.06271	0.03038	0.04667	0.03282	0.09563	0.9218	0.0904955555555556	1	1121	GBM	Tumor
1013	TCGA-76-6191-01	0.024	0.01608	0.03349	0.04655	0.05433	0.02128	0.01819	0.02406	0.01253	0.01809	0.01914	0.02489	0.05164	0.02367	0.03976	0.01281	0.06537	0.8482	0.0752266666666667	1	508	GBM	Tumor
1014	TCGA-76-6192-01	0.04461	0.0218	0.02057	0.05188	0.03867	0.02627	0.02304	0.0252	0.01385	0.04091	0.02825	0.02685	0.04719	0.01808	0.04602	0.01778	0.2104	0.9084	0.0894316666666667	1	100	GBM	Tumor
1015	TCGA-76-6193-01	0.03014	0.02163	0.04124	0.04207	0.03508	0.02472	0.03013	0.02458	0.01115	0.02997	0.02337	0.02071	0.05107	0.02064	0.04092	0.02367	0.1236	0.9032	0.0832161111111111	1	82	GBM	Tumor
1016	TCGA-76-6280-01	0.06537	0.0566	0.06444	0.08484	0.05467	0.02774	0.03591	0.03473	0.01544	0.03875	0.04869	0.01835	0.09339	0.06256	0.02896	0.04085	0.1286	0.9144	0.100793888888889	1	346	GBM	Tumor
1017	TCGA-76-6282-01	0.03329	0.0167	0.0189	0.04135	0.03905	0.02504	0.02065	0.02158	0.01245	0.04705	0.02654	0.03151	0.07951	0.01502	0.03675	0.01859	0.2078	0.7815	0.0818488888888889	1	519	GBM	Tumor
1018	TCGA-76-6283-01	0.06447	0.04557	0.07678	0.08374	0.05918	0.02472	0.03328	0.03075	0.01369	0.05259	0.02973	0.02261	0.0807	0.03689	0.03635	0.03013	0.07541	0.9296	0.0958994444444444	1	165	GBM	Tumor
1019	TCGA-76-6285-01	0.02704	0.02234	0.03149	0.04199	0.03681	0.02424	0.035	0.02132	0.01311	0.02014	0.02195	0.02664	0.0477	0.02504	0.04166	0.02094	0.07523	0.8859	0.0788077777777778	1	254	GBM	Tumor
1020	TCGA-76-6286-01	0.05975	0.04866	0.05567	0.06298	0.06536	0.02336	0.0332	0.02927	0.01369	0.05216	0.03525	0.01729	0.095	0.03303	0.03683	0.03823	0.129	0.8546	0.0935183333333333	1	638	GBM	Tumor
1021	TCGA-76-6656-01	0.07816	0.05197	0.06456	0.08845	0.07677	0.03693	0.03484	0.039	0.01731	0.05844	0.04675	0.02595	0.1022	0.04159	0.0391	0.03806	0.09611	0.9354	0.103977222222222	1	147	GBM	Tumor
1022	TCGA-76-6657-01	0.05709	0.05463	0.06086	0.0699	0.06248	0.0286	0.03968	0.02329	0.01307	0.05546	0.03998	0.0262	0.07752	0.02956	0.03491	0.03745	0.1299	0.9239	0.0980266666666667	1	153	GBM	Tumor
1023	TCGA-76-6660-01	0.06895	0.05363	0.05841	0.08844	0.08653	0.02541	0.03258	0.03613	0.01468	0.06	0.0347	0.02454	0.09266	0.03112	0.03557	0.03532	0.07487	0.9018	0.0975188888888889	1	114	GBM	Tumor
1024	TCGA-76-6661-01	0.06044	0.0469	0.05147	0.13	0.09183	0.02993	0.0396	0.03532	0.01123	0.05246	0.0385	0.02335	0.09798	0.03055	0.04815	0.04622	0.1074	0.8037	0.0969461111111111	1	727	GBM	Tumor
1025	TCGA-76-6662-01	0.06917	0.03631	0.05928	0.06522	0.06756	0.02689	0.03391	0.03191	0.01279	0.03772	0.03241	0.02087	0.08624	0.04907	0.03683	0.03186	0.3091	0.9281	0.107513333333333	1	1048	GBM	Tumor
1026	TCGA-76-6663-01	0.05549	0.08652	0.07806	0.08351	0.0785	0.03191	0.04916	0.0579	0.0133	0.04562	0.03047	0.02349	0.08043	0.03371	0.03408	0.03996	0.1533	0.9246	0.105556111111111	1	567	GBM	Tumor
1027	TCGA-76-6664-01	0.06999	0.06689	0.08166	0.06969	0.0855	0.01817	0.0258	0.02915	0.009911	0.03678	0.04784	0.02808	0.0847	0.03224	0.04628	0.02641	0.5936	0.8065	0.119955055555556	0	1101	GBM	Tumor
1028	TCGA-77-6842-01	0.0445	0.02866	0.03017	0.06195	0.05982	0.02596	0.02699	0.02518	0.01724	0.03733	0.03594	0.02083	0.07264	0.02864	0.0527	0.02595	0.2422	0.8942	0.0961611111111111	1	899	LUSC	Tumor
1029	TCGA-77-6843-01	0.04248	0.03057	0.03153	0.08092	0.04356	0.03185	0.03798	0.02965	0.01641	0.03615	0.03657	0.02502	0.06044	0.03528	0.03879	0.02614	0.1223	0.8625	0.08823	1	2224	LUSC	Tumor
1030	TCGA-77-6844-01	0.0497	0.01801	0.04036	0.04699	0.04298	0.03691	0.03257	0.02712	0.02041	0.02891	0.03173	0.02821	0.07261	0.02124	0.04608	0.03947	0.1775	0.8755	0.0909055555555555	1	2284	LUSC	Tumor
1031	TCGA-77-6845-01	0.02744	0.04661	0.03592	0.02223	0.03152	0.05273	0.03393	0.02694	0.02466	0.03891	0.03975	0.03445	0.04579	0.01469	0.06267	0.02531	0.113	0.8913	0.0871027777777778	1	708	LUSC	Tumor
1032	TCGA-77-7138-01	0.07077	0.02073	0.03689	0.06432	0.07226	0.02311	0.02585	0.03215	0.0134	0.04223	0.02253	0.02947	0.05021	0.02708	0.02922	0.04289	0.1536	0.878	0.0908172222222222	1	340	LUSC	Tumor
1033	TCGA-77-7139-01	0.04629	0.04539	0.04793	0.05019	0.04103	0.05823	0.0323	0.03486	0.02235	0.0374	0.03038	0.1061	0.06859	0.01884	0.1172	0.03102	0.1207	0.9527	0.103416666666667	0	4261	LUSC	Tumor
1034	TCGA-77-7140-01	0.04459	0.02895	0.06624	0.05568	0.04019	0.02559	0.03332	0.02914	0.01926	0.04932	0.03115	0.03458	0.05108	0.02466	0.03166	0.04388	0.1705	0.9015	0.093405	1	632	LUSC	Tumor
1035	TCGA-77-7141-01	0.06905	0.02823	0.06442	0.03412	0.05356	0.0299	0.03553	0.04209	0.01727	0.03598	0.03664	0.0261	0.05984	0.02793	0.04107	0.03209	0.1274	0.9385	0.0944288888888889	0	15	LUSC	Tumor
1036	TCGA-77-7142-01	0.05841	0.033	0.06972	0.05829	0.05286	0.02453	0.02681	0.0261	0.01592	0.04163	0.03338	0.02247	0.06978	0.02639	0.03891	0.03515	0.1215	0.9068	0.0923138888888889	0	2227	LUSC	Tumor
1037	TCGA-77-7335-01	0.07216	0.03819	0.06239	0.06224	0.05275	0.0249	0.03202	0.04202	0.01275	0.0488	0.03031	0.02689	0.05524	0.02893	0.05585	0.034	0.1826	0.9171	0.0988411111111111	1	2133	LUSC	Tumor
1038	TCGA-77-7337-01	0.0551	0.02985	0.04201	0.07231	0.05124	0.04986	0.04827	0.0271	0.02196	0.05482	0.03945	0.09424	0.05415	0.02236	0.07895	0.02785	0.1495	0.9357	0.10304	1	3253	LUSC	Tumor
1039	TCGA-77-7338-01	0.06711	0.02654	0.06429	0.07122	0.05835	0.02642	0.03338	0.03752	0.01426	0.04422	0.02571	0.02668	0.05053	0.02934	0.03451	0.0319	0.1826	0.9094	0.0963322222222222	1	5	LUSC	Tumor
1040	TCGA-77-7463-01	0.03902	0.05835	0.05532	0.05796	0.05255	0.03528	0.0398	0.03183	0.01712	0.0305	0.03522	0.03027	0.0516	0.02537	0.04822	0.0285	0.1948	0.8596	0.0939616666666667	1	1423	LUSC	Tumor
1041	TCGA-77-7465-01	0.05823	0.0401	0.04451	0.06988	0.07241	0.03157	0.03533	0.0356	0.01324	0.0378	0.0303	0.02566	0.05575	0.04816	0.04874	0.03086	0.2295	0.8782	0.0992133333333333	0	990	LUSC	Tumor
1042	TCGA-77-8007-01	0.05108	0.02204	0.03548	0.04097	0.03766	0.03529	0.03168	0.0351	0.01874	0.0391	0.03145	0.02863	0.05862	0.02699	0.03771	0.1509	0.2854	0.8978	0.103591111111111	1	198	LUSC	Tumor
1043	TCGA-77-8008-01	0.04947	0.04312	0.04062	0.03302	0.05032	0.04197	0.03305	0.03278	0.01504	0.05391	0.03596	0.03051	0.05651	0.03111	0.04272	0.02989	0.2088	0.8887	0.0954166666666667	1	2639	LUSC	Tumor
1044	TCGA-77-8009-01	0.05973	0.06897	0.08943	0.0644	0.06152	0.03598	0.03693	0.02666	0.01436	0.03458	0.03119	0.02277	0.05466	0.04267	0.03915	0.07789	0.4411	0.9248	0.118155	1	1695	LUSC	Tumor
1045	TCGA-77-8128-01	0.04664	0.02291	0.04301	0.04657	0.06363	0.03252	0.03083	0.02111	0.01593	0.04558	0.02461	0.03285	0.06594	0.02644	0.04659	0.04401	0.09665	0.9023	0.08934	1	1150	LUSC	Tumor
1046	TCGA-77-8130-01	0.05161	0.02867	0.04414	0.08317	0.04302	0.03132	0.02747	0.0228	0.0147	0.0386	0.03316	0.0236	0.06002	0.02618	0.07174	0.03336	0.208	0.9038	0.0969644444444445	0	4765	LUSC	Tumor
1047	TCGA-77-8131-01	0.05351	0.02641	0.04886	0.0458	0.054	0.03101	0.02692	0.03152	0.01565	0.04318	0.02604	0.0271	0.05419	0.02391	0.03343	0.03411	0.1771	0.8857	0.0910244444444444	1	383	LUSC	Tumor
1048	TCGA-77-8133-01	0.04533	0.02717	0.03353	0.04673	0.04088	0.02651	0.02122	0.03703	0.01416	0.04614	0.03736	0.02529	0.07699	0.02965	0.04626	0.02901	0.2245	0.8926	0.0944644444444444	1	1640	LUSC	Tumor
1049	TCGA-77-8136-01	0.06703	0.03398	0.07407	0.07866	0.04811	0.03165	0.0293	0.02636	0.01593	0.04298	0.02812	0.02586	0.05622	0.03051	0.04384	0.03402	0.2526	0.9071	0.101463333333333	1	1189	LUSC	Tumor
1050	TCGA-77-8138-01	0.05791	0.03035	0.07054	0.05793	0.05579	0.03864	0.03629	0.02375	0.0163	0.05095	0.04177	0.02869	0.06414	0.02242	0.04515	0.03581	0.201	0.8535	0.0961627777777778	1	539	LUSC	Tumor
1051	TCGA-77-8139-01	0.04615	0.03498	0.02852	0.05561	0.04477	0.03097	0.03413	0.02367	0.01724	0.04521	0.0328	0.0329	0.06162	0.02386	0.06502	0.02704	0.1616	0.9115	0.0931994444444444	0	3166	LUSC	Tumor
1052	TCGA-77-8140-01	0.05438	0.02319	0.05568	0.06986	0.06054	0.03593	0.03565	0.02205	0.01591	0.03276	0.02728	0.0282	0.0515	0.03492	0.04353	0.02829	0.2296	0.8722	0.0956372222222222	1	351	LUSC	Tumor
1053	TCGA-77-8143-01	0.06271	0.02339	0.0497	0.1068	0.04879	0.04694	0.03774	0.02745	0.0204	0.04814	0.03544	0.03973	0.05166	0.01967	0.04046	0.0237	0.159	0.9325	0.0985677777777778	1	803	LUSC	Tumor
1054	TCGA-77-8144-01	0.06682	0.03146	0.07719	0.07656	0.05572	0.02489	0.02855	0.02703	0.01305	0.02813	0.02525	0.02206	0.07436	0.03208	0.03641	0.03115	0.1814	0.9088	0.0967172222222222	0	833	LUSC	Tumor
1055	TCGA-77-8145-01	0.05516	0.04824	0.03581	0.08056	0.06727	0.03075	0.03053	0.03016	0.01622	0.03435	0.02726	0.02499	0.0472	0.03072	0.03922	0.02324	0.1355	0.9011	0.0921266666666667	1	212	LUSC	Tumor
1056	TCGA-77-8146-01	0.05496	0.03227	0.04488	0.03716	0.05931	0.03429	0.02921	0.02735	0.01497	0.03264	0.03219	0.02572	0.05291	0.02228	0.04755	0.03434	0.2029	0.9159	0.0944905555555556	0	3189	LUSC	Tumor
1057	TCGA-77-8148-01	0.05862	0.02629	0.04402	0.05165	0.06621	0.04336	0.02961	0.03198	0.01834	0.03567	0.02818	0.03458	0.06096	0.02438	0.03788	0.02503	0.1042	0.898	0.0899422222222222	0	2023	LUSC	Tumor
1058	TCGA-77-8150-01	0.04931	0.02541	0.03638	0.02874	0.05025	0.03644	0.03388	0.02495	0.01905	0.03951	0.02688	0.03888	0.06633	0.02203	0.05075	0.04005	0.1361	0.9304	0.0919633333333333	1	1655	LUSC	Tumor
1059	TCGA-77-8153-01	0.04283	0.02118	0.03305	0.03248	0.04023	0.04231	0.02989	0.02957	0.02006	0.04068	0.03812	0.0377	0.04859	0.02907	0.03827	0.03862	0.1723	0.9342	0.0927305555555556	0	1992	LUSC	Tumor
1060	TCGA-77-8154-01	0.04519	0.05699	0.04643	0.0574	0.06009	0.05119	0.03577	0.03058	0.0186	0.03854	0.03132	0.04142	0.04993	0.0247	0.04347	0.03599	0.124	0.904	0.0942005555555556	0	1841	LUSC	Tumor
1061	TCGA-77-8156-01	0.06291	0.03142	0.06621	0.0518	0.05182	0.03106	0.03142	0.0291	0.01667	0.04484	0.03056	0.03502	0.079	0.02565	0.05789	0.03269	0.2095	0.9444	0.101775555555556	0	1106	LUSC	Tumor
1062	TCGA-77-A5FZ-01	0.04268	0.02333	0.05212	0.03895	0.03891	0.03384	0.04203	0.06813	0.01663	0.0272	0.04445	0.09162	0.0655	0.02938	0.02817	0.03639	0.5187	0.9073	0.116962777777778	1	3838	LUSC	Tumor
1063	TCGA-77-A5G1-01	0.04008	0.02063	0.03814	0.03029	0.03968	0.03741	0.02603	0.06099	0.018	0.0197	0.03291	0.05636	0.05853	0.02075	0.0317	0.03191	0.3168	0.9053	0.0991783333333333	0	4026	LUSC	Tumor
1064	TCGA-77-A5G3-01	0.02818	0.02018	0.02985	0.03132	0.03502	0.03931	0.04136	0.05615	0.0182	0.02694	0.04304	0.07723	0.04814	0.02543	0.043	0.02752	0.1239	0.9258	0.0911427777777778	0	4570	LUSC	Tumor
1065	TCGA-77-A5G6-01	0.02688	0.01912	0.04142	0.03425	0.04006	0.03993	0.03375	0.09833	0.01752	0.02468	0.03239	0.05686	0.04007	0.02297	0.03102	0.02689	0.1166	0.9028	0.0891966666666667	1	678	LUSC	Tumor
1066	TCGA-77-A5G7-01	0.03401	0.02016	0.03287	0.03776	0.03309	0.03637	0.03034	0.05737	0.01649	0.02642	0.02874	0.03787	0.05639	0.0189	0.03733	0.02043	0.1856	0.8817	0.0884355555555556	1	180	LUSC	Tumor
1067	TCGA-77-A5G8-01	0.0398	0.02197	0.02679	0.02721	0.03647	0.04146	0.02436	0.03946	0.01948	0.02874	0.03413	0.04538	0.04846	0.02293	0.02967	0.02049	0.1933	0.9028	0.08905	0	1884	LUSC	Tumor
1068	TCGA-77-A5GB-01	0.04512	0.02547	0.05776	0.03146	0.04443	0.03299	0.03953	0.06114	0.01659	0.02822	0.02962	0.1159	0.04484	0.02879	0.03958	0.0397	0.2834	0.8556	0.101118888888889	1	937	LUSC	Tumor
1069	TCGA-77-A5GF-01	0.03509	0.02087	0.04204	0.0364	0.04654	0.04538	0.03182	0.1032	0.01757	0.03211	0.03605	0.05627	0.0485	0.02501	0.03711	0.02554	0.1144	0.9281	0.0934444444444444	1	840	LUSC	Tumor
1070	TCGA-77-A5GH-01	0.03219	0.02047	0.03651	0.03738	0.04311	0.04716	0.03549	0.07055	0.01922	0.02702	0.03258	0.06613	0.04079	0.01701	0.04037	0.01922	0.1877	0.8799	0.0918222222222222	0	1182	LUSC	Tumor
1071	TCGA-78-7143-01	0.08884	0.09538	0.08874	0.1056	0.08111	0.03178	0.06203	0.05417	0.0117	0.07762	0.05505	0.01211	0.08564	0.06254	0.06928	0.05867	0.2122	0.8788	0.118403333333333	1	4961	LUAD	Tumor
1072	TCGA-78-7145-01	0.07681	0.06496	0.08289	0.1118	0.05951	0.05642	0.0908	0.05992	0.01548	0.07346	0.09287	0.05835	0.09294	0.05174	0.09103	0.0643	0.2268	0.8916	0.125648888888889	1	826	LUAD	Tumor
1073	TCGA-78-7146-01	0.09001	0.06539	0.1555	0.09798	0.07543	0.04118	0.06579	0.03368	0.009096	0.09307	0.06292	0.036	0.08136	0.04563	0.07063	0.08149	0.2133	0.8979	0.123130888888889	1	173	LUAD	Tumor
1074	TCGA-78-7147-01	0.08406	0.09141	0.09024	0.1242	0.08736	0.03669	0.06463	0.08901	0.01596	0.08759	0.06395	0.03566	0.09257	0.06192	0.04962	0.1132	0.2041	0.8955	0.127092777777778	1	586	LUAD	Tumor
1075	TCGA-78-7148-01	0.08402	0.06404	0.08037	0.1105	0.06512	0.0628	0.07716	0.07342	0.02891	0.08141	0.0702	0.04399	0.07851	0.05207	0.08404	0.05869	0.1503	0.8246	0.116119444444444	1	626	LUAD	Tumor
1076	TCGA-78-7149-01	0.08492	0.04747	0.07503	0.08256	0.1024	0.05833	0.09462	0.06207	0.01837	0.06983	0.08068	0.04768	0.08441	0.05186	0.07438	0.07661	0.2062	0.8754	0.121823333333333	0	3940	LUAD	Tumor
1077	TCGA-78-7150-01	0.08172	0.04246	0.05372	0.07376	0.05218	0.06306	0.09022	0.04194	0.009926	0.06346	0.05271	0.06463	0.06643	0.04235	0.08068	0.03751	0.2348	0.8984	0.113886444444444	1	666	LUAD	Tumor
1078	TCGA-78-7152-01	0.08593	0.07835	0.08658	0.1007	0.08043	0.05034	0.04849	0.06993	0.01699	0.08961	0.04537	0.04038	0.1127	0.05187	0.05097	0.08122	0.2286	0.9217	0.124453333333333	1	1215	LUAD	Tumor
1079	TCGA-78-7153-01	0.08205	0.06825	0.09964	0.0862	0.08334	0.05695	0.07718	0.06744	0.008034	0.08074	0.05155	0.02482	0.09166	0.05756	0.05775	0.06432	0.1466	0.8811	0.115843555555556	0	3635	LUAD	Tumor
1080	TCGA-78-7154-01	0.09064	0.06917	0.07725	0.1032	0.09694	0.02451	0.0712	0.07314	0.01667	0.07573	0.07259	0.01276	0.07964	0.05669	0.06904	0.0713	0.2249	0.879	0.120242777777778	1	593	LUAD	Tumor
1081	TCGA-78-7155-01	0.09231	0.04583	0.07037	0.08716	0.06309	0.09254	0.07783	0.06966	0.0436	0.08664	0.07686	0.09588	0.0901	0.05326	0.07339	0.06717	0.2136	0.8826	0.126771666666667	1	1171	LUAD	Tumor
1082	TCGA-78-7156-01	0.07724	0.07711	0.06541	0.1019	0.07644	0.03928	0.05029	0.06024	0.00841	0.06408	0.07006	0.02819	0.0827	0.04027	0.06619	0.053	0.09897	0.8818	0.107865555555556	1	976	LUAD	Tumor
1083	TCGA-78-7158-01	0.1034	0.07721	0.08999	0.116	0.0831	0.03465	0.08241	0.07423	0.01081	0.08114	0.05674	0.02356	0.0962	0.05412	0.07105	0.08935	0.1912	0.8945	0.12387	1	179	LUAD	Tumor
1084	TCGA-78-7159-01	0.1127	0.08492	0.09945	0.131	0.1156	0.04205	0.09372	0.04977	0.004895	0.08552	0.06124	0.04871	0.1166	0.0558	0.05248	0.07558	0.2135	0.8569	0.127801944444444	0	1974	LUAD	Tumor
1085	TCGA-78-7160-01	0.06664	0.07314	0.0644	0.05769	0.08002	0.04428	0.06844	0.0601	0.01109	0.05969	0.05618	0.02887	0.1277	0.05739	0.07626	0.06619	0.2702	0.8886	0.119826666666667	1	697	LUAD	Tumor
1086	TCGA-78-7161-01	0.101	0.08823	0.09556	0.1121	0.08116	0.06705	0.0629	0.06475	0.01281	0.08367	0.0687	0.02593	0.1204	0.05983	0.07832	0.06393	0.1607	0.884	0.123946666666667	1	291	LUAD	Tumor
1087	TCGA-78-7162-01	0.08622	0.05646	0.07955	0.1125	0.08449	0.05468	0.06915	0.05378	0.01032	0.07286	0.06564	0.01835	0.112	0.06039	0.04984	0.08479	0.249	0.8998	0.123323333333333	1	3169	LUAD	Tumor
1088	TCGA-78-7163-01	0.08054	0.06068	0.07239	0.08495	0.07972	0.02101	0.06403	0.07775	0.01399	0.05801	0.04945	0.03128	0.1058	0.05522	0.05508	0.06843	0.1331	0.8944	0.111435	0	7248	LUAD	Tumor
1089	TCGA-78-7166-01	0.07326	0.0471	0.05948	0.07918	0.07644	0.04022	0.06701	0.07208	0.006896	0.06749	0.07021	0.0335	0.09668	0.06052	0.06587	0.05629	0.1507	0.8446	0.109307	1	258	LUAD	Tumor
1090	TCGA-78-7167-01	0.08142	0.06992	0.06917	0.08604	0.08241	0.03379	0.05087	0.09236	0.01398	0.07216	0.06026	0.04392	0.08391	0.05946	0.0439	0.0683	0.1403	0.8857	0.113215	1	2681	LUAD	Tumor
1091	TCGA-78-7220-01	0.1055	0.08404	0.109	0.1048	0.0963	0.04512	0.05782	0.07458	0.006475	0.07802	0.0629	0.02306	0.09846	0.04683	0.09352	0.05416	0.2035	0.8941	0.124343611111111	1	807	LUAD	Tumor
1092	TCGA-78-7535-01	0.06805	0.07551	0.0926	0.1124	0.0814	0.04927	0.06856	0.06563	0.01371	0.09353	0.05824	0.0363	0.1108	0.05788	0.07115	0.04109	0.2502	0.9187	0.125834444444444	1	949	LUAD	Tumor
1093	TCGA-78-7536-01	0.09627	0.05309	0.06471	0.0871	0.08147	0.02924	0.06708	0.05963	0.006655	0.07886	0.05768	0.04244	0.08786	0.05007	0.0543	0.05644	0.1325	0.8572	0.109033055555556	1	244	LUAD	Tumor
1094	TCGA-78-7537-01	0.08268	0.06556	0.09554	0.09585	0.09064	0.03937	0.06507	0.08777	0.00433	0.1005	0.07116	0.007507	0.1257	0.06248	0.05386	0.4365	0.2593	0.9085	0.147350944444444	1	1622	LUAD	Tumor
1095	TCGA-78-7539-01	0.07373	0.05333	0.07113	0.07806	0.08035	0.03401	0.06085	0.07068	0.00449	0.08023	0.04933	0.01692	0.09939	0.04301	0.05155	0.06053	0.2007	0.8219	0.108343888888889	0	791	LUAD	Tumor
1096	TCGA-78-7540-01	0.09877	0.05269	0.07795	0.0795	0.07284	0.03198	0.05422	0.05481	0.006364	0.07629	0.05854	0.03376	0.09436	0.06112	0.04367	0.05476	0.2001	0.8915	0.113512444444444	1	1197	LUAD	Tumor
1097	TCGA-78-7542-01	0.08199	0.04985	0.06992	0.08848	0.07393	0.04581	0.05917	0.06381	0	0.09624	0.06416	0.03866	0.08718	0.05365	0.04412	0.09506	0.2193	0.9029	0.118568333333333	1	321	LUAD	Tumor
1098	TCGA-78-7633-01	0.07469	0.06188	0.07609	0.1151	0.0652	0.03777	0.05777	0.06418	0.01514	0.06484	0.05698	0.05064	0.08842	0.0493	0.05151	0.05647	0.2228	0.8653	0.115226666666667	1	1528	LUAD	Tumor
1099	TCGA-78-8640-01	0.07648	0.03542	0.04148	0.07347	0.06276	0.02553	0.05357	0.05381	0.008996	0.0597	0.0626	0.03446	0.08813	0.04926	0.03753	0.04756	0.2537	0.8759	0.107797555555556	0	7062	LUAD	Tumor
1100	TCGA-78-8648-01	0.06174	0.02949	0.0399	0.04672	0.05992	0.08331	0.04398	0.05574	0.006462	0.06895	0.04749	0.04926	0.08113	0.03452	0.04153	0.04569	0.2799	0.8505	0.107012888888889	1	1209	LUAD	Tumor
1101	TCGA-78-8655-01	0.07411	0.04269	0.05443	0.05481	0.06409	0.03294	0.06178	0.06622	0.01159	0.08601	0.06146	0.02611	0.07607	0.05043	0.05445	0.381	0.3588	0.9181	0.137505	0	2360	LUAD	Tumor
1102	TCGA-78-8660-01	0.06722	0.03974	0.05871	0.04234	0.06332	0.04011	0.05484	0.0601	0.006906	0.08753	0.05664	0.03537	0.08934	0.0472	0.04953	0.05353	0.3034	0.8748	0.112812555555556	1	321	LUAD	Tumor
1103	TCGA-78-8662-01	0.08503	0.04416	0.05438	0.05375	0.062	0.03599	0.05567	0.06068	0.01144	0.08722	0.08432	0.03776	0.08918	0.04635	0.04824	0.06057	0.166	0.9002	0.110163333333333	1	3361	LUAD	Tumor
1104	TCGA-79-5596-01	0.03807	0.04408	0.03484	0.06276	0.05216	0.04049	0.03018	0.02542	0.0171	0.03509	0.02795	0.02719	0.07122	0.01918	0.04305	0.02808	0.1068	0.901	0.0891477777777778	0	NA	LUSC	Tumor
1105	TCGA-80-5607-01	0.1029	0.08811	0.1052	0.1368	0.1063	0.06248	0.07207	0.07577	0.02195	0.09835	0.1097	0.0406	0.115	0.07025	0.1122	0.08328	0.2155	0.8562	0.13737	0	NA	LUAD	Tumor
1106	TCGA-80-5608-01	0.08498	0.0632	0.08631	0.08869	0.09224	0.02725	0.06316	0.06531	0.00928	0.06149	0.06199	0.043	0.125	0.05294	0.0859	0.07034	0.2787	0.846	0.122543333333333	0	2832	LUAD	Tumor
1107	TCGA-80-5611-01	0.08043	0.04787	0.06358	0.06929	0.06312	0.08578	0.04187	0.05169	0.04143	0.07436	0.04854	0.04707	0.1134	0.04805	0.06154	0.0456	0.2074	0.8694	0.114467777777778	0	2595	LUAD	Tumor
1108	TCGA-81-5910-01	0.0341	0.03117	0.03067	0.04713	0.04165	0.0264	0.02512	0.02838	0.01115	0.03404	0.02608	0.02486	0.0355	0.01908	0.04552	0.02376	0.08018	0.8343	0.0777272222222222	1	49	GBM	Tumor
1109	TCGA-81-5911-01	0.06306	0.04151	0.05088	0.08536	0.0774	0.02574	0.03592	0.04461	0.01159	0.05541	0.03512	0.01956	0.09067	0.03669	0.04699	0.04181	0.1404	0.8693	0.0984455555555556	0	539	GBM	Tumor
1110	TCGA-83-5908-01	0.09323	0.0481	0.07655	0.07169	0.07686	0.06505	0.07281	0.07137	0.02382	0.1132	0.09253	0.04328	0.1105	0.06657	0.09423	0.07325	0.3346	0.8778	0.133635555555556	0	824	LUAD	Tumor
1111	TCGA-85-6175-01	0.04212	0.07673	0.06807	0.04805	0.05939	0.03254	0.03316	0.02793	0.01719	0.05259	0.03656	0.02633	0.08364	0.03587	0.04402	0.04379	0.1917	0.9137	0.101854444444444	1	294	LUSC	Tumor
1112	TCGA-85-6560-01	0.06214	0.02908	0.04854	0.05892	0.06574	0.02641	0.03253	0.02619	0.01572	0.04447	0.04058	0.02837	0.08166	0.02896	0.04588	0.03657	0.211	0.934	0.100931111111111	0	1259	LUSC	Tumor
1113	TCGA-85-6561-01	0.04106	0.02269	0.03728	0.04589	0.05408	0.02945	0.02967	0.02174	0.01878	0.02994	0.025	0.03178	0.0593	0.03127	0.05139	0.03692	0.1774	0.8912	0.0908244444444444	0	1224	LUSC	Tumor
1114	TCGA-85-6798-01	0.04317	0.04327	0.03488	0.05493	0.0453	0.0332	0.02318	0.0242	0.01524	0.03507	0.0224	0.02468	0.05218	0.01922	0.03848	0.02921	0.1682	0.9106	0.0898561111111111	1	195	LUSC	Tumor
1115	TCGA-85-7696-01	0.06142	0.07217	0.0757	0.1032	0.06595	0.0288	0.03025	0.04345	0.01401	0.04045	0.03324	0.02217	0.08817	0.0369	0.04223	0.03007	0.1063	0.9373	0.101765555555556	0	1111	LUSC	Tumor
1116	TCGA-85-7697-01	0.0605	0.08682	0.06977	0.06848	0.06399	0.03847	0.03044	0.0304	0.01448	0.04953	0.0239	0.02217	0.05677	0.03513	0.05508	0.04144	0.2368	0.9104	0.105253888888889	0	1063	LUSC	Tumor
1117	TCGA-85-7698-01	0.05011	0.03131	0.04417	0.04016	0.05066	0.03737	0.03608	0.03691	0.01509	0.03703	0.02826	0.02592	0.06187	0.03037	0.03988	0.0402	0.0912	0.9342	0.0905994444444444	0	952	LUSC	Tumor
1118	TCGA-85-7699-01	0.05506	0.03129	0.05797	0.07285	0.05337	0.04308	0.02798	0.02894	0.01608	0.04307	0.03585	0.02734	0.07065	0.02661	0.03397	0.02972	0.1469	0.9059	0.0948127777777778	1	1001	LUSC	Tumor
1119	TCGA-85-7710-01	0.03479	0.02804	0.03559	0.05446	0.04681	0.03862	0.03425	0.02702	0.01581	0.03193	0.03329	0.02093	0.0571	0.01694	0.03952	0.0385	0.1679	0.917	0.0910277777777778	0	42	LUSC	Tumor
1120	TCGA-85-7843-01	0.05157	0.02951	0.07884	0.08202	0.04689	0.02878	0.02525	0.02923	0.01471	0.05053	0.02957	0.02287	0.05663	0.03124	0.03739	0.03118	0.1417	0.9163	0.0946783333333333	0	35	LUSC	Tumor
1121	TCGA-85-7844-01	0.05468	0.02895	0.07586	0.07593	0.0615	0.0335	0.04213	0.05076	0.01345	0.04645	0.02964	0.02905	0.08021	0.03335	0.04043	0.03036	0.1684	0.8937	0.0993527777777778	0	911	LUSC	Tumor
1122	TCGA-85-7950-01	0.03539	0.02156	0.03643	0.06992	0.04509	0.05061	0.04044	0.0406	0.02226	0.03703	0.0275	0.039	0.1187	0.03215	0.03765	0.03737	0.2377	0.943	0.104022222222222	0	576	LUSC	Tumor
1123	TCGA-85-8048-01	0.05464	0.02213	0.03831	0.04673	0.0595	0.02728	0.02892	0.03137	0.01397	0.0436	0.02307	0.02666	0.04687	0.01977	0.03104	0.0308	0.2317	0.8612	0.0909755555555556	0	765	LUSC	Tumor
1124	TCGA-85-8049-01	0.06464	0.04964	0.04107	0.07395	0.07014	0.0289	0.03149	0.02736	0.01262	0.04016	0.02665	0.02881	0.05091	0.0279	0.03769	0.02991	0.2368	0.8798	0.0976911111111111	0	579	LUSC	Tumor
1125	TCGA-85-8052-01	0.05674	0.02184	0.03319	0.04429	0.03555	0.03005	0.03313	0.02618	0.01428	0.04074	0.03158	0.02367	0.05047	0.02298	0.05108	0.04179	0.1045	0.9299	0.0884422222222222	0	734	LUSC	Tumor
1126	TCGA-85-8070-01	0.07718	0.04132	0.05611	0.0521	0.04762	0.03605	0.03502	0.026	0.01593	0.03785	0.03281	0.03278	0.0441	0.02878	0.05648	0.02234	0.138	0.9411	0.0956427777777778	0	960	LUSC	Tumor
1127	TCGA-85-8071-01	0.06254	0.02703	0.03706	0.0424	0.05473	0.0332	0.02822	0.02467	0.0162	0.04033	0.03145	0.02911	0.05334	0.02638	0.05188	0.02275	0.08047	0.9394	0.0889533333333333	0	815	LUSC	Tumor
1128	TCGA-85-8072-01	0.04367	0.03265	0.03887	0.0543	0.05867	0.03566	0.05126	0.02693	0.01738	0.04145	0.04177	0.03638	0.04829	0.02628	0.04359	0.03367	0.153	0.9048	0.0938122222222222	0	932	LUSC	Tumor
1129	TCGA-85-8276-01	0.05731	0.02909	0.03981	0.03818	0.05674	0.03485	0.04009	0.03204	0.01399	0.05233	0.04145	0.03014	0.05114	0.03189	0.0386	0.03151	0.1837	0.9273	0.09612	0	1050	LUSC	Tumor
1130	TCGA-85-8277-01	0.03918	0.01631	0.02213	0.03149	0.04223	0.07486	0.05834	0.04549	0.02114	0.05118	0.04618	0.04502	0.05716	0.02759	0.04777	0.03975	0.1849	0.952	0.100151111111111	1	307	LUSC	Tumor
1131	TCGA-85-8287-01	0.04646	0.02412	0.03507	0.03745	0.05186	0.03783	0.03331	0.03508	0.02181	0.04041	0.04621	0.026	0.06577	0.03419	0.03784	0.04197	0.1597	0.8951	0.0927877777777778	1	23	LUSC	Tumor
1132	TCGA-85-8288-01	0.04988	0.02286	0.03792	0.03688	0.05031	0.04291	0.0468	0.03448	0.01897	0.04653	0.05369	0.03017	0.05517	0.02829	0.03948	0.03119	0.1487	0.9182	0.0940238888888889	1	402	LUSC	Tumor
1133	TCGA-85-8350-01	0.05484	0.02524	0.03222	0.04522	0.05463	0.03864	0.0341	0.03329	0.01797	0.0449	0.03724	0.02693	0.07783	0.03449	0.04232	0.03764	0.2278	0.8889	0.0974555555555556	0	683	LUSC	Tumor
1134	TCGA-85-8351-01	0.04282	0.02336	0.03471	0.03697	0.05961	0.03731	0.04193	0.04081	0.01551	0.05214	0.03685	0.02253	0.05969	0.03025	0.03072	0.0327	0.1477	0.9381	0.0935394444444445	0	510	LUSC	Tumor
1135	TCGA-85-8352-01	0.05708	0.05188	0.05541	0.05335	0.07791	0.04024	0.03867	0.03403	0.01443	0.04838	0.03677	0.0378	0.05725	0.03082	0.0568	0.04791	0.1018	0.9365	0.0987238888888889	1	161	LUSC	Tumor
1136	TCGA-85-8353-01	0.04487	0.01602	0.02391	0.03082	0.04706	0.06061	0.0369	0.05491	0.01879	0.0461	0.05365	0.04004	0.05106	0.02127	0.03571	0.02578	0.1675	0.9463	0.0956277777777778	1	94	LUSC	Tumor
1137	TCGA-85-8354-01	0.06738	0.03223	0.05506	0.07961	0.05439	0.03904	0.03836	0.04914	0.01636	0.04978	0.03667	0.03572	0.05719	0.02041	0.04591	0.03212	0.1449	0.945	0.0999594444444444	0	995	LUSC	Tumor
1138	TCGA-85-8355-01	0.05072	0.01715	0.03466	0.02707	0.04069	0.0566	0.03583	0.03479	0.01636	0.03129	0.03455	0.03362	0.03431	0.02036	0.03279	0.03092	0.2327	0.94	0.0946894444444444	0	61	LUSC	Tumor
1139	TCGA-85-8479-01	0.04339	0.04698	0.03883	0.0354	0.0435	0.03983	0.04088	0.03117	0.01626	0.06534	0.03187	0.03316	0.06314	0.02116	0.05799	0.03516	0.2593	0.9317	0.101947777777778	0	468	LUSC	Tumor
1140	TCGA-85-8481-01	0.04343	0.04858	0.03374	0.03333	0.04881	0.05013	0.03208	0.03495	0.01513	0.03631	0.03019	0.03306	0.08653	0.02712	0.03376	0.02467	0.2224	0.9034	0.0965344444444444	1	236	LUSC	Tumor
1141	TCGA-85-8580-01	0.03892	0.02209	0.04781	0.0327	0.0392	0.03226	0.0367	0.03196	0.01538	0.05194	0.04427	0.04087	0.06441	0.02888	0.0341	0.03108	0.2035	0.9119	0.0948872222222222	0	1113	LUSC	Tumor
1142	TCGA-85-8582-01	0.0498	0.02364	0.04042	0.03604	0.04355	0.04408	0.03626	0.04219	0.01661	0.03763	0.03529	0.03315	0.05675	0.02413	0.04146	0.03103	0.2158	0.8937	0.0945294444444444	0	1160	LUSC	Tumor
1143	TCGA-85-8584-01	0.05831	0.02028	0.04577	0.02868	0.04041	0.03189	0.02943	0.03135	0.01596	0.04129	0.0279	0.02455	0.05599	0.02476	0.03502	0.02732	0.1797	0.872	0.0883672222222222	1	383	LUSC	Tumor
1144	TCGA-85-8664-01	0.05513	0.02261	0.04005	0.03859	0.05179	0.02966	0.03398	0.03278	0.01599	0.04954	0.04665	0.03188	0.05364	0.02315	0.03853	0.04691	0.1176	0.8935	0.09011	1	550	LUSC	Tumor
1145	TCGA-85-8666-01	0.04448	0.02104	0.03151	0.03669	0.04565	0.03925	0.03842	0.04201	0.01387	0.0522	0.04056	0.04131	0.05102	0.02593	0.03816	0.03143	0.2812	0.9348	0.100529444444444	1	687	LUSC	Tumor
1146	TCGA-85-A4CL-01	0.02648	0.01648	0.02686	0.02909	0.05273	0.03604	0.02526	0.0383	0.01585	0.02156	0.02982	0.03261	0.04318	0.02008	0.02966	0.02127	0.1026	0.845	0.0784927777777778	1	921	LUSC	Tumor
1147	TCGA-85-A4CN-01	0.03741	0.02691	0.04377	0.04005	0.04773	0.04922	0.04215	0.0317	0.0266	0.03589	0.03962	0.06598	0.05749	0.02952	0.06368	0.03983	0.204	0.8708	0.0973527777777778	0	1038	LUSC	Tumor
1148	TCGA-85-A4JB-01	0.03736	0.03679	0.03517	0.03306	0.06194	0.03901	0.03632	0.03143	0.01885	0.03158	0.03377	0.03729	0.0513	0.02923	0.05485	0.035	0.2235	0.923	0.0971916666666667	0	942	LUSC	Tumor
1149	TCGA-85-A4JC-01	0.03083	0.01988	0.02988	0.04675	0.04675	0.02926	0.02508	0.03199	0.01464	0.02609	0.02993	0.04024	0.04516	0.01784	0.04162	0.02494	0.2727	0.9108	0.0935766666666667	1	604	LUSC	Tumor
1150	TCGA-85-A4PA-01	0.03669	0.03366	0.03849	0.05083	0.03562	0.03101	0.02626	0.02492	0.01165	0.01919	0.02883	0.04853	0.04117	0.01588	0.03845	0.03494	0.3511	0.9306	0.0998788888888889	0	741	LUSC	Tumor
1151	TCGA-85-A4QQ-01	0.03867	0.02099	0.0338	0.03869	0.06021	0.03152	0.02717	0.02708	0.01967	0.04015	0.03218	0.02682	0.05124	0.02898	0.05453	0.0398	0.2272	0.8889	0.0937555555555556	1	927	LUSC	Tumor
1152	TCGA-85-A4QR-01	0.03182	0.02317	0.0219	0.03369	0.03077	0.02563	0.03067	0.02144	0.01706	0.02551	0.02742	0.04885	0.04325	0.02056	0.065	0.02395	0.1434	0.9109	0.0858327777777778	0	600	LUSC	Tumor
1153	TCGA-85-A50M-01	0.03059	0.03129	0.03615	0.03513	0.05527	0.048	0.03976	0.04034	0.02018	0.0543	0.03836	0.05396	0.05097	0.0275	0.06249	0.03018	0.3268	0.9175	0.105487222222222	1	826	LUSC	Tumor
1154	TCGA-85-A50Z-01	0.04688	0.02815	0.03666	0.04361	0.04698	0.03139	0.04756	0.03307	0.01459	0.02945	0.03531	0.03372	0.06203	0.03179	0.04746	0.03585	0.2518	0.8894	0.0969833333333333	0	493	LUSC	Tumor
1155	TCGA-85-A510-01	0.02939	0.01752	0.02886	0.02924	0.04493	0.04506	0.0282	0.03928	0.01824	0.02423	0.02445	0.0442	0.06057	0.03474	0.04091	0.0197	0.13	0.8552	0.0841511111111111	0	482	LUSC	Tumor
1156	TCGA-85-A511-01	0.03515	0.03476	0.0383	0.03852	0.05133	0.05056	0.03862	0.03879	0.02252	0.0475	0.03715	0.06847	0.06706	0.03511	0.06778	0.04176	0.2745	0.8943	0.104565555555556	1	455	LUSC	Tumor
1157	TCGA-85-A512-01	0.02264	0.01705	0.02552	0.02426	0.02554	0.03717	0.02716	0.02637	0.02122	0.02513	0.02653	0.03787	0.04321	0.0195	0.03922	0.0208	0.125	0.9377	0.0834383333333333	0	465	LUSC	Tumor
1158	TCGA-85-A513-01	0.04953	0.02131	0.0504	0.03465	0.06485	0.03647	0.04007	0.04888	0.01718	0.0333	0.03391	0.03329	0.05996	0.02245	0.03199	0.02553	0.2148	0.9176	0.0964538888888889	0	910	LUSC	Tumor
1159	TCGA-85-A53L-01	0.03632	0.02526	0.04357	0.03043	0.04509	0.03108	0.02967	0.04969	0.01549	0.02934	0.03218	0.02995	0.05783	0.02568	0.03134	0.02884	0.2003	0.8687	0.0894866666666667	0	377	LUSC	Tumor
1160	TCGA-85-A5B5-01	0.03056	0.02124	0.0314	0.0319	0.04266	0.04652	0.03513	0.05139	0.0177	0.02069	0.02487	0.07433	0.03492	0.02003	0.03691	0.02578	0.1827	0.9347	0.0924127777777778	0	111	LUSC	Tumor
1161	TCGA-86-6562-01	0.08819	0.03752	0.0618	0.08396	0.06458	0.04949	0.06308	0.05989	0.02134	0.08468	0.05956	0.06854	0.08035	0.06373	0.06266	0.05934	0.2379	0.8935	0.118895	1	376	LUAD	Tumor
1162	TCGA-86-6851-01	0.07054	0.07939	0.08514	0.09438	0.0886	0.04502	0.05865	0.06904	0.008003	0.07911	0.07897	0.05795	0.09646	0.05096	0.07547	0.07397	0.2436	0.89	0.124736277777778	0	179	LUAD	Tumor
1163	TCGA-86-7701-01	0.0913	0.05486	0.06815	0.09527	0.09541	0.04292	0.07118	0.06733	0.02037	0.07084	0.0598	0.03338	0.09754	0.06235	0.07616	0.04954	0.2101	0.8666	0.118505555555556	0	947	LUAD	Tumor
1164	TCGA-86-7711-01	0.1003	0.05639	0.07254	0.09561	0.08669	0.0415	0.06383	0.07138	0.00415	0.07995	0.06576	0.07067	0.1012	0.05938	0.06259	0.06631	0.4023	0.8757	0.132013888888889	1	1046	LUAD	Tumor
1165	TCGA-86-7713-01	0.07755	0.06882	0.07815	0.08128	0.07759	0.05871	0.07747	0.06774	0.01828	0.1275	0.07791	0.04344	0.1063	0.05655	0.07837	0.05659	0.2178	0.898	0.126002777777778	0	1157	LUAD	Tumor
1166	TCGA-86-7714-01	0.09001	0.1195	0.06801	0.1043	0.08717	0.05996	0.07348	0.07612	0.02658	0.09233	0.07617	0.03883	0.146	0.04909	0.08144	0.09389	0.2142	0.8562	0.130737777777778	1	625	LUAD	Tumor
1167	TCGA-86-7953-01	0.1009	0.05202	0.06903	0.1035	0.08019	0.03816	0.08049	0.0896	0.02289	0.07656	0.0811	0.04847	0.09185	0.05754	0.06998	0.07985	0.2929	0.8104	0.124746111111111	0	997	LUAD	Tumor
1168	TCGA-86-7954-01	0.08766	0.0519	0.0553	0.08515	0.07501	0.02199	0.02202	0.05612	0.01822	0.05824	0.06997	0.04231	0.07815	0.06285	0.06206	0.07246	0.2562	0.8716	0.113733888888889	0	605	LUAD	Tumor
1169	TCGA-86-7955-01	0.06747	0.05316	0.05433	0.0773	0.06655	0.08146	0.05681	0.06302	0.00897	0.1194	0.05063	0.02264	0.08102	0.06613	0.09833	0.04828	0.1289	0.8952	0.113311111111111	0	1072	LUAD	Tumor
1170	TCGA-86-8054-01	0.06988	0.03825	0.07685	0.1143	0.06823	0.06169	0.05349	0.04943	0.005436	0.08154	0.07792	0.02982	0.07594	0.04795	0.06702	0.05199	0.1215	0.7763	0.103752	0	1148	LUAD	Tumor
1171	TCGA-86-8055-01	0.07647	0.0576	0.05601	0.1019	0.07686	0.02835	0.04185	0.04794	0.006492	0.07631	0.04696	0.02262	0.088	0.04656	0.05734	0.05381	0.2138	0.851	0.108326222222222	1	124	LUAD	Tumor
1172	TCGA-86-8056-01	0.07565	0.04518	0.06122	0.06815	0.05789	0.03332	0.05474	0.03799	0.005091	0.07104	0.037	0.03289	0.08977	0.05386	0.05204	0.05698	0.2409	0.8906	0.109128388888889	0	139	LUAD	Tumor
1173	TCGA-86-8073-01	0.08676	0.06758	0.07408	0.07	0.07375	0.02473	0.03895	0.03076	0.01082	0.07122	0.04628	0.0181	0.07796	0.03944	0.07043	0.06458	0.3047	0.8641	0.113013333333333	0	740	LUAD	Tumor
1174	TCGA-86-8074-01	0.08196	0.04023	0.07368	0.08584	0.05252	0.01297	0.05336	0.04165	0.01637	0.05595	0.05278	0.04127	0.07403	0.0457	0.05387	0.05336	0.2222	0.9021	0.10888	0	24	LUAD	Tumor
1175	TCGA-86-8075-01	0.07813	0.04858	0.06203	0.07275	0.07682	0.03715	0.05302	0.04747	0.009957	0.06093	0.04953	0.02298	0.07779	0.05003	0.05238	0.04415	0.2374	0.8433	0.106910944444444	1	694	LUAD	Tumor
1176	TCGA-86-8076-01	0.08167	0.05007	0.05856	0.07762	0.07869	0.03499	0.04945	0.03992	0.01141	0.07744	0.09165	0.03566	0.07986	0.04958	0.08034	0.1019	0.2732	0.8586	0.118367222222222	0	993	LUAD	Tumor
1177	TCGA-86-8278-01	0.08187	0.05285	0.05528	0.07287	0.08389	0.04635	0.0723	0.06155	0.01275	0.06819	0.06408	0.02732	0.099	0.05784	0.06984	0.0762	0.2763	0.8862	0.12026	0	944	LUAD	Tumor
1178	TCGA-86-8279-01	0.09954	0.06516	0.08362	0.08702	0.0891	0.05082	0.06793	0.0889	0.01933	0.1263	0.08557	0.05106	0.1025	0.05909	0.07456	0.07806	0.2148	0.8893	0.129592222222222	0	949	LUAD	Tumor
1179	TCGA-86-8280-01	0.08435	0.04597	0.0725	0.07329	0.073	0.06749	0.06988	0.07764	0.01927	0.08481	0.06222	0.03943	0.09896	0.06181	0.08037	0.05566	0.2585	0.876	0.122286111111111	0	701	LUAD	Tumor
1180	TCGA-86-8281-01	0.0718	0.04925	0.06264	0.07362	0.08895	0.05688	0.0633	0.07832	0.0298	0.09313	0.07298	0.04719	0.08114	0.06072	0.05543	0.06215	0.2438	0.8543	0.119188888888889	0	0	LUAD	Tumor
1181	TCGA-86-8358-01	0.07185	0.05767	0.0695	0.09273	0.09086	0.03863	0.08849	0.05507	0.01878	0.05945	0.06006	0.01656	0.07517	0.04535	0.06446	0.05823	0.2033	0.8718	0.11322	0	653	LUAD	Tumor
1182	TCGA-86-8359-01	0.08115	0.05658	0.05547	0.07067	0.06312	0.03313	0.05699	0.07604	0.01881	0.07858	0.06127	0.03124	0.0908	0.04874	0.06187	0.06616	0.2306	0.9126	0.116323333333333	1	444	LUAD	Tumor
1183	TCGA-86-8585-01	0.06459	0.03155	0.06568	0.05393	0.06343	0.04315	0.04644	0.0634	0.007823	0.07697	0.04938	0.0303	0.08088	0.04319	0.06919	0.07359	0.2907	0.9082	0.114577388888889	0	353	LUAD	Tumor
1184	TCGA-86-8668-01	0.07933	0.04465	0.07071	0.05538	0.07077	0.05799	0.04876	0.06251	0.02852	0.09519	0.07019	0.05158	0.08603	0.04348	0.05383	0.0801	0.1731	0.9047	0.115378888888889	0	423	LUAD	Tumor
1185	TCGA-86-8669-01	0.08687	0.04231	0.06943	0.05903	0.06722	0.02626	0.07018	0.07126	0.008557	0.0832	0.06342	0.04716	0.08934	0.05756	0.05502	0.06251	0.2419	0.8725	0.115207055555556	0	938	LUAD	Tumor
1186	TCGA-86-8671-01	0.08111	0.03611	0.0573	0.05678	0.05962	0.05124	0.06542	0.05792	0.01352	0.06828	0.05502	0.05473	0.07092	0.04382	0.04339	0.05761	0.2513	0.8833	0.111521666666667	0	839	LUAD	Tumor
1187	TCGA-86-8672-01	0.06083	0.02823	0.04756	0.04605	0.0532	0.05477	0.04917	0.07783	0.01211	0.07859	0.05415	0.062	0.06385	0.03053	0.05311	0.04545	0.2102	0.8969	0.106918333333333	1	19	LUAD	Tumor
1188	TCGA-86-8673-01	0.08565	0.03927	0.06769	0.06417	0.07137	0.04882	0.06052	0.07658	0.01047	0.0816	0.06978	0.07215	0.08229	0.05554	0.06399	0.05269	0.2849	0.887	0.120804444444444	0	862	LUAD	Tumor
1189	TCGA-86-8674-01	0.07647	0.04701	0.05758	0.06549	0.07789	0.03046	0.07551	0.05477	0.01345	0.07641	0.06293	0.0328	0.0762	0.04982	0.05856	0.05756	0.2468	0.8321	0.110656111111111	0	806	LUAD	Tumor
1190	TCGA-86-A456-01	0.09476	0.05904	0.07231	0.08417	0.06838	0.06677	0.05299	0.08798	0.02201	0.09714	0.06963	0.05592	0.09991	0.06559	0.1141	0.2351	0.3653	0.8617	0.142933333333333	0	896	LUAD	Tumor
1191	TCGA-86-A4D0-01	0.08909	0.0636	0.07386	0.07815	0.07515	0.05526	0.07159	0.07593	0.007265	0.0919	0.07827	0.05209	0.09437	0.06715	0.06894	0.05473	0.1887	0.8832	0.120513611111111	1	116	LUAD	Tumor
1192	TCGA-86-A4JF-01	0.05695	0.03822	0.05712	0.0532	0.0558	0.06076	0.04053	0.06736	0.02082	0.04919	0.04862	0.05964	0.08666	0.04156	0.06299	0.06405	0.2802	0.875	0.112148333333333	1	737	LUAD	Tumor
1193	TCGA-86-A4P7-01	0.05991	0.04152	0.05843	0.0541	0.05814	0.02763	0.04887	0.06904	0.0177	0.05772	0.05975	0.04345	0.08732	0.04104	0.05014	0.04586	0.2584	0.8288	0.10599	0	415	LUAD	Tumor
1194	TCGA-86-A4P8-01	0.04986	0.04801	0.05023	0.04927	0.06838	0.02847	0.05176	0.03949	0.01259	0.04719	0.05578	0.02287	0.1031	0.045	0.04276	0.05792	0.2615	0.8623	0.10536	0	805	LUAD	Tumor
1195	TCGA-87-5896-01	0.04091	0.03207	0.0202	0.04294	0.05122	0.02237	0.02441	0.01878	0.01571	0.02024	0.02956	0.02454	0.04803	0.01675	0.0384	0.02016	0.07053	0.9276	0.0813566666666667	0	800	GBM	Tumor
1196	TCGA-90-6837-01	0.02561	0.01966	0.0469	0.04189	0.04017	0.0319	0.03313	0.01919	0.01747	0.03808	0.02576	0.02702	0.0906	0.03482	0.06455	0.03409	0.1821	0.9258	0.0943744444444444	0	758	LUSC	Tumor
1197	TCGA-90-7766-01	0.0425	0.0367	0.03085	0.06011	0.04886	0.02859	0.02822	0.03917	0.01444	0.04119	0.02767	0.03385	0.05919	0.02241	0.03822	0.02778	0.09863	0.8879	0.0870155555555556	0	289	LUSC	Tumor
1198	TCGA-90-7767-01	0.04708	0.05932	0.03611	0.06442	0.06981	0.03767	0.04561	0.03294	0.0139	0.0411	0.03137	0.02505	0.06348	0.04304	0.036	0.02923	0.1434	0.9139	0.0963016666666667	0	89	LUSC	Tumor
1199	TCGA-90-7769-01	0.06003	0.03331	0.0686	0.04893	0.04742	0.03207	0.02428	0.0295	0.01814	0.05477	0.02531	0.03422	0.06499	0.01994	0.04592	0.05102	0.1194	0.9002	0.093225	0	358	LUSC	Tumor
1200	TCGA-90-7964-01	0.06728	0.04613	0.06218	0.05831	0.06765	0.02662	0.03469	0.03059	0.01202	0.03918	0.03687	0.01886	0.07104	0.04432	0.025	0.0389	0.07854	0.8797	0.0909933333333333	0	428	LUSC	Tumor
1201	TCGA-90-A4ED-01	0.02806	0.02526	0.02818	0.03662	0.04384	0.02553	0.02671	0.01824	0.01589	0.02651	0.02438	0.03827	0.06436	0.02358	0.05474	0.02421	0.09498	0.8453	0.0802588888888889	0	615	LUSC	Tumor
1202	TCGA-90-A4EE-01	0.02912	0.01877	0.04359	0.03196	0.03455	0.02746	0.01945	0.02477	0.01537	0.02231	0.03094	0.07313	0.0454	0.01657	0.03622	0.02261	0.141	0.9139	0.0859511111111111	0	688	LUSC	Tumor
1203	TCGA-90-A59Q-01	0.03414	0.01543	0.02335	0.03522	0.0375	0.03942	0.02283	0.05454	0.01514	0.02112	0.02362	0.03512	0.05268	0.01839	0.02718	0.02713	0.2218	0.8595	0.086895	1	322	LUSC	Tumor
1204	TCGA-91-6828-01	0.06295	0.06195	0.08224	0.07202	0.07687	0.007732	0.06003	0.0597	0.01847	0.04117	0.06137	0.01398	0.09526	0.06634	0.07009	0.06499	0.2646	0.8534	0.112953444444444	0	323	LUAD	Tumor
1205	TCGA-91-6829-01	0.0931	0.06681	0.07606	0.09722	0.08662	0.04676	0.06815	0.07688	0.01567	0.06747	0.07697	0.05131	0.1237	0.06028	0.07707	0.0719	0.2168	0.8794	0.125120555555556	1	1258	LUAD	Tumor
1206	TCGA-91-6830-01	0.1219	0.1589	0.123	0.1432	0.1042	0.09538	0.09201	0.06716	0.05397	0.1095	0.1252	0.07218	0.1387	0.06094	0.2017	0.09417	0.354	0.8685	0.165811666666667	0	60	LUAD	Tumor
1207	TCGA-91-6831-01	0.07569	0.05713	0.08436	0.08395	0.08205	0.03711	0.07472	0.06328	0.0334	0.0584	0.08011	0.02531	0.09572	0.05782	0.07127	0.05322	0.2109	0.8632	0.117091111111111	0	310	LUAD	Tumor
1208	TCGA-91-6835-01	0.07317	0.07898	0.079	0.0851	0.08544	0.04396	0.0713	0.06152	0.01625	0.07046	0.06321	0.02793	0.09855	0.05795	0.07669	0.05451	0.3471	0.8794	0.12614	0	79	LUAD	Tumor
1209	TCGA-91-6836-01	0.06628	0.1153	0.08754	0.07687	0.06753	0.03329	0.04878	0.07582	0.01876	0.06003	0.07176	0.03517	0.09486	0.04943	0.07399	0.05629	0.1959	0.8595	0.11595	0	417	LUAD	Tumor
1210	TCGA-91-6840-01	0.07995	0.08186	0.06797	0.06178	0.06463	0.03503	0.06963	0.06286	0.003097	0.06711	0.07171	0.03009	0.1086	0.04771	0.0581	0.05293	0.2573	0.8997	0.117780944444444	0	372	LUAD	Tumor
1211	TCGA-91-6847-01	0.05726	0.1007	0.09298	0.1089	0.09022	0.05329	0.06628	0.06921	0.06854	0.06178	0.07025	0.03907	0.09643	0.08329	0.09715	0.08703	0.1576	0.9139	0.128548888888889	0	842	LUAD	Tumor
1212	TCGA-91-6848-01	0.09963	0.09241	0.1067	0.1415	0.1013	0.07527	0.07085	0.05808	0.01233	0.09314	0.08746	0.05818	0.1446	0.09034	0.1172	0.07511	0.3335	0.8459	0.144638888888889	0	224	LUAD	Tumor
1213	TCGA-91-6849-01	0.07542	0.05899	0.07084	0.07216	0.08387	0.03657	0.0658	0.04968	0.001942	0.08317	0.06316	0.008183	0.09171	0.05418	0.07364	0.07385	0.4132	0.8775	0.125214722222222	0	35	LUAD	Tumor
1214	TCGA-91-7771-01	0.08611	0.05827	0.08207	0.08701	0.09004	0.04229	0.05946	0.08704	0.02021	0.1089	0.0852	0.0498	0.1095	0.0671	0.05546	0.07928	0.1961	0.8724	0.124235555555556	0	492	LUAD	Tumor
1215	TCGA-91-8496-01	0.07537	0.0327	0.05121	0.04667	0.06038	0.04784	0.05563	0.07485	0.02131	0.07032	0.05897	0.02788	0.08257	0.04588	0.04536	0.05471	0.2407	0.8878	0.110008333333333	0	505	LUAD	Tumor
1216	TCGA-91-8497-01	0.08715	0.04197	0.06018	0.0614	0.07328	0.03386	0.05133	0.05644	0.01294	0.08362	0.05391	0.03855	0.07136	0.04644	0.04464	0.08116	0.2186	0.8573	0.109673888888889	1	434	LUAD	Tumor
1217	TCGA-91-8499-01	0.05837	0.02896	0.05123	0.05007	0.05719	0.03703	0.05442	0.07269	0.004287	0.05744	0.06935	0.0482	0.0803	0.04566	0.05636	0.03439	0.1175	0.8813	0.100263722222222	0	36	LUAD	Tumor
1218	TCGA-91-A4BC-01	0.09071	0.0625	0.06693	0.08343	0.06644	0.0513	0.0623	0.06878	0.01565	0.07977	0.07467	0.03969	0.112	0.05453	0.1135	0.07034	0.2804	0.8729	0.12588	0	44	LUAD	Tumor
1219	TCGA-91-A4BD-01	0.08261	0.05442	0.0719	0.07711	0.08112	0.04156	0.0698	0.09171	0.02068	0.08555	0.0826	0.05725	0.1114	0.06188	0.06451	0.07461	0.1669	0.8818	0.120967222222222	0	603	LUAD	Tumor
1220	TCGA-92-7340-01	0.03904	0.02021	0.03332	0.03863	0.02247	0.05418	0.03358	0.05022	0.02976	0.05297	0.03399	0.09293	0.0587	0.01586	0.07059	0.02565	0.2495	0.934	0.103088888888889	0	82	LUSC	Tumor
1221	TCGA-92-7341-01	0.05227	0.02781	0.0731	0.06109	0.05179	0.03419	0.03231	0.0354	0.0192	0.03597	0.04801	0.03672	0.06293	0.03181	0.03446	0.01927	0.1387	0.904	0.0943905555555556	0	106	LUSC	Tumor
1222	TCGA-92-8063-01	0.06759	0.02299	0.03169	0.03713	0.0459	0.03008	0.02868	0.0232	0.01646	0.03444	0.03348	0.04237	0.04767	0.02105	0.03502	0.03407	0.2287	0.9143	0.0941566666666667	0	122	LUSC	Tumor
1223	TCGA-92-8064-01	0.04562	0.02873	0.0344	0.06212	0.05386	0.04088	0.02189	0.02822	0.01681	0.03883	0.02405	0.04658	0.04736	0.03462	0.04361	0.02579	0.1859	0.8497	0.0904983333333333	0	160	LUSC	Tumor
1224	TCGA-92-8065-01	0.07197	0.04364	0.04085	0.0576	0.05727	0.02484	0.0332	0.01669	0.0126	0.05283	0.0289	0.02242	0.086	0.04872	0.03325	0.04466	0.1839	0.8786	0.0965522222222222	0	70	LUSC	Tumor
1225	TCGA-93-7347-01	0.09313	0.06417	0.07688	0.07842	0.08305	0.07096	0.06262	0.06752	0.02785	0.07761	0.08222	0.03889	0.09827	0.05546	0.07525	0.1444	0.3276	0.8706	0.13305	0	683	LUAD	Tumor
1226	TCGA-93-7348-01	0.08524	0.0934	0.0867	0.08922	0.06419	0.03692	0.0647	0.05778	0.02705	0.05935	0.07363	0.03275	0.0917	0.0525	0.06701	0.0792	0.2858	0.857	0.122452222222222	0	531	LUAD	Tumor
1227	TCGA-93-8067-01	0.08107	0.04678	0.06386	0.08022	0.08129	0.05172	0.05568	0.07367	0.02414	0.09353	0.07386	0.03078	0.08437	0.05565	0.06824	0.07188	0.2301	0.8435	0.117241111111111	0	186	LUAD	Tumor
1228	TCGA-93-A4JN-01	0.05768	0.03399	0.0567	0.05183	0.0624	0.03689	0.04956	0.03358	0.0147	0.04955	0.05821	0.02985	0.06272	0.04285	0.04674	0.03838	0.1527	0.8595	0.0965461111111111	0	718	LUAD	Tumor
1229	TCGA-93-A4JO-01	0.06724	0.05745	0.06566	0.06	0.06648	0.02766	0.05192	0.06461	0.01996	0.05822	0.06656	0.04303	0.09882	0.05124	0.06914	0.05139	0.3782	0.8493	0.119271111111111	1	33	LUAD	Tumor
1230	TCGA-93-A4JP-01	0.05596	0.04424	0.04697	0.04859	0.05284	0.05877	0.03982	0.05419	0.01433	0.04494	0.05497	0.05674	0.07823	0.03368	0.04857	0.04376	0.2525	0.8593	0.104911111111111	0	578	LUAD	Tumor
1231	TCGA-93-A4JQ-01	0.06264	0.03177	0.05627	0.05138	0.05668	0.05284	0.05091	0.07443	0.02454	0.05084	0.05792	0.06045	0.07501	0.04288	0.05891	0.05502	0.2203	0.883	0.109210555555556	0	526	LUAD	Tumor
1232	TCGA-94-7033-01	0.038	0.02826	0.03966	0.0843	0.05566	0.02452	0.0297	0.02809	0.01835	0.03319	0.03517	0.02432	0.08792	0.028	0.03386	0.03158	0.1862	0.8722	0.0932766666666667	0	640	LUSC	Tumor
1233	TCGA-94-7557-01	0.06378	0.04191	0.07316	0.05525	0.06585	0.032	0.03726	0.0423	0.01255	0.042	0.028	0.02276	0.07116	0.03072	0.03204	0.04645	0.1889	0.8913	0.0987438888888889	1	5	LUSC	Tumor
1234	TCGA-94-7943-01	0.05334	0.02546	0.04449	0.04204	0.04231	0.05331	0.03929	0.03735	0.01991	0.04246	0.04727	0.03379	0.05571	0.02865	0.03954	0.03614	0.143	0.921	0.0947255555555556	0	559	LUSC	Tumor
1235	TCGA-94-8035-01	0.03738	0.02493	0.02782	0.07799	0.07075	0.03084	0.02497	0.03153	0.01477	0.05263	0.04255	0.03462	0.05471	0.02755	0.04795	0.0318	0.2854	0.9262	0.102466111111111	0	122	LUSC	Tumor
1236	TCGA-94-8490-01	0.04409	0.02964	0.05331	0.04307	0.06254	0.03824	0.03492	0.03676	0.01543	0.06204	0.03763	0.03566	0.05646	0.03122	0.04921	0.06975	0.1448	0.9382	0.0990538888888889	0	153	LUSC	Tumor
1237	TCGA-94-8491-01	0.05275	0.02174	0.06033	0.03598	0.0573	0.03009	0.03542	0.0284	0.01315	0.05346	0.03198	0.02801	0.07205	0.03274	0.05287	0.0453	0.2077	0.9232	0.0990261111111111	0	810	LUSC	Tumor
1238	TCGA-94-A4VJ-01	0.02999	0.02047	0.04356	0.04581	0.05537	0.02476	0.02871	0.02376	0.01491	0.0444	0.03482	0.03648	0.08482	0.01677	0.04441	0.01656	0.1442	0.8565	0.0870166666666667	0	430	LUSC	Tumor
1239	TCGA-94-A5I4-01	0.02766	0.01466	0.0382	0.03058	0.03661	0.03885	0.02634	0.05331	0.01901	0.02819	0.02656	0.04581	0.0398	0.02117	0.0332	0.02197	0.1585	0.9425	0.0890511111111111	0	491	LUSC	Tumor
1240	TCGA-94-A5I6-01	0.03785	0.01786	0.05401	0.04922	0.04449	0.03525	0.03058	0.08455	0.01387	0.02906	0.03596	0.04025	0.05525	0.03914	0.02609	0.02712	0.1529	0.8822	0.0919805555555556	0	538	LUSC	Tumor
1241	TCGA-95-7039-01	0.05666	0.05786	0.05686	0.09051	0.0985	0.08027	0.0521	0.0742	0.02811	0.03025	0.07101	0.03655	0.1027	0.04715	0.07579	0.06151	0.2542	0.9032	0.120968333333333	0	1272	LUAD	Tumor
1242	TCGA-95-7043-01	0.07139	0.05808	0.08225	0.1041	0.0659	0.07204	0.0671	0.07826	0.05092	0.06431	0.08354	0.1093	0.106	0.061	0.06925	0.07276	0.1295	0.8363	0.121222222222222	1	503	LUAD	Tumor
1243	TCGA-95-7562-01	0.06947	0.06129	0.0596	0.09665	0.07614	0.03948	0.03839	0.03247	0.01446	0.06354	0.05095	0.02647	0.09172	0.05655	0.0836	0.05281	0.2029	0.8686	0.110282777777778	1	87	LUAD	Tumor
1244	TCGA-95-7567-01	0.07543	0.05302	0.07211	0.09384	0.0761	0.03456	0.0635	0.05521	0.01049	0.08429	0.06744	0.04754	0.1123	0.04109	0.05118	0.06021	0.2276	0.8825	0.117133888888889	0	568	LUAD	Tumor
1245	TCGA-95-7944-01	0.07322	0.04638	0.06144	0.06717	0.06693	0.034	0.05411	0.05521	0.007881	0.05548	0.08431	0.01737	0.0711	0.04961	0.08992	0.06651	0.3236	0.8683	0.116252277777778	0	377	LUAD	Tumor
1246	TCGA-95-7947-01	0.06729	0.0343	0.05533	0.0518	0.05957	0.04968	0.05168	0.06055	0.01511	0.06267	0.05368	0.03059	0.0827	0.03723	0.04597	0.05004	0.1417	0.8494	0.0999605555555556	0	477	LUAD	Tumor
1247	TCGA-95-7948-01	0.07069	0.04333	0.06726	0.0911	0.06785	0.0568	0.07046	0.05551	0.03937	0.06714	0.05729	0.03222	0.08752	0.05504	0.06322	0.05354	0.1686	0.8822	0.11273	0	476	LUAD	Tumor
1248	TCGA-95-8039-01	0.08969	0.05351	0.07031	0.07206	0.08929	0.0553	0.05894	0.05559	0.0222	0.07638	0.07891	0.02267	0.115	0.05464	0.06991	0.09347	0.3155	0.8851	0.126581666666667	0	830	LUAD	Tumor
1249	TCGA-95-8494-01	0.07379	0.06561	0.06018	0.1001	0.08949	0.04801	0.06321	0.04974	0.0152	0.06815	0.04062	0.02753	0.09602	0.07199	0.05854	0.06766	0.1825	0.8529	0.112846666666667	0	84	LUAD	Tumor
1250	TCGA-95-A4VK-01	0.07872	0.04655	0.07518	0.07759	0.0697	0.06098	0.07486	0.05196	0.02671	0.07663	0.07154	0.08839	0.1194	0.05814	0.08129	0.07323	0.1839	0.8298	0.119142777777778	0	651	LUAD	Tumor
1251	TCGA-95-A4VN-01	0.06786	0.04621	0.07893	0.07379	0.07934	0.05519	0.07167	0.07471	0.02859	0.06905	0.07099	0.06353	0.1065	0.06261	0.07681	0.07983	0.2725	0.8398	0.123217222222222	0	553	LUAD	Tumor
1252	TCGA-95-A4VP-01	0.09234	0.07137	0.06664	0.08575	0.0682	0.05238	0.06119	0.06703	0.01557	0.08128	0.05644	0.0631	0.09898	0.05066	0.09162	0.07385	0.3125	0.8285	0.1243	0	605	LUAD	Tumor
1253	TCGA-96-7544-01	0.05019	0.02123	0.0387	0.05547	0.07876	0.02858	0.02456	0.05471	0.01281	0.04312	0.03086	0.02598	0.0647	0.03011	0.03533	0.03036	0.1492	0.9072	0.0934372222222222	1	2160	LUSC	Tumor
1254	TCGA-96-7545-01	0.05995	0.02633	0.03733	0.05116	0.06505	0.02955	0.02937	0.03362	0.01606	0.03856	0.02933	0.02337	0.05324	0.02369	0.03444	0.03581	0.1547	0.9329	0.0930255555555556	1	1736	LUSC	Tumor
1255	TCGA-96-8169-01	0.03853	0.01913	0.01918	0.03189	0.04207	0.0534	0.0486	0.03795	0.01911	0.04122	0.03558	0.03737	0.06866	0.02506	0.05411	0.03684	0.1783	0.947	0.0963333333333333	0	557	LUSC	Tumor
1256	TCGA-96-8170-01	0.04915	0.02067	0.03416	0.04241	0.05672	0.04544	0.0383	0.02842	0.01583	0.0404	0.02824	0.02661	0.06368	0.03455	0.03932	0.03373	0.1575	0.9133	0.0926905555555556	0	531	LUSC	Tumor
1257	TCGA-96-A4JL-01	0.03361	0.04307	0.05143	0.04407	0.03618	0.02416	0.02465	0.0236	0.01207	0.02798	0.03621	0.04506	0.2863	0.02581	0.2396	0.4897	0.4636	0.9215	0.157144444444444	0	842	LUSC	Tumor
1258	TCGA-97-7546-01	0.102	0.09987	0.09102	0.102	0.09335	0.04334	0.06111	0.071	0.01383	0.0727	0.06056	0.02672	0.08748	0.05171	0.05723	0.07137	0.1895	0.8818	0.120921666666667	0	1285	LUAD	Tumor
1259	TCGA-97-7547-01	0.08401	0.09064	0.0831	0.09224	0.1022	0.04986	0.08507	0.06353	0.01252	0.07494	0.04919	0.02758	0.09376	0.06209	0.06191	0.05873	0.1441	0.8397	0.115287222222222	0	1965	LUAD	Tumor
1260	TCGA-97-7552-01	0.069	0.05678	0.07564	0.06834	0.07181	0.03618	0.0625	0.04906	0.02374	0.07034	0.05673	0.0291	0.11	0.05023	0.0692	0.06456	0.2052	0.887	0.114189444444444	0	1932	LUAD	Tumor
1261	TCGA-97-7553-01	0.07702	0.1034	0.07684	0.113	0.08217	0.04172	0.07228	0.06878	0.006759	0.0743	0.07383	0.03499	0.1019	0.04703	0.08059	0.07465	0.2144	0.8797	0.123519944444444	0	1870	LUAD	Tumor
1262	TCGA-97-7554-01	0.09104	0.06147	0.07187	0.0865	0.06685	0.06215	0.07057	0.06285	0.0163	0.06959	0.06931	0.0471	0.08204	0.05361	0.08078	0.06218	0.2077	0.9198	0.121206111111111	0	775	LUAD	Tumor
1263	TCGA-97-7937-01	0.08448	0.07455	0.09572	0.09191	0.09667	0.05227	0.07385	0.08254	0.03411	0.08456	0.07783	0.0481	0.1082	0.05811	0.06872	0.06458	0.2243	0.8762	0.127594444444444	0	564	LUAD	Tumor
1264	TCGA-97-7938-01	0.09907	0.06129	0.1067	0.1017	0.08353	0.06774	0.05831	0.08677	0.03531	0.09866	0.0954	0.03966	0.1078	0.06249	0.06494	0.08151	0.2642	0.8499	0.131387777777778	1	18	LUAD	Tumor
1265	TCGA-97-7941-01	0.06545	0.03732	0.07113	0.06866	0.06767	0.04443	0.04988	0.05482	0.0232	0.06471	0.05215	0.05183	0.08785	0.04471	0.05386	0.04907	0.187	0.8817	0.108635555555556	0	484	LUAD	Tumor
1266	TCGA-97-8171-01	0.07953	0.05321	0.05253	0.07827	0.07978	0.05471	0.07333	0.06948	0.03197	0.08505	0.08983	0.04274	0.1016	0.06662	0.043	0.06491	0.2286	0.8764	0.120642222222222	0	568	LUAD	Tumor
1267	TCGA-97-8172-01	0.08015	0.05001	0.0506	0.07471	0.08363	0.06595	0.07126	0.06968	0.02538	0.07243	0.07748	0.03169	0.08881	0.06104	0.05556	0.06572	0.2564	0.8623	0.119044444444444	0	545	LUAD	Tumor
1268	TCGA-97-8174-01	0.08407	0.04884	0.06443	0.07906	0.07984	0.036	0.05078	0.0892	0.01644	0.09006	0.07042	0.0408	0.0921	0.0594	0.07376	0.06315	0.2552	0.8594	0.119608333333333	1	164	LUAD	Tumor
1269	TCGA-97-8175-01	0.06403	0.0466	0.05299	0.0685	0.0738	0.04453	0.05174	0.06879	0.01393	0.05328	0.0598	0.02943	0.08666	0.04608	0.04467	0.05029	0.2847	0.9027	0.113473333333333	0	551	LUAD	Tumor
1270	TCGA-97-8176-01	0.09047	0.03474	0.06576	0.06812	0.0718	0.05038	0.06115	0.05389	0.01088	0.09501	0.06403	0.04292	0.08121	0.04782	0.03232	0.07238	0.2162	0.8916	0.113926666666667	1	468	LUAD	Tumor
1271	TCGA-97-8177-01	0.0697	0.05459	0.07158	0.08306	0.0807	0.04483	0.05471	0.07486	0.01455	0.09375	0.07339	0.03375	0.09621	0.06202	0.1101	0.06974	0.3249	0.8926	0.128057777777778	0	499	LUAD	Tumor
1272	TCGA-97-8179-01	0.07557	0.04006	0.06307	0.0637	0.07074	0.04489	0.07398	0.0629	0.01521	0.07419	0.07614	0.03964	0.1015	0.05416	0.05475	0.05281	0.2018	0.8818	0.113717222222222	0	435	LUAD	Tumor
1273	TCGA-97-8547-01	0.07506	0.04576	0.06178	0.05309	0.06624	0.02662	0.05982	0.07001	0.01509	0.07195	0.05563	0.02761	0.08454	0.04856	0.03952	0.05724	0.2015	0.8904	0.108356666666667	0	657	LUAD	Tumor
1274	TCGA-97-8552-01	0.07278	0.03946	0.06594	0.05993	0.06998	0.05729	0.06314	0.06849	0.01788	0.07602	0.06915	0.06025	0.0801	0.04518	0.07418	0.07891	0.2669	0.8852	0.119487777777778	0	626	LUAD	Tumor
1275	TCGA-97-A4LX-01	0.07012	0.03826	0.06896	0.07354	0.07424	0.04137	0.05106	0.06928	0.005676	0.05724	0.07171	0.06437	0.09506	0.06375	0.07265	0.06021	0.3077	0.8827	0.120438666666667	0	614	LUAD	Tumor
1276	TCGA-97-A4M0-01	0.0624	0.03806	0.06785	0.06111	0.06708	0.02972	0.05829	0.05905	0.01261	0.04847	0.05251	0.03584	0.08815	0.04774	0.05315	0.07155	0.3266	0.8879	0.114893333333333	0	652	LUAD	Tumor
1277	TCGA-97-A4M1-01	0.0648	0.03352	0.05233	0.05347	0.06063	0.0317	0.05487	0.05176	0.00418	0.0603	0.04804	0.04096	0.08876	0.03661	0.05744	0.04976	0.2338	0.8526	0.104196111111111	0	601	LUAD	Tumor
1278	TCGA-97-A4M2-01	0.0561	0.02969	0.05462	0.04491	0.05259	0.04724	0.06789	0.06457	0.01238	0.05247	0.04774	0.03709	0.09528	0.04064	0.04852	0.05555	0.3254	0.8903	0.112387777777778	0	624	LUAD	Tumor
1279	TCGA-97-A4M3-01	0.07233	0.06004	0.0683	0.05938	0.06605	0.05216	0.06513	0.08605	0.02155	0.0533	0.07668	0.04491	0.1048	0.05746	0.07281	0.0538	0.1712	0.8644	0.113908333333333	0	540	LUAD	Tumor
1280	TCGA-97-A4M5-01	0.06295	0.04885	0.07348	0.07189	0.0704	0.0527	0.06	0.06817	0.02016	0.0584	0.07531	0.08005	0.0983	0.05465	0.06203	0.05472	0.2376	0.8733	0.117942222222222	0	634	LUAD	Tumor
1281	TCGA-97-A4M6-01	0.05561	0.02965	0.05616	0.05325	0.05389	0.02221	0.04928	0.04079	0.004392	0.04926	0.05827	0.03624	0.08448	0.03786	0.2149	0.0529	0.2579	0.8805	0.113196777777778	0	568	LUAD	Tumor
1282	TCGA-97-A4M7-01	0.06661	0.0395	0.06371	0.05997	0.06434	0.0106	0.05438	0.05609	0.006732	0.06298	0.05866	0.05106	0.07965	0.04151	0.04165	0.06726	0.3131	0.8903	0.112672333333333	0	629	LUAD	Tumor
1283	TCGA-98-7454-01	0.04956	0.02832	0.04852	0.04105	0.05682	0.02459	0.04872	0.02264	0.01309	0.02579	0.03033	0.05194	0.04847	0.02006	0.04174	0.03636	0.1952	0.9021	0.0936277777777778	0	652	LUSC	Tumor
1284	TCGA-98-8020-01	0.06347	0.02056	0.03172	0.0302	0.04289	0.02956	0.03139	0.02714	0.01689	0.04604	0.0256	0.03674	0.04538	0.02279	0.04031	0.03271	0.1477	0.9323	0.0901883333333333	1	84	LUSC	Tumor
1285	TCGA-98-8021-01	0.06608	0.03036	0.03171	0.04512	0.05287	0.03768	0.03308	0.02485	0.01823	0.03744	0.0278	0.03343	0.06141	0.03513	0.07455	0.02805	0.138	0.8891	0.0924938888888889	0	937	LUSC	Tumor
1286	TCGA-98-8022-01	0.06216	0.03608	0.03935	0.07229	0.04848	0.04075	0.04568	0.02709	0.01841	0.04022	0.03249	0.0377	0.06668	0.03095	0.0425	0.04453	0.1369	0.9228	0.0969477777777778	1	933	LUSC	Tumor
1287	TCGA-98-8023-01	0.04455	0.02411	0.04608	0.08697	0.05966	0.0343	0.02888	0.0293	0.01398	0.04356	0.02579	0.03003	0.05516	0.01762	0.05124	0.02625	0.1709	0.9254	0.09521	0	649	LUSC	Tumor
1288	TCGA-98-A538-01	0.04785	0.02994	0.04358	0.0416	0.05471	0.0381	0.033	0.03578	0.0172	0.02853	0.03072	0.03379	0.05426	0.02455	0.04732	0.025	0.1231	0.8908	0.0888794444444444	0	826	LUSC	Tumor
1289	TCGA-98-A539-01	0.03607	0.02446	0.03274	0.04063	0.03605	0.05181	0.03265	0.0309	0.02291	0.03235	0.03536	0.04285	0.04807	0.02317	0.05224	0.02463	0.2241	0.878	0.0927216666666667	0	173	LUSC	Tumor
1290	TCGA-98-A53A-01	0.02812	0.02714	0.04545	0.0373	0.04332	0.04156	0.03433	0.02886	0.02176	0.03255	0.03286	0.05094	0.07061	0.02409	0.06067	0.02434	0.1193	0.818	0.0856222222222222	1	552	LUSC	Tumor
1291	TCGA-98-A53B-01	0.0417	0.03358	0.03254	0.04043	0.03816	0.03581	0.0344	0.04468	0.02149	0.04382	0.03166	0.04031	0.05673	0.0279	0.04654	0.03402	0.1971	0.9494	0.0972372222222222	1	61	LUSC	Tumor
1292	TCGA-98-A53C-01	0.03127	0.02478	0.02932	0.04344	0.04435	0.04611	0.0323	0.04263	0.0201	0.02537	0.04088	0.03911	0.05945	0.02245	0.04977	0.03358	0.2207	0.9028	0.0949116666666667	0	822	LUSC	Tumor
1293	TCGA-98-A53D-01	0.02562	0.02241	0.02358	0.03009	0.05082	0.03791	0.01974	0.04188	0.01479	0.02414	0.03119	0.03168	0.05897	0.02048	0.03519	0.02051	0.2705	0.9169	0.0931333333333333	1	645	LUSC	Tumor
1294	TCGA-98-A53H-01	0.04145	0.02231	0.02647	0.04491	0.04831	0.044	0.0301	0.04521	0.02023	0.05144	0.03806	0.04528	0.05486	0.03044	0.05003	0.0295	0.3399	0.8845	0.102611111111111	0	618	LUSC	Tumor
1295	TCGA-98-A53I-01	0.03652	0.01944	0.04483	0.03778	0.05561	0.03289	0.03444	0.02952	0.02069	0.03549	0.04311	0.03731	0.07462	0.03124	0.05206	0.02598	0.1828	0.908	0.0945738888888889	0	565	LUSC	Tumor
1296	TCGA-98-A53J-01	0.05261	0.02459	0.04799	0.02926	0.04813	0.04025	0.02379	0.0771	0.01812	0.02305	0.0325	0.06566	0.0581	0.03258	0.02389	0.02347	0.1566	0.8869	0.0924772222222222	0	630	LUSC	Tumor
1297	TCGA-99-7458-01	0.09032	0.08999	0.1058	0.1063	0.08758	0.05016	0.06105	0.08019	0.01621	0.08036	0.06972	0.04165	0.08349	0.06276	0.07535	0.08017	0.2855	0.8939	0.131138888888889	0	747	LUAD	Tumor
1298	TCGA-99-8025-01	0.1017	0.05367	0.0513	0.0963	0.07108	0.0296	0.05492	0.04432	0.00856	0.08562	0.05724	0.009606	0.112	0.04776	0.05221	0.06378	0.1624	0.8876	0.110537	0	1060	LUAD	Tumor
1299	TCGA-99-8028-01	0.09346	0.1022	0.06033	0.08	0.1046	0.03338	0.05795	0.04539	0.01333	0.06293	0.06165	0.03413	0.1246	0.04888	0.06638	0.06044	0.2857	0.8681	0.122413888888889	0	1118	LUAD	Tumor
1300	TCGA-99-8032-01	0.07417	0.07362	0.06609	0.1052	0.06656	0.01729	0.0428	0.03899	0.008444	0.06152	0.0529	0.02534	0.07854	0.04582	0.05884	0.04098	0.1443	0.8221	0.101305777777778	0	44	LUAD	Tumor
1301	TCGA-99-8033-01	0.07414	0.04336	0.06436	0.07175	0.07549	0.02867	0.03688	0.04964	0.00416	0.08313	0.05427	0.02401	0.07706	0.05271	0.08287	0.05227	0.2147	0.8917	0.110065	1	656	LUAD	Tumor
1302	TCGA-99-AA5R-01	0.06056	0.05556	0.07051	0.05895	0.07232	0.03561	0.05031	0.06091	0.01582	0.0409	0.0746	0.05367	0.07953	0.04691	0.03881	0.04891	0.1654	0.8694	0.105482222222222	0	658	LUAD	Tumor
1303	TCGA-A1-A0SB-01	0.04094	0.02075	0.03928	0.02818	0.04213	0.02146	0.02757	0.02747	0.01264	0.03704	0.02991	0.02478	0.04637	0.02464	0.06173	0.02951	0.2447	0.8187	0.0876555555555556	0	259	BRCA	Tumor
1304	TCGA-A1-A0SE-01	0.04159	0.02802	0.0444	0.04192	0.06052	0.03053	0.0258	0.02962	0.01673	0.1167	0.03059	0.03887	0.05893	0.03435	0.03626	0.02398	0.1198	0.9097	0.093795	0	1321	BRCA	Tumor
1305	TCGA-A1-A0SF-01	0.03127	0.02199	0.03431	0.03773	0.05228	0.0189	0.02502	0.02108	0.01138	0.02757	0.02422	0.02057	0.05012	0.02087	0.04454	0.02664	0.09735	0.8965	0.0812411111111111	0	1463	BRCA	Tumor
1306	TCGA-A1-A0SG-01	0.03808	0.02793	0.04074	0.04621	0.0358	0.02361	0.02196	0.02123	0.01399	0.02661	0.02792	0.02652	0.05981	0.0262	0.03428	0.02653	0.1281	0.8848	0.0839066666666667	0	434	BRCA	Tumor
1307	TCGA-A1-A0SH-01	0.03321	0.02817	0.0365	0.03389	0.03173	0.03865	0.03705	0.03778	0.0186	0.034	0.02399	0.03894	0.05311	0.02524	0.05773	0.03316	0.1141	0.9124	0.0882361111111111	0	1437	BRCA	Tumor
1308	TCGA-A1-A0SI-01	0.03887	0.02169	0.03281	0.04775	0.04515	0.03039	0.03058	0.02763	0.01341	0.02983	0.03025	0.02029	0.05982	0.02185	0.03101	0.03066	0.1007	0.8724	0.082505	0	635	BRCA	Tumor
1309	TCGA-A1-A0SJ-01	0.03563	0.03443	0.04391	0.05621	0.0526	0.0278	0.03788	0.02832	0.01607	0.03433	0.03591	0.03255	0.04728	0.02442	0.04858	0.02741	0.09068	0.9145	0.0882505555555556	0	416	BRCA	Tumor
1310	TCGA-A1-A0SK-01	0.03136	0.03068	0.02697	0.0756	0.02838	0.05417	0.04417	0.03278	0.01918	0.03323	0.0396	0.07965	0.03864	0.02544	0.06062	0.03295	0.1423	0.9255	0.0956233333333333	1	967	BRCA	Tumor
1311	TCGA-A1-A0SM-01	0.04244	0.03259	0.03661	0.06745	0.0437	0.02847	0.03164	0.02924	0.01559	0.03542	0.03456	0.04726	0.09483	0.02806	0.06071	0.02968	0.1314	0.9405	0.0961194444444444	0	242	BRCA	Tumor
1312	TCGA-A1-A0SN-01	0.03113	0.02016	0.03471	0.04139	0.05245	0.01862	0.02304	0.02489	0.01205	0.02263	0.02412	0.01753	0.07083	0.02946	0.02803	0.03258	0.1288	0.8717	0.0824511111111111	0	1196	BRCA	Tumor
1313	TCGA-A1-A0SO-01	0.05377	0.03406	0.05995	0.04639	0.05263	0.03706	0.04112	0.03051	0.02177	0.05031	0.03563	0.06682	0.05209	0.02251	0.08493	0.02506	0.2037	0.9314	0.102761666666667	0	852	BRCA	Tumor
1314	TCGA-A1-A0SP-01	0.04165	0.02665	0.04691	0.05692	0.05407	0.0391	0.02986	0.0327	0.02063	0.04178	0.03059	0.04722	0.06966	0.02681	0.07318	0.02309	0.1678	0.9496	0.09879	0	584	BRCA	Tumor
1315	TCGA-A1-A0SQ-01	0.04064	0.0214	0.0338	0.03187	0.03638	0.02015	0.02715	0.01695	0.01089	0.03904	0.02659	0.02164	0.0574	0.03049	0.03567	0.04696	0.135	0.9074	0.0855233333333333	0	554	BRCA	Tumor
1316	TCGA-A2-A04R-01	0.04113	0.0353	0.02478	0.04247	0.04287	0.03372	0.02713	0.0265	0.01382	0.05168	0.03045	0.04077	0.1117	0.04077	0.07074	0.03377	0.1281	0.9323	0.096	0	3709	BRCA	Tumor
1317	TCGA-A2-A0CK-01	0.03767	0.02059	0.03289	0.03053	0.04457	0.03776	0.02901	0.03126	0.01815	0.02833	0.0305	0.02801	0.05857	0.0284	0.03375	0.03237	0.09122	0.911	0.0846988888888889	0	4159	BRCA	Tumor
1318	TCGA-A2-A0CO-01	0.03615	0.02257	0.03057	0.02533	0.04064	0.03158	0.03749	0.03934	0.01607	0.0383	0.03178	0.02346	0.04413	0.02694	0.05011	0.0465	0.2382	0.9276	0.09482	1	3492	BRCA	Tumor
1319	TCGA-A2-A0CR-01	0.03251	0.0256	0.0231	0.03139	0.04033	0.0317	0.02733	0.02291	0.01442	0.03764	0.0278	0.02441	0.07649	0.0276	0.03853	0.0233	0.1755	0.9189	0.0888588888888889	0	3283	BRCA	Tumor
1320	TCGA-A2-A0CT-01	0.03848	0.02726	0.0394	0.04555	0.0422	0.03208	0.068	0.0285	0.01868	0.03267	0.02226	0.04322	0.05698	0.01678	0.0471	0.04328	0.09614	0.9262	0.0902655555555556	0	2289	BRCA	Tumor
1321	TCGA-A2-A0EN-01	0.04007	0.02675	0.05089	0.05299	0.05063	0.03757	0.02964	0.03158	0.01469	0.03674	0.0504	0.03246	0.06915	0.03315	0.04358	0.02771	0.1405	0.8939	0.0923555555555556	0	4088	BRCA	Tumor
1322	TCGA-A2-A0EP-01	0.05664	0.01815	0.02399	0.03444	0.04703	0.0425	0.03253	0.03378	0.01348	0.04488	0.03469	0.02814	0.06546	0.02221	0.03099	0.03201	0.3195	0.9136	0.0996677777777778	0	3603	BRCA	Tumor
1323	TCGA-A2-A0EU-01	0.03657	0.05004	0.03082	0.05913	0.06165	0.0441	0.03694	0.03342	0.01411	0.0516	0.038	0.03934	0.06449	0.01702	0.05148	0.02804	0.3271	0.9398	0.106869444444444	0	1043	BRCA	Tumor
1324	TCGA-A2-A0ST-01	0.03132	0.02524	0.0321	0.07979	0.04614	0.03714	0.02491	0.02778	0.02018	0.03188	0.03467	0.03795	0.06911	0.02401	0.04588	0.0299	0.2762	0.9248	0.0999444444444444	0	3017	BRCA	Tumor
1325	TCGA-A2-A0SU-01	0.03539	0.0576	0.07672	0.04977	0.04136	0.03215	0.0288	0.03254	0.01532	0.04255	0.04284	0.04135	0.05371	0.01528	0.048	0.03345	0.135	0.9251	0.0948294444444445	0	1662	BRCA	Tumor
1326	TCGA-A2-A0SV-01	0.02728	0.02584	0.05174	0.03572	0.04479	0.02822	0.03742	0.02889	0.01553	0.02355	0.02867	0.03838	0.05559	0.02175	0.03841	0.02023	0.104	0.9054	0.0850783333333333	1	825	BRCA	Tumor
1327	TCGA-A2-A0SW-01	0.03367	0.02779	0.02638	0.05909	0.03926	0.02943	0.04164	0.02815	0.0159	0.0275	0.03574	0.03998	0.06547	0.02153	0.06765	0.02796	0.1285	0.9162	0.0906577777777778	1	1365	BRCA	Tumor
1328	TCGA-A2-A0SX-01	0.04211	0.03857	0.04407	0.0434	0.03123	0.02743	0.03377	0.03251	0.0171	0.1853	0.03287	0.03566	0.04651	0.02222	0.04746	0.03002	0.127	0.9064	0.0968683333333333	0	1534	BRCA	Tumor
1329	TCGA-A2-A0SY-01	0.05549	0.0368	0.04484	0.05573	0.05703	0.02888	0.03345	0.03659	0.01306	0.03187	0.02784	0.03064	0.04475	0.01796	0.04618	0.03136	0.09513	0.9321	0.0899833333333333	0	1347	BRCA	Tumor
1330	TCGA-A2-A0T0-01	0.03654	0.03054	0.02923	0.04724	0.04347	0.03805	0.04218	0.02566	0.01622	0.03534	0.0366	0.04151	0.05852	0.01906	0.06246	0.03253	0.1367	0.8733	0.089175	0	533	BRCA	Tumor
1331	TCGA-A2-A0T1-01	0.05315	0.02857	0.03138	0.06399	0.04531	0.02902	0.03551	0.02277	0.02004	0.1568	0.0399	0.04661	0.06843	0.0255	0.06099	0.03288	0.1576	0.9539	0.104019444444444	0	521	BRCA	Tumor
1332	TCGA-A2-A0T2-01	0.03884	0.02936	0.03465	0.05907	0.03154	0.03884	0.03244	0.03118	0.01898	0.02817	0.03419	0.04376	0.05591	0.02282	0.06056	0.04034	0.1857	0.9098	0.0942305555555556	1	255	BRCA	Tumor
1333	TCGA-A2-A0T4-01	0.04584	0.04283	0.02949	0.05164	0.03606	0.04274	0.03382	0.02352	0.01473	0.05267	0.02768	0.06196	0.05318	0.0255	0.06477	0.03858	0.1199	0.9393	0.0946783333333333	0	624	BRCA	Tumor
1334	TCGA-A2-A0T5-01	0.03253	0.02609	0.03658	0.02822	0.05278	0.03318	0.04182	0.02843	0.01771	0.03605	0.03563	0.03686	0.0472	0.03061	0.03854	0.02147	0.09957	0.8993	0.0856983333333333	0	531	BRCA	Tumor
1335	TCGA-A2-A0T6-01	0.04754	0.02788	0.03192	0.06232	0.03998	0.03245	0.02378	0.03028	0.01602	0.03512	0.02957	0.03656	0.0697	0.01897	0.04556	0.02126	0.1497	0.913	0.090645	0	575	BRCA	Tumor
1336	TCGA-A2-A0T7-01	0.04174	0.03834	0.02703	0.04528	0.05952	0.03005	0.03239	0.02753	0.01301	0.04389	0.03989	0.03256	0.05238	0.02806	0.05123	0.02734	0.1154	0.9244	0.0905577777777778	0	631	BRCA	Tumor
1337	TCGA-A2-A0YC-01	0.03659	0.03733	0.04422	0.03459	0.0394	0.03447	0.02538	0.02964	0.01608	0.04113	0.03212	0.03635	0.0491	0.0301	0.03934	0.05368	0.09822	0.9351	0.0896022222222222	0	990	BRCA	Tumor
1338	TCGA-A2-A0YD-01	0.04075	0.05103	0.04307	0.03254	0.055	0.02659	0.03414	0.02792	0.0162	0.242	0.04608	0.05386	0.07472	0.02626	0.05544	0.03391	0.1688	0.9171	0.108078333333333	0	769	BRCA	Tumor
1339	TCGA-A2-A0YE-01	0.0341	0.03415	0.044	0.1301	0.04579	0.04469	0.03777	0.03965	0.0175	0.04441	0.0467	0.06351	0.07727	0.02912	0.06374	0.03279	0.142	0.9277	0.103055	0	554	BRCA	Tumor
1340	TCGA-A2-A0YF-01	0.03846	0.03776	0.04287	0.05086	0.05305	0.03912	0.03794	0.03597	0.01323	0.0485	0.02968	0.04301	0.05995	0.02221	0.04985	0.03456	0.113	0.9313	0.0934066666666667	0	1535	BRCA	Tumor
1341	TCGA-A2-A0YG-01	0.05719	0.03488	0.05765	0.07364	0.0578	0.03598	0.02717	0.02335	0.01518	0.1582	0.03578	0.04596	0.07146	0.03956	0.05409	0.03492	0.1167	0.94	0.104417222222222	0	666	BRCA	Tumor
1342	TCGA-A2-A0YH-01	0.03977	0.04036	0.02745	0.04883	0.04949	0.03868	0.03928	0.02612	0.02113	0.05727	0.02772	0.05329	0.07275	0.02376	0.05487	0.02694	0.1937	0.9183	0.0977616666666667	0	659	BRCA	Tumor
1343	TCGA-A2-A0YI-01	0.04066	0.02527	0.03724	0.02312	0.02533	0.03867	0.02744	0.0309	0.01418	0.1284	0.03745	0.06219	0.03989	0.03289	0.04413	0.02193	0.1628	0.9285	0.0956105555555556	0	1505	BRCA	Tumor
1344	TCGA-A2-A0YJ-01	0.04268	0.03659	0.02726	0.0274	0.02229	0.04963	0.03327	0.05268	0.02703	0.0388	0.03736	0.07231	0.1078	0.0277	0.0522	0.02741	0.1421	0.8927	0.0954005555555556	0	566	BRCA	Tumor
1345	TCGA-A2-A0YK-01	0.03621	0.02933	0.03714	0.05316	0.02507	0.04417	0.03583	0.03493	0.02035	0.0568	0.03028	0.05806	0.07996	0.02616	0.0651	0.03313	0.1346	0.9313	0.0961988888888889	0	588	BRCA	Tumor
1346	TCGA-A2-A0YL-01	0.03755	0.03131	0.03331	0.04004	0.03565	0.02775	0.02916	0.0219	0.01787	0.04249	0.02644	0.03754	0.05277	0.01828	0.03946	0.03465	0.108	0.8736	0.083765	0	1474	BRCA	Tumor
1347	TCGA-A2-A0YM-01	0.052	0.03293	0.03471	0.03993	0.03614	0.03358	0.03669	0.02893	0.02167	0.04054	0.03293	0.05035	0.04799	0.02309	0.06244	0.03432	0.1773	0.9443	0.0961022222222222	0	965	BRCA	Tumor
1348	TCGA-A2-A0YT-01	0.03475	0.0478	0.03399	0.07062	0.05287	0.03021	0.03086	0.03167	0.0151	0.03652	0.02936	0.03897	0.0428	0.01795	0.05081	0.03365	0.09278	0.9018	0.0884727777777778	1	723	BRCA	Tumor
1349	TCGA-A2-A1FV-01	0.03692	0.02767	0.04488	0.05774	0.05336	0.01908	0.02575	0.02745	0.0151	0.03354	0.03147	0.02392	0.07177	0.03124	0.04518	0.03654	0.15	0.9426	0.0930116666666667	0	714	BRCA	Tumor
1350	TCGA-A2-A1FW-01	0.04317	0.03995	0.04173	0.05927	0.03743	0.02565	0.03068	0.02231	0.011	0.04026	0.02712	0.02338	0.08969	0.02561	0.03491	0.04149	0.08129	0.916	0.0883855555555556	0	528	BRCA	Tumor
1351	TCGA-A2-A1FX-01	0.02626	0.02289	0.03012	0.04691	0.03965	0.02651	0.0231	0.02047	0.01568	0.02179	0.02381	0.02136	0.06718	0.02329	0.03121	0.03491	0.1189	0.9341	0.0848966666666667	0	1847	BRCA	Tumor
1352	TCGA-A2-A1FZ-01	0.0516	0.03995	0.07471	0.07907	0.09939	0.03218	0.04562	0.03483	0.01614	0.04289	0.0468	0.02471	0.07158	0.05558	0.0562	0.03412	0.1676	0.9394	0.106242777777778	0	683	BRCA	Tumor
1353	TCGA-A2-A1G0-01	0.03756	0.03586	0.05386	0.06319	0.05809	0.01945	0.04689	0.0296	0.01295	0.02626	0.0262	0.02457	0.07408	0.03681	0.04016	0.02583	0.1021	0.9067	0.0900088888888889	0	616	BRCA	Tumor
1354	TCGA-A2-A1G1-01	0.03851	0.07114	0.06043	0.06333	0.0603	0.02784	0.02593	0.02249	0.01397	0.02082	0.02764	0.02457	0.05794	0.02753	0.05341	0.0311	0.159	0.8931	0.0932805555555556	0	584	BRCA	Tumor
1355	TCGA-A2-A1G4-01	0.03745	0.04438	0.05816	0.05782	0.07984	0.03012	0.02673	0.02164	0.0122	0.03132	0.03159	0.02962	0.09316	0.03486	0.04981	0.0292	0.1349	0.9154	0.0954555555555556	0	595	BRCA	Tumor
1356	TCGA-A2-A1G6-01	0.03494	0.04174	0.04711	0.04061	0.04077	0.02659	0.02579	0.02466	0.01312	0.0251	0.03026	0.02019	0.0836	0.01974	0.03597	0.02536	0.1082	0.8799	0.0846472222222222	0	501	BRCA	Tumor
1357	TCGA-A2-A259-01	0.06954	0.0421	0.02767	0.0583	0.06092	0.03116	0.03625	0.02533	0.01469	0.04943	0.03857	0.02849	0.111	0.02864	0.05901	0.03702	0.1969	0.8895	0.100251111111111	0	1596	BRCA	Tumor
1358	TCGA-A2-A25A-01	0.06483	0.03127	0.05633	0.07496	0.04736	0.02852	0.03747	0.0198	0.01599	0.04147	0.04049	0.03384	0.05097	0.03079	0.05191	0.02606	0.1126	0.9245	0.0938422222222222	0	3276	BRCA	Tumor
1359	TCGA-A2-A25B-01	0.05082	0.05992	0.04051	0.1042	0.04489	0.04692	0.0352	0.03636	0.02017	0.05198	0.03676	0.02996	0.0672	0.0402	0.0311	0.03482	0.1015	0.9319	0.0980227777777778	0	1291	BRCA	Tumor
1360	TCGA-A2-A25C-01	0.05916	0.04661	0.07388	0.07403	0.06868	0.02488	0.03901	0.01872	0.01407	0.03254	0.02869	0.01967	0.08729	0.03176	0.0508	0.05119	0.1336	0.9106	0.0980655555555556	0	523	BRCA	Tumor
1361	TCGA-A2-A25D-01	0.0626	0.0315	0.038	0.0358	0.06913	0.03561	0.03905	0.02212	0.01594	0.04283	0.03091	0.02696	0.07079	0.03743	0.04274	0.03099	0.1972	0.9366	0.0981222222222222	0	552	BRCA	Tumor
1362	TCGA-A2-A25E-01	0.0561	0.04735	0.05238	0.04644	0.06359	0.03266	0.03647	0.02065	0.01615	0.04217	0.03481	0.02232	0.06355	0.03345	0.03331	0.03061	0.09807	0.9337	0.0924322222222222	0	3204	BRCA	Tumor
1363	TCGA-A2-A25F-01	0.05449	0.03583	0.07822	0.06624	0.08153	0.03186	0.03458	0.02256	0.01651	0.03029	0.03513	0.0267	0.1223	0.03438	0.03879	0.02936	0.2625	0.914	0.106403888888889	0	322	BRCA	Tumor
1364	TCGA-A2-A3KC-01	0.07293	0.04489	0.05089	0.07116	0.08554	0.03609	0.03937	0.04471	0.01463	0.04873	0.04165	0.02521	0.07534	0.03189	0.03308	0.044	0.1545	0.8858	0.100022777777778	0	1102	BRCA	Tumor
1365	TCGA-A2-A3KD-01	0.0765	0.02827	0.02938	0.04015	0.04887	0.03263	0.03103	0.0464	0.01633	0.05455	0.03772	0.02641	0.0508	0.03067	0.04024	0.04049	0.1187	0.9145	0.0924244444444444	0	1206	BRCA	Tumor
1366	TCGA-A2-A3XS-01	0.0356	0.02441	0.03457	0.03811	0.04376	0.03926	0.03769	0.03631	0.01744	0.06599	0.05111	0.04156	0.05553	0.02634	0.05756	0.0269	0.1614	0.95	0.0968633333333333	1	1032	BRCA	Tumor
1367	TCGA-A2-A3XT-01	0.04651	0.02603	0.02987	0.03086	0.04075	0.05062	0.03442	0.03499	0.01617	0.04444	0.03231	0.0367	0.05128	0.01963	0.04892	0.03122	0.3045	0.9011	0.0989066666666667	0	2770	BRCA	Tumor
1368	TCGA-A2-A3XU-01	0.05686	0.0202	0.03051	0.03763	0.0562	0.02605	0.03154	0.03877	0.01381	0.05309	0.03412	0.02191	0.061	0.03232	0.02389	0.03257	0.0617	0.8248	0.0809427777777778	1	912	BRCA	Tumor
1369	TCGA-A2-A3XV-01	0.03718	0.01707	0.02549	0.0294	0.03585	0.03061	0.02701	0.02717	0.01679	0.02886	0.0251	0.03223	0.03607	0.02103	0.02853	0.02094	0.1067	0.9086	0.0808127777777778	0	996	BRCA	Tumor
1370	TCGA-A2-A3XW-01	0.04035	0.01995	0.02928	0.03993	0.049	0.02822	0.02933	0.03147	0.01471	0.03256	0.03089	0.02659	0.05077	0.03281	0.04195	0.02908	0.1292	0.928	0.088005	0	1712	BRCA	Tumor
1371	TCGA-A2-A3XX-01	0.03718	0.01844	0.02843	0.03981	0.0445	0.03816	0.03314	0.02882	0.01625	0.03448	0.02819	0.03297	0.05103	0.0213	0.05163	0.0279	0.1221	0.9218	0.0875627777777778	1	1439	BRCA	Tumor
1372	TCGA-A2-A3XY-01	0.04335	0.02079	0.02674	0.03568	0.03545	0.02929	0.0299	0.02623	0.01477	0.02979	0.02779	0.03327	0.04704	0.02802	0.0343	0.02643	0.2201	0.9191	0.0904466666666667	1	1093	BRCA	Tumor
1373	TCGA-A2-A3XZ-01	0.04668	0.02077	0.03624	0.02891	0.04628	0.03498	0.03023	0.0329	0.01516	0.04131	0.02756	0.02731	0.04936	0.02395	0.03383	0.02657	0.279	0.897	0.0943355555555556	0	1532	BRCA	Tumor
1374	TCGA-A2-A3Y0-01	0.04375	0.0199	0.02849	0.02873	0.05433	0.02645	0.02812	0.02925	0.01448	0.02832	0.03051	0.03059	0.04387	0.02056	0.03544	0.02484	0.1802	0.9181	0.0881072222222222	0	1546	BRCA	Tumor
1375	TCGA-A2-A4RW-01	0.03279	0.02683	0.03018	0.03554	0.04661	0.04655	0.0363	0.03119	0.01855	0.03126	0.03258	0.04171	0.06309	0.02274	0.05573	0.0296	0.1907	0.8938	0.0925416666666667	0	222	BRCA	Tumor
1376	TCGA-A2-A4RX-01	0.03726	0.02662	0.0416	0.03894	0.04732	0.02915	0.0303	0.02663	0.01571	0.03703	0.0339	0.02594	0.07006	0.03448	0.04437	0.03015	0.1174	0.8607	0.0859755555555556	0	742	BRCA	Tumor
1377	TCGA-A2-A4RY-01	0.04829	0.03065	0.04083	0.04452	0.05598	0.03958	0.04256	0.03404	0.01824	0.02953	0.04016	0.04407	0.06825	0.02642	0.05839	0.03642	0.1652	0.8744	0.0943072222222222	0	648	BRCA	Tumor
1378	TCGA-A2-A4S0-01	0.03845	0.02879	0.04786	0.03878	0.0525	0.03912	0.02787	0.02796	0.02009	0.02125	0.02965	0.03534	0.05785	0.03099	0.06065	0.02885	0.1015	0.9238	0.0895166666666667	0	706	BRCA	Tumor
1379	TCGA-A2-A4S1-01	0.04098	0.02784	0.05974	0.04047	0.06367	0.03513	0.04397	0.02778	0.01643	0.02972	0.05172	0.0368	0.07994	0.04405	0.05087	0.02774	0.3829	0.9189	0.109925	0	820	BRCA	Tumor
1380	TCGA-A2-A4S2-01	0.0362	0.0318	0.04556	0.03825	0.07217	0.02524	0.0318	0.02566	0.01369	0.03432	0.03429	0.03115	0.08379	0.03368	0.05337	0.03507	0.1569	0.9017	0.0935911111111111	0	643	BRCA	Tumor
1381	TCGA-A2-A4S3-01	0.03904	0.02531	0.06488	0.03599	0.0452	0.04698	0.03715	0.03254	0.02667	0.0586	0.04836	0.06155	0.07989	0.02672	0.06796	0.03927	0.2123	0.9024	0.102822777777778	0	666	BRCA	Tumor
1382	TCGA-A3-3357-01	0.04368	0.02906	0.06175	0.07522	0.05908	0.03303	0.02832	0.02497	0.01202	0.03901	0.03718	0.0425	0.08437	0.02627	0.03397	0.03322	0.6366	0.9412	0.124525	0	2688	KIRC	Tumor
1383	TCGA-A3-3357-11	0.04115	0.01959	0.0494	0.05423	0.05248	0.03165	0.03031	0.02732	0.01283	0.04084	0.02655	0.03455	0.06555	0.02197	0.04913	0.03532	0.1418	0.9368	0.0928594444444444	0	2688	KIRC	Normal
1384	TCGA-A3-3358-01	0.03983	0.04309	0.04624	0.09739	0.07101	0.02633	0.03083	0.02261	0.01336	0.02805	0.03663	0.02156	0.08474	0.02816	0.04797	0.04954	0.1696	0.904	0.09783	0	1307	KIRC	Tumor
1385	TCGA-A3-3367-01	0.04587	0.06172	0.06018	0.07787	0.05699	0.03051	0.02884	0.02275	0.01229	0.04151	0.02609	0.0378	0.06585	0.02257	0.0491	0.08123	0.1778	0.9401	0.102170555555556	0	2270	KIRC	Tumor
1386	TCGA-A3-3367-11	0.03814	0.02557	0.03146	0.052	0.05893	0.04373	0.1334	0.04182	0.01204	0.03924	0.03604	0.0291	0.08727	0.02248	0.03881	0.02783	0.1776	0.9227	0.101008888888889	0	2270	KIRC	Normal
1387	TCGA-A3-3370-01	0.0482	0.02773	0.04628	0.06793	0.04951	0.03064	0.03349	0.03508	0.01181	0.03691	0.02809	0.02515	0.06604	0.03159	0.03339	0.03009	0.1411	0.9105	0.0918627777777778	0	2274	KIRC	Tumor
1388	TCGA-A3-3370-11	0.03661	0.0253	0.04707	0.04694	0.05772	0.02805	0.04841	0.03624	0.01225	0.04184	0.02774	0.02611	0.06512	0.03808	0.04694	0.03712	0.1694	0.9352	0.0958966666666667	0	2274	KIRC	Normal
1389	TCGA-A3-3373-01	0.03441	0.03425	0.05016	0.05282	0.0568	0.02477	0.02878	0.02316	0.01404	0.03464	0.03085	0.02324	0.05487	0.0335	0.03132	0.03361	0.1217	0.9111	0.0885566666666667	0	1621	KIRC	Tumor
1390	TCGA-A3-3373-11	0.05424	0.03196	0.04035	0.07861	0.07304	0.03154	0.0325	0.03292	0.01267	0.0364	0.03362	0.02604	0.07431	0.02793	0.05067	0.03991	0.1415	0.8973	0.0953061111111111	0	1621	KIRC	Normal
1391	TCGA-A3-3376-01	0.034	0.03458	0.06249	0.07932	0.05821	0.02818	0.03109	0.02527	0.01158	0.03011	0.03411	0.02243	0.08704	0.03541	0.03684	0.04627	0.4138	0.9139	0.110257222222222	1	1696	KIRC	Tumor
1392	TCGA-A3-3376-11	0.03745	0.03857	0.06341	0.05962	0.05448	0.02359	0.03326	0.02532	0.01381	0.03317	0.03006	0.02279	0.0661	0.02402	0.0424	0.04493	0.1757	0.9025	0.0939544444444444	1	1696	KIRC	Normal
1393	TCGA-A3-3385-01	0.05321	0.05006	0.06807	0.04569	0.06263	0.02365	0.03092	0.04314	0.009724	0.0332	0.031	0.02793	0.1051	0.02747	0.03385	0.08476	0.4748	0.9418	0.119278	0	1993	KIRC	Tumor
1394	TCGA-A3-3385-11	0.04504	0.02597	0.04255	0.05912	0.06344	0.02329	0.03028	0.02203	0.01252	0.03614	0.03201	0.03368	0.07136	0.0219	0.04489	0.04145	0.1838	0.9148	0.0946816666666667	0	1993	KIRC	Normal
1395	TCGA-A3-3387-01	0.05646	0.03151	0.06828	0.0665	0.06902	0.02647	0.02856	0.03668	0.01115	0.02701	0.0374	0.02189	0.07726	0.02232	0.02904	0.03562	0.276	0.9609	0.104559444444444	0	617	KIRC	Tumor
1396	TCGA-A3-A6NI-01	0.02535	0.02335	0.03897	0.03646	0.04588	0.02395	0.02473	0.03112	0.01288	0.02375	0.03526	0.01963	0.06922	0.03073	0.02686	0.03124	0.09697	0.8859	0.0823472222222222	0	1018	KIRC	Tumor
1397	TCGA-A3-A6NJ-01	0.02927	0.01862	0.02896	0.02803	0.05455	0.02209	0.02457	0.02281	0.01474	0.02522	0.01928	0.02515	0.05213	0.02811	0.03833	0.02129	0.171	0.8672	0.0828527777777778	0	468	KIRC	Tumor
1398	TCGA-A3-A6NL-01	0.04112	0.03019	0.03527	0.05264	0.04982	0.02016	0.02995	0.02642	0.01461	0.03042	0.02284	0.02474	0.07038	0.02094	0.03466	0.0381	0.1362	0.8963	0.0874866666666667	0	689	KIRC	Tumor
1399	TCGA-A3-A6NN-01	0.0399	0.02066	0.02622	0.037	0.04386	0.02452	0.0215	0.03629	0.01275	0.02521	0.02908	0.02089	0.06423	0.03127	0.03187	0.03222	0.3627	0.8738	0.0963316666666667	0	3	KIRC	Tumor
1400	TCGA-A3-A8CQ-01	0.03048	0.04298	0.0336	0.03607	0.0642	0.03497	0.03492	0.02486	0.01986	0.03583	0.03557	0.07514	0.0499	0.02554	0.05376	0.03163	0.396	0.9339	0.108845	0	3	KIRC	Tumor
1401	TCGA-A3-A8OU-01	0.03917	0.0272	0.04009	0.05646	0.03499	0.02696	0.0282	0.02788	0.01366	0.02781	0.02455	0.06094	0.03587	0.02048	0.04728	0.02077	0.1875	0.9024	0.0901227777777778	0	0	KIRC	Tumor
1402	TCGA-A3-A8OV-01	0.0348	0.0296	0.03985	0.03031	0.04963	0.02586	0.03704	0.02814	0.01806	0.1963	0.03618	0.05911	0.07261	0.0243	0.04948	0.02566	0.1065	0.9237	0.099285	0	340	KIRC	Tumor
1403	TCGA-A3-A8OW-01	0.05714	0.03279	0.04922	0.05069	0.05285	0.02335	0.03172	0.02326	0.01524	0.2336	0.04554	0.05035	0.0501	0.02628	0.05519	0.3022	0.1232	0.9226	0.119184444444444	0	323	KIRC	Tumor
1404	TCGA-A3-A8OX-01	0.03149	0.03057	0.02991	0.04275	0.07656	0.02349	0.03461	0.03121	0.01429	0.0271	0.04256	0.04773	0.04968	0.03248	0.04408	0.04099	0.1787	0.8709	0.0916166666666667	0	0	KIRC	Tumor
1405	TCGA-A4-7286-01	0.05685	0.05549	0.02749	0.05217	0.0533	0.03521	0.02608	0.03211	0.01406	0.03873	0.03211	0.03077	0.065	0.02117	0.04125	0.05798	0.5901	0.9443	0.120787222222222	0	554	KIRP	Tumor
1406	TCGA-A4-7287-01	0.08474	0.03267	0.04468	0.05871	0.04737	0.02924	0.04371	0.02973	0.01695	0.03683	0.03705	0.02764	0.06111	0.04351	0.0404	0.02744	0.1205	0.9246	0.0948266666666667	1	597	KIRP	Tumor
1407	TCGA-A4-7288-01	0.04084	0.02647	0.03253	0.05991	0.05604	0.02542	0.02351	0.02558	0.01477	0.03365	0.02696	0.02714	0.06094	0.01857	0.03887	0.0811	0.4141	0.9412	0.1082	0	1857	KIRP	Tumor
1408	TCGA-A4-7288-11	0.05033	0.0237	0.0408	0.03778	0.05367	0.03094	0.02625	0.03829	0.01353	0.037	0.02847	0.02516	0.04671	0.0372	0.03214	0.05235	0.2092	0.9103	0.0941011111111111	0	1857	KIRP	Normal
1409	TCGA-A4-7583-01	0.05345	0.04325	0.08367	0.1037	0.06013	0.02571	0.02617	0.03345	0.0128	0.04431	0.02894	0.01829	0.06278	0.03743	0.03897	0.08545	0.5467	0.927	0.124011111111111	0	3	KIRP	Tumor
1410	TCGA-A4-7584-01	0.05605	0.04372	0.04723	0.06673	0.05721	0.03154	0.04137	0.03994	0.01394	0.04365	0.03468	0.02665	0.07562	0.02129	0.04135	0.03479	0.1436	0.9456	0.0980533333333333	0	650	KIRP	Tumor
1411	TCGA-A4-7585-01	0.05504	0.04415	0.04695	0.06953	0.06073	0.03086	0.02524	0.02777	0.01163	0.03705	0.0302	0.02697	0.07175	0.02662	0.03871	0.03847	0.2851	0.9324	0.103287222222222	1	1070	KIRP	Tumor
1412	TCGA-A4-7585-11	0.04191	0.03473	0.04833	0.05735	0.06003	0.02926	0.04138	0.03001	0.01315	0.04102	0.03279	0.02237	0.06133	0.02669	0.04229	0.0731	0.2719	0.9064	0.101891111111111	1	1070	KIRP	Normal
1413	TCGA-A4-7732-01	0.05235	0.02906	0.0283	0.05952	0.06033	0.03156	0.02886	0.04961	0.01417	0.04418	0.03355	0.02467	0.05617	0.03369	0.03351	0.04039	0.2892	0.9441	0.102956666666667	0	582	KIRP	Tumor
1414	TCGA-A4-7732-11	0.05008	0.02537	0.05302	0.05087	0.03869	0.02483	0.03002	0.036	0.01501	0.01903	0.02872	0.02029	0.06062	0.02971	0.03113	0.03226	0.2422	0.9073	0.094175	0	582	KIRP	Normal
1415	TCGA-A4-7734-01	0.05012	0.05358	0.06221	0.0547	0.04669	0.03078	0.03835	0.05421	0.01443	0.0408	0.02637	0.03184	0.06493	0.02744	0.04433	0.03332	0.5199	0.9161	0.117227777777778	0	27	KIRP	Tumor
1416	TCGA-A4-7828-01	0.06379	0.03338	0.05763	0.07263	0.07844	0.02787	0.03669	0.02317	0.01493	0.04225	0.0297	0.02642	0.09763	0.03065	0.04045	0.05031	0.4147	0.9172	0.114324444444444	0	238	KIRP	Tumor
1417	TCGA-A4-7915-01	0.04467	0.02526	0.04791	0.04542	0.05717	0.04066	0.02583	0.03218	0.01666	0.02999	0.02881	0.02132	0.06634	0.02731	0.02874	0.1966	0.237	0.9299	0.105653888888889	0	7	KIRP	Tumor
1418	TCGA-A4-7996-01	0.05093	0.0326	0.03114	0.03986	0.05097	0.041	0.03442	0.02957	0.01492	0.04437	0.03759	0.02672	0.05866	0.02667	0.04037	0.03211	0.3567	0.9393	0.104883333333333	0	506	KIRP	Tumor
1419	TCGA-A4-7997-01	0.05341	0.02643	0.02835	0.04415	0.04987	0.02978	0.03169	0.03039	0.0169	0.04075	0.02865	0.02625	0.09074	0.03977	0.03285	0.3266	0.1117	0.9108	0.106615555555556	0	927	KIRP	Tumor
1420	TCGA-A4-8098-01	0.04551	0.01872	0.04741	0.03626	0.05186	0.0249	0.02502	0.0365	0.01482	0.04195	0.03221	0.02225	0.05354	0.04333	0.02367	0.03276	0.3465	0.9173	0.100806111111111	0	896	KIRP	Tumor
1421	TCGA-A4-8310-01	0.04778	0.01929	0.03384	0.03493	0.04237	0.03112	0.02794	0.02736	0.01489	0.03905	0.02939	0.02662	0.05688	0.03005	0.03081	0.07266	0.4813	0.934	0.110015555555556	0	780	KIRP	Tumor
1422	TCGA-A4-8311-01	0.0484	0.01686	0.02846	0.02992	0.04694	0.03305	0.02738	0.02833	0.01469	0.03253	0.03724	0.02541	0.05809	0.02187	0.0264	0.06597	0.3767	0.9373	0.103085555555556	0	729	KIRP	Tumor
1423	TCGA-A4-8312-01	0.0428	0.02106	0.03405	0.0354	0.04175	0.03375	0.02763	0.03322	0.01669	0.03621	0.02915	0.0287	0.04501	0.02269	0.03595	0.02226	0.1155	0.6551	0.07094	0	708	KIRP	Tumor
1424	TCGA-A4-8515-01	0.04039	0.01845	0.02807	0.02279	0.04013	0.03367	0.02769	0.03539	0.01477	0.03045	0.02631	0.02983	0.05723	0.0291	0.03159	0.04085	0.5664	0.942	0.111950555555556	0	709	KIRP	Tumor
1425	TCGA-A4-8516-01	0.05091	0.02228	0.0359	0.0445	0.04034	0.0253	0.02623	0.03433	0.01352	0.03655	0.0298	0.02177	0.07185	0.03409	0.02631	0.02888	0.4465	0.9239	0.106275555555556	0	23	KIRP	Tumor
1426	TCGA-A4-8517-01	0.03932	0.02279	0.02733	0.02657	0.04446	0.03648	0.02987	0.03345	0.01721	0.03613	0.02845	0.03074	0.05554	0.02378	0.03385	0.03092	0.286	0.9298	0.0962605555555556	0	597	KIRP	Tumor
1427	TCGA-A4-8518-01	0.03883	0.02314	0.02525	0.02021	0.04961	0.03197	0.02866	0.0317	0.01698	0.03521	0.02632	0.02382	0.06655	0.03309	0.03642	0.1138	0.5361	0.8927	0.112797777777778	0	600	KIRP	Tumor
1428	TCGA-A4-8630-01	0.04073	0.01895	0.0364	0.03775	0.04893	0.03261	0.02434	0.03023	0.01501	0.04089	0.02676	0.02904	0.05718	0.03605	0.02493	0.03255	0.2639	0.9362	0.0962472222222222	0	436	KIRP	Tumor
1429	TCGA-A4-A48D-01	0.03622	0.02376	0.03136	0.03122	0.03675	0.02932	0.02882	0.03238	0.01258	0.02412	0.03304	0.05033	0.05777	0.0306	0.03804	0.02719	0.4771	0.9149	0.106416666666667	0	379	KIRP	Tumor
1430	TCGA-A4-A4ZT-01	0.02706	0.01766	0.02481	0.02789	0.03307	0.03418	0.02592	0.03372	0.01738	0.02411	0.02727	0.03832	0.05267	0.01496	0.04418	0.04866	0.6188	0.9413	0.113997777777778	0	516	KIRP	Tumor
1431	TCGA-A4-A57E-01	0.04388	0.022	0.04747	0.03661	0.05963	0.02848	0.03235	0.1014	0.01346	0.03274	0.05001	0.0676	0.06588	0.03109	0.02659	0.02737	0.3415	0.9244	0.10847	1	258	KIRP	Tumor
1432	TCGA-A4-A5DU-01	0.03911	0.02235	0.0291	0.03031	0.03914	0.03959	0.03007	0.02934	0.01927	0.03147	0.0328	0.03793	0.04176	0.02134	0.04399	0.08947	0.7055	0.9141	0.122035555555556	0	496	KIRP	Tumor
1433	TCGA-A4-A5XZ-01	0.03043	0.04669	0.03699	0.02902	0.03356	0.03711	0.02726	0.03072	0.01543	0.02418	0.03253	0.02776	0.05998	0.02397	0.0363	0.05127	0.4051	0.9138	0.10345	0	479	KIRP	Tumor
1434	TCGA-A4-A5Y0-01	0.03207	0.02617	0.05928	0.03286	0.04498	0.02823	0.02537	0.05388	0.01599	0.03716	0.03208	0.02717	0.04354	0.02403	0.04309	0.0268	0.08118	0.9342	0.0871155555555556	0	252	KIRP	Tumor
1435	TCGA-A4-A5Y1-01	0.04656	0.0213	0.03824	0.04128	0.04417	0.02728	0.03538	0.05447	0.01523	0.03759	0.03108	0.03993	0.05752	0.02494	0.03282	0.03024	0.2365	0.8931	0.0948683333333333	1	395	KIRP	Tumor
1436	TCGA-A4-A6HP-01	0.02965	0.02702	0.0272	0.04244	0.04391	0.03253	0.02181	0.02672	0.0157	0.02397	0.02623	0.02701	0.05171	0.02007	0.03435	0.04364	0.5793	0.931	0.111347777777778	0	379	KIRP	Tumor
1437	TCGA-A4-A772-01	0.03688	0.04133	0.05937	0.04952	0.06275	0.03183	0.04517	0.07988	0.01505	0.06039	0.05088	0.1283	0.1004	0.03297	0.04478	0.07276	0.8096	0.9255	0.147075555555556	0	0	KIRP	Tumor
1438	TCGA-A4-A7UZ-01	0.03939	0.03562	0.04637	0.04296	0.05988	0.02904	0.03857	0.0393	0.0143	0.04532	0.03954	0.09146	0.08	0.03454	0.04063	0.05148	0.4883	0.9019	0.1177	0	0	KIRP	Tumor
1439	TCGA-A5-A0G1-01	0.03826	0.03621	0.07812	0.1098	0.05202	0.04108	0.03125	0.03041	0.01624	0.02582	0.02539	0.02975	0.04024	0.03471	0.03641	0.02885	0.2087	0.9425	0.10032	1	3251	UCEC	Tumor
1440	TCGA-A5-A0GG-01	0.0352	0.01841	0.03404	0.03945	0.04195	0.04702	0.06264	0.03181	0.01673	0.03541	0.03525	0.03967	0.04571	0.02213	0.03858	0.02953	0.1284	0.9229	0.0902683333333333	0	3762	UCEC	Tumor
1441	TCGA-A5-A0GQ-01	0.03447	0.03083	0.07387	0.06065	0.0508	0.04656	0.03517	0.03152	0.01652	0.03784	0.03272	0.04408	0.06638	0.02309	0.04602	0.02208	0.2998	0.9423	0.105261111111111	0	2247	UCEC	Tumor
1442	TCGA-A5-A0GR-01	0.04129	0.02632	0.04283	0.03149	0.06609	0.0548	0.04323	0.03745	0.01874	0.04484	0.04224	0.04529	0.09703	0.02262	0.04031	0.02816	0.1207	0.9156	0.0955016666666667	0	1120	UCEC	Tumor
1443	TCGA-A5-A0VO-01	0.03479	0.02551	0.02485	0.02391	0.06101	0.02677	0.0285	0.01984	0.01317	0.02262	0.02823	0.02929	0.0485	0.02353	0.03128	0.02919	0.09735	0.8975	0.0814355555555556	1	875	UCEC	Tumor
1444	TCGA-A5-A1OF-01	0.06685	0.05582	0.04484	0.06125	0.07592	0.03439	0.04525	0.0335	0.01669	0.05771	0.03422	0.0253	0.08444	0.05126	0.03646	0.03643	0.2326	0.9401	0.107390555555556	0	973	UCEC	Tumor
1445	TCGA-A5-A1OG-01	0.07811	0.05013	0.07097	0.08514	0.0781	0.03634	0.03962	0.03086	0.01818	0.06998	0.04635	0.03056	0.07812	0.07864	0.05636	0.04918	0.1592	0.9171	0.109607777777778	1	973	UCEC	Tumor
1446	TCGA-A5-A1OH-01	0.04359	0.01881	0.04088	0.03338	0.04455	0.04077	0.0365	0.03996	0.01672	0.04332	0.03727	0.03155	0.05435	0.02924	0.03566	0.03278	0.07097	0.8017	0.0806666666666667	0	1105	UCEC	Tumor
1447	TCGA-A5-A1OJ-01	0.08087	0.05113	0.05176	0.07318	0.07445	0.0409	0.03791	0.03211	0.01871	0.06786	0.04007	0.02629	0.08709	0.03298	0.04613	0.04394	0.166	0.9195	0.105048888888889	0	1006	UCEC	Tumor
1448	TCGA-A5-A1OK-01	0.03018	0.01829	0.04341	0.04837	0.05003	0.02286	0.01796	0.03022	0.0132	0.02865	0.02994	0.0234	0.07028	0.01738	0.02908	0.03197	0.08562	0.9369	0.0848744444444444	0	917	UCEC	Tumor
1449	TCGA-A5-A2K2-01	0.05986	0.03185	0.06523	0.0538	0.07548	0.02582	0.03861	0.04786	0.01668	0.03795	0.03021	0.0278	0.07199	0.02908	0.03677	0.03526	0.1565	0.9536	0.0996861111111111	0	3595	UCEC	Tumor
1450	TCGA-A5-A2K3-01	0.05226	0.04965	0.07319	0.07778	0.06253	0.02203	0.02348	0.03726	0.01303	0.03742	0.03167	0.02336	0.07871	0.0319	0.04082	0.03431	0.3679	0.9291	0.110355555555556	0	2012	UCEC	Tumor
1451	TCGA-A5-A2K4-01	0.09011	0.04677	0.04647	0.08123	0.07174	0.03007	0.03804	0.03825	0.01377	0.05138	0.03289	0.02804	0.08371	0.0313	0.03429	0.03482	0.1473	0.9206	0.101154444444444	1	871	UCEC	Tumor
1452	TCGA-A5-A2K5-01	0.08922	0.05181	0.0484	0.05468	0.05768	0.03168	0.03358	0.03283	0.02026	0.04102	0.03386	0.02914	0.0797	0.02853	0.04284	0.02777	0.1142	0.9346	0.0973222222222222	0	752	UCEC	Tumor
1453	TCGA-A5-A2K7-01	0.06692	0.03888	0.07061	0.07116	0.06931	0.02654	0.03864	0.04136	0.0164	0.04699	0.04416	0.02524	0.07044	0.0513	0.03571	0.0273	0.1013	0.9278	0.0983366666666667	0	1063	UCEC	Tumor
1454	TCGA-A5-A3LO-01	0.04446	0.02093	0.03044	0.02617	0.0548	0.03861	0.0349	0.04171	0.01653	0.04086	0.03359	0.02939	0.05773	0.03547	0.03974	0.03426	0.2328	0.9314	0.0968772222222222	0	776	UCEC	Tumor
1455	TCGA-A5-A3LP-01	0.07104	0.08003	0.0323	0.04416	0.06784	0.06229	0.1332	0.05419	0.02997	0.08834	0.04868	0.05247	0.05126	0.03337	0.04305	0.08435	0.349	0.9408	0.125907777777778	0	455	UCEC	Tumor
1456	TCGA-A5-A7WJ-01	0.03204	0.02436	0.04581	0.04426	0.05022	0.022	0.02707	0.03838	0.01588	0.03284	0.02967	0.02782	0.05352	0.01667	0.02946	0.02191	0.08968	0.9033	0.083605	0	341	UCEC	Tumor
1457	TCGA-A5-A7WK-01	0.042	0.03929	0.04532	0.04438	0.05086	0.02397	0.03724	0.0398	0.01213	0.02341	0.04178	0.02255	0.06544	0.02523	0.02813	0.02393	0.05532	0.9231	0.0857711111111111	0	560	UCEC	Tumor
1458	TCGA-A5-AB3J-01	0.02871	0.01704	0.03476	0.02478	0.04771	0.03178	0.0386	0.04314	0.01546	0.02557	0.02792	0.03257	0.05183	0.0242	0.02632	0.02871	0.07826	0.8905	0.0815477777777778	0	512	UCEC	Tumor
1459	TCGA-A6-2671-01	0.03597	0.02605	0.03188	0.09824	0.04242	0.03336	0.02913	0.03919	0.01453	0.02951	0.03213	0.02557	0.05711	0.02602	0.02857	0.03248	0.06635	0.9353	0.0879894444444444	1	1331	COAD	Tumor
1460	TCGA-A6-2671-11	0.03971	0.03878	0.05527	0.06554	0.04887	0.03237	0.032	0.03573	0.01416	0.02671	0.03498	0.02266	0.06829	0.02587	0.03851	0.029	0.09296	0.8861	0.088195	1	1331	COAD	Normal
1461	TCGA-A6-2675-01	0.04674	0.03496	0.04735	0.03882	0.05463	0.02469	0.03127	0.02311	0.01636	0.03654	0.03455	0.02516	0.08761	0.02708	0.04735	0.03449	0.1406	0.9143	0.0925338888888889	0	1321	COAD	Tumor
1462	TCGA-A6-2675-11	0.04977	0.02405	0.05121	0.04558	0.05612	0.03375	0.207	0.08116	0.03826	0.03758	0.01748	0.03263	0.07304	0.02842	0.03614	0.06102	0.07755	0.756	0.09482	0	1321	COAD	Normal
1463	TCGA-A6-2677-01	0.04837	0.02961	0.04736	0.0344	0.05173	0.03476	0.02362	0.04953	0.01735	0.03557	0.03709	0.0383	0.07848	0.02764	0.03789	0.02845	0.07241	0.9004	0.0884977777777778	1	740	COAD	Tumor
1464	TCGA-A6-2679-01	0.04636	0.05063	0.04206	0.07074	0.06454	0.02842	0.03103	0.03705	0.0129	0.02793	0.03611	0.02818	0.07079	0.02936	0.04034	0.03213	0.1144	0.8844	0.0915205555555555	0	1366	COAD	Tumor
1465	TCGA-A6-2679-11	0.03704	0.03786	0.04603	0.07057	0.05459	0.02768	0.03896	0.04135	0.01277	0.0478	0.03406	0.02481	0.08108	0.02325	0.03862	0.02623	0.09976	0.9025	0.0913866666666667	0	1366	COAD	Normal
1466	TCGA-A6-2680-01	0.05082	0.0501	0.07003	0.06814	0.04926	0.02164	0.02729	0.04678	0.01306	0.02718	0.02832	0.02616	0.06679	0.02448	0.03896	0.02721	0.07269	0.9233	0.0906783333333333	0	1068	COAD	Tumor
1467	TCGA-A6-2680-11	0.03236	0.0404	0.04902	0.03889	0.04701	0.03229	0.03205	0.04133	0.01415	0.04002	0.03574	0.03368	0.05909	0.02357	0.03078	0.02357	0.0834	0.8947	0.086225	0	1068	COAD	Normal
1468	TCGA-A6-2681-01	0.0597	0.03861	0.04304	0.08904	0.06557	0.04647	0.03721	0.03935	0.01527	0.03439	0.03567	0.02611	0.06398	0.02748	0.03156	0.02713	0.1085	0.921	0.0950044444444444	0	1387	COAD	Tumor
1469	TCGA-A6-2681-11	0.03133	0.03989	0.05086	0.06991	0.06076	0.02782	0.03004	0.04248	0.01243	0.02741	0.03654	0.02519	0.07706	0.03074	0.03104	0.02001	0.07226	0.9089	0.0885927777777778	0	1387	COAD	Normal
1470	TCGA-A6-2682-01	0.03882	0.02912	0.07218	0.04265	0.05895	0.0365	0.04284	0.03742	0.01574	0.02749	0.03587	0.02984	0.06487	0.03031	0.04681	0.03022	0.1449	0.921	0.0947516666666667	1	424	COAD	Tumor
1471	TCGA-A6-2682-11	0.02817	0.03356	0.05588	0.0311	0.05398	0.03517	0.03481	0.03737	0.01405	0.02884	0.03122	0.02363	0.05903	0.03235	0.03268	0.03267	0.1011	0.9055	0.0872838888888889	1	424	COAD	Normal
1472	TCGA-A6-2684-01	0.0367	0.03398	0.05114	0.04843	0.05483	0.03201	0.03108	0.04855	0.01384	0.03008	0.02473	0.02777	0.0521	0.02813	0.01795	0.03195	0.1044	0.8966	0.0869038888888889	0	1127	COAD	Tumor
1473	TCGA-A6-2684-11	0.03981	0.03851	0.04724	0.06711	0.05955	0.03164	0.0273	0.04753	0.01398	0.02314	0.02965	0.0261	0.05948	0.02417	0.02905	0.02924	0.08658	0.9154	0.0886377777777778	0	1127	COAD	Normal
1474	TCGA-A6-2685-01	0.04233	0.04406	0.06084	0.09597	0.06518	0.02763	0.03008	0.04773	0.01416	0.03205	0.0475	0.02072	0.09038	0.03699	0.04018	0.03351	0.1386	0.894	0.0978838888888889	0	1133	COAD	Tumor
1475	TCGA-A6-2685-11	0.03934	0.03824	0.06417	0.04273	0.05704	0.02866	0.03794	0.05316	0.01625	0.02809	0.03339	0.02595	0.05724	0.02787	0.03385	0.03486	0.07345	0.8881	0.0877961111111111	0	1133	COAD	Normal
1476	TCGA-A6-2686-01	0.03736	0.03864	0.0346	0.05322	0.04518	0.04375	0.03654	0.04228	0.01815	0.03303	0.04799	0.03678	0.06679	0.02564	0.03617	0.03698	0.1156	0.9311	0.0933222222222222	1	1126	COAD	Tumor
1477	TCGA-A6-2686-11	0.03576	0.03507	0.06305	0.05891	0.04732	0.02823	0.03606	0.04124	0.0155	0.02468	0.03754	0.02635	0.07827	0.02381	0.03557	0.02994	0.07334	0.8997	0.0883522222222222	1	1126	COAD	Normal
1478	TCGA-A6-3809-01	0.04772	0.05292	0.06174	0.06564	0.06519	0.03336	0.03075	0.09233	0.01748	0.03305	0.0334	0.07004	0.05752	0.02438	0.02752	0.03337	0.1803	0.8916	0.101017222222222	0	996	COAD	Tumor
1479	TCGA-A6-3810-01	0.0378	0.02331	0.03362	0.05259	0.04908	0.02985	0.03558	0.02772	0.02099	0.02794	0.03226	0.03683	0.05862	0.02375	0.03623	0.02524	0.09264	0.8712	0.0841805555555556	0	1111	COAD	Tumor
1480	TCGA-A6-4105-01	0.04958	0.02808	0.0438	0.1385	0.05997	0.03511	0.03919	0.03764	0.01981	0.02986	0.0395	0.03459	0.06424	0.01632	0.03853	0.02991	0.1374	0.9497	0.0995405555555556	1	442	COAD	Tumor
1481	TCGA-A6-4107-01	0.04011	0.03228	0.04833	0.06113	0.05309	0.02494	0.02573	0.0312	0.01266	0.03681	0.02877	0.02701	0.05099	0.03731	0.03819	0.0258	0.07048	0.9187	0.0868627777777778	0	987	COAD	Tumor
1482	TCGA-A6-4107-11	0.03767	0.05029	0.03918	0.05416	0.06013	0.02995	0.03591	0.04948	0.01547	0.03752	0.03572	0.02956	0.06653	0.02618	0.03049	0.0247	0.1081	0.88	0.0895022222222222	0	987	COAD	Normal
1483	TCGA-A6-5656-01	0.08931	0.03604	0.04669	0.06998	0.08124	0.0251	0.03997	0.02512	0.01605	0.04644	0.04594	0.02253	0.08376	0.02895	0.03904	0.05889	0.106	0.9278	0.0993805555555556	0	1001	COAD	Tumor
1484	TCGA-A6-5657-01	0.04805	0.04048	0.07537	0.05967	0.07004	0.02721	0.03439	0.0335	0.01232	0.03756	0.0371	0.02043	0.106	0.0332	0.03353	0.02745	0.2516	0.8798	0.101538888888889	0	962	COAD	Tumor
1485	TCGA-A6-5659-01	0.04158	0.0213	0.05445	0.03843	0.04316	0.02684	0.04339	0.02687	0.0162	0.03803	0.04963	0.02891	0.05819	0.02271	0.02188	0.02827	0.06833	0.917	0.0858427777777778	0	926	COAD	Tumor
1486	TCGA-A6-5660-01	0.03964	0.0277	0.05153	0.05202	0.03628	0.03541	0.03256	0.03305	0.01837	0.0372	0.03113	0.03393	0.06746	0.02767	0.04941	0.03236	0.1058	0.9412	0.0918177777777778	0	888	COAD	Tumor
1487	TCGA-A6-5661-01	0.06883	0.07049	0.1537	0.1281	0.1098	0.02617	0.05384	0.03229	0.01802	0.04251	0.04316	0.02327	0.1041	0.04124	0.05601	0.0594	0.1329	0.9212	0.115835	0	1020	COAD	Tumor
1488	TCGA-A6-5662-01	0.06135	0.06372	0.09396	0.05971	0.07109	0.036	0.07347	0.03697	0.02277	0.03032	0.02972	0.02644	0.1065	0.03523	0.05079	0.04033	0.09373	0.9392	0.103961111111111	0	718	COAD	Tumor
1489	TCGA-A6-5664-01	0.06064	0.03874	0.06689	0.1033	0.09184	0.02871	0.0441	0.05928	0.01568	0.04267	0.05125	0.02426	0.08809	0.0304	0.03863	0.04147	0.1981	0.9202	0.108013888888889	0	672	COAD	Tumor
1490	TCGA-A6-5665-01	0.06002	0.04255	0.06341	0.04906	0.04977	0.0222	0.02696	0.03183	0.0194	0.03048	0.02772	0.03739	0.09445	0.0315	0.0355	0.03529	0.1659	0.9119	0.0964072222222222	0	671	COAD	Tumor
1491	TCGA-A6-5666-01	0.05994	0.03238	0.05018	0.05435	0.08553	0.03877	0.02697	0.06427	0.04956	0.02078	0.03828	0.05786	0.04885	0.0382	0.03835	0.02817	0.08452	0.9347	0.0973144444444444	0	995	COAD	Tumor
1492	TCGA-A6-5667-01	0.04148	0.02917	0.02891	0.04728	0.05441	0.02772	0.02792	0.02561	0.01504	0.04892	0.02523	0.02386	0.06109	0.02983	0.03824	0.02214	0.06748	0.9282	0.0856961111111111	0	887	COAD	Tumor
1493	TCGA-A6-5667-11	0.05637	0.02661	0.03505	0.04464	0.05493	0.0242	0.02929	0.01772	0.01572	0.04046	0.02573	0.02343	0.06268	0.0287	0.02999	0.03546	0.09195	0.9266	0.0871961111111111	0	887	COAD	Normal
1494	TCGA-A6-6137-01	0.02897	0.02458	0.03756	0.05635	0.0613	0.03884	0.04469	0.03695	0.02045	0.02319	0.03314	0.03999	0.06947	0.02193	0.03237	0.02496	0.1178	0.9307	0.0912911111111111	0	824	COAD	Tumor
1495	TCGA-A6-6138-01	0.03191	0.03772	0.03888	0.0345	0.03999	0.02698	0.03237	0.0513	0.02032	0.03617	0.03238	0.02571	0.07812	0.01765	0.03623	0.029	0.1441	0.9117	0.0902794444444444	0	685	COAD	Tumor
1496	TCGA-A6-6140-01	0.05244	0.1061	0.0754	0.06693	0.09174	0.03118	0.04037	0.04066	0.01445	0.03684	0.02805	0.02957	0.09466	0.01647	0.0352	0.03145	0.07321	0.9583	0.101278888888889	0	734	COAD	Tumor
1497	TCGA-A6-6141-01	0.04158	0.04516	0.02719	0.06771	0.04861	0.02948	0.03063	0.03356	0.01436	0.0314	0.04182	0.02751	0.0448	0.02129	0.03482	0.03045	0.1562	0.9378	0.092465	0	255	COAD	Tumor
1498	TCGA-A6-6142-01	0.05121	0.0251	0.09268	0.05065	0.05347	0.0377	0.02858	0.02553	0.02197	0.02642	0.03562	0.02572	0.1068	0.02261	0.04211	0.0207	0.1383	0.8919	0.0942816666666667	0	763	COAD	Tumor
1499	TCGA-A6-6648-01	0.04215	0.02308	0.06303	0.05678	0.04472	0.03607	0.04951	0.02946	0.01805	0.0262	0.03341	0.02319	0.0719	0.02716	0.03086	0.02368	0.07617	0.9356	0.0895011111111111	0	766	COAD	Tumor
1500	TCGA-A6-6649-01	0.07023	0.02387	0.05252	0.04272	0.08819	0.03557	0.05441	0.0363	0.0234	0.04158	0.03678	0.0265	0.07573	0.0233	0.03987	0.03765	0.1247	0.9504	0.0990955555555556	0	735	COAD	Tumor
1501	TCGA-A6-6650-01	0.05368	0.05021	0.04476	0.1126	0.07338	0.02898	0.06048	0.061	0.01605	0.03207	0.04635	0.01825	0.09095	0.02769	0.03005	0.02695	0.06609	0.9369	0.0986911111111111	0	627	COAD	Tumor
1502	TCGA-A6-6651-01	0.05158	0.04888	0.05401	0.05894	0.06559	0.02865	0.0381	0.04314	0.01312	0.049	0.03713	0.02179	0.06949	0.02801	0.04009	0.02914	0.1709	0.9295	0.0987255555555556	0	662	COAD	Tumor
1503	TCGA-A6-6652-01	0.04564	0.05351	0.02915	0.1558	0.0847	0.03346	0.03524	0.03495	0.01565	0.0432	0.04261	0.02961	0.07601	0.03947	0.04117	0.02813	0.09486	0.9541	0.10207	0	751	COAD	Tumor
1504	TCGA-A6-6653-01	0.03841	0.0465	0.02952	0.06214	0.04365	0.03539	0.03525	0.04013	0.01338	0.03328	0.03661	0.02508	0.07617	0.01659	0.03675	0.04176	0.08081	0.9516	0.0912788888888889	0	742	COAD	Tumor
1505	TCGA-A6-6654-01	0.04928	0.04156	0.08185	0.06931	0.06491	0.03221	0.04834	0.03203	0.01533	0.05783	0.0423	0.02482	0.06508	0.03687	0.0502	0.03861	0.3457	0.9157	0.111773888888889	0	726	COAD	Tumor
1506	TCGA-A6-6780-01	0.08402	0.07053	0.03753	0.0935	0.05594	0.02473	0.04048	0.03319	0.01433	0.04504	0.0334	0.02264	0.0854	0.03767	0.03873	0.03714	0.141	0.9338	0.101615	0	612	COAD	Tumor
1507	TCGA-A6-6781-01	0.07108	0.07935	0.06193	0.0786	0.06884	0.03702	0.04125	0.03817	0.01704	0.05051	0.04443	0.02272	0.09021	0.0355	0.05322	0.05088	0.2481	0.9165	0.111408333333333	0	598	COAD	Tumor
1508	TCGA-A6-6782-01	0.05811	0.1008	0.05188	0.04058	0.06364	0.02754	0.0323	0.03391	0.01372	0.04833	0.03851	0.0266	0.07282	0.02441	0.04248	0.03324	0.1084	0.9308	0.097115	0	617	COAD	Tumor
1509	TCGA-A6-A565-01	0.05145	0.01815	0.02698	0.03378	0.03595	0.02849	0.02209	0.04301	0.01593	0.03138	0.03079	0.02776	0.04478	0.02706	0.04205	0.02318	0.2216	0.8721	0.0886961111111111	1	494	COAD	Tumor
1510	TCGA-A6-A566-01	0.04335	0.0209	0.03346	0.03856	0.04417	0.03795	0.03025	0.04963	0.01682	0.02769	0.03291	0.03491	0.06239	0.02668	0.02807	0.02674	0.1948	0.914	0.0924044444444444	1	758	COAD	Tumor
1511	TCGA-A6-A567-01	0.04759	0.02527	0.03031	0.03105	0.05075	0.03772	0.02997	0.05212	0.01729	0.04452	0.03489	0.04612	0.06071	0.02785	0.02534	0.02905	0.0787	0.8476	0.0842694444444445	1	1881	COAD	Tumor
1512	TCGA-A6-A56B-01	0.04467	0.02002	0.03715	0.03365	0.05272	0.03019	0.03762	0.04409	0.01467	0.02657	0.02586	0.04002	0.05304	0.02739	0.02779	0.02285	0.1472	0.9341	0.0899777777777778	1	1711	COAD	Tumor
1513	TCGA-A6-A5ZU-01	0.04029	0.018	0.03387	0.03805	0.04335	0.04011	0.02947	0.03656	0.0187	0.03884	0.02973	0.0365	0.04999	0.02479	0.0366	0.02108	0.08709	0.9302	0.08629	0	293	COAD	Tumor
1514	TCGA-A7-A0CE-11	0.04549	0.02294	0.03416	0.04277	0.04088	0.03454	0.03539	0.03315	0.0159	0.03691	0.02784	0.03933	0.0396	0.0228	0.04393	0.02808	0.1539	0.9204	0.0898894444444444	0	1074	BRCA	Normal
1515	TCGA-A7-A0CH-11	0.03631	0.02755	0.03002	0.03251	0.04464	0.03054	0.02902	0.03007	0.01565	0.04131	0.02979	0.0536	0.03154	0.03115	0.05067	0.02383	0.1424	0.9116	0.0884555555555556	0	1079	BRCA	Normal
1516	TCGA-A7-A0D9-01	0.04611	0.0505	0.03228	0.05637	0.03628	0.02449	0.03923	0.03006	0.01512	0.2892	0.03272	0.0429	0.06376	0.0183	0.05885	0.04463	0.1598	0.9463	0.110383333333333	0	1139	BRCA	Tumor
1517	TCGA-A7-A0DC-11	0.02866	0.02137	0.02355	0.02474	0.03147	0.03126	0.03727	0.04036	0.01488	0.04242	0.02827	0.05539	0.04821	0.0315	0.04687	0.02135	0.1243	0.9286	0.0878038888888889	0	906	BRCA	Normal
1518	TCGA-A7-A13D-01	0.02738	0.02805	0.02998	0.02813	0.03341	0.09211	0.04795	0.03877	0.03621	0.04593	0.03783	0.1072	0.1026	0.02581	0.09988	0.02882	0.1365	0.9153	0.103436666666667	0	965	BRCA	Tumor
1519	TCGA-A7-A13E-01	0.03355	0.01963	0.02545	0.0487	0.02682	0.05936	0.04526	0.03213	0.02092	0.09839	0.04468	0.0576	0.04834	0.02152	0.0519	0.02297	0.1233	0.9576	0.0965622222222222	1	614	BRCA	Tumor
1520	TCGA-A7-A13E-11	0.03709	0.05875	0.02979	0.03734	0.04912	0.03655	0.03573	0.02847	0.01772	0.04255	0.02976	0.03991	0.04525	0.02002	0.06078	0.02504	0.1377	0.9001	0.0906483333333333	1	614	BRCA	Normal
1521	TCGA-A7-A13F-01	0.0368	0.06603	0.0258	0.03674	0.04613	0.03022	0.03274	0.0239	0.01653	0.03366	0.02722	0.03473	0.0497	0.03238	0.03228	0.2113	0.08874	0.9221	0.0970555555555556	0	765	BRCA	Tumor
1522	TCGA-A7-A13F-11	0.04558	0.02812	0.05447	0.06461	0.0496	0.02924	0.03925	0.0316	0.01557	0.04386	0.02736	0.03237	0.09379	0.01758	0.04402	0.04231	0.1652	0.8997	0.0957905555555556	0	765	BRCA	Normal
1523	TCGA-A7-A13G-01	0.03329	0.03339	0.05948	0.05334	0.05363	0.03528	0.02538	0.02371	0.0214	0.02886	0.01999	0.08989	0.07141	0.03165	0.02397	0.04212	0.07137	0.9215	0.0910922222222222	0	718	BRCA	Tumor
1524	TCGA-A7-A13H-01	0.03932	0.01758	0.02093	0.02749	0.04436	0.03483	0.0303	0.02658	0.01569	0.03986	0.02694	0.03575	0.05947	0.0226	0.03738	0.02634	0.1483	0.9202	0.08744	0	899	BRCA	Tumor
1525	TCGA-A7-A26E-01	0.06378	0.0374	0.03729	0.03861	0.07681	0.02827	0.0313	0.03193	0.01441	0.05502	0.03333	0.02329	0.06251	0.04662	0.07079	0.04465	0.1519	0.911	0.0977172222222222	0	954	BRCA	Tumor
1526	TCGA-A7-A26F-01	0.05859	0.08062	0.0704	0.09088	0.08491	0.02597	0.03144	0.02652	0.01745	0.05245	0.02876	0.0216	0.05594	0.02646	0.03725	0.02703	0.1739	0.9171	0.101515	0	738	BRCA	Tumor
1527	TCGA-A7-A26G-01	0.04488	0.03996	0.09097	0.06203	0.07219	0.03418	0.04511	0.0268	0.01595	0.03855	0.03327	0.027	0.06096	0.03168	0.03677	0.03916	0.1975	0.8772	0.0985644444444444	0	722	BRCA	Tumor
1528	TCGA-A7-A26H-01	0.05572	0.09357	0.04384	0.06437	0.061	0.04676	0.03335	0.02718	0.0176	0.04224	0.02503	0.03021	0.06923	0.03667	0.03714	0.03694	0.1215	0.9388	0.0989527777777778	0	724	BRCA	Tumor
1529	TCGA-A7-A26I-01	0.06778	0.043	0.02512	0.06676	0.06819	0.0313	0.03121	0.02408	0.01633	0.04775	0.04095	0.02416	0.09452	0.02662	0.0336	0.02499	0.1113	0.8895	0.09262	0	661	BRCA	Tumor
1530	TCGA-A7-A26J-01	0.05442	0.06674	0.045	0.05173	0.1149	0.03822	0.0363	0.03097	0.01648	0.04597	0.04084	0.02954	0.07073	0.03135	0.03277	0.04085	0.1849	0.908	0.102206111111111	0	627	BRCA	Tumor
1531	TCGA-A7-A2KD-01	0.04304	0.0219	0.09063	0.03848	0.04656	0.03694	0.02762	0.02559	0.01978	0.04779	0.03531	0.02757	0.05183	0.02501	0.05413	0.03152	0.1597	0.9311	0.09525	0	679	BRCA	Tumor
1532	TCGA-A7-A3IY-01	0.05801	0.03805	0.0296	0.06913	0.04946	0.02778	0.03013	0.0459	0.01785	0.02908	0.03623	0.02202	0.05317	0.03601	0.03349	0.03058	0.1644	0.933	0.0946605555555556	0	345	BRCA	Tumor
1533	TCGA-A7-A3IZ-01	0.07031	0.03945	0.04449	0.06885	0.07881	0.0294	0.03121	0.05767	0.01418	0.03817	0.04401	0.02974	0.07952	0.03157	0.04513	0.05516	0.084	0.9443	0.0992205555555556	0	322	BRCA	Tumor
1534	TCGA-A7-A3J0-01	0.1036	0.02225	0.05484	0.1073	0.06016	0.04171	0.02917	0.04955	0.01979	0.03552	0.04977	0.03078	0.08497	0.02658	0.04135	0.03178	0.07285	0.9173	0.0988483333333333	0	313	BRCA	Tumor
1535	TCGA-A7-A3J1-01	0.07355	0.02696	0.04848	0.06415	0.06302	0.03129	0.03479	0.03612	0.01357	0.03841	0.02259	0.02713	0.06936	0.0421	0.02843	0.03816	0.1315	0.931	0.0955894444444444	0	343	BRCA	Tumor
1536	TCGA-A7-A3RF-01	0.04002	0.02094	0.0219	0.02954	0.04326	0.03388	0.02541	0.03002	0.01635	0.0269	0.02712	0.02553	0.04315	0.0239	0.02839	0.03255	0.09276	0.8811	0.0801511111111111	0	408	BRCA	Tumor
1537	TCGA-A7-A425-01	0.04509	0.01636	0.04293	0.03298	0.04724	0.01819	0.02527	0.03601	0.01183	0.03475	0.02318	0.02717	0.06658	0.02413	0.02036	0.02843	0.08675	0.8909	0.0821194444444444	0	447	BRCA	Tumor
1538	TCGA-A7-A426-01	0.04091	0.0187	0.02904	0.03019	0.04301	0.0256	0.0238	0.02355	0.01322	0.02537	0.02774	0.02172	0.06288	0.01618	0.03662	0.02215	0.09437	0.8848	0.0799916666666667	0	364	BRCA	Tumor
1539	TCGA-A7-A4SA-01	0.0467	0.02629	0.03967	0.03041	0.064	0.04768	0.05291	0.02926	0.02195	0.04017	0.04636	0.08549	0.07213	0.03445	0.05488	0.03629	0.1494	0.9236	0.100091111111111	0	454	BRCA	Tumor
1540	TCGA-A7-A4SB-01	0.03645	0.03772	0.04735	0.0475	0.04861	0.03919	0.04404	0.0346	0.01822	0.04841	0.03572	0.0371	0.08957	0.03651	0.05327	0.03299	0.1358	0.9227	0.0969861111111111	0	418	BRCA	Tumor
1541	TCGA-A7-A4SC-01	0.04115	0.03957	0.04334	0.02713	0.05066	0.03856	0.04036	0.03056	0.01495	0.03259	0.03412	0.03246	0.06566	0.05351	0.04804	0.03035	0.1338	0.9254	0.0934561111111111	0	446	BRCA	Tumor
1542	TCGA-A7-A4SD-01	0.04234	0.02272	0.04063	0.03963	0.04844	0.03718	0.02975	0.0283	0.01633	0.04082	0.04041	0.03589	0.06332	0.02814	0.04802	0.02825	0.1219	0.8633	0.0875205555555555	0	441	BRCA	Tumor
1543	TCGA-A7-A4SE-01	0.04353	0.02505	0.03482	0.03825	0.05429	0.06061	0.04014	0.03801	0.02225	0.03672	0.03353	0.04686	0.05462	0.0413	0.04888	0.03623	0.1753	0.9254	0.0975438888888889	0	644	BRCA	Tumor
1544	TCGA-A7-A4SF-01	0.04415	0.02936	0.04059	0.0516	0.06739	0.05936	0.0516	0.04251	0.01874	0.04585	0.03554	0.04541	0.07488	0.04636	0.06341	0.03682	0.1184	0.8842	0.097565	0	545	BRCA	Tumor
1545	TCGA-A7-A56D-01	0.03738	0.02133	0.02891	0.02201	0.0317	0.04099	0.02487	0.04574	0.01974	0.02244	0.04034	0.03799	0.05924	0.02226	0.03246	0.02119	0.08087	0.9055	0.0830533333333333	0	448	BRCA	Tumor
1546	TCGA-A7-A5ZV-01	0.03818	0.02397	0.04743	0.05151	0.04111	0.03539	0.03099	0.03795	0.015	0.03877	0.03641	0.03297	0.039	0.02169	0.03377	0.02711	0.1042	0.95	0.0891916666666667	0	368	BRCA	Tumor
1547	TCGA-A7-A5ZW-01	0.04378	0.01687	0.02783	0.03011	0.03612	0.032	0.02456	0.04067	0.01443	0.03243	0.02627	0.04981	0.04422	0.01886	0.03085	0.03099	0.09198	0.8862	0.08211	0	326	BRCA	Tumor
1548	TCGA-A7-A5ZX-01	0.033	0.01478	0.02706	0.02985	0.02607	0.04811	0.02825	0.05224	0.01436	0.02609	0.02578	0.05368	0.03521	0.01621	0.02811	0.02483	0.08352	0.9165	0.082425	0	336	BRCA	Tumor
1549	TCGA-A7-A6VV-01	0.03358	0.02155	0.03534	0.02683	0.04392	0.03642	0.0343	0.05019	0.01598	0.02873	0.03079	0.04144	0.07492	0.02502	0.03495	0.0226	0.08667	0.8417	0.0824961111111111	0	313	BRCA	Tumor
1550	TCGA-A7-A6VW-01	0.0331	0.01775	0.03542	0.03904	0.03904	0.04165	0.03536	0.1615	0.01918	0.03606	0.03308	0.09678	0.08409	0.02333	0.03468	0.03457	0.1316	0.9276	0.101323888888889	0	285	BRCA	Tumor
1551	TCGA-A7-A6VX-01	0.04252	0.02406	0.0546	0.03798	0.05708	0.03678	0.03263	0.05744	0.01574	0.03202	0.03128	0.05161	0.06946	0.02769	0.02787	0.02985	0.06605	0.9159	0.0894755555555556	0	317	BRCA	Tumor
1552	TCGA-A7-A6VY-01	0.04486	0.02727	0.03243	0.04521	0.04168	0.03898	0.03219	0.03446	0.02327	0.0347	0.0258	0.04261	0.07516	0.02046	0.03384	0.03029	0.127	0.8575	0.087095	0	266	BRCA	Tumor
1553	TCGA-A8-A075-01	0.04362	0.04182	0.02689	0.0421	0.04612	0.03768	0.02836	0.02842	0.01504	0.1166	0.02966	0.04529	0.05179	0.02522	0.05479	0.02618	0.08986	0.8548	0.0891244444444445	0	518	BRCA	Tumor
1554	TCGA-A8-A08O-01	0.04332	0.03199	0.01829	0.04631	0.05625	0.0273	0.02626	0.03081	0.01907	0.04298	0.02218	0.0413	0.05778	0.05821	0.05173	0.05349	0.1037	0.902	0.0907205555555556	0	943	BRCA	Tumor
1555	TCGA-A8-A0A6-01	0.03688	0.03669	0.02599	0.03938	0.0462	0.02615	0.03154	0.02222	0.01611	0.0244	0.03493	0.06262	0.05148	0.02684	0.06405	0.02184	0.1253	0.9188	0.0895233333333333	0	640	BRCA	Tumor
1556	TCGA-A8-A0AD-01	0.02996	0.03643	0.04357	0.04909	0.04174	0.02512	0.02254	0.04335	0.01331	0.03788	0.03461	0.05281	0.05035	0.01978	0.04405	0.02977	0.09211	0.8667	0.0851761111111111	0	1157	BRCA	Tumor
1557	TCGA-AA-3488-01	0.03222	0.03236	0.02873	0.04294	0.05295	0.05363	0.03446	0.0419	0.01472	0.03291	0.03605	0.03028	0.06669	0.02723	0.03771	0.03514	0.08259	0.9254	0.0893283333333333	1	153	COAD	Tumor
1558	TCGA-AA-3488-11	0.03147	0.03014	0.04693	0.04987	0.05851	0.03835	0.03113	0.04573	0.01418	0.02356	0.04447	0.02131	0.06631	0.03162	0.03557	0.02967	0.09746	0.9307	0.0903877777777778	1	153	COAD	Normal
1559	TCGA-AA-3489-01	0.06037	0.04899	0.08698	0.05764	0.05419	0.02016	0.03595	0.033	0.01173	0.04779	0.03402	0.02062	0.08107	0.03448	0.02945	0.03125	0.1517	0.8618	0.0945105555555556	1	214	COAD	Tumor
1560	TCGA-AA-3492-01	0.04345	0.0403	0.03991	0.1059	0.04491	0.0287	0.02936	0.03532	0.01519	0.0552	0.03695	0.0247	0.05427	0.03637	0.04536	0.0366	0.09226	0.9006	0.0925194444444444	1	92	COAD	Tumor
1561	TCGA-AA-3492-11	0.04186	0.02829	0.04073	0.04044	0.04318	0.03151	0.03367	0.03733	0.01312	0.03386	0.03552	0.02478	0.04272	0.02862	0.03088	0.03264	0.1253	0.9056	0.087225	1	92	COAD	Normal
1562	TCGA-AA-3494-01	0.03466	0.0248	0.07299	0.0615	0.03555	0.06227	0.03488	0.04617	0.02301	0.02835	0.0372	0.03719	0.06201	0.02944	0.04051	0.0354	0.1498	0.8935	0.0949572222222222	0	31	COAD	Tumor
1563	TCGA-AA-3494-11	0.04426	0.03777	0.03628	0.04764	0.04761	0.02448	0.03901	0.05066	0.01242	0.0226	0.02482	0.02598	0.07096	0.03192	0.02921	0.02376	0.1462	0.9155	0.0906155555555556	0	31	COAD	Normal
1564	TCGA-AA-3495-01	0.02982	0.03411	0.0545	0.06666	0.0611	0.0381	0.03205	0.06312	0.01706	0.02952	0.0365	0.02587	0.07351	0.02893	0.03713	0.02545	0.1062	0.911	0.0928127777777778	0	1127	COAD	Tumor
1565	TCGA-AA-3495-11	0.03691	0.02926	0.03436	0.03722	0.05248	0.03882	0.03196	0.04664	0.01397	0.0273	0.0391	0.02709	0.06544	0.03208	0.02922	0.02245	0.09751	0.9035	0.0869616666666667	0	1127	COAD	Normal
1566	TCGA-AA-3496-01	0.06537	0.03895	0.07724	0.06187	0.07169	0.02722	0.03491	0.02317	0.01444	0.04189	0.03497	0.0208	0.06167	0.03084	0.03358	0.02946	0.1197	0.8914	0.0932872222222222	0	31	COAD	Tumor
1567	TCGA-AA-3502-01	0.03266	0.028	0.04512	0.05621	0.05029	0.03643	0.04611	0.03852	0.01454	0.02588	0.03518	0.03071	0.06059	0.03043	0.04395	0.02286	0.06704	0.9107	0.0875122222222222	0	1065	COAD	Tumor
1568	TCGA-AA-3502-11	0.04223	0.02771	0.02849	0.04301	0.04969	0.03152	0.02871	0.04712	0.01306	0.02584	0.03284	0.02706	0.06215	0.02411	0.03458	0.03177	0.08879	0.9211	0.0866544444444445	0	1065	COAD	Normal
1569	TCGA-AA-3506-01	0.0291	0.05607	0.03745	0.07574	0.04565	0.04166	0.03794	0.05115	0.01474	0.02848	0.03136	0.03086	0.07353	0.03134	0.0404	0.03348	0.1071	0.8711	0.0909527777777778	0	1765	COAD	Tumor
1570	TCGA-AA-3506-11	0.03174	0.04438	0.03974	0.03307	0.04961	0.03459	0.03079	0.04102	0.01445	0.02475	0.03193	0.02631	0.06118	0.02973	0.03237	0.02786	0.1248	0.9105	0.0882677777777778	0	1765	COAD	Normal
1571	TCGA-AA-3509-01	0.03322	0.05584	0.04284	0.06747	0.06417	0.04062	0.0362	0.04237	0.01728	0.03587	0.03811	0.0263	0.0757	0.02861	0.04051	0.02118	0.08254	0.89	0.0910461111111111	0	1915	COAD	Tumor
1572	TCGA-AA-3509-11	0.03073	0.02812	0.03876	0.0403	0.0474	0.03392	0.03045	0.04616	0.01419	0.03241	0.03259	0.02493	0.06903	0.03111	0.04741	0.0346	0.09229	0.9074	0.0878777777777778	0	1915	COAD	Normal
1573	TCGA-AA-3510-01	0.03779	0.029	0.06425	0.09103	0.06275	0.02841	0.03528	0.03841	0.01422	0.03258	0.03284	0.02713	0.08032	0.03889	0.03145	0.02674	0.1096	0.9038	0.0935827777777778	0	1946	COAD	Tumor
1574	TCGA-AA-3510-11	0.02563	0.03675	0.03636	0.06087	0.05295	0.0246	0.03167	0.04348	0.01301	0.03337	0.03386	0.02976	0.07201	0.02572	0.02956	0.02227	0.1402	0.9045	0.0898094444444444	0	1946	COAD	Normal
1575	TCGA-AA-3511-01	0.06834	0.06724	0.04435	0.06626	0.05844	0.02791	0.03966	0.02741	0.01417	0.05535	0.03726	0.02375	0.04847	0.03685	0.04085	0.03853	0.1915	0.942	0.101574444444444	0	212	COAD	Tumor
1576	TCGA-AA-3655-01	0.04425	0.02338	0.03294	0.04776	0.05417	0.02623	0.0259	0.05365	0.01493	0.03753	0.02278	0.02477	0.07045	0.02399	0.03137	0.1413	0.07066	0.8534	0.0888588888888889	0	1856	COAD	Tumor
1577	TCGA-AA-3655-11	0.07409	0.03671	0.03522	0.04133	0.04951	0.01901	0.02936	0.02414	0.0144	0.0374	0.03886	0.01903	0.08839	0.03483	0.05235	0.03709	0.1352	0.9064	0.0929622222222222	0	1856	COAD	Normal
1578	TCGA-AA-3660-01	0.0635	0.0465	0.03664	0.0704	0.05687	0.02803	0.03301	0.02532	0.01725	0.03663	0.03832	0.02228	0.06405	0.04193	0.03856	0.03724	0.0765	0.9207	0.0918738888888889	0	2375	COAD	Tumor
1579	TCGA-AA-3660-11	0.0555	0.0319	0.03482	0.06013	0.05982	0.02603	0.02632	0.02376	0.01234	0.03667	0.02702	0.02275	0.1018	0.03238	0.04429	0.03235	0.114	0.9304	0.0929044444444444	0	2375	COAD	Normal
1580	TCGA-AA-3663-01	0.06652	0.04652	0.06078	0.06204	0.06675	0.02273	0.03127	0.02621	0.01507	0.06	0.03576	0.01968	0.06615	0.02052	0.04089	0.06027	0.09408	0.9303	0.0958633333333333	0	212	COAD	Tumor
1581	TCGA-AA-3663-11	0.05078	0.02406	0.03068	0.06742	0.04902	0.02437	0.02451	0.02069	0.01459	0.04979	0.0254	0.02327	0.08649	0.02929	0.03829	0.03148	0.1356	0.9173	0.0912794444444444	0	212	COAD	Normal
1582	TCGA-AA-3712-01	0.05547	0.04729	0.02499	0.04265	0.04653	0.02122	0.03461	0.02258	0.01377	0.05521	0.02427	0.01966	0.05601	0.02743	0.02669	0.02073	0.07208	0.9229	0.0852272222222222	0	0	COAD	Tumor
1583	TCGA-AA-3712-11	0.05468	0.03427	0.04157	0.04245	0.05247	0.02667	0.03354	0.01977	0.01771	0.03104	0.02957	0.02244	0.0922	0.03214	0.03625	0.02194	0.1026	0.9458	0.0909505555555555	0	0	COAD	Normal
1584	TCGA-AA-3713-01	0.04807	0.03605	0.04625	0.03858	0.04286	0.02859	0.02879	0.03902	0.02099	0.03205	0.02875	0.04028	0.05577	0.0248	0.0633	0.03028	0.189	0.9463	0.0966516666666667	0	579	COAD	Tumor
1585	TCGA-AA-3713-11	0.04845	0.02867	0.03947	0.07605	0.0647	0.02469	0.02936	0.03253	0.01572	0.03408	0.03823	0.02127	0.07091	0.03072	0.04056	0.03195	0.11	0.9248	0.0923422222222222	0	579	COAD	Normal
1586	TCGA-AB-2802-03	0.02559	0.01432	0.03256	0.02347	0.04419	0.02193	0.02642	0.05477	0.01069	0.02435	0.03471	0.01978	0.05125	0.02434	0.02328	0.01984	0.5253	0.9252	0.105666111111111	1	365	LAML	Tumor
1587	TCGA-AB-2803-03	0.03042	0.01695	0.02061	0.02669	0.03352	0.02382	0.02381	0.03947	0.01114	0.01602	0.03327	0.0228	0.05144	0.03001	0.03006	0.01787	0.8037	0.9289	0.120027777777778	1	792	LAML	Tumor
1588	TCGA-AB-2804-03	0.02639	0.01911	0.02841	0.03424	0.03365	0.02663	0.02282	0.06041	0.01151	0.02242	0.02783	0.02578	0.06238	0.02666	0.0278	0.02275	0.4584	0.9279	0.103616111111111	0	2557	LAML	Tumor
1589	TCGA-AB-2805-03	0.03293	0.01426	0.02546	0.03269	0.04582	0.02542	0.03237	0.03823	0.01306	0.0269	0.03424	0.02244	0.04708	0.02354	0.03627	0.03159	0.6316	0.9446	0.114361111111111	1	577	LAML	Tumor
1590	TCGA-AB-2806-03	0.03232	0.01815	0.02315	0.0255	0.03542	0.02351	0.02691	0.05239	0.01221	0.02306	0.03629	0.02003	0.04595	0.026	0.0245	0.01808	0.1584	0.9497	0.0861983333333333	1	945	LAML	Tumor
1591	TCGA-AB-2807-03	0.03789	0.02173	0.04294	0.02587	0.03665	0.0239	0.0278	0.03008	0.009911	0.02605	0.03427	0.0251	0.04346	0.02146	0.02718	0.09335	0.6231	0.9312	0.115663388888889	1	181	LAML	Tumor
1592	TCGA-AB-2808-03	0.0285	0.01952	0.03602	0.02388	0.03707	0.03084	0.03123	0.03702	0.01292	0.02646	0.02684	0.02448	0.04689	0.02119	0.02395	0.0222	0.2565	0.9204	0.0903283333333333	0	2861	LAML	Tumor
1593	TCGA-AB-2809-03	0.02826	0.01768	0.02454	0.0209	0.03068	0.02201	0.02293	0.03075	0.01107	0.02221	0.02557	0.02053	0.04119	0.0162	0.03359	0.01653	0.4894	0.937	0.100613333333333	1	62	LAML	Tumor
1594	TCGA-AB-2810-03	0.02909	0.0175	0.02969	0.03239	0.03627	0.02427	0.02996	0.03753	0.01136	0.01913	0.02239	0.01679	0.05071	0.03078	0.02823	0.04156	0.2089	0.952	0.0899194444444444	1	31	LAML	Tumor
1595	TCGA-AB-2811-03	0.03664	0.01725	0.03261	0.02996	0.02993	0.01862	0.03292	0.03573	0.01201	0.02339	0.02235	0.01903	0.03979	0.02403	0.02122	0.01481	0.3516	0.9251	0.0937216666666667	1	243	LAML	Tumor
1596	TCGA-AB-2812-03	0.02466	0.02152	0.02848	0.02435	0.04801	0.02837	0.02024	0.04839	0.01479	0.02362	0.04839	0.02922	0.05954	0.02494	0.03094	0.0239	0.1762	0.9566	0.0906755555555556	1	366	LAML	Tumor
1597	TCGA-AB-2813-03	0.02183	0.01671	0.02995	0.02107	0.0302	0.02986	0.03026	0.03457	0.01394	0.02101	0.03255	0.03895	0.04761	0.01808	0.03133	0.02269	0.7831	0.9305	0.119678333333333	1	31	LAML	Tumor
1598	TCGA-AB-2814-03	0.02455	0.01684	0.03361	0.03404	0.03657	0.03137	0.02815	0.03582	0.01476	0.03013	0.03326	0.03276	0.05878	0.02647	0.1098	0.1737	0.573	0.9474	0.124500555555556	1	792	LAML	Tumor
1599	TCGA-AB-2815-03	0.03277	0.01692	0.0282	0.02553	0.03448	0.0178	0.02443	0.03585	0.01244	0.0259	0.02511	0.02208	0.0619	0.0322	0.02544	0.01872	0.4788	0.9373	0.103103888888889	1	822	LAML	Tumor
1600	TCGA-AB-2816-03	0.03105	0.01623	0.03229	0.03127	0.03581	0.02371	0.02728	0.03729	0.01016	0.03366	0.03394	0.02245	0.05056	0.02176	0.02923	0.02859	0.9395	0.9534	0.13101	1	245	LAML	Tumor
1601	TCGA-AB-2817-03	0.02978	0.02196	0.03573	0.04256	0.04668	0.02982	0.0326	0.03905	0.0127	0.02456	0.02895	0.02476	0.04519	0.0288	0.03683	0.02958	0.9069	0.9307	0.130397222222222	1	273	LAML	Tumor
1602	TCGA-AB-2818-03	0.02641	0.01897	0.03126	0.02622	0.0376	0.02225	0.02444	0.04444	0.00977	0.01818	0.02525	0.01958	0.04886	0.0295	0.02941	0.01641	0.3398	0.9278	0.0942305555555556	1	303	LAML	Tumor
1603	TCGA-AB-2819-03	0.02531	0.0153	0.02698	0.02018	0.03041	0.03594	0.02604	0.03245	0.009981	0.02386	0.02474	0.0271	0.04896	0.01579	0.02403	0.018	0.4231	0.9467	0.0986039444444444	0	2496	LAML	Tumor
1604	TCGA-AB-2820-03	0.0269	0.02344	0.02482	0.03323	0.03382	0.03464	0.0296	0.04298	0.01444	0.02576	0.02467	0.02587	0.04191	0.01658	0.02959	0.0296	0.5131	0.9525	0.106858333333333	1	0	LAML	Tumor
1605	TCGA-AB-2821-03	0.0329	0.02318	0.02431	0.02382	0.03272	0.02259	0.02287	0.03716	0.01124	0.02102	0.02971	0.02188	0.05133	0.02621	0.1	0.1275	0.6681	0.9375	0.123002222222222	1	822	LAML	Tumor
1606	TCGA-AB-2822-03	0.03142	0.01528	0.0246	0.02197	0.02753	0.02463	0.02981	0.0398	0.01187	0.02362	0.02698	0.02458	0.05385	0.02233	0.03074	0.02326	0.1821	0.9551	0.0871927777777778	1	973	LAML	Tumor
1607	TCGA-AB-2823-03	0.03371	0.01695	0.02538	0.03942	0.03334	0.03053	0.03109	0.04254	0.01158	0.02889	0.02718	0.02773	0.05217	0.02437	0.02912	0.02978	0.1341	0.9401	0.0865544444444444	1	0	LAML	Tumor
1608	TCGA-AB-2824-03	0.02698	0.02034	0.02694	0.03032	0.03509	0.02043	0.03077	0.03887	0.01186	0.03208	0.03191	0.01865	0.05238	0.02434	0.0293	0.02771	0.6053	0.908	0.109515	1	30	LAML	Tumor
1609	TCGA-AB-2825-03	0.02253	0.01909	0.02748	0.03002	0.0331	0.02465	0.02823	0.0229	0.01182	0.02131	0.02187	0.02187	0.03828	0.02063	0.02334	0.0247	0.5336	0.9458	0.103956666666667	1	212	LAML	Tumor
1610	TCGA-AB-2826-03	0.02927	0.01958	0.02389	0.03166	0.04793	0.0234	0.03422	0.04955	0.01167	0.02656	0.03728	0.0225	0.04663	0.02708	0.02919	0.049	0.567	0.9526	0.112722777777778	1	731	LAML	Tumor
1611	TCGA-AB-2827-03	0.03841	0.02071	0.03355	0.03628	0.03627	0.02704	0.02823	0.03618	0.01076	0.02389	0.03173	0.02113	0.04877	0.02366	0.02478	0.02733	0.4251	0.8551	0.0971622222222222	1	273	LAML	Tumor
1612	TCGA-AB-2828-03	0.03032	0.02134	0.03099	0.03026	0.03971	0.02111	0.03442	0.03633	0.01061	0.02001	0.02993	0.02648	0.0476	0.03139	0.0238	0.01561	0.3291	0.9198	0.0943783333333333	0	2284	LAML	Tumor
1613	TCGA-AB-2829-03	0.0281	0.02126	0.03439	0.02987	0.03052	0.03286	0.02748	0.02857	0.01143	0.02461	0.03629	0.02305	0.05085	0.02254	0.04298	0.02596	0.5758	0.9183	0.109158888888889	1	273	LAML	Tumor
1614	TCGA-AB-2830-03	0.02482	0.01691	0.02936	0.02629	0.02936	0.02716	0.03254	0.03284	0.01079	0.0228	0.02407	0.02358	0.04813	0.0179	0.03459	0.02235	0.4367	0.938	0.0998994444444444	1	275	LAML	Tumor
1615	TCGA-AB-2831-03	0.02578	0.02008	0.03356	0.03411	0.03377	0.0248	0.02988	0.03219	0.01133	0.02675	0.02503	0.0193	0.05036	0.02292	0.03604	0.03667	0.6244	0.914	0.111165	1	640	LAML	Tumor
1616	TCGA-AB-2832-03	0.03505	0.01947	0.02568	0.03523	0.03442	0.01795	0.02214	0.04378	0.00867	0.02673	0.03201	0.01832	0.05886	0.03311	0.04067	0.0234	0.06966	0.9175	0.0812583333333333	1	365	LAML	Tumor
1617	TCGA-AB-2833-03	0.03003	0.02454	0.02628	0.02946	0.04204	0.02305	0.02501	0.03511	0.01147	0.02174	0.03687	0.01959	0.05532	0.02358	0.02787	0.01778	0.5504	0.9206	0.106707777777778	1	456	LAML	Tumor
1618	TCGA-AB-2834-03	0.02987	0.02001	0.03061	0.02693	0.04196	0.02166	0.02976	0.02732	0.01049	0.02286	0.02526	0.02084	0.04739	0.02317	0.1535	0.06236	0.7514	0.91	0.125299444444444	1	245	LAML	Tumor
1619	TCGA-AB-2835-03	0.02593	0.01686	0.02655	0.02461	0.03621	0.03108	0.02167	0.0367	0.01173	0.01727	0.02382	0.02112	0.03791	0.02449	0.02811	0.01763	0.5419	0.9211	0.103593888888889	0	1673	LAML	Tumor
1620	TCGA-AB-2836-03	0.02988	0.02007	0.03104	0.03113	0.03081	0.02225	0.02941	0.03689	0.01024	0.0269	0.02826	0.01939	0.04928	0.02471	0.02891	0.01925	0.3424	0.9197	0.0944733333333333	1	518	LAML	Tumor
1621	TCGA-AB-2837-03	0.03395	0.01597	0.02433	0.0316	0.03235	0.02048	0.0265	0.03902	0.01093	0.02437	0.03293	0.0197	0.0637	0.0298	0.02356	0.02014	0.4977	0.9497	0.105373888888889	1	0	LAML	Tumor
1622	TCGA-AB-2838-03	0.03127	0.01885	0.02736	0.0272	0.03233	0.03299	0.01897	0.03416	0.01541	0.03098	0.02599	0.03201	0.03887	0.02136	0.03459	0.03295	0.6855	0.9287	0.114971666666667	1	365	LAML	Tumor
1623	TCGA-AB-2839-03	0.03394	0.01904	0.02677	0.03591	0.04122	0.03321	0.03284	0.03867	0.01164	0.0321	0.04994	0.02474	0.04963	0.03204	0.04066	0.02336	0.7564	0.9518	0.124106111111111	1	486	LAML	Tumor
1624	TCGA-AB-2840-03	0.02792	0.0193	0.03062	0.03743	0.03506	0.02738	0.03355	0.04335	0.01277	0.02661	0.03138	0.02071	0.04641	0.02625	0.02628	0.01907	0.1226	0.9221	0.0838216666666667	1	28	LAML	Tumor
1625	TCGA-AB-2841-03	0.0315	0.01837	0.02738	0.02602	0.03675	0.02549	0.03339	0.03032	0.01193	0.02336	0.02638	0.02041	0.05406	0.02616	0.03312	0.02645	0.1774	0.9202	0.0860383333333333	1	1401	LAML	Tumor
1626	TCGA-AB-2842-03	0.03029	0.01604	0.02601	0.02134	0.03646	0.02822	0.02595	0.04082	0.01181	0.02582	0.02403	0.01958	0.04641	0.02472	0.05986	0.01783	0.6166	0.9467	0.112138333333333	1	0	LAML	Tumor
1627	TCGA-AB-2843-03	0.03314	0.0233	0.03379	0.03577	0.03777	0.0235	0.04328	0.0363	0.01119	0.01754	0.03335	0.0264	0.05781	0.02558	0.1203	0.03108	0.5832	0.9231	0.116466666666667	1	215	LAML	Tumor
1628	TCGA-AB-2844-03	0.03072	0.02357	0.01634	0.02776	0.02945	0.02338	0.02827	0.05222	0.01363	0.02725	0.03167	0.01908	0.06026	0.02282	0.02807	0.03235	0.7929	0.938	0.122096666666667	1	122	LAML	Tumor
1629	TCGA-AB-2845-03	0.0345	0.02116	0.02074	0.02438	0.0379	0.02633	0.0285	0.02983	0.01208	0.02383	0.03619	0.022	0.04532	0.02526	0.02714	0.03904	0.6637	0.9305	0.1138	1	304	LAML	Tumor
1630	TCGA-AB-2846-03	0.02775	0.01576	0.02583	0.02923	0.02842	0.02225	0.02827	0.02784	0.01211	0.02272	0.02818	0.02036	0.05825	0.02361	0.03546	0.01709	0.7377	0.945	0.116990555555556	1	1402	LAML	Tumor
1631	TCGA-AB-2847-03	0.03099	0.01919	0.03004	0.03612	0.04141	0.02567	0.03259	0.0221	0.01064	0.03277	0.03267	0.02052	0.04992	0.02809	0.03494	0.02628	0.5278	0.9257	0.10708	1	608	LAML	Tumor
1632	TCGA-AB-2848-03	0.03181	0.02218	0.02923	0.02685	0.03801	0.03034	0.02709	0.04169	0.01246	0.02365	0.02829	0.02017	0.04623	0.0298	0.02469	0.02423	0.3347	0.9452	0.0964788888888889	1	455	LAML	Tumor
1633	TCGA-AB-2849-03	0.03266	0.02089	0.02517	0.03035	0.02472	0.02686	0.03352	0.03586	0.01345	0.02462	0.02976	0.02927	0.03418	0.02151	0.03736	0.03373	0.8108	0.9383	0.122389444444444	0	2220	LAML	Tumor
1634	TCGA-AB-2851-03	0.03233	0.02061	0.02285	0.01985	0.03924	0.02384	0.02495	0.04215	0.01151	0.02238	0.02825	0.02398	0.05305	0.02298	0.03076	0.03086	0.5378	0.9447	0.107338333333333	1	242	LAML	Tumor
1635	TCGA-AB-2853-03	0.04064	0.01609	0.02818	0.03105	0.03929	0.0211	0.03075	0.0307	0.01099	0.02804	0.02978	0.01832	0.06002	0.02781	0.02916	0.02124	0.7204	0.9099	0.116303333333333	1	89	LAML	Tumor
1636	TCGA-AB-2854-03	0.02828	0.01837	0.02862	0.03181	0.03652	0.02199	0.02368	0.03215	0.01017	0.02344	0.02332	0.02209	0.04178	0.02167	0.03552	0.03116	0.4369	0.9103	0.098765	1	366	LAML	Tumor
1637	TCGA-AB-2855-03	0.03946	0.0204	0.03007	0.03038	0.04036	0.02014	0.02501	0.02839	0.01147	0.02985	0.02607	0.01766	0.05169	0.03181	0.05436	0.1963	0.7403	0.9529	0.130367777777778	1	212	LAML	Tumor
1638	TCGA-AB-2856-03	0.03051	0.01801	0.02384	0.02465	0.03339	0.02442	0.0365	0.03887	0.01378	0.02287	0.02763	0.02424	0.0436	0.02331	0.03464	0.01981	0.1288	0.9517	0.0844761111111111	1	150	LAML	Tumor
1639	TCGA-AB-2857-03	0.02071	0.01551	0.01713	0.02549	0.02961	0.02546	0.02969	0.03108	0.01151	0.02169	0.02845	0.02634	0.03906	0.02338	0.02844	0.02629	0.2866	0.9296	0.08978	1	306	LAML	Tumor
1640	TCGA-AB-2858-03	0.03069	0.01675	0.02658	0.03029	0.02955	0.02732	0.02507	0.04081	0.01346	0.02704	0.02749	0.02348	0.05026	0.02377	0.03132	0.02651	0.4532	0.9238	0.101521666666667	1	577	LAML	Tumor
1641	TCGA-AB-2860-03	0.03328	0.02564	0.02733	0.03724	0.0301	0.03149	0.03356	0.03649	0.01396	0.02966	0.03756	0.03901	0.0564	0.02233	0.06059	0.0322	0.4091	0.9114	0.103741111111111	1	427	LAML	Tumor
1642	TCGA-AB-2861-03	0.03019	0.0173	0.02945	0.02855	0.03212	0.02024	0.03375	0.04826	0.01052	0.02239	0.02919	0.02412	0.04824	0.02302	0.02487	0.02591	0.2375	0.7553	0.0800511111111111	1	0	LAML	Tumor
1643	TCGA-AB-2862-03	0.02562	0.01886	0.03695	0.02891	0.03186	0.02403	0.02557	0.0393	0.0129	0.02552	0.03276	0.02196	0.05328	0.02124	0.0338	0.038	0.2358	0.9284	0.09082	0	1430	LAML	Tumor
1644	TCGA-AB-2863-03	0.0287	0.01903	0.03099	0.02598	0.0426	0.02953	0.03067	0.0417	0.01438	0.02828	0.02598	0.02338	0.05669	0.01641	0.03284	0.03352	0.3341	0.9296	0.09691	1	31	LAML	Tumor
1645	TCGA-AB-2866-03	0.0294	0.01814	0.02252	0.02928	0.04089	0.02121	0.0234	0.03133	0.01256	0.01976	0.03482	0.02163	0.04878	0.02848	0.03106	0.05061	0.5751	0.9261	0.109170555555556	1	153	LAML	Tumor
1646	TCGA-AB-2867-03	0.03015	0.02082	0.0313	0.03373	0.03084	0.02652	0.0245	0.0268	0.01104	0.02463	0.03033	0.02016	0.04761	0.01785	0.02252	0.05658	0.608	0.9444	0.111543333333333	1	184	LAML	Tumor
1647	TCGA-AB-2868-03	0.02541	0.01867	0.02897	0.02535	0.02755	0.02055	0.03207	0.04446	0.01196	0.03382	0.03332	0.03315	0.04767	0.01795	0.04305	0.0369	0.5467	0.9511	0.109925	1	151	LAML	Tumor
1648	TCGA-AB-2869-03	0.04243	0.02362	0.02984	0.03804	0.04967	0.02958	0.03176	0.03039	0.01246	0.01995	0.02554	0.02423	0.05005	0.02546	0.02992	0.02621	0.1357	0.9102	0.0852805555555556	0	243	LAML	Tumor
1649	TCGA-AB-2870-03	0.03114	0.01523	0.02515	0.02781	0.0426	0.01983	0.02263	0.02963	0.009993	0.02625	0.02512	0.0164	0.04539	0.02386	0.02211	0.02233	0.5588	0.9251	0.104965166666667	1	153	LAML	Tumor
1650	TCGA-AB-2871-03	0.03416	0.02314	0.02934	0.03277	0.04226	0.01912	0.02415	0.03284	0.0106	0.02449	0.02499	0.0201	0.06049	0.02039	0.04589	0.02706	0.4519	0.9438	0.103749444444444	0	153	LAML	Tumor
1651	TCGA-AB-2872-03	0.03102	0.0195	0.02729	0.0227	0.03331	0.0264	0.02917	0.08224	0.01133	0.02953	0.0329	0.02328	0.05778	0.03457	0.03554	0.03205	0.5319	0.9178	0.109906111111111	0	638	LAML	Tumor
1652	TCGA-AB-2873-03	0.02684	0.0199	0.02664	0.02922	0.04361	0.02686	0.02181	0.03392	0.0147	0.02095	0.03152	0.0256	0.04367	0.02167	0.02567	0.02072	0.09784	0.9337	0.08138	0	273	LAML	Tumor
1653	TCGA-AB-2874-03	0.02812	0.01805	0.01779	0.03058	0.0242	0.02354	0.0408	0.03752	0.01364	0.02196	0.02833	0.02103	0.03844	0.0283	0.0316	0.1821	0.6715	0.9453	0.122377777777778	0	396	LAML	Tumor
1654	TCGA-AB-2875-03	0.03459	0.0197	0.03445	0.02794	0.04064	0.02119	0.02633	0.03342	0.009834	0.01315	0.02677	0.01988	0.05719	0.03165	0.02915	0.02452	0.463	0.925	0.102133555555556	0	212	LAML	Tumor
1655	TCGA-AB-2876-03	0.03262	0.02152	0.03237	0.02758	0.03476	0.01839	0.03316	0.04239	0.009814	0.02275	0.02619	0.02226	0.05629	0.03309	0.02528	0.02518	0.5753	0.9514	0.110574666666667	0	1219	LAML	Tumor
1656	TCGA-AB-2877-03	0.02424	0.02771	0.02829	0.04346	0.03578	0.02456	0.02776	0.04988	0.01092	0.03218	0.03854	0.02176	0.3364	0.02765	0.04386	0.06281	0.9118	0.9399	0.149305555555556	0	638	LAML	Tumor
1657	TCGA-AB-2878-03	0.02692	0.01767	0.02369	0.02679	0.03545	0.03347	0.03273	0.02582	0.0143	0.02723	0.03487	0.02889	0.03892	0.02248	0.0476	0.03472	0.2583	0.9376	0.0926361111111111	1	365	LAML	Tumor
1658	TCGA-AB-2879-03	0.03363	0.02066	0.0306	0.03022	0.03562	0.02342	0.0445	0.04689	0.01252	0.03143	0.02807	0.02696	0.05501	0.02068	0.02882	0.02251	0.5525	0.9138	0.108768888888889	0	245	LAML	Tumor
1659	TCGA-AB-2880-03	0.04151	0.01603	0.03696	0.02458	0.04341	0.01938	0.03742	0.04572	0.01216	0.02127	0.03085	0.02004	0.0619	0.02386	0.02798	0.2464	0.6237	0.9284	0.125642777777778	1	NA	LAML	Tumor
1660	TCGA-AB-2881-03	0.02519	0.0199	0.03388	0.03148	0.03709	0.02276	0.03128	0.03179	0.01028	0.02327	0.03058	0.02073	0.05105	0.02539	0.02583	0.02404	0.08651	0.955	0.0825583333333333	0	393	LAML	Tumor
1661	TCGA-AB-2882-03	0.03621	0.0222	0.03303	0.04949	0.04541	0.03207	0.02962	0.0508	0.01055	0.02309	0.03323	0.0199	0.07186	0.04204	0.03472	0.02795	0.7058	0.9418	0.122765	1	365	LAML	Tumor
1662	TCGA-AB-2883-03	0.03056	0.02142	0.0228	0.02918	0.05203	0.03377	0.02194	0.04206	0.01489	0.02032	0.03267	0.0263	0.04429	0.02933	0.02916	0.02238	0.4558	0.9356	0.103583333333333	0	730	LAML	Tumor
1663	TCGA-AB-2884-03	0.03203	0.01891	0.01773	0.02263	0.03452	0.02411	0.02988	0.03476	0.01093	0.02065	0.02763	0.01987	0.04374	0.02409	0.026	0.03549	0.2255	0.944	0.0884705555555556	1	731	LAML	Tumor
1664	TCGA-AB-2885-03	0.02756	0.01742	0.02733	0.02636	0.02975	0.03385	0.03312	0.03752	0.01345	0.02208	0.03274	0.03171	0.03586	0.02472	0.03423	0.02809	0.2641	0.9546	0.0930272222222222	1	214	LAML	Tumor
1665	TCGA-AB-2886-03	0.02533	0.01875	0.02671	0.03393	0.04531	0.03388	0.03217	0.02738	0.01153	0.01878	0.02864	0.02559	0.04839	0.02264	0.03108	0.01879	0.2216	0.9575	0.0904444444444445	0	181	LAML	Tumor
1666	TCGA-AB-2887-03	0.02533	0.01674	0.03176	0.03013	0.02965	0.01879	0.034	0.04883	0.01125	0.03946	0.02927	0.02561	0.055	0.02012	0.02365	0.02423	0.949	0.9372	0.130556666666667	1	NA	LAML	Tumor
1667	TCGA-AB-2888-03	0.02238	0.0164	0.02175	0.0258	0.02796	0.02105	0.02287	0.03416	0.01002	0.02448	0.02482	0.02296	0.05072	0.02455	0.02771	0.02356	0.1791	0.9373	0.0843105555555556	0	334	LAML	Tumor
1668	TCGA-AB-2889-03	0.0325	0.01894	0.02986	0.03194	0.02997	0.01972	0.0246	0.01659	0.01102	0.02198	0.01947	0.02106	0.03997	0.02764	0.04866	0.01876	0.5544	0.9654	0.10736	0	304	LAML	Tumor
1669	TCGA-AB-2890-03	0.0308	0.01574	0.03833	0.02927	0.03304	0.02379	0.02731	0.05999	0.01025	0.02384	0.02847	0.02171	0.06167	0.02067	0.02151	0.01892	0.4175	0.9301	0.100717222222222	1	0	LAML	Tumor
1670	TCGA-AB-2891-03	0.02582	0.02066	0.02924	0.03086	0.03639	0.0249	0.02865	0.03522	0.01192	0.02301	0.0282	0.02141	0.04909	0.02175	0.02835	0.03264	0.1092	0.9374	0.0830394444444444	1	NA	LAML	Tumor
1671	TCGA-AB-2892-03	0.03171	0.02157	0.03851	0.0262	0.03402	0.02616	0.03246	0.02555	0.01302	0.03263	0.05652	0.02835	0.04586	0.02124	0.04405	0.02059	0.6661	0.92	0.115807777777778	0	943	LAML	Tumor
1672	TCGA-AB-2893-03	0.0373	0.01715	0.0328	0.02821	0.03372	0.01797	0.03562	0.04287	0.01081	0.02763	0.03159	0.02282	0.03892	0.0264	0.02732	0.02447	0.5087	0.9167	0.1045	1	212	LAML	Tumor
1673	TCGA-AB-2894-03	0.02891	0.02119	0.0301	0.03184	0.04123	0.02238	0.02471	0.03028	0.009757	0.01922	0.03173	0.01414	0.05419	0.0359	0.02498	0.02138	0.1566	0.9035	0.0834465	1	181	LAML	Tumor
1674	TCGA-AB-2895-03	0.03044	0.01491	0.0204	0.02222	0.03416	0.02736	0.02545	0.03406	0.01012	0.02313	0.02692	0.02656	0.04743	0.02287	0.0244	0.01865	0.4884	0.9243	0.10121	1	153	LAML	Tumor
1675	TCGA-AB-2896-03	0.03112	0.01878	0.03052	0.0309	0.02844	0.02013	0.01864	0.03845	0.0089	0.02178	0.0294	0.01949	0.0634	0.02798	0.02464	0.0234	0.5641	0.9068	0.105937222222222	1	214	LAML	Tumor
1676	TCGA-AB-2897-03	0.02177	0.01964	0.02212	0.02919	0.03556	0.03193	0.02546	0.04503	0.01177	0.01973	0.03445	0.02221	0.05555	0.02603	0.02989	0.02474	0.1688	0.9409	0.0869316666666667	0	243	LAML	Tumor
1677	TCGA-AB-2898-03	0.02981	0.01774	0.02466	0.03209	0.03098	0.02025	0.02995	0.04687	0.01075	0.02032	0.02823	0.02013	0.0561	0.02272	0.3475	0.03152	0.08094	0.9535	0.100225555555556	0	393	LAML	Tumor
1678	TCGA-AB-2899-03	0.03834	0.02247	0.02645	0.05132	0.03979	0.02781	0.02695	0.03505	0.01129	0.02314	0.03742	0.02459	0.06255	0.0248	0.03661	0.02626	0.8093	0.9221	0.124791111111111	1	671	LAML	Tumor
1679	TCGA-AB-2900-03	0.03506	0.04279	0.04298	0.03316	0.05504	0.03306	0.0341	0.06226	0.01342	0.03743	0.04361	0.02684	0.07809	0.03499	0.0329	0.1049	0.8652	0.9502	0.140335	1	184	LAML	Tumor
1680	TCGA-AB-2901-03	0.03531	0.01736	0.04779	0.02769	0.03948	0.02059	0.02168	0.0277	0.01052	0.04468	0.03009	0.01756	0.05244	0.0276	0.03285	0.02287	0.7777	0.9454	0.122183888888889	0	59	LAML	Tumor
1681	TCGA-AB-2903-03	0.02168	0.01709	0.02974	0.02787	0.03636	0.02345	0.02558	0.0387	0.01273	0.02486	0.02815	0.02504	0.03817	0.0297	0.02285	0.02426	0.1286	0.9341	0.0827183333333333	1	0	LAML	Tumor
1682	TCGA-AB-2904-03	0.02688	0.01854	0.02973	0.02955	0.03315	0.03308	0.0264	0.03438	0.01268	0.02241	0.04472	0.02697	0.05677	0.02568	0.03285	0.0286	0.6922	0.9435	0.117671666666667	1	517	LAML	Tumor
1683	TCGA-AB-2906-03	0.03791	0.02041	0.03578	0.03082	0.04043	0.0287	0.02877	0.05124	0.01232	0.02283	0.03139	0.02272	0.05637	0.02143	0.02633	0.02607	0.7592	0.9311	0.121323333333333	0	577	LAML	Tumor
1684	TCGA-AB-2907-03	0.02348	0.01728	0.0305	0.02855	0.03466	0.0191	0.02867	0.03493	0.009634	0.03024	0.02881	0.01818	0.05286	0.03076	0.02772	0.06156	0.5862	0.919	0.110118555555556	1	NA	LAML	Tumor
1685	TCGA-AB-2908-03	0.04167	0.02081	0.02949	0.02052	0.02663	0.05547	0.03841	0.05613	0.01675	0.03115	0.03611	0.04201	0.05791	0.02202	0.03723	0.02158	0.3549	0.9332	0.102332777777778	1	31	LAML	Tumor
1686	TCGA-AB-2909-03	0.03503	0.02123	0.02185	0.03085	0.04659	0.03017	0.02736	0.03567	0.01229	0.02589	0.02495	0.02197	0.0542	0.02673	0.02872	0.01555	0.1218	0.9466	0.0848583333333333	0	30	LAML	Tumor
1687	TCGA-AB-2910-03	0.03528	0.02049	0.02154	0.02632	0.03783	0.02562	0.04035	0.04669	0.01154	0.02289	0.02778	0.02315	0.0419	0.02923	0.0324	0.03545	0.4208	0.9195	0.101042222222222	1	0	LAML	Tumor
1688	TCGA-AB-2911-03	0.02482	0.01709	0.03188	0.02411	0.04096	0.02544	0.02751	0.03526	0.01176	0.02624	0.03102	0.02124	0.05644	0.0209	0.02798	0.02294	0.6009	0.93	0.109805	0	1186	LAML	Tumor
1689	TCGA-AB-2912-03	0.02465	0.01652	0.02824	0.0309	0.02593	0.02491	0.03453	0.02365	0.01071	0.02423	0.03146	0.02008	0.05003	0.02517	0.03426	0.02328	0.4394	0.9372	0.100286111111111	1	274	LAML	Tumor
1690	TCGA-AB-2913-03	0.03128	0.0307	0.02177	0.0301	0.04126	0.02314	0.02578	0.04194	0.01218	0.02571	0.03426	0.02305	0.04916	0.02793	0.03326	0.03381	0.8688	0.9397	0.127435	0	1216	LAML	Tumor
1691	TCGA-AB-2914-03	0.03123	0.02785	0.02794	0.03917	0.02732	0.02155	0.02909	0.0252	0.01178	0.03275	0.02928	0.02568	0.05956	0.03125	0.03581	0.02619	0.4896	0.9305	0.105652777777778	0	792	LAML	Tumor
1692	TCGA-AB-2915-03	0.0221	0.014	0.02182	0.03016	0.04265	0.02787	0.03102	0.04414	0.01308	0.01996	0.0208	0.03059	0.04233	0.02135	0.03067	0.02143	0.4545	0.9075	0.0997761111111111	1	0	LAML	Tumor
1693	TCGA-AB-2916-03	0.02334	0.02202	0.02118	0.0271	0.04072	0.0212	0.02626	0.0269	0.01184	0.018	0.03743	0.03948	0.04782	0.02296	0.03581	0.02333	0.1805	0.9358	0.0867605555555555	0	882	LAML	Tumor
1694	TCGA-AB-2917-03	0.03029	0.02067	0.03263	0.03176	0.03321	0.02391	0.03293	0.02894	0.01141	0.02397	0.03181	0.01776	0.05636	0.03002	0.03042	0.02375	0.1774	0.9142	0.0861911111111111	0	1216	LAML	Tumor
1695	TCGA-AB-2918-03	0.03114	0.01814	0.03409	0.0289	0.03438	0.03181	0.02893	0.02877	0.01314	0.02505	0.02649	0.02428	0.05135	0.02573	0.03257	0.0204	0.4976	0.9512	0.105776111111111	1	NA	LAML	Tumor
1696	TCGA-AB-2919-03	0.04409	0.01667	0.02403	0.02691	0.03916	0.02975	0.03383	0.04195	0.0126	0.02437	0.02647	0.0271	0.0329	0.02514	0.02689	0.1178	0.1154	0.9463	0.08952	0	61	LAML	Tumor
1697	TCGA-AB-2920-03	0.0289	0.02165	0.01595	0.03095	0.02892	0.03078	0.03906	0.02893	0.01428	0.03217	0.03351	0.0324	0.03944	0.01876	0.04882	0.02502	0.5456	0.9534	0.109363333333333	1	366	LAML	Tumor
1698	TCGA-AB-2921-03	0.03514	0.02217	0.02453	0.02284	0.04308	0.03009	0.03116	0.03777	0.01157	0.02808	0.03321	0.02333	0.04776	0.02776	0.02803	0.02504	0.6014	0.9413	0.111903333333333	1	NA	LAML	Tumor
1699	TCGA-AB-2922-03	0.02447	0.02479	0.02511	0.0266	0.0406	0.02823	0.02988	0.03769	0.01182	0.02922	0.03045	0.02664	0.04234	0.02245	0.03049	0.0254	0.07763	0.9473	0.0822838888888889	1	0	LAML	Tumor
1700	TCGA-AB-2923-03	0.03658	0.01836	0.02792	0.02699	0.03635	0.02923	0.0357	0.03255	0.01251	0.02699	0.03292	0.02386	0.05815	0.02509	0.04156	0.02581	0.6394	0.946	0.115331666666667	1	31	LAML	Tumor
1701	TCGA-AB-2924-03	0.02227	0.01843	0.02159	0.02737	0.04171	0.02763	0.02818	0.04781	0.01422	0.02801	0.02179	0.03568	0.04925	0.01969	0.02236	0.01895	0.2604	0.92	0.0902966666666667	0	90	LAML	Tumor
1702	TCGA-AB-2925-03	0.02313	0.01402	0.03003	0.02808	0.0368	0.02788	0.02398	0.03276	0.01103	0.02052	0.02866	0.01862	0.04779	0.01851	0.02553	0.01742	0.5027	0.8954	0.100158888888889	1	243	LAML	Tumor
1703	TCGA-AB-2926-03	0.02599	0.01962	0.03268	0.02439	0.02951	0.01999	0.02191	0.0335	0.01081	0.02125	0.02773	0.0218	0.05448	0.02576	0.1901	0.09122	0.6569	0.9358	0.124635555555556	1	457	LAML	Tumor
1704	TCGA-AB-2927-03	0.0314	0.01444	0.03762	0.03777	0.05013	0.02674	0.03201	0.05829	0.01166	0.01747	0.02234	0.02408	0.03497	0.02756	0.03298	0.02343	0.4783	0.9068	0.103777222222222	1	90	LAML	Tumor
1705	TCGA-AB-2928-03	0.03961	0.01947	0.03096	0.03263	0.03695	0.02893	0.01808	0.04317	0.01287	0.02205	0.02811	0.02495	0.04156	0.02221	0.03299	0.02277	0.9403	0.9303	0.129328333333333	1	NA	LAML	Tumor
1706	TCGA-AB-2929-03	0.02734	0.01961	0.02594	0.03175	0.04115	0.02316	0.03251	0.03983	0.01101	0.02457	0.02895	0.02441	0.05359	0.0245	0.03241	0.04395	0.5712	0.9118	0.109315555555556	1	123	LAML	Tumor
1707	TCGA-AB-2930-03	0.02779	0.01894	0.0324	0.02287	0.0478	0.03183	0.02815	0.03135	0.0116	0.0259	0.03723	0.02103	0.053	0.03204	0.03006	0.01986	0.8906	0.9451	0.128197222222222	1	NA	LAML	Tumor
1708	TCGA-AB-2931-03	0.03462	0.02134	0.03098	0.02738	0.04149	0.02782	0.0267	0.02762	0.0132	0.02647	0.02487	0.01928	0.05998	0.03235	0.03347	0.02269	0.07822	0.9155	0.0813322222222222	1	0	LAML	Tumor
1709	TCGA-AB-2932-03	0.03607	0.01935	0.02265	0.03107	0.04091	0.03702	0.03237	0.03531	0.01255	0.02548	0.0351	0.02316	0.05231	0.02364	0.03343	0.02385	0.4677	0.9346	0.104809444444444	0	0	LAML	Tumor
1710	TCGA-AB-2933-03	0.02728	0.02351	0.0377	0.04693	0.03445	0.02835	0.03987	0.03075	0.01144	0.02358	0.03081	0.0309	0.06822	0.01797	0.02601	0.0309	0.6228	0.9589	0.116131666666667	1	122	LAML	Tumor
1711	TCGA-AB-2934-03	0.03781	0.02766	0.02191	0.0295	0.04035	0.02866	0.0299	0.01936	0.01407	0.0713	0.03241	0.05087	0.03136	0.01479	0.06456	0.037	0.1016	0.941	0.0885616666666667	0	28	LAML	Tumor
1712	TCGA-AB-2935-03	0.0361	0.02348	0.02541	0.03589	0.05495	0.04645	0.03451	0.04264	0.01579	0.02363	0.03207	0.03375	0.04883	0.02835	0.03761	0.02442	0.2299	0.9201	0.0941044444444444	1	61	LAML	Tumor
1713	TCGA-AB-2936-03	0.02578	0.01789	0.02351	0.02949	0.03905	0.03034	0.02154	0.04509	0.01161	0.03456	0.02558	0.03104	0.06744	0.0291	0.03117	0.3679	0.5815	0.915	0.129310555555556	0	59	LAML	Tumor
1714	TCGA-AB-2937-03	0.02347	0.02028	0.0254	0.02709	0.02882	0.02377	0.02833	0.06155	0.01193	0.02479	0.0287	0.02405	0.04732	0.02149	0.02676	0.02605	0.1183	0.954	0.0845611111111111	1	215	LAML	Tumor
1715	TCGA-AB-2938-03	0.02327	0.01777	0.03024	0.02411	0.02875	0.03235	0.03084	0.03821	0.01227	0.03477	0.03175	0.03413	0.03276	0.01473	0.02727	0.02653	0.3366	0.9539	0.096125	1	304	LAML	Tumor
1716	TCGA-AB-2939-03	0.02996	0.01986	0.02297	0.03712	0.035	0.03609	0.04265	0.0327	0.01534	0.02591	0.0402	0.0283	0.05605	0.02556	0.04296	0.02811	0.1626	0.9552	0.0909211111111111	0	455	LAML	Tumor
1717	TCGA-AB-2940-03	0.03917	0.01842	0.04067	0.02898	0.043	0.02184	0.03303	0.03262	0.009654	0.02684	0.02746	0.01975	0.05185	0.02697	0.02706	0.02382	0.6177	0.9345	0.112407444444444	1	NA	LAML	Tumor
1718	TCGA-AB-2941-03	0.03044	0.0129	0.02876	0.03604	0.03094	0.01742	0.02145	0.0401	0.009369	0.02319	0.02609	0.01728	0.04905	0.02478	0.0279	0.02197	0.4542	0.9121	0.0991099444444444	1	0	LAML	Tumor
1719	TCGA-AB-2942-03	0.03131	0.02027	0.03304	0.02732	0.05198	0.02255	0.02423	0.03322	0.01234	0.02576	0.02892	0.0189	0.0513	0.01741	0.02834	0.01768	0.06309	0.9112	0.0788255555555556	0	641	LAML	Tumor
1720	TCGA-AB-2943-03	0.02652	0.01856	0.02215	0.02871	0.03185	0.04025	0.04206	0.04016	0.01652	0.02622	0.03915	0.03067	0.04962	0.02547	0.03264	0.02766	0.3384	0.9439	0.0989172222222222	1	NA	LAML	Tumor
1721	TCGA-AB-2944-03	0.02194	0.01643	0.0301	0.0266	0.0441	0.03167	0.02763	0.03049	0.01429	0.0208	0.03252	0.02376	0.05159	0.02576	0.03023	0.05302	0.6594	0.9453	0.115868333333333	1	NA	LAML	Tumor
1722	TCGA-AB-2945-03	0.03062	0.01909	0.04343	0.03009	0.02898	0.02672	0.02759	0.035	0.01051	0.02784	0.03124	0.02008	0.05313	0.02504	0.02738	0.02491	0.4943	0.9356	0.105086111111111	1	243	LAML	Tumor
1723	TCGA-AB-2946-03	0.02729	0.029	0.03219	0.03716	0.04132	0.03269	0.04237	0.02913	0.01316	0.02534	0.03185	0.02392	0.05961	0.02961	0.0396	0.03029	0.564	0.9473	0.113101666666667	0	NA	LAML	Tumor
1724	TCGA-AB-2947-03	0.02728	0.01761	0.0273	0.02639	0.03533	0.02257	0.02652	0.03537	0.01096	0.02214	0.02988	0.02025	0.05147	0.02784	0.02593	0.02221	0.0818	0.932	0.0801583333333333	0	31	LAML	Tumor
1725	TCGA-AB-2948-03	0.02722	0.01897	0.02471	0.03343	0.0398	0.03035	0.02525	0.03495	0.01474	0.03137	0.03109	0.03274	0.0426	0.021	0.03517	0.03227	0.5188	0.954	0.108247777777778	1	580	LAML	Tumor
1726	TCGA-AB-2949-03	0.03774	0.02579	0.02641	0.0224	0.04909	0.01864	0.02721	0.02672	0.009103	0.02639	0.02831	0.01904	0.05122	0.031	0.03139	0.03379	0.4766	0.9141	0.103052388888889	0	699	LAML	Tumor
1727	TCGA-AB-2950-03	0.02678	0.01862	0.04071	0.03297	0.05015	0.03416	0.03078	0.0493	0.01445	0.03256	0.02839	0.02338	0.06003	0.0322	0.02883	0.02286	0.2311	0.9278	0.093615	0	306	LAML	Tumor
1728	TCGA-AB-2952-03	0.03334	0.01839	0.02116	0.02166	0.02863	0.03646	0.03301	0.04017	0.01765	0.03006	0.03211	0.03183	0.04192	0.0219	0.03589	0.04195	0.7878	0.9458	0.123318333333333	1	31	LAML	Tumor
1729	TCGA-AB-2954-03	0.03011	0.01785	0.02593	0.03315	0.03864	0.02394	0.02348	0.0287	0.01209	0.02174	0.02348	0.02384	0.0406	0.02686	0.02892	0.01957	0.06922	0.9384	0.0792511111111111	0	1492	LAML	Tumor
1730	TCGA-AB-2955-03	0.03644	0.02558	0.02944	0.02293	0.05965	0.02623	0.03205	0.06351	0.01076	0.02583	0.03321	0.0338	0.03994	0.02209	0.02853	0.0268	0.5965	0.9437	0.114277222222222	1	489	LAML	Tumor
1731	TCGA-AB-2956-03	0.02314	0.01904	0.02035	0.02825	0.03127	0.0296	0.02711	0.03626	0.01224	0.02114	0.03041	0.02218	0.04638	0.02937	0.03648	0.02368	0.5024	0.9409	0.104455555555556	1	183	LAML	Tumor
1732	TCGA-AB-2957-03	0.03935	0.02074	0.02632	0.03698	0.04195	0.01851	0.02891	0.02409	0.009483	0.02228	0.02484	0.02055	0.04918	0.03377	0.0317	0.01983	0.4839	0.9187	0.102837944444444	0	609	LAML	Tumor
1733	TCGA-AB-2959-03	0.02526	0.02219	0.02065	0.02782	0.03045	0.02281	0.03119	0.03743	0.01333	0.03353	0.02584	0.02242	0.04373	0.1489	0.03207	0.1009	0.5421	0.9443	0.118051111111111	1	489	LAML	Tumor
1734	TCGA-AB-2963-03	0.03129	0.02457	0.02568	0.02417	0.04109	0.02134	0.02447	0.02515	0.01196	0.02409	0.039	0.01877	0.04989	0.02681	0.03509	0.0195	0.4569	0.9398	0.102198333333333	1	1642	LAML	Tumor
1735	TCGA-AB-2964-03	0.03173	0.01911	0.02352	0.0314	0.03406	0.02366	0.0234	0.03784	0.01085	0.02275	0.03196	0.02232	0.04985	0.01848	0.2728	0.03698	0.8033	0.9191	0.134061666666667	0	1277	LAML	Tumor
1736	TCGA-AB-2965-03	0.03909	0.01886	0.02926	0.03358	0.04709	0.02797	0.03357	0.0323	0.01106	0.02957	0.0329	0.02182	0.04256	0.02677	0.0316	0.02045	0.08497	0.936	0.0833011111111111	1	335	LAML	Tumor
1737	TCGA-AB-2966-03	0.04093	0.02901	0.04458	0.02896	0.03553	0.02116	0.02928	0.02719	0.01177	0.0327	0.03374	0.02187	0.05973	0.03428	0.03241	0.1989	0.5795	0.9494	0.12283	1	854	LAML	Tumor
1738	TCGA-AB-2967-03	0.03496	0.02318	0.02609	0.03078	0.04493	0.02349	0.03288	0.0395	0.01263	0.0219	0.03203	0.02144	0.06102	0.02765	0.03304	0.02049	0.6439	0.9083	0.113233888888889	0	1035	LAML	Tumor
1739	TCGA-AB-2968-03	0.03195	0.01399	0.0221	0.02292	0.03485	0.01968	0.02624	0.04083	0.009591	0.0242	0.04316	0.01714	0.04777	0.02291	0.03037	0.01756	0.1871	0.931	0.0857422777777778	1	458	LAML	Tumor
1740	TCGA-AB-2969-03	0.02695	0.01712	0.01863	0.02695	0.03651	0.02768	0.02663	0.0296	0.01232	0.02292	0.02353	0.02152	0.04674	0.02763	0.02006	0.01823	0.06926	0.9375	0.0783211111111111	0	1127	LAML	Tumor
1741	TCGA-AB-2970-03	0.0337	0.02269	0.02511	0.02804	0.04355	0.02172	0.02934	0.06075	0.01128	0.03092	0.03246	0.02267	0.05597	0.0295	0.02773	0.04031	0.1875	0.9527	0.0919966666666667	1	305	LAML	Tumor
1742	TCGA-AB-2971-03	0.04994	0.01998	0.02226	0.02992	0.02506	0.01749	0.01666	0.02145	0.008356	0.02151	0.02481	0.01924	0.03267	0.01928	0.03858	0.01597	0.1181	0.9483	0.080532	1	792	LAML	Tumor
1743	TCGA-AB-2972-03	0.02537	0.0166	0.03046	0.02968	0.03528	0.0204	0.02969	0.06012	0.01155	0.02341	0.03537	0.01959	0.07796	0.02313	0.02384	0.02704	0.5909	0.9354	0.111988333333333	1	30	LAML	Tumor
1744	TCGA-AB-2973-03	0.03646	0.02117	0.02946	0.02693	0.03527	0.02339	0.02722	0.03703	0.01118	0.03544	0.02456	0.01915	0.05251	0.02304	0.03531	0.03948	0.8729	0.9442	0.127483333333333	1	609	LAML	Tumor
1745	TCGA-AB-2974-03	0.03143	0.01804	0.04296	0.03372	0.04174	0.02308	0.03314	0.03471	0.01127	0.02465	0.02979	0.01719	0.04623	0.02844	0.02819	0.02285	0.3749	0.9303	0.0984794444444444	1	92	LAML	Tumor
1746	TCGA-AB-2975-03	0.03637	0.02035	0.02662	0.03058	0.0377	0.03101	0.03102	0.04451	0.01206	0.01917	0.02816	0.02812	0.03435	0.01854	0.03345	0.02221	0.5842	0.9362	0.109701111111111	1	NA	LAML	Tumor
1747	TCGA-AB-2976-03	0.02891	0.01933	0.04573	0.02288	0.0556	0.02996	0.02907	0.02633	0.01297	0.02371	0.03275	0.01964	0.04841	0.03499	0.03718	0.02474	0.8407	0.9383	0.126177777777778	1	915	LAML	Tumor
1748	TCGA-AB-2977-03	0.0366	0.02195	0.03778	0.03762	0.03984	0.03149	0.03352	0.063	0.01288	0.03003	0.0398	0.0229	0.06421	0.03847	0.0304	0.0808	0.9147	0.9505	0.138138333333333	1	31	LAML	Tumor
1749	TCGA-AB-2978-03	0.02704	0.01957	0.02369	0.02424	0.03415	0.02332	0.02175	0.02474	0.01938	0.02418	0.02449	0.02995	0.05232	0.02318	0.03362	0.01887	0.541	0.9639	0.107188333333333	0	699	LAML	Tumor
1750	TCGA-AB-2979-03	0.02298	0.01871	0.02237	0.02383	0.0253	0.03522	0.02723	0.0302	0.01229	0.06032	0.03757	0.05887	0.03798	0.02802	0.03658	0.01743	0.6135	0.9323	0.113372222222222	0	671	LAML	Tumor
1751	TCGA-AB-2980-03	0.03443	0.01751	0.02045	0.03465	0.04501	0.02738	0.02618	0.02889	0.01215	0.02991	0.03301	0.02424	0.03643	0.01969	0.04213	0.02371	0.2239	0.8963	0.0875538888888889	0	699	LAML	Tumor
1752	TCGA-AB-2981-03	0.03232	0.01755	0.02617	0.03092	0.03845	0.02647	0.04406	0.03439	0.01432	0.01879	0.03048	0.02703	0.04899	0.02305	0.02885	0.02176	0.1148	0.9268	0.0836222222222222	0	487	LAML	Tumor
1753	TCGA-AB-2982-03	0.02913	0.01913	0.02378	0.02952	0.04381	0.02494	0.02592	0.03173	0.01319	0.02165	0.03369	0.03512	0.04494	0.02864	0.02458	0.02214	0.5205	0.9194	0.105100555555556	0	150	LAML	Tumor
1754	TCGA-AB-2983-03	0.04127	0.02928	0.02346	0.03636	0.04184	0.03152	0.04126	0.04675	0.01447	0.02568	0.03946	0.02197	0.06125	0.02285	0.03922	0.02096	0.5839	0.9285	0.113888888888889	1	335	LAML	Tumor
1755	TCGA-AB-2984-03	0.03625	0.01693	0.03007	0.03086	0.04652	0.03355	0.03402	0.05188	0.01271	0.02707	0.04146	0.02533	0.06913	0.03687	0.4469	0.08452	0.6612	0.943	0.146015	0	1157	LAML	Tumor
1756	TCGA-AB-2985-03	0.04081	0.01667	0.02802	0.02895	0.03778	0.02275	0.02436	0.0356	0.0106	0.02094	0.02882	0.02036	0.05262	0.01894	0.03333	0.01915	0.5645	0.9443	0.10825	1	273	LAML	Tumor
1757	TCGA-AB-2986-03	0.03406	0.01604	0.02614	0.02805	0.05125	0.03047	0.02765	0.03667	0.01328	0.03024	0.02902	0.01965	0.04874	0.02391	0.02754	0.02858	0.7066	0.9361	0.117443888888889	1	212	LAML	Tumor
1758	TCGA-AB-2987-03	0.0333	0.01439	0.02898	0.02918	0.03134	0.0224	0.02632	0.04184	0.008062	0.02188	0.02459	0.01798	0.04188	0.02324	0.03312	0.02655	0.1584	0.8983	0.0823195555555556	1	184	LAML	Tumor
1759	TCGA-AB-2988-03	0.03139	0.0205	0.01846	0.03079	0.03704	0.02311	0.03166	0.02772	0.01126	0.02454	0.02405	0.01979	0.04679	0.02473	0.02681	0.01933	0.804	0.9259	0.119326111111111	1	30	LAML	Tumor
1760	TCGA-AB-2989-03	0.02724	0.01916	0.03092	0.02333	0.0334	0.0221	0.03487	0.02631	0.01434	0.04379	0.03294	0.0595	0.05313	0.01459	0.0284	0.01553	0.5914	0.9302	0.111175	1	365	LAML	Tumor
1761	TCGA-AB-2990-03	0.02651	0.01362	0.02202	0.02564	0.0333	0.02672	0.0213	0.02716	0.01105	0.02355	0.02716	0.02153	0.05862	0.02618	0.3828	0.2407	0.3021	0.9331	0.123503333333333	0	457	LAML	Tumor
1762	TCGA-AB-2991-03	0.02756	0.02051	0.02474	0.02965	0.03504	0.02766	0.02466	0.04879	0.01253	0.03664	0.02528	0.02402	0.04887	0.02003	0.02386	0.03182	0.4798	0.9281	0.103864444444444	0	1826	LAML	Tumor
1763	TCGA-AB-2992-03	0.04719	0.03148	0.03256	0.04156	0.0513	0.02817	0.02768	0.02797	0.01395	0.02811	0.04218	0.02196	0.05281	0.03497	0.0405	0.05193	0.3028	0.8946	0.0984288888888889	1	1706	LAML	Tumor
1764	TCGA-AB-2993-03	0.03102	0.0228	0.031	0.02557	0.03577	0.02348	0.03062	0.03025	0.01254	0.03307	0.02499	0.02199	0.05584	0.02364	0.0303	0.01998	0.7474	0.9604	0.120036666666667	1	761	LAML	Tumor
1765	TCGA-AB-2995-03	0.04341	0.02336	0.02706	0.03516	0.04625	0.02306	0.03792	0.0551	0.01514	0.02927	0.02734	0.02821	0.05071	0.02993	0.02888	0.03207	0.4809	0.9031	0.106492777777778	0	1551	LAML	Tumor
1766	TCGA-AB-2996-03	0.03069	0.01679	0.02484	0.02958	0.03677	0.02355	0.04063	0.01966	0.01127	0.03078	0.03064	0.03573	0.04865	0.02243	0.0353	0.05145	0.8799	0.9274	0.127558888888889	0	1581	LAML	Tumor
1767	TCGA-AB-2997-03	0.02444	0.02634	0.02392	0.02454	0.03416	0.02246	0.02202	0.0327	0.01277	0.04378	0.02965	0.03109	0.04583	0.0285	0.03468	0.01694	0.8267	0.94	0.123362222222222	1	NA	LAML	Tumor
1768	TCGA-AB-2998-03	0.03546	0.01849	0.03155	0.02448	0.03858	0.03063	0.02772	0.04347	0.01312	0.02651	0.02468	0.02241	0.0538	0.0201	0.02744	0.02375	0.5535	0.9408	0.108693888888889	1	31	LAML	Tumor
1769	TCGA-AB-2999-03	0.02979	0.01992	0.0332	0.03283	0.0411	0.02823	0.02976	0.05874	0.01194	0.02028	0.02798	0.02638	0.05679	0.01925	0.03056	0.0263	0.7408	0.9257	0.119975	0	1735	LAML	Tumor
1770	TCGA-AB-3000-03	0.03175	0.02099	0.02886	0.02616	0.03261	0.02873	0.02446	0.04718	0.01227	0.02912	0.03355	0.02177	0.04978	0.02858	0.02851	0.0338	0.3078	0.9445	0.0961344444444444	0	1249	LAML	Tumor
1771	TCGA-AB-3001-03	0.03283	0.01563	0.02726	0.02858	0.03418	0.02897	0.0279	0.03875	0.01188	0.02316	0.03749	0.02223	0.06432	0.02126	0.03119	0.02419	0.3128	0.9262	0.0949344444444444	0	1581	LAML	Tumor
1772	TCGA-AB-3002-03	0.03593	0.02608	0.02669	0.03545	0.04434	0.02653	0.02474	0.03381	0.01216	0.02962	0.03429	0.01856	0.05524	0.02872	0.2198	0.1588	0.9261	0.9376	0.148581111111111	1	1431	LAML	Tumor
1773	TCGA-AB-3005-03	0.02976	0.014	0.0258	0.02844	0.03238	0.02318	0.0249	0.03315	0.0117	0.0215	0.03041	0.02246	0.04305	0.02004	0.02313	0.01924	0.4125	0.8393	0.0919411111111111	0	2100	LAML	Tumor
1774	TCGA-AB-3006-03	0.03596	0.01393	0.03545	0.03225	0.02797	0.02318	0.02399	0.03595	0.01081	0.02284	0.02795	0.01974	0.05513	0.02671	0.02453	0.02143	0.1875	0.9434	0.0871511111111111	1	485	LAML	Tumor
1775	TCGA-AB-3007-03	0.02498	0.02052	0.03135	0.02556	0.03777	0.02698	0.028	0.03342	0.01132	0.02962	0.03091	0.02261	0.05684	0.02521	0.03107	0.02578	0.5261	0.9215	0.106085555555556	0	1581	LAML	Tumor
1776	TCGA-AB-3008-03	0.02277	0.02095	0.04279	0.02881	0.03971	0.02589	0.02706	0.03127	0.01173	0.0277	0.02783	0.01991	0.0503	0.03506	0.03278	0.0309	0.6412	0.9387	0.114186666666667	1	822	LAML	Tumor
1777	TCGA-AB-3009-03	0.02817	0.01657	0.02593	0.03031	0.04264	0.02244	0.02305	0.03354	0.01176	0.02153	0.03447	0.01995	0.04939	0.0197	0.03608	0.02117	0.3685	0.9576	0.0979333333333333	1	577	LAML	Tumor
1778	TCGA-AB-3011-03	0.02751	0.02145	0.02666	0.03191	0.04466	0.03115	0.03605	0.05778	0.01395	0.02886	0.03628	0.02193	0.07184	0.0316	0.02646	0.02397	0.448	0.9246	0.105814444444444	0	1885	LAML	Tumor
1779	TCGA-AB-3012-03	0.0286	0.01704	0.02656	0.03209	0.04223	0.02417	0.03934	0.04623	0.0116	0.02905	0.03201	0.02684	0.0582	0.02702	0.04645	0.03765	0.2613	0.9347	0.0956155555555556	0	1887	LAML	Tumor
1780	TCGA-AC-A23C-01	0.06574	0.05974	0.02603	0.06357	0.0724	0.03732	0.04049	0.02515	0.01904	0.04092	0.03107	0.02618	0.06222	0.03231	0.03144	0.03276	0.1687	0.9233	0.0976877777777778	0	585	BRCA	Tumor
1781	TCGA-AC-A23E-01	0.03856	0.0381	0.03942	0.04461	0.05096	0.02574	0.03164	0.03005	0.0147	0.02855	0.04197	0.02377	0.07235	0.02279	0.04741	0.03137	0.1431	0.8939	0.0899438888888889	0	698	BRCA	Tumor
1782	TCGA-AC-A23G-01	0.05908	0.04095	0.03483	0.05518	0.08081	0.03371	0.0319	0.03914	0.01765	0.04321	0.04427	0.03055	0.1069	0.03992	0.04774	0.02666	0.1302	0.8962	0.0977166666666667	0	2248	BRCA	Tumor
1783	TCGA-AC-A23H-01	0.1868	0.1412	0.1761	0.1571	0.1457	0.04043	0.1116	0.02555	0.01085	0.1467	0.09357	0.08044	0.1107	0.09939	0.3891	0.1012	0.401	0.9545	0.187329444444444	1	174	BRCA	Tumor
1784	TCGA-AC-A23H-11	0.1979	0.1957	0.1818	0.1739	0.1529	0.03084	0.111	0.02029	0.008701	0.1362	0.1025	0.06644	0.1018	0.08897	0.4652	0.1042	0.3093	0.9141	0.186763388888889	1	174	BRCA	Normal
1785	TCGA-AC-A2B8-01	0.03499	0.02412	0.04191	0.03433	0.05448	0.04177	0.03262	0.03173	0.02088	0.03155	0.0294	0.02798	0.06094	0.02463	0.04516	0.02361	0.1394	0.9186	0.0898944444444444	0	677	BRCA	Tumor
1786	TCGA-AC-A2BK-01	0.04637	0.02483	0.04243	0.05561	0.03469	0.05884	0.04587	0.03269	0.02361	0.04858	0.04169	0.03671	0.04735	0.02879	0.05996	0.03753	0.1366	0.9554	0.0976416666666667	0	2222	BRCA	Tumor
1787	TCGA-AC-A2BM-01	0.05332	0.02872	0.04331	0.05475	0.06329	0.03068	0.03174	0.02942	0.0163	0.04023	0.03269	0.02148	0.07915	0.02897	0.03816	0.03429	0.1249	0.9177	0.0927277777777778	0	3022	BRCA	Tumor
1788	TCGA-AC-A2FB-01	0.06152	0.03106	0.05139	0.07346	0.08539	0.02925	0.03577	0.02711	0.01521	0.03993	0.04201	0.0262	0.07276	0.0279	0.03848	0.03086	0.2244	0.9118	0.101361111111111	0	1234	BRCA	Tumor
1789	TCGA-AC-A2FB-11	0.08454	0.05943	0.06772	0.1179	0.07543	0.02971	0.02981	0.02518	0.01947	0.04959	0.05365	0.0232	0.1289	0.03148	0.04342	0.03667	0.1564	0.8758	0.106016666666667	0	1234	BRCA	Normal
1790	TCGA-AC-A2FE-01	0.05641	0.03942	0.05019	0.04971	0.04955	0.03235	0.03181	0.06205	0.01208	0.03504	0.03071	0.02333	0.08818	0.03434	0.1752	0.04729	0.3248	0.9215	0.114664444444444	1	2636	BRCA	Tumor
1791	TCGA-AC-A2FF-01	0.05771	0.06102	0.08512	0.07398	0.07659	0.03063	0.04976	0.02336	0.01391	0.04356	0.04557	0.02917	0.07308	0.03476	0.04562	0.03534	0.1768	0.9112	0.103732222222222	0	2759	BRCA	Tumor
1792	TCGA-AC-A2FF-11	0.0472	0.04086	0.03058	0.06602	0.05392	0.03417	0.03842	0.02968	0.01927	0.03022	0.03623	0.03092	0.05916	0.02554	0.03327	0.04159	0.1508	0.8561	0.0902194444444444	0	2759	BRCA	Normal
1793	TCGA-AC-A2FG-01	0.05631	0.03667	0.03063	0.1661	0.06225	0.0404	0.03611	0.02982	0.01917	0.03586	0.03023	0.02498	0.08772	0.03119	0.03781	0.03287	0.1002	0.9086	0.0981622222222222	0	1853	BRCA	Tumor
1794	TCGA-AC-A2FG-11	0.06804	0.07161	0.07214	0.1095	0.08829	0.02648	0.03451	0.02717	0.01595	0.0597	0.03811	0.02324	0.1183	0.03003	0.06509	0.04832	0.1033	0.8968	0.105365555555556	0	1853	BRCA	Normal
1795	TCGA-AC-A2FK-01	0.06674	0.03644	0.06088	0.04613	0.07223	0.02486	0.03097	0.03114	0.01406	0.06149	0.0338	0.02702	0.06683	0.03378	0.03672	0.05297	0.1578	0.8843	0.0965644444444444	0	2650	BRCA	Tumor
1796	TCGA-AC-A2FM-01	0.05217	0.03735	0.06005	0.06708	0.06821	0.02248	0.02624	0.03999	0.01382	0.03461	0.02998	0.02197	0.0748	0.08428	0.04071	0.03879	0.06954	0.9446	0.0959261111111111	1	792	BRCA	Tumor
1797	TCGA-AC-A2FM-11	0.05974	0.03527	0.05397	0.08755	0.0514	0.02163	0.02192	0.05407	0.01119	0.03666	0.03022	0.03188	0.0686	0.03423	0.0447	0.03762	0.1221	0.9173	0.0955583333333333	1	792	BRCA	Normal
1798	TCGA-AC-A2FO-01	0.06665	0.068	0.08979	0.06289	0.0553	0.02774	0.02725	0.05227	0.0138	0.05025	0.03571	0.02055	0.07072	0.0374	0.03845	0.1747	0.1908	0.9322	0.111915	0	2255	BRCA	Tumor
1799	TCGA-AC-A2QH-01	0.07668	0.05057	0.09907	0.06772	0.09048	0.02091	0.03573	0.03617	0.01458	0.05994	0.0409	0.02452	0.08416	0.04463	0.04515	0.03716	0.108	0.7992	0.0964205555555556	0	1005	BRCA	Tumor
1800	TCGA-AC-A2QI-01	0.05572	0.03254	0.0424	0.06908	0.06763	0.02412	0.02625	0.05215	0.01167	0.03005	0.02976	0.02393	0.05736	0.02376	0.03957	0.0336	0.1379	0.9252	0.0934827777777778	0	588	BRCA	Tumor
1801	TCGA-AC-A2QJ-01	0.06669	0.05007	0.05238	0.0812	0.04675	0.0244	0.05212	0.03866	0.01354	0.03861	0.02495	0.02184	0.07581	0.02528	0.02992	0.02711	0.2523	0.8827	0.100240555555556	1	446	BRCA	Tumor
1802	TCGA-AC-A3BB-01	0.06043	0.02245	0.04071	0.04533	0.04897	0.02385	0.03277	0.03644	0.01238	0.03687	0.02856	0.02991	0.06939	0.03729	0.04049	0.03143	0.1973	0.9161	0.0950372222222222	0	987	BRCA	Tumor
1803	TCGA-AC-A3EH-01	0.04635	0.02035	0.03408	0.03207	0.04314	0.03183	0.03376	0.02842	0.01456	0.04502	0.02678	0.02452	0.0682	0.02758	0.02747	0.03116	0.1669	0.9294	0.0906438888888889	1	197	BRCA	Tumor
1804	TCGA-AC-A3HN-01	0.08362	0.06278	0.078	0.09194	0.0628	0.03525	0.0427	0.04229	0.01407	0.04314	0.03633	0.02639	0.0896	0.0344	0.03844	0.0364	0.1423	0.9028	0.103513888888889	0	496	BRCA	Tumor
1805	TCGA-AC-A3OD-01	0.0384	0.02503	0.04216	0.05226	0.04546	0.03347	0.03349	0.02859	0.01636	0.04484	0.02839	0.02658	0.04764	0.02711	0.04455	0.04208	0.1651	0.9387	0.093345	0	451	BRCA	Tumor
1806	TCGA-AC-A3QP-01	0.06285	0.02437	0.03282	0.0341	0.05035	0.02848	0.03656	0.03825	0.01287	0.03928	0.02891	0.02346	0.04614	0.03491	0.03426	0.02128	0.1321	0.9379	0.0899383333333333	0	675	BRCA	Tumor
1807	TCGA-AC-A3QQ-01	0.05725	0.01708	0.03365	0.02525	0.03497	0.03368	0.0247	0.02541	0.01479	0.02842	0.02318	0.02264	0.05792	0.02117	0.03144	0.02334	0.1041	0.9203	0.0832938888888889	0	734	BRCA	Tumor
1808	TCGA-AC-A3TM-01	0.04597	0.02103	0.03042	0.03393	0.03966	0.02675	0.03273	0.02422	0.01428	0.03437	0.03669	0.02584	0.05275	0.02745	0.03338	0.04904	0.1315	0.9116	0.0873116666666667	0	762	BRCA	Tumor
1809	TCGA-AC-A3TN-01	0.03275	0.02429	0.03181	0.03306	0.04576	0.03313	0.02995	0.03211	0.01774	0.03571	0.03241	0.0266	0.06236	0.0243	0.0346	0.02786	0.08829	0.9371	0.0861016666666667	0	456	BRCA	Tumor
1810	TCGA-AC-A3W5-01	0.05412	0.01731	0.02946	0.03123	0.04894	0.02476	0.02983	0.02591	0.0141	0.03947	0.02377	0.01864	0.06553	0.02674	0.02923	0.03711	0.1196	0.9157	0.0861916666666667	0	504	BRCA	Tumor
1811	TCGA-AC-A3W6-01	0.05033	0.01928	0.03043	0.03354	0.04278	0.03054	0.02454	0.03314	0.01489	0.03355	0.02378	0.03192	0.06603	0.03102	0.05232	0.02812	0.1188	0.9158	0.0878227777777778	0	602	BRCA	Tumor
1812	TCGA-AC-A3W7-01	0.04468	0.01882	0.03082	0.03175	0.04827	0.02889	0.02904	0.02837	0.01597	0.0308	0.02851	0.02557	0.05874	0.02639	0.02896	0.02629	0.147	0.9192	0.087115	0	471	BRCA	Tumor
1813	TCGA-AC-A3YI-01	0.03931	0.01811	0.03203	0.02983	0.04173	0.02925	0.02932	0.02419	0.01525	0.03607	0.02875	0.02999	0.06073	0.01901	0.03781	0.02076	0.1104	0.9164	0.0843855555555556	0	707	BRCA	Tumor
1814	TCGA-AC-A3YJ-01	0.05348	0.01915	0.03202	0.03547	0.05458	0.03334	0.03059	0.03501	0.01467	0.0428	0.0352	0.03009	0.04901	0.03176	0.02977	0.02304	0.1855	0.9408	0.0931266666666667	0	754	BRCA	Tumor
1815	TCGA-AC-A4ZE-01	0.05525	0.05005	0.05582	0.03644	0.04671	0.03332	0.03043	0.0341	0.01584	0.02824	0.04021	0.04889	0.04586	0.02824	0.04205	0.02614	0.1375	0.9111	0.0925661111111111	0	890	BRCA	Tumor
1816	TCGA-AC-A5EH-01	0.03143	0.02483	0.03799	0.04119	0.03858	0.03623	0.02453	0.0295	0.02287	0.03783	0.02481	0.02688	0.06481	0.02087	0.04586	0.02586	0.1213	0.8937	0.0860594444444445	0	511	BRCA	Tumor
1817	TCGA-AC-A5EI-01	0.0364	0.02007	0.03488	0.03968	0.0416	0.02558	0.02377	0.04133	0.0148	0.02475	0.02851	0.0271	0.05729	0.0207	0.02858	0.01993	0.1111	0.9161	0.0840094444444444	0	442	BRCA	Tumor
1818	TCGA-AC-A5XS-01	0.03021	0.01911	0.0276	0.03051	0.03619	0.02954	0.02409	0.02702	0.01532	0.03237	0.03265	0.03129	0.04057	0.01814	0.03898	0.02216	0.1587	0.911	0.0847472222222222	0	588	BRCA	Tumor
1819	TCGA-AC-A5XU-01	0.0322	0.02147	0.05282	0.03584	0.03493	0.03444	0.03207	0.02557	0.01484	0.02841	0.0324	0.03176	0.07508	0.02024	0.03341	0.02215	0.09735	0.9447	0.0872044444444444	0	455	BRCA	Tumor
1820	TCGA-AC-A62V-01	0.04454	0.02937	0.03303	0.03251	0.04416	0.02964	0.02343	0.03372	0.01337	0.03458	0.02662	0.07715	0.0578	0.02071	0.04181	0.2516	0.1157	0.9357	0.102524444444444	1	348	BRCA	Tumor
1821	TCGA-AC-A62X-01	0.02331	0.02069	0.02299	0.02771	0.03159	0.06297	0.03524	0.0551	0.01961	0.03242	0.02726	0.06416	0.04976	0.02045	0.05374	0.02197	0.104	0.9361	0.0893927777777778	0	417	BRCA	Tumor
1822	TCGA-AC-A62Y-01	0.04288	0.01947	0.03076	0.02663	0.04321	0.03672	0.0291	0.04378	0.01649	0.03419	0.02483	0.04325	0.04938	0.01919	0.02987	0.02795	0.1465	0.8956	0.0866555555555556	0	530	BRCA	Tumor
1823	TCGA-AC-A6IV-01	0.06315	0.02596	0.02642	0.04783	0.04069	0.03417	0.02914	0.03783	0.01467	0.02512	0.02795	0.04849	0.05104	0.03068	0.03244	0.02724	0.1156	0.8527	0.0850622222222222	0	568	BRCA	Tumor
1824	TCGA-AC-A6IW-01	0.02554	0.02867	0.03033	0.03786	0.04875	0.03861	0.035	0.04634	0.0208	0.02424	0.03057	0.06141	0.08696	0.02822	0.03545	0.02885	0.2533	0.9084	0.0982944444444444	0	413	BRCA	Tumor
1825	TCGA-AC-A6IX-01	0.04058	0.06526	0.02588	0.0403	0.03833	0.02025	0.04522	0.0267	0.01499	0.035	0.02681	0.2433	0.04468	0.01483	0.08483	0.01742	0.1798	0.875	0.102176666666667	0	373	BRCA	Tumor
1826	TCGA-AC-A6IX-06	0.03061	0.03788	0.03526	0.0247	0.04733	0.02801	0.02061	0.0192	0.0145	0.02974	0.02698	0.09812	0.02565	0.02291	0.06031	0.02756	0.1879	0.8706	0.0893261111111111	0	373	BRCA	Tumor
1827	TCGA-AC-A6NO-01	0.02696	0.02086	0.04048	0.04343	0.0501	0.03589	0.02965	0.0606	0.01639	0.02861	0.03442	0.09597	0.0849	0.0261	0.0406	0.0251	0.08547	0.9324	0.0932183333333333	0	51	BRCA	Tumor
1828	TCGA-AC-A7VB-01	0.03017	0.02161	0.02528	0.02921	0.03697	0.0276	0.02432	0.0246	0.01724	0.02145	0.02885	0.03503	0.05761	0.02106	0.03371	0.02093	0.06554	0.9215	0.0801488888888889	0	250	BRCA	Tumor
1829	TCGA-AC-A7VC-01	0.03437	0.01673	0.03733	0.02619	0.04046	0.0359	0.02554	0.02843	0.01508	0.01979	0.02605	0.0331	0.05308	0.01848	0.03766	0.02115	0.08817	0.8761	0.079645	0	1	BRCA	Tumor
1830	TCGA-AC-A8OP-01	0.03119	0.0284	0.0229	0.02516	0.03295	0.03205	0.02825	0.0213	0.01898	0.03126	0.02566	0.03571	0.04532	0.02496	0.05313	0.02303	0.1599	0.9142	0.0863527777777778	0	614	BRCA	Tumor
1831	TCGA-AC-A8OQ-01	0.04191	0.03172	0.04164	0.06577	0.05827	0.03989	0.02697	0.04523	0.0181	0.03392	0.04882	0.05371	0.06871	0.02781	0.0502	0.03144	0.1291	0.8478	0.0922783333333333	0	34	BRCA	Tumor
1832	TCGA-AC-A8OR-01	0.03611	0.02838	0.065	0.03576	0.07673	0.03612	0.02993	0.05632	0.01637	0.04375	0.04026	0.1128	0.05182	0.0319	0.05089	0.03053	0.1099	0.9033	0.0975483333333333	0	40	BRCA	Tumor
1833	TCGA-AC-A8OS-01	0.03322	0.0249	0.03276	0.02981	0.03715	0.02042	0.02522	0.03239	0.01068	0.03602	0.02933	0.03889	0.04636	0.03158	0.03606	0.02957	0.1186	0.9264	0.08552	0	70	BRCA	Tumor
1834	TCGA-AD-5900-01	0.05892	0.1053	0.07498	0.03886	0.05604	0.03137	0.0156	0.06534	0.06866	0.01644	0.03468	0.03885	0.1423	0.04188	0.07858	0.02546	0.1555	0.9186	0.109297777777778	0	370	COAD	Tumor
1835	TCGA-AD-6548-01	0.06108	0.03743	0.1091	0.05768	0.07887	0.02708	0.04277	0.03322	0.0141	0.04878	0.04187	0.02556	0.08845	0.03485	0.03651	0.03887	0.1639	0.9298	0.103884444444444	0	650	COAD	Tumor
1836	TCGA-AD-6888-01	0.06983	0.08594	0.06922	0.1032	0.08348	0.03441	0.03541	0.0337	0.01751	0.05616	0.03948	0.03276	0.08441	0.04292	0.0426	0.04368	0.1233	0.9233	0.106739444444444	1	472	COAD	Tumor
1837	TCGA-AD-6889-01	0.07048	0.05128	0.04673	0.07934	0.07253	0.03144	0.05392	0.03338	0.02112	0.05026	0.03908	0.02461	0.1429	0.04063	0.04865	0.04494	0.09055	0.9335	0.104185555555556	1	2532	COAD	Tumor
1838	TCGA-AD-6890-01	0.06126	0.07737	0.04652	0.1105	0.09022	0.04015	0.04418	0.03206	0.01869	0.0546	0.05141	0.02826	0.06466	0.03012	0.04041	0.06186	0.1021	0.9209	0.104181666666667	0	746	COAD	Tumor
1839	TCGA-AD-6895-01	0.06208	0.04627	0.08527	0.04042	0.0661	0.03966	0.03383	0.03367	0.01767	0.03992	0.03774	0.0298	0.1028	0.03609	0.04501	0.1127	0.2137	0.9261	0.109379444444444	0	763	COAD	Tumor
1840	TCGA-AD-6899-01	0.04475	0.05294	0.04699	0.06887	0.06178	0.04571	0.05765	0.04665	0.01751	0.03874	0.03984	0.0284	0.09158	0.03072	0.04849	0.03952	0.1548	0.911	0.101441111111111	1	176	COAD	Tumor
1841	TCGA-AD-6901-01	0.03625	0.0186	0.04304	0.06708	0.03729	0.03832	0.02293	0.03364	0.01629	0.02889	0.02104	0.02672	0.05209	0.03617	0.05544	0.02656	0.1315	0.9158	0.0893138888888889	1	682	COAD	Tumor
1842	TCGA-AD-6963-01	0.06066	0.116	0.05495	0.0774	0.07884	0.04727	0.04442	0.03432	0.02236	0.0388	0.03747	0.0353	0.0641	0.03328	0.0494	0.04229	0.2534	0.8972	0.110414444444444	0	834	COAD	Tumor
1843	TCGA-AD-6964-01	0.08027	0.0745	0.07551	0.06646	0.08181	0.03249	0.03821	0.03076	0.01531	0.05857	0.04138	0.02693	0.08139	0.02883	0.04827	0.04712	0.1939	0.9314	0.108506111111111	1	331	COAD	Tumor
1844	TCGA-AD-6965-01	0.06878	0.09942	0.04696	0.04695	0.06364	0.05397	0.05053	0.03917	0.01971	0.05121	0.03931	0.03964	0.05267	0.03245	0.04536	0.05398	0.09182	0.9098	0.100298333333333	0	805	COAD	Tumor
1845	TCGA-AD-A5EJ-01	0.04438	0.02132	0.0355	0.03489	0.05396	0.03768	0.0348	0.06734	0.01539	0.04409	0.0526	0.03526	0.04928	0.02167	0.0296	0.02765	0.1657	0.9145	0.093645	0	0	COAD	Tumor
1846	TCGA-AD-A5EK-01	0.0368	0.01867	0.0365	0.03499	0.04179	0.02872	0.02641	0.03744	0.01356	0.03611	0.02692	0.02469	0.05271	0.02167	0.02718	0.02085	0.05486	0.9212	0.0811705555555556	0	500	COAD	Tumor
1847	TCGA-AF-2687-01	0.05529	0.02094	0.0417	0.04367	0.04835	0.02606	0.03152	0.02551	0.01561	0.03521	0.03106	0.02961	0.1156	0.02883	0.04939	0.02599	0.2046	0.9362	0.0980633333333333	0	1427	READ	Tumor
1848	TCGA-AF-2690-01	0.03173	0.01422	0.01922	0.03981	0.02768	0.03057	0.02373	0.0274	0.01914	0.03195	0.03426	0.04516	0.03254	0.01865	0.05008	0.02492	0.1695	0.9202	0.0867088888888889	1	524	READ	Tumor
1849	TCGA-AF-2693-01	0.03657	0.02116	0.04933	0.04893	0.04121	0.02212	0.03179	0.01837	0.01455	0.03291	0.0317	0.02265	0.08776	0.0319	0.05314	0.02206	0.09648	0.8358	0.0832461111111111	0	1155	READ	Tumor
1850	TCGA-AF-3911-01	0.02665	0.01641	0.03028	0.06426	0.04699	0.03223	0.0289	0.0236	0.01675	0.06887	0.03773	0.0404	0.05858	0.01984	0.05779	0.02476	0.1192	0.9092	0.0901355555555556	0	1148	READ	Tumor
1851	TCGA-AF-4110-01	0.04183	0.04088	0.03857	0.04545	0.04187	0.02422	0.02554	0.02776	0.01247	0.03208	0.02232	0.02536	0.04745	0.02402	0.03709	0.03157	0.09203	0.8984	0.0838283333333333	0	912	READ	Tumor
1852	TCGA-AF-6136-01	0.05935	0.02257	0.0383	0.06927	0.05396	0.02742	0.03735	0.03204	0.01423	0.0401	0.04356	0.0303	0.06621	0.03441	0.03491	0.02897	0.09224	0.9051	0.0905716666666667	0	741	READ	Tumor
1853	TCGA-AF-6655-01	0.07145	0.03343	0.07155	0.07582	0.06488	0.02346	0.03845	0.03743	0.0136	0.03624	0.02832	0.02459	0.06242	0.02757	0.03099	0.04213	0.07279	0.8895	0.0913677777777778	0	609	READ	Tumor
1854	TCGA-AF-6672-01	0.05334	0.03921	0.033	0.06269	0.0559	0.02819	0.03041	0.03025	0.01779	0.04303	0.03232	0.0246	0.06	0.0284	0.0346	0.03512	0.09005	0.8862	0.0880611111111111	0	748	READ	Tumor
1855	TCGA-AF-A56K-01	0.02905	0.02157	0.03137	0.0256	0.05073	0.0304	0.03688	0.0461	0.0159	0.02395	0.02874	0.03885	0.05231	0.02509	0.03294	0.02306	0.1565	0.8952	0.0869022222222222	0	2635	READ	Tumor
1856	TCGA-AF-A56L-01	0.02601	0.02792	0.03378	0.02966	0.05518	0.02659	0.04175	0.04813	0.01345	0.02729	0.03221	0.03527	0.05767	0.02812	0.02692	0.02659	0.1047	0.9143	0.0864188888888889	0	2007	READ	Tumor
1857	TCGA-AF-A56N-01	0.04036	0.02891	0.04042	0.03	0.04935	0.02974	0.02616	0.03864	0.01481	0.02722	0.03381	0.0405	0.04461	0.02484	0.03122	0.02343	0.09384	0.9057	0.0846422222222222	0	360	READ	Tumor
1858	TCGA-AG-3591-01	0.03174	0.03447	0.04325	0.09535	0.04941	0.02774	0.02758	0.02313	0.01295	0.02958	0.02729	0.02369	0.05142	0.02001	0.03867	0.02153	0.07224	0.8794	0.0838583333333333	0	1035	READ	Tumor
1859	TCGA-AG-3592-01	0.03613	0.02588	0.04276	0.02752	0.0376	0.01978	0.0238	0.0275	0.01211	0.02637	0.02622	0.03244	0.04887	0.02361	0.04595	0.02659	0.07643	0.8956	0.0808422222222222	0	1035	READ	Tumor
1860	TCGA-AG-3725-01	0.03265	0.01687	0.03001	0.03272	0.02822	0.02248	0.02421	0.02002	0.01269	0.06008	0.02719	0.04147	0.08494	0.02029	0.0416	0.01896	0.05977	0.8639	0.0798927777777778	0	638	READ	Tumor
1861	TCGA-AG-3725-11	0.0574	0.02279	0.0318	0.04232	0.04574	0.02194	0.02464	0.02465	0.01175	0.03366	0.02318	0.02864	0.05414	0.02149	0.03428	0.05047	0.09203	0.9332	0.08634	0	638	READ	Normal
1862	TCGA-AG-3731-01	0.0405	0.02194	0.02389	0.05019	0.05106	0.02291	0.02331	0.02244	0.01303	0.02514	0.03041	0.02347	0.05765	0.02557	0.04038	0.01763	0.1872	0.9157	0.0884677777777778	0	1126	READ	Tumor
1863	TCGA-AG-3731-11	0.03566	0.03564	0.05205	0.05168	0.04252	0.02749	0.02083	0.02575	0.01246	0.03737	0.02623	0.02961	0.06883	0.02898	0.04111	0.03517	0.1477	0.8873	0.0892433333333333	0	1126	READ	Normal
1864	TCGA-AG-3732-01	0.05609	0.03769	0.03525	0.06265	0.05182	0.02385	0.02601	0.02448	0.01568	0.04113	0.04155	0.02832	0.05309	0.03096	0.04297	0.03951	0.1523	0.9268	0.0938972222222222	0	1003	READ	Tumor
1865	TCGA-AG-3742-01	0.05052	0.0366	0.04128	0.05535	0.05154	0.02021	0.02925	0.04398	0.01402	0.04715	0.03102	0.02805	0.06918	0.03512	0.04494	0.03271	0.05875	0.9215	0.0895094444444444	0	30	READ	Tumor
1866	TCGA-AG-4021-01	0.03249	0.01737	0.05012	0.02968	0.04413	0.03328	0.02664	0.02569	0.01729	0.03181	0.0284	0.03315	0.0414	0.01959	0.04371	0.02133	0.1142	0.7185	0.0738211111111111	1	121	READ	Tumor
1867	TCGA-AG-4022-01	0.03805	0.02371	0.04001	0.03629	0.04172	0.02902	0.02849	0.02521	0.01604	0.03468	0.03626	0.0327	0.04567	0.03847	0.04191	0.02551	0.08113	0.8957	0.0839205555555556	0	1400	READ	Tumor
1868	TCGA-AG-A01W-01	0.0358	0.04691	0.06017	0.05447	0.0664	0.05221	0.03658	0.0364	0.01831	0.02674	0.0354	0.02984	0.1021	0.02807	0.03742	0.02832	0.1435	0.9152	0.0974355555555556	0	0	READ	Tumor
1869	TCGA-AG-A01W-11	0.04556	0.0806	0.05524	0.09681	0.05725	0.03724	0.03608	0.03295	0.01476	0.02601	0.03934	0.02776	0.0939	0.02658	0.04343	0.02933	0.1422	0.9239	0.100496666666667	0	0	READ	Normal
1870	TCGA-AG-A01Y-01	0.03582	0.04672	0.04518	0.04895	0.05275	0.06657	0.05138	0.05216	0.02151	0.03382	0.045	0.03491	0.08106	0.04532	0.05765	0.02992	0.1352	0.9058	0.0994288888888889	0	0	READ	Tumor
1871	TCGA-AG-A01Y-11	0.0378	0.04766	0.08749	0.08747	0.06575	0.0406	0.0457	0.03461	0.01221	0.03319	0.04637	0.02562	0.07616	0.04609	0.04136	0.0447	0.1149	0.94	0.101537777777778	0	0	READ	Normal
1872	TCGA-AG-A020-01	0.04981	0.05207	0.08335	0.05712	0.07067	0.0428	0.03865	0.03551	0.01791	0.02464	0.04616	0.03114	0.07538	0.02751	0.03488	0.0265	0.0761	0.9151	0.0947388888888889	0	31	READ	Tumor
1873	TCGA-AG-A020-11	0.03492	0.09238	0.1011	0.09099	0.05712	0.03806	0.03407	0.02889	0.01627	0.02417	0.04504	0.02898	0.07736	0.02999	0.04756	0.02889	0.1338	0.9361	0.102538333333333	0	31	READ	Normal
1874	TCGA-AG-A026-01	0.0325	0.02351	0.02472	0.07245	0.04471	0.05685	0.0425	0.04278	0.01931	0.02507	0.03463	0.03382	0.06198	0.02983	0.03338	0.02203	0.08284	0.9306	0.0896394444444444	1	59	READ	Tumor
1875	TCGA-AG-A02N-01	0.04981	0.05809	0.05305	0.04545	0.05594	0.0399	0.04559	0.0327	0.01434	0.02701	0.03875	0.02767	0.06476	0.02784	0.03429	0.02653	0.0908	0.9047	0.0909566666666667	0	1885	READ	Tumor
1876	TCGA-AG-A02N-11	0.03743	0.06916	0.05637	0.06625	0.0508	0.03946	0.04353	0.03858	0.01637	0.02679	0.02772	0.02548	0.08735	0.03521	0.04397	0.04064	0.09584	0.9427	0.0968694444444444	0	1885	READ	Normal
1877	TCGA-AG-A036-01	0.03701	0.05058	0.06231	0.05012	0.06049	0.04321	0.04332	0.04788	0.01602	0.03067	0.04492	0.03121	0.06239	0.03609	0.05157	0.0294	0.1063	0.951	0.0974716666666667	0	3562	READ	Tumor
1878	TCGA-AG-A036-11	0.04537	0.05443	0.03763	0.05009	0.06106	0.04082	0.03701	0.03554	0.01633	0.03081	0.04369	0.03012	0.1045	0.04315	0.04327	0.0284	0.1209	0.9272	0.09724	0	3562	READ	Normal
1879	TCGA-AH-6544-01	0.07741	0.03194	0.04193	0.04605	0.069	0.02116	0.0393	0.03714	0.01623	0.03729	0.03878	0.02099	0.06765	0.03605	0.0353	0.1517	0.1136	0.9101	0.0995344444444445	0	1173	READ	Tumor
1880	TCGA-AH-6547-01	0.06552	0.02774	0.06398	0.0482	0.06691	0.0281	0.0463	0.04476	0.01198	0.05088	0.03276	0.0241	0.1055	0.03509	0.03396	0.03492	0.1576	0.9259	0.100233333333333	1	76	READ	Tumor
1881	TCGA-AH-6549-01	0.076	0.03206	0.07086	0.08339	0.05279	0.02302	0.03064	0.03607	0.01364	0.05642	0.03111	0.02337	0.07567	0.03327	0.03951	0.03876	0.09319	0.887	0.094265	0	532	READ	Tumor
1882	TCGA-AH-6643-01	0.07057	0.03456	0.06615	0.06344	0.04794	0.02161	0.03101	0.03021	0.01386	0.05499	0.0318	0.02103	0.06418	0.02361	0.0432	0.03621	0.06428	0.9204	0.0910583333333333	1	1314	READ	Tumor
1883	TCGA-AH-6644-01	0.06254	0.03147	0.0489	0.05256	0.08073	0.02719	0.03518	0.04558	0.01412	0.03651	0.0374	0.02185	0.06687	0.03889	0.04249	0.03973	0.09299	0.9208	0.0942111111111111	0	838	READ	Tumor
1884	TCGA-AH-6897-01	0.04797	0.03251	0.05872	0.0763	0.04843	0.03172	0.02673	0.02678	0.01342	0.03819	0.02582	0.02338	0.07686	0.02165	0.04644	0.02648	0.08742	0.9155	0.09024	0	804	READ	Tumor
1885	TCGA-AH-6903-01	0.05178	0.0934	0.04464	0.08058	0.0494	0.03218	0.03796	0.02958	0.01556	0.03944	0.03043	0.02303	0.05967	0.03585	0.03203	0.02783	0.09046	0.9235	0.0942955555555555	0	592	READ	Tumor
1886	TCGA-AJ-A23M-01	0.05794	0.06029	0.07935	0.04561	0.06613	0.04406	0.05378	0.03465	0.0319	0.06518	0.05197	0.06036	0.0766	0.03423	0.05683	0.02879	0.1583	0.9603	0.109237222222222	1	616	UCEC	Tumor
1887	TCGA-AJ-A23N-01	0.05467	0.02396	0.03512	0.03797	0.05217	0.04415	0.0292	0.03426	0.01638	0.03923	0.03418	0.04241	0.04737	0.02802	0.03026	0.02556	0.1128	0.8941	0.0878783333333333	1	439	UCEC	Tumor
1888	TCGA-AJ-A23O-01	0.04252	0.02047	0.03053	0.05851	0.05821	0.03228	0.03537	0.04486	0.02049	0.03305	0.03359	0.02634	0.08558	0.02518	0.03695	0.03376	0.1604	0.9292	0.0948494444444444	1	312	UCEC	Tumor
1889	TCGA-AJ-A2QK-01	0.07698	0.04639	0.06957	0.06369	0.07975	0.02847	0.03887	0.04253	0.01395	0.04854	0.03951	0.02532	0.06729	0.03566	0.04119	0.0298	0.1241	0.937	0.100478333333333	0	643	UCEC	Tumor
1890	TCGA-AJ-A2QL-01	0.08292	0.0384	0.05545	0.06203	0.09538	0.02601	0.0431	0.03775	0.01302	0.06292	0.03349	0.02139	0.1029	0.0331	0.03873	0.03212	0.1531	0.9172	0.102722777777778	0	602	UCEC	Tumor
1891	TCGA-AJ-A2QL-11	0.07484	0.03198	0.05198	0.04975	0.07793	0.03485	0.03796	0.03149	0.01631	0.05523	0.02504	0.02434	0.0996	0.04668	0.04455	0.05311	0.1261	0.9199	0.100091111111111	0	602	UCEC	Normal
1892	TCGA-AJ-A2QM-01	0.06644	0.04654	0.03769	0.08287	0.05883	0.03392	0.05889	0.05039	0.01755	0.03091	0.03061	0.03312	0.06215	0.04227	0.03101	0.03435	0.1369	0.9087	0.0979522222222222	0	894	UCEC	Tumor
1893	TCGA-AJ-A2QN-01	0.08114	0.0345	0.04773	0.08317	0.06682	0.03251	0.03995	0.02536	0.01404	0.03973	0.03225	0.02619	0.08299	0.02847	0.04084	0.03935	0.1386	0.9304	0.0991133333333333	0	1069	UCEC	Tumor
1894	TCGA-AJ-A2QO-01	0.05888	0.05361	0.04846	0.09308	0.06864	0.0237	0.02983	0.02969	0.01455	0.04231	0.02732	0.02195	0.08086	0.02661	0.04138	0.03878	0.09156	0.9426	0.0963227777777778	1	1045	UCEC	Tumor
1895	TCGA-AJ-A3BD-01	0.04537	0.02533	0.04936	0.03816	0.05696	0.03375	0.03087	0.02857	0.01678	0.03095	0.03503	0.03112	0.05553	0.03763	0.02766	0.02303	0.09147	0.9173	0.0874927777777778	0	1039	UCEC	Tumor
1896	TCGA-AJ-A3BF-01	0.05909	0.04841	0.04361	0.05743	0.0509	0.02456	0.02845	0.0328	0.01278	0.04007	0.02735	0.02738	0.06457	0.02771	0.0406	0.04173	0.08474	0.8775	0.0883155555555555	0	551	UCEC	Tumor
1897	TCGA-AJ-A3BG-01	0.05329	0.04737	0.05355	0.04913	0.03825	0.03178	0.03134	0.05108	0.01358	0.05061	0.04001	0.02715	0.05255	0.02652	0.03262	0.02883	0.09287	0.8927	0.0896238888888889	0	550	UCEC	Tumor
1898	TCGA-AJ-A3BH-01	0.05886	0.0229	0.03998	0.06332	0.05194	0.03153	0.02836	0.03721	0.01744	0.03224	0.03183	0.02932	0.07026	0.02697	0.03271	0.03956	0.134	0.9332	0.0934238888888889	0	NA	UCEC	Tumor
1899	TCGA-AJ-A3BI-01	0.05225	0.04828	0.05269	0.03753	0.04085	0.03772	0.02726	0.0415	0.01517	0.04193	0.03763	0.03353	0.04802	0.02054	0.02781	0.0222	0.07997	0.8924	0.0865155555555556	0	575	UCEC	Tumor
1900	TCGA-AJ-A3BK-01	0.04584	0.02855	0.03948	0.05687	0.05273	0.03407	0.03593	0.02658	0.01724	0.03771	0.03056	0.0253	0.06937	0.03845	0.03512	0.03144	0.1363	0.9032	0.0913744444444444	0	1031	UCEC	Tumor
1901	TCGA-AJ-A3EJ-01	0.05548	0.02966	0.05023	0.07831	0.05667	0.03383	0.03246	0.03419	0.01433	0.03419	0.03697	0.02931	0.06449	0.02225	0.0382	0.02819	0.1559	0.917	0.0950922222222222	1	50	UCEC	Tumor
1902	TCGA-AJ-A3EK-01	0.05409	0.02471	0.06039	0.06227	0.07021	0.0334	0.05321	0.03653	0.01601	0.03993	0.03397	0.02872	0.0719	0.03167	0.0367	0.04605	0.161	0.9194	0.0988977777777778	0	446	UCEC	Tumor
1903	TCGA-AJ-A3EL-01	0.04453	0.02412	0.03746	0.1038	0.04078	0.07123	0.07301	0.06567	0.01468	0.03749	0.03564	0.03382	0.07429	0.02816	0.03538	0.02985	0.08923	0.9206	0.0977633333333333	0	684	UCEC	Tumor
1904	TCGA-AJ-A3EM-01	0.04076	0.02449	0.09919	0.04513	0.04552	0.04152	0.02684	0.03406	0.01763	0.0528	0.02677	0.03651	0.05229	0.02695	0.0454	0.02479	0.1005	0.9335	0.0930361111111111	0	677	UCEC	Tumor
1905	TCGA-AJ-A3I9-01	0.0486	0.01811	0.03473	0.03726	0.05396	0.03821	0.03354	0.03255	0.01435	0.03784	0.03409	0.02799	0.05351	0.02864	0.03073	0.02653	0.09333	0.8888	0.0851538888888889	1	519	UCEC	Tumor
1906	TCGA-AJ-A3IA-01	0.04065	0.03182	0.03257	0.04474	0.06242	0.03187	0.02937	0.03608	0.01544	0.02913	0.02794	0.02952	0.04366	0.02572	0.03497	0.02547	0.1577	0.9297	0.0904872222222222	0	633	UCEC	Tumor
1907	TCGA-AJ-A3NC-01	0.04253	0.01782	0.03027	0.02961	0.04675	0.04057	0.03098	0.04078	0.01821	0.04268	0.03557	0.03611	0.05766	0.02577	0.03353	0.02591	0.1036	0.9355	0.0885472222222222	0	1125	UCEC	Tumor
1908	TCGA-AJ-A3NC-11	0.05462	0.01969	0.03748	0.03728	0.06084	0.04555	0.04173	0.04934	0.01729	0.0387	0.03779	0.02991	0.06984	0.03715	0.03555	0.03099	0.1096	0.8891	0.0912472222222222	0	1125	UCEC	Normal
1909	TCGA-AJ-A3NE-01	0.04889	0.02249	0.02804	0.03916	0.05797	0.03526	0.03414	0.03435	0.01939	0.04783	0.03872	0.02901	0.06055	0.03126	0.03418	0.02389	0.1494	0.9451	0.0933127777777778	0	628	UCEC	Tumor
1910	TCGA-AJ-A3NE-11	0.0537	0.02084	0.03528	0.0323	0.05088	0.03689	0.03146	0.03937	0.01816	0.03511	0.03613	0.03024	0.05362	0.03421	0.03217	0.02473	0.1378	0.9152	0.0898938888888889	0	628	UCEC	Normal
1911	TCGA-AJ-A3NF-01	0.05525	0.02232	0.03604	0.0357	0.04821	0.03827	0.03341	0.03947	0.01456	0.03674	0.03526	0.02833	0.05402	0.02758	0.0332	0.02942	0.1771	0.8927	0.0909766666666667	0	645	UCEC	Tumor
1912	TCGA-AJ-A3NG-01	0.04507	0.02527	0.04184	0.03896	0.0556	0.03625	0.03339	0.03405	0.01707	0.05006	0.03433	0.02696	0.05838	0.02852	0.03331	0.03018	0.08342	0.9031	0.0875422222222222	0	475	UCEC	Tumor
1913	TCGA-AJ-A3NH-01	0.04146	0.02072	0.03666	0.03926	0.04448	0.04998	0.03636	0.04336	0.01841	0.03602	0.0397	0.03551	0.05621	0.0294	0.03721	0.02714	0.08942	0.9423	0.0902	1	310	UCEC	Tumor
1914	TCGA-AJ-A3NH-11	0.0593	0.02431	0.03796	0.04113	0.05412	0.04354	0.03677	0.04757	0.01864	0.03906	0.03824	0.03552	0.07883	0.0238	0.04354	0.03124	0.1401	0.9116	0.0947372222222222	1	310	UCEC	Normal
1915	TCGA-AJ-A3OJ-01	0.04222	0.0241	0.03213	0.03728	0.05413	0.03371	0.03639	0.03858	0.01796	0.05112	0.03829	0.02545	0.05584	0.03178	0.02891	0.02529	0.1994	0.9289	0.0945266666666667	0	467	UCEC	Tumor
1916	TCGA-AJ-A3OK-01	0.05748	0.02032	0.0375	0.03434	0.0543	0.04369	0.0328	0.03579	0.01694	0.04316	0.04173	0.03706	0.0488	0.03252	0.02947	0.03161	0.1053	0.94	0.0912672222222222	0	485	UCEC	Tumor
1917	TCGA-AJ-A3OL-01	0.05948	0.02217	0.02878	0.04582	0.04704	0.03626	0.04336	0.03895	0.01655	0.06021	0.03962	0.04189	0.05781	0.03018	0.03014	0.03167	0.07546	0.9219	0.090405	1	449	UCEC	Tumor
1918	TCGA-AJ-A3QS-01	0.05597	0.01995	0.0306	0.03433	0.05087	0.04861	0.03574	0.03734	0.01505	0.04484	0.04274	0.03406	0.05707	0.02511	0.04038	0.03069	0.1691	0.9408	0.0951805555555556	0	513	UCEC	Tumor
1919	TCGA-AJ-A3TW-01	0.03885	0.0223	0.02896	0.03087	0.04914	0.056	0.04485	0.03949	0.02379	0.0435	0.03406	0.04148	0.05158	0.02955	0.03275	0.03746	0.2787	0.9293	0.100701666666667	0	513	UCEC	Tumor
1920	TCGA-AJ-A5DV-01	0.03484	0.02266	0.04209	0.03889	0.06073	0.04047	0.03172	0.07402	0.01806	0.03042	0.03127	0.04826	0.06561	0.02504	0.02655	0.01941	0.1615	0.9009	0.0929133333333333	0	679	UCEC	Tumor
1921	TCGA-AJ-A5DW-01	0.04083	0.02427	0.03286	0.04103	0.0585	0.02959	0.03275	0.07224	0.01558	0.03049	0.03852	0.04076	0.04648	0.02953	0.03262	0.02577	0.09727	0.9143	0.0890772222222222	0	390	UCEC	Tumor
1922	TCGA-AJ-A6NU-01	0.03324	0.02494	0.05158	0.03437	0.05372	0.03048	0.02917	0.01754	0.0129	0.02382	0.02899	0.02475	0.05843	0.02325	0.04717	0.03181	0.2018	0.91	0.0909977777777778	0	632	UCEC	Tumor
1923	TCGA-AJ-A8CT-01	0.04703	0.08404	0.0991	0.09781	0.08387	0.04024	0.04985	0.03003	0.0195	0.03189	0.03701	0.03379	0.1254	0.03951	0.04977	0.04729	0.1898	0.9076	0.111862777777778	0	82	UCEC	Tumor
1924	TCGA-AJ-A8CV-01	0.02886	0.06751	0.04268	0.05711	0.07946	0.03764	0.02886	0.02833	0.02334	0.03114	0.03507	0.03022	0.07636	0.02385	0.04724	0.03752	0.1858	0.9209	0.0989938888888889	0	1068	UCEC	Tumor
1925	TCGA-AJ-A8CW-01	0.05179	0.05297	0.07609	0.08739	0.08534	0.04593	0.03879	0.03322	0.01873	0.02788	0.03471	0.03207	0.08451	0.02463	0.03877	0.03401	0.1013	0.9474	0.100862777777778	0	4	UCEC	Tumor
1926	TCGA-AK-3428-01	0.02253	0.02134	0.0324	0.03009	0.07404	0.03785	0.04185	0.03584	0.01338	0.03777	0.03142	0.04702	0.05988	0.02184	0.04362	0.0524	0.1379	0.943	0.093565	0	3728	KIRC	Tumor
1927	TCGA-AK-3431-01	0.03731	0.02776	0.0739	0.06274	0.04455	0.02942	0.02868	0.02435	0.01365	0.04881	0.03066	0.06671	0.04775	0.02635	0.04543	0.0794	0.1419	0.8836	0.095165	1	2241	KIRC	Tumor
1928	TCGA-AK-3433-01	0.0685	0.03181	0.04366	0.03323	0.03866	0.04113	0.04993	0.03006	0.01611	0.04797	0.04091	0.04223	0.05711	0.02421	0.04964	0.02661	0.1045	0.9555	0.0945427777777778	0	3409	KIRC	Tumor
1929	TCGA-AK-3434-01	0.03582	0.02268	0.05122	0.04324	0.03763	0.03696	0.03321	0.0313	0.01424	0.04465	0.02433	0.03582	0.06046	0.03222	0.04708	0.1272	0.3885	0.9291	0.11087	0	2087	KIRC	Tumor
1930	TCGA-AK-3440-01	0.02583	0.01905	0.02972	0.04598	0.04021	0.03107	0.02204	0.02892	0.01181	0.051	0.03226	0.03918	0.04795	0.02485	0.04211	0.02156	0.0817	0.9407	0.08533	0	2865	KIRC	Tumor
1931	TCGA-AK-3445-01	0.04713	0.02346	0.03513	0.05781	0.0538	0.03523	0.02685	0.02536	0.01271	0.02487	0.02338	0.03001	0.08184	0.02236	0.03137	0.0375	0.2599	0.9582	0.0992727777777778	0	2392	KIRC	Tumor
1932	TCGA-AK-3450-01	0.04121	0.02264	0.02645	0.0403	0.0391	0.03166	0.03199	0.02917	0.01405	0.05285	0.03496	0.03838	0.05298	0.0262	0.04662	0.07713	0.3728	0.947	0.106971666666667	0	1779	KIRC	Tumor
1933	TCGA-AK-3453-01	0.05672	0.05402	0.02362	0.0351	0.06816	0.04218	0.04024	0.02953	0.01416	0.04334	0.04263	0.0467	0.1158	0.0239	0.06063	0.03341	0.3233	0.9306	0.110224444444444	0	2531	KIRC	Tumor
1934	TCGA-AK-3454-01	0.04197	0.05762	0.04299	0.09595	0.06806	0.02991	0.03049	0.02692	0.01359	0.03058	0.02687	0.03021	0.04287	0.02679	0.07918	0.04892	0.197	0.9092	0.0999511111111111	0	874	KIRC	Tumor
1935	TCGA-AK-3458-01	0.05658	0.02531	0.04161	0.05888	0.0406	0.01549	0.02288	0.02169	0.007412	0.02876	0.02439	0.02285	0.08433	0.02684	0.0257	0.03289	0.6214	0.9324	0.116111777777778	0	1168	KIRC	Tumor
1936	TCGA-AK-3460-01	0.04059	0.03194	0.04652	0.04553	0.0629	0.02586	0.03307	0.02264	0.01228	0.03434	0.03623	0.02746	0.06246	0.0192	0.03991	0.06484	0.1795	0.9299	0.0952872222222222	0	2508	KIRC	Tumor
1937	TCGA-AK-3461-01	0.046	0.01823	0.02549	0.04302	0.03214	0.04398	0.03093	0.03503	0.01688	0.03405	0.02728	0.05719	0.06441	0.02223	0.09921	0.03477	0.1205	0.9548	0.0947855555555556	0	2217	KIRC	Tumor
1938	TCGA-AL-7173-01	0.07068	0.0285	0.03285	0.05046	0.05169	0.0262	0.02884	0.03243	0.01714	0.04249	0.03261	0.02155	0.07675	0.02637	0.0344	0.03199	0.1651	0.9037	0.0929861111111111	0	2060	KIRP	Tumor
1939	TCGA-AM-5820-01	0.04164	0.0319	0.04054	0.05676	0.06985	0.02757	0.02918	0.03329	0.01735	0.03137	0.03502	0.02112	0.07726	0.02547	0.0342	0.03351	0.1127	0.904	0.0901516666666667	0	14	COAD	Tumor
1940	TCGA-AM-5821-01	0.03704	0.03538	0.06605	0.03722	0.05966	0.033	0.02447	0.03501	0.01726	0.02606	0.03179	0.028	0.0662	0.03436	0.04298	0.02695	0.1083	0.8918	0.0889738888888889	0	28	COAD	Tumor
1941	TCGA-AN-A0XL-01	0.03876	0.02855	0.02385	0.02814	0.02829	0.0304	0.02463	0.03091	0.01656	0.04197	0.0209	0.05055	0.05268	0.02185	0.04292	0.02195	0.1917	0.9457	0.0911283333333333	0	163	BRCA	Tumor
1942	TCGA-AN-A0XN-01	0.04101	0.05152	0.02903	0.04171	0.03869	0.03135	0.03376	0.02498	0.01854	0.04923	0.03564	0.04639	0.06175	0.03363	0.05051	0.03123	0.2141	0.9117	0.0969316666666667	0	10	BRCA	Tumor
1943	TCGA-AN-A0XO-01	0.04242	0.04368	0.04479	0.05517	0.06029	0.0325	0.0255	0.03658	0.01196	0.03718	0.03389	0.03678	0.08113	0.03475	0.03846	0.03285	0.1102	0.9278	0.0936627777777778	0	375	BRCA	Tumor
1944	TCGA-AN-A0XP-01	0.03999	0.0395	0.04553	0.05839	0.04494	0.04575	0.04687	0.03529	0.0166	0.05149	0.03608	0.05159	0.09133	0.03598	0.06335	0.03465	0.09714	0.9468	0.0989594444444444	0	9	BRCA	Tumor
1945	TCGA-AN-A0XR-01	0.03758	0.05415	0.05406	0.0741	0.0436	0.02887	0.04932	0.03424	0.01714	0.03924	0.03286	0.05166	0.06972	0.01828	0.07787	0.02841	0.719	0.9344	0.131361111111111	0	10	BRCA	Tumor
1946	TCGA-AN-A0XS-01	0.04898	0.03339	0.032	0.07831	0.04879	0.03191	0.02943	0.03496	0.01561	0.04293	0.0315	0.03632	0.08011	0.02604	0.05006	0.05064	0.1395	0.9194	0.0961044444444445	0	10	BRCA	Tumor
1947	TCGA-AN-A0XT-01	0.0378	0.03947	0.0443	0.08264	0.06965	0.03098	0.04685	0.03201	0.01362	0.0367	0.03811	0.03761	0.09001	0.02658	0.05095	0.04735	0.09807	0.9299	0.0973666666666667	0	10	BRCA	Tumor
1948	TCGA-AN-A0XU-01	0.04069	0.02854	0.03112	0.04676	0.0362	0.03692	0.03635	0.02916	0.01782	0.0443	0.04017	0.06186	0.06385	0.02839	0.06633	0.0299	0.1472	0.9463	0.0962144444444444	0	10	BRCA	Tumor
1949	TCGA-AN-A0XV-01	0.04959	0.03159	0.09028	0.07855	0.06693	0.0327	0.03941	0.03166	0.01648	0.05292	0.03082	0.03901	0.1002	0.0267	0.05949	0.02582	0.1222	0.9199	0.100791666666667	0	162	BRCA	Tumor
1950	TCGA-AN-A0XW-01	0.04275	0.03695	0.05477	0.03615	0.0328	0.03201	0.03268	0.0296	0.01534	0.02968	0.03557	0.04207	0.04843	0.02356	0.05715	0.03036	0.1262	0.933	0.0910594444444444	0	170	BRCA	Tumor
1951	TCGA-AO-A03L-01	0.05969	0.0298	0.04268	0.06728	0.07496	0.02668	0.03095	0.02877	0.01752	0.03329	0.0303	0.03555	0.08776	0.04153	0.08045	0.1116	0.1213	0.9007	0.101156111111111	0	2442	BRCA	Tumor
1952	TCGA-AO-A03M-01	0.02969	0.02279	0.03632	0.02614	0.03725	0.03311	0.02909	0.02679	0.01469	0.04061	0.02871	0.04481	0.0512	0.02732	0.04072	0.02946	0.186	0.9264	0.0906166666666667	0	1866	BRCA	Tumor
1953	TCGA-AO-A03N-01	0.02885	0.02978	0.03263	0.02955	0.04056	0.03038	0.03644	0.03046	0.01689	0.02984	0.02785	0.0432	0.04139	0.03241	0.05548	0.02838	0.1222	0.8954	0.086205	0	2031	BRCA	Tumor
1954	TCGA-AO-A03U-01	0.04747	0.02909	0.03591	0.02399	0.04284	0.02624	0.02866	0.02398	0.01557	0.03701	0.02928	0.04242	0.04739	0.01793	0.05567	0.03444	0.1901	0.9307	0.0921494444444444	1	1793	BRCA	Tumor
1955	TCGA-AO-A0JA-01	0.04558	0.04071	0.04857	0.05771	0.04346	0.02419	0.03204	0.01698	0.01567	0.04804	0.0322	0.06532	0.07443	0.02653	0.03776	0.03544	0.1564	0.9614	0.0979127777777778	0	655	BRCA	Tumor
1956	TCGA-AO-A0JB-01	0.045	0.03158	0.03873	0.05951	0.05182	0.05007	0.05796	0.02993	0.01942	0.04383	0.03823	0.06671	0.04286	0.02019	0.04823	0.02292	0.1599	0.9515	0.0987994444444444	0	1542	BRCA	Tumor
1957	TCGA-AO-A0JC-01	0.0348	0.02376	0.03007	0.04748	0.04518	0.03044	0.03001	0.02274	0.01297	0.03344	0.02469	0.05661	0.05336	0.01882	0.05746	0.04064	0.3733	0.9459	0.104537222222222	0	1547	BRCA	Tumor
1958	TCGA-AO-A0JD-01	0.0332	0.03377	0.03062	0.04598	0.04803	0.02699	0.02567	0.02603	0.01284	0.04637	0.02666	0.04843	0.05198	0.01858	0.063	0.03507	0.1329	0.8972	0.0890733333333333	0	2190	BRCA	Tumor
1959	TCGA-AO-A0JE-01	0.05068	0.02572	0.02184	0.04072	0.03835	0.03238	0.02513	0.02598	0.02027	0.05631	0.03646	0.03998	0.05229	0.03908	0.04574	0.02385	0.1276	0.924	0.0903544444444444	0	2335	BRCA	Tumor
1960	TCGA-AO-A0JF-01	0.06044	0.03729	0.03614	0.0456	0.04855	0.03484	0.02696	0.02954	0.01538	0.03873	0.02651	0.06409	0.05332	0.01392	0.04485	0.02431	0.1102	0.9302	0.0911594444444444	0	1980	BRCA	Tumor
1961	TCGA-AO-A0JG-01	0.0443	0.02049	0.02875	0.0493	0.04274	0.02866	0.02554	0.02667	0.01447	0.03983	0.03258	0.03582	0.05402	0.02024	0.0528	0.03357	0.1256	0.915	0.0883544444444444	0	798	BRCA	Tumor
1962	TCGA-AO-A0JI-01	0.03681	0.02784	0.04433	0.0336	0.04472	0.0327	0.02358	0.0334	0.01282	0.05227	0.02615	0.05099	0.04847	0.0188	0.04287	0.02428	0.1208	0.9496	0.0902238888888889	0	1528	BRCA	Tumor
1963	TCGA-AO-A0JJ-01	0.03948	0.02859	0.04698	0.03738	0.0579	0.02891	0.03433	0.02525	0.01277	0.03723	0.02891	0.05603	0.06725	0.017	0.03609	0.03554	0.189	0.9295	0.0948966666666667	0	1887	BRCA	Tumor
1964	TCGA-AO-A0JL-01	0.03051	0.02974	0.02718	0.0597	0.03012	0.04127	0.04078	0.03489	0.01703	0.03703	0.02592	0.06635	0.07695	0.02461	0.06178	0.02963	0.1199	0.9269	0.0933494444444444	0	1683	BRCA	Tumor
1965	TCGA-AO-A0JM-01	0.03315	0.04617	0.04256	0.04624	0.04606	0.02452	0.02914	0.02131	0.01355	0.03442	0.0265	0.03588	0.05639	0.01719	0.04714	0.02569	0.1004	0.9281	0.0874672222222222	0	2184	BRCA	Tumor
1966	TCGA-AO-A124-01	0.0301	0.02553	0.02446	0.03505	0.02771	0.02879	0.02742	0.02864	0.01393	0.03344	0.03461	0.03718	0.03823	0.02612	0.04372	0.0285	0.1428	0.9065	0.0851516666666667	0	3506	BRCA	Tumor
1967	TCGA-AO-A125-01	0.02679	0.03247	0.02404	0.03438	0.03132	0.03562	0.03034	0.02278	0.01721	0.0385	0.02626	0.05429	0.03151	0.02077	0.03377	0.0263	0.08258	0.9729	0.0856572222222222	0	3456	BRCA	Tumor
1968	TCGA-AO-A126-01	0.0419	0.02812	0.03869	0.04204	0.04857	0.03039	0.03608	0.03163	0.01505	0.04043	0.02833	0.04594	0.06053	0.03476	0.05205	0.03139	0.1253	0.9372	0.0926888888888889	0	3307	BRCA	Tumor
1969	TCGA-AO-A128-01	0.03141	0.02178	0.02387	0.02924	0.02706	0.03773	0.02993	0.02529	0.01955	0.03358	0.04372	0.05544	0.03901	0.0224	0.07421	0.02852	0.2963	0.9363	0.09863	0	3248	BRCA	Tumor
1970	TCGA-AO-A129-01	0.03734	0.03216	0.03392	0.02671	0.02925	0.03778	0.04138	0.02812	0.01882	0.2313	0.04895	0.05645	0.05152	0.02922	0.05832	0.02856	0.2211	0.9436	0.108583333333333	0	3286	BRCA	Tumor
1971	TCGA-AO-A12B-01	0.03421	0.0249	0.02505	0.03499	0.04238	0.02642	0.02328	0.0252	0.01209	0.1555	0.02933	0.04191	0.04653	0.02681	0.03318	0.02441	0.07744	0.9407	0.0902405555555556	0	2989	BRCA	Tumor
1972	TCGA-AO-A12C-01	0.04297	0.0208	0.03111	0.03122	0.02886	0.02956	0.03049	0.02533	0.01536	0.03565	0.0295	0.04485	0.04399	0.0223	0.03516	0.02748	0.1119	0.9204	0.0848294444444444	0	2372	BRCA	Tumor
1973	TCGA-AO-A12E-01	0.03329	0.02044	0.04547	0.03648	0.03355	0.02761	0.03196	0.0248	0.01552	0.031	0.02807	0.03697	0.03341	0.02604	0.04003	0.04152	0.1002	0.9341	0.0855811111111111	0	2142	BRCA	Tumor
1974	TCGA-AO-A12G-01	0.03841	0.02671	0.03328	0.02117	0.02263	0.033	0.03429	0.02579	0.01695	0.1904	0.03395	0.04746	0.03332	0.03208	0.04719	0.01902	0.1224	0.9203	0.0943527777777778	0	1639	BRCA	Tumor
1975	TCGA-AO-A1KO-01	0.04528	0.02819	0.04322	0.06966	0.05711	0.02256	0.02554	0.02666	0.01119	0.03341	0.02726	0.02245	0.06977	0.05192	0.03509	0.02749	0.1158	0.8967	0.0894055555555556	0	622	BRCA	Tumor
1976	TCGA-AO-A1KP-01	0.0475	0.02898	0.05395	0.051	0.05679	0.02436	0.02828	0.02851	0.01391	0.03598	0.0319	0.02067	0.06583	0.02756	0.03284	0.03164	0.06245	0.9063	0.086025	0	2953	BRCA	Tumor
1977	TCGA-AO-A1KQ-01	0.04086	0.03655	0.05224	0.06173	0.04554	0.02818	0.03144	0.0292	0.01302	0.02458	0.02297	0.02307	0.08044	0.02378	0.03322	0.03654	0.1124	0.9291	0.09027	0	1882	BRCA	Tumor
1978	TCGA-AO-A1KR-01	0.04356	0.02886	0.03246	0.03276	0.03059	0.02812	0.03455	0.0276	0.01514	0.03785	0.0343	0.02359	0.05747	0.0262	0.0372	0.03173	0.1341	0.8771	0.0851766666666667	0	2513	BRCA	Tumor
1979	TCGA-AO-A1KS-01	0.04882	0.05091	0.05107	0.1087	0.04566	0.02615	0.02733	0.01763	0.01421	0.03507	0.03391	0.02718	0.1076	0.03946	0.05097	0.03031	0.1136	0.9366	0.0980655555555556	0	350	BRCA	Tumor
1980	TCGA-AO-A1KT-01	0.04162	0.02063	0.02651	0.03494	0.04715	0.0313	0.02326	0.0289	0.01726	0.03359	0.02416	0.02321	0.0525	0.01781	0.03398	0.02453	0.07847	0.8925	0.0806844444444444	0	541	BRCA	Tumor
1981	TCGA-AP-A059-01	0.08618	0.01879	0.02824	0.04992	0.04993	0.04343	0.03259	0.03653	0.0172	0.03514	0.03001	0.04682	0.04937	0.02589	0.04146	0.03127	0.2032	0.9318	0.0976538888888889	0	1461	UCEC	Tumor
1982	TCGA-AP-A05O-01	0.03874	0.09772	0.0508	0.03349	0.04778	0.03841	0.04151	0.03364	0.01414	0.03341	0.02937	0.02958	0.05734	0.02198	0.04471	0.02571	0.1435	0.9226	0.0946905555555556	0	384	UCEC	Tumor
1983	TCGA-AP-A0LF-01	0.03512	0.02628	0.1467	0.2381	0.02945	0.06199	0.05325	0.03543	0.01841	0.03922	0.04308	0.05042	0.05113	0.02225	0.08164	0.03413	0.2239	0.8992	0.116094444444444	0	2859	UCEC	Tumor
1984	TCGA-AP-A0LM-01	0.0366	0.04384	0.0223	0.0418	0.05358	0.04837	0.03252	0.02978	0.02286	0.02198	0.02901	0.03976	0.08086	0.1179	0.03742	0.02454	0.1202	0.9344	0.09654	0	825	UCEC	Tumor
1985	TCGA-AP-A0LS-01	0.07203	0.03899	0.05549	0.09512	0.07576	0.04201	0.04324	0.03184	0.01686	0.06764	0.03852	0.02646	0.07404	0.02841	0.05478	0.05731	0.1297	0.9369	0.104727777777778	0	2904	UCEC	Tumor
1986	TCGA-AP-A1DH-01	0.03085	0.02888	0.02285	0.02769	0.04203	0.02396	0.02954	0.01988	0.01381	0.02604	0.01861	0.02405	0.04805	0.01865	0.02761	0.01572	0.1101	0.8947	0.0790566666666667	0	2180	UCEC	Tumor
1987	TCGA-AP-A1DK-01	0.0308	0.0207	0.01986	0.03353	0.03951	0.02396	0.03197	0.02134	0.01928	0.024	0.02139	0.02333	0.05166	0.0183	0.02646	0.02059	0.1155	0.7929	0.0741711111111111	0	2767	UCEC	Tumor
1988	TCGA-AP-A1DM-01	0.02985	0.02023	0.04419	0.03441	0.05217	0.02313	0.03473	0.0196	0.01202	0.02229	0.02194	0.02356	0.05197	0.02103	0.02944	0.02541	0.1183	0.9195	0.0835427777777778	0	1700	UCEC	Tumor
1989	TCGA-AP-A1DO-01	0.03192	0.02031	0.01887	0.0296	0.04625	0.02423	0.0172	0.0279	0.01145	0.02382	0.01658	0.02363	0.05027	0.01927	0.02814	0.01878	0.1223	0.9074	0.0798844444444444	0	952	UCEC	Tumor
1990	TCGA-AP-A1DP-01	0.03025	0.02783	0.0285	0.04591	0.03981	0.02712	0.0254	0.02578	0.01185	0.02386	0.02913	0.02319	0.05506	0.02788	0.0388	0.02273	0.07728	0.9137	0.0818933333333333	1	1081	UCEC	Tumor
1991	TCGA-AP-A1DQ-01	0.03269	0.02007	0.03418	0.04323	0.04244	0.02249	0.02574	0.01968	0.01444	0.01949	0.02632	0.02517	0.06113	0.02398	0.02822	0.02201	0.1357	0.9047	0.0834266666666667	1	1423	UCEC	Tumor
1992	TCGA-AP-A1DR-01	0.02696	0.05082	0.02501	0.03615	0.04226	0.02311	0.02088	0.02297	0.01418	0.02819	0.02204	0.03227	0.05719	0.01849	0.03862	0.01542	0.09149	0.9113	0.082075	0	1495	UCEC	Tumor
1993	TCGA-AP-A1DV-01	0.03595	0.01868	0.02527	0.04538	0.03874	0.02908	0.02053	0.03016	0.01371	0.02757	0.02564	0.02864	0.04733	0.02424	0.03524	0.02084	0.1011	0.9274	0.0830833333333333	0	204	UCEC	Tumor
1994	TCGA-AP-A1E0-01	0.03405	0.02463	0.0474	0.06338	0.06148	0.02657	0.02075	0.02913	0.01536	0.02076	0.0201	0.02402	0.0598	0.01902	0.02627	0.02158	0.07033	0.947	0.0850905555555556	0	1832	UCEC	Tumor
1995	TCGA-AP-A1E1-01	0.02969	0.0205	0.02371	0.03579	0.038	0.02345	0.03388	0.03507	0.01357	0.02553	0.02551	0.0232	0.05467	0.02033	0.03886	0.0191	0.05969	0.9375	0.0810027777777778	0	1395	UCEC	Tumor
1996	TCGA-AP-A1E3-01	0.02694	0.03626	0.02666	0.03788	0.04262	0.02102	0.02243	0.02132	0.01375	0.04033	0.0269	0.02342	0.0592	0.02118	0.03868	0.02174	0.09197	0.8993	0.0817555555555556	0	847	UCEC	Tumor
1997	TCGA-AP-A1E4-01	0.02659	0.0153	0.03412	0.03937	0.03763	0.02677	0.02216	0.0295	0.01357	0.02008	0.02339	0.02906	0.04761	0.01907	0.02357	0.0197	0.06956	0.9025	0.0777527777777778	0	1555	UCEC	Tumor
1998	TCGA-AP-A3K1-01	0.09898	0.04758	0.04186	0.07681	0.04563	0.0315	0.02932	0.05115	0.01261	0.03956	0.03273	0.02504	0.05478	0.04314	0.03674	0.03752	0.07738	0.8705	0.0918238888888889	1	666	UCEC	Tumor
1999	TCGA-AP-A5FX-01	0.03821	0.02137	0.04106	0.02953	0.05204	0.04064	0.02882	0.0601	0.01648	0.02245	0.0281	0.03931	0.0691	0.02597	0.02601	0.0269	0.0867	0.9057	0.0865827777777778	1	1099	UCEC	Tumor
[truncated: 7,603 more rows]
