# Supplementary material for: Targeting KIF20A: a new frontier in cancer treatment revealed by multi-omics analysis
Source: Front Immunol. 2026 Jan 21;17:1744899. doi: 10.3389/fimmu.2026.1744899 (PMC12867832; doi:10.3389/fimmu.2026.1744899)
Supplement: Supplementary file 1 [file DataSheet1.zip › supplementary material/Check025.txt]

Sample ID	ORR	KIF20A
RCC25-1004	PD/SD	NA
RCC25-1030	PD/SD	NA
RCC25-1071	PD/SD	NA
RCC25-117	PD/SD	4.85319575736952
RCC25-205	PD/SD	4.70272513351074
RCC25-417	PD/SD	NA
RCC25-5	PD/SD	NA
RCC25-516	PR/CR	4.88469071152587
RCC25-517	PD/SD	NA
RCC25-604	PD/SD	NA
RCC25-618	PD/SD	NA
RCC25-682	PD/SD	NA
RCC25-716	PD/SD	NA
RCC25-82	PR/CR	NA
RCC25-920	PD/SD	NA
RCC25-932	PD/SD	4.93923974437645
RCC25-961	PD/SD	NA
RCC25-997	PD/SD	NA
RCC25-142	PD/SD	4.99873708923515
RCC25-86	PD/SD	5.06078800187133
RCC25-362	PR/CR	4.87379499233817
RCC25-859	PD/SD	4.94245538881907
RCC25-1073	PD/SD	4.77666200304195
RCC25-240	PR/CR	NA
RCC25-482	PD/SD	NA
RCC25-687	PR/CR	NA
RCC25-910	PD/SD	NA
RCC25-299	PD/SD	4.74839575205561
RCC25-778	PR/CR	NA
RCC25-811	PD/SD	NA
RCC25-206	PD/SD	NA
RCC25-280	PD/SD	NA
RCC25-50	PD/SD	NA
RCC25-570	PD/SD	NA
RCC25-669	PD/SD	4.71039925390165
RCC25-813	PR/CR	NA
RCC25-163	PD/SD	NA
RCC25-207	PD/SD	4.96920575939792
RCC25-255	PD/SD	NA
RCC25-192	PD/SD	NA
RCC25-131	PD/SD	NA
RCC25-428	PR/CR	NA
RCC25-64	PD/SD	4.71090394143888
RCC25-65	PR/CR	NA
RCC25-723	PD/SD	NA
RCC25-838	PD/SD	NA
RCC25-272	PR/CR	4.9594279845154
RCC25-475	PD/SD	NA
RCC25-647	PD/SD	NA
RCC25-855	PD/SD	NA
RCC25-101	PD/SD	NA
RCC25-149	PD/SD	NA
RCC25-31	PR/CR	NA
RCC25-111	PD/SD	NA
RCC25-181	PD/SD	NA
RCC25-360	PD/SD	4.88436591853696
RCC25-640	PD/SD	NA
RCC25-450	PD/SD	NA
RCC25-694	PR/CR	NA
RCC25-795	PD/SD	NA
RCC25-884	PD/SD	NA
RCC25-503	PD/SD	NA
RCC25-1034	PD/SD	NA
RCC25-480	PD/SD	4.91174382470033
RCC25-619	PD/SD	4.90807312077296
RCC25-700	PD/SD	NA
RCC25-734	PR/CR	NA
RCC25-814	PD/SD	NA
RCC25-847	PD/SD	NA
RCC25-1006	PD/SD	NA
RCC25-1015	PD/SD	NA
RCC25-1036	PR/CR	NA
RCC25-1049	PR/CR	NA
RCC25-140	PD/SD	NA
RCC25-143	PR/CR	NA
RCC25-152	PR/CR	NA
RCC25-324	PD/SD	NA
RCC25-359	PD/SD	NA
RCC25-554	PD/SD	NA
RCC25-610	PD/SD	NA
RCC25-665	PD/SD	NA
RCC25-776	PD/SD	NA
RCC25-784	PD/SD	NA
RCC25-864	PD/SD	NA
RCC25-978	PR/CR	NA
RCC25-989	PD/SD	NA
RCC25-1057	PR/CR	NA
RCC25-666	PD/SD	NA
RCC25-593	PR/CR	4.8655274131175
RCC25-115	PD/SD	NA
RCC25-423	PD/SD	NA
RCC25-515	PD/SD	4.9097510268031
RCC25-679	PD/SD	4.88991008155736
RCC25-794	PD/SD	4.66315957360489
RCC25-372	PR/CR	4.90460259152598
RCC25-451	PD/SD	4.92660674125132
RCC25-596	PR/CR	5.00054181057231
RCC25-367	PD/SD	4.86862800156038
RCC25-379	PD/SD	NA
RCC25-773	PD/SD	4.91922565397492
RCC25-99	PR/CR	NA
RCC25-351	PD/SD	4.77655831281384
RCC25-489	PD/SD	NA
RCC25-407	PD/SD	NA
RCC25-718	PR/CR	NA
RCC25-929	PD/SD	NA
RCC25-1020	PR/CR	NA
RCC25-266	PD/SD	NA
RCC25-632	PD/SD	NA
RCC25-1017	PR/CR	NA
RCC25-136	PR/CR	NA
RCC25-606	PD/SD	NA
RCC25-237	PD/SD	NA
RCC25-436	PD/SD	NA
RCC25-183	PD/SD	NA
RCC25-680	PD/SD	NA
RCC25-70	PD/SD	NA
RCC25-114	PD/SD	NA
RCC25-750	PD/SD	NA
RCC25-777	PR/CR	NA
RCC25-91	PD/SD	NA
RCC25-945	PD/SD	NA
RCC25-786	PD/SD	NA
RCC25-518	PD/SD	NA
RCC25-577	PD/SD	NA
RCC25-974	PD/SD	NA
RCC25-171	PD/SD	NA
RCC25-1012	PR/CR	NA
RCC25-425	PR/CR	NA
RCC25-542	PR/CR	NA
RCC25-901	PD/SD	NA
RCC25-758	PR/CR	NA
RCC25-83	PR/CR	NA
RCC25-161	PD/SD	NA
RCC25-957	PR/CR	NA
RCC25-1011	PR/CR	NA
RCC25-660	PD/SD	NA
RCC25-1044	PD/SD	4.98318881001386
RCC25-1066	PR/CR	NA
RCC25-154	PR/CR	4.8463268222586
RCC25-213	PR/CR	4.45322980166445
RCC25-327	PR/CR	NA
RCC25-328	PR/CR	NA
RCC25-473	PD/SD	NA
RCC25-612	PD/SD	NA
RCC25-928	PR/CR	NA
RCC25-94	PD/SD	4.86646936778168
RCC25-981	PR/CR	NA
RCC25-221	PR/CR	NA
RCC25-377	PD/SD	NA
RCC25-757	PD/SD	NA
RCC25-1010	PD/SD	NA
RCC25-203	PR/CR	NA
RCC25-832	PD/SD	NA
RCC25-484	PD/SD	NA
RCC25-521	PD/SD	NA
RCC25-629	PR/CR	NA
RCC25-954	PD/SD	NA
RCC25-936	PD/SD	NA
RCC25-983	PR/CR	NA
RCC25-10	PD/SD	4.45322980166445
RCC25-134	PD/SD	4.99842615341493
RCC25-24	PD/SD	NA
RCC25-357	PR/CR	NA
RCC25-38	PD/SD	NA
RCC25-401	PR/CR	NA
RCC25-477	PD/SD	4.92101351502763
RCC25-57	PD/SD	4.88318872502211
RCC25-76	PD/SD	NA
RCC25-793	PD/SD	4.97629305743833
RCC25-1059	PD/SD	NA
RCC25-116	PR/CR	4.94498772048015
RCC25-371	PD/SD	4.9845118820296
RCC25-59	PD/SD	4.83320990265064
RCC25-753	PD/SD	4.92032093413141
RCC25-781	PD/SD	4.85054241893119
RCC25-914	PD/SD	4.92153868311327
RCC25-1027	PD/SD	NA
RCC25-1039	PD/SD	NA
RCC25-1050	PD/SD	NA
RCC25-1065	PD/SD	4.92037953534912
RCC25-307	PD/SD	NA
RCC25-308	PD/SD	NA
RCC25-311	PD/SD	NA
RCC25-442	PD/SD	NA
RCC25-849	PR/CR	4.87629592103294
RCC25-967	PR/CR	NA
RCC25-1000	PD/SD	4.88362130500342
RCC25-935	PD/SD	NA
RCC25-124	PD/SD	NA
RCC25-20	PD/SD	4.76270598994843
RCC25-671	PD/SD	4.95608453928929
RCC25-684	PD/SD	4.80530277527082
RCC25-72	PR/CR	5.01595601038138
RCC25-8	PD/SD	4.90828500762345
RCC25-9	PD/SD	4.94851861900781
RCC25-922	PR/CR	4.82190609809231
RCC25-953	PD/SD	NA
RCC25-840	PD/SD	NA
RCC25-887	PD/SD	4.90362834285026
RCC25-956	PD/SD	NA
RCC25-1042	PD/SD	NA
RCC25-130	PD/SD	NA
RCC25-166	PD/SD	4.97015790149187
RCC25-197	PD/SD	4.84359297747598
RCC25-396	PD/SD	4.96829953593187
RCC25-930	PD/SD	NA
RCC25-358	PR/CR	NA
RCC25-491	PD/SD	4.98180562796979
RCC25-559	PD/SD	4.85538828298075
RCC25-693	PD/SD	4.91581438142114
RCC25-965	PD/SD	4.92665702370127
RCC25-566	PD/SD	NA
RCC25-906	PR/CR	NA
RCC25-915	PD/SD	5.03582974299758
RCC25-951	PR/CR	NA
RCC25-1002	PR/CR	NA
RCC25-1045	PD/SD	NA
RCC25-621	PD/SD	NA
RCC25-626	PD/SD	NA
RCC25-921	PD/SD	NA
RCC25-938	PD/SD	NA
RCC25-988	PD/SD	4.8943962893147
RCC25-253	PD/SD	4.84560546193127
RCC25-346	PD/SD	4.93861937066255
RCC25-871	PD/SD	NA
RCC25-418	PD/SD	NA
RCC25-317	PD/SD	NA
RCC25-12	PD/SD	NA
RCC25-257	PD/SD	4.86122440534437
RCC25-466	PD/SD	NA
RCC25-291	PD/SD	NA
RCC25-674	PR/CR	NA
RCC25-711	PD/SD	NA
RCC25-93	PD/SD	NA
RCC25-624	PR/CR	4.90554248877639
RCC25-800	PR/CR	NA
RCC25-102	PD/SD	NA
RCC25-147	PD/SD	4.904684953312
RCC25-150	PD/SD	NA
RCC25-467	PD/SD	NA
RCC25-26	PR/CR	NA
RCC25-468	PR/CR	NA
RCC25-732	PD/SD	4.94657460649618
RCC25-759	PD/SD	NA
RCC25-815	PD/SD	NA
RCC25-485	PD/SD	4.93913440782574
RCC25-979	PR/CR	NA
RCC25-316	PD/SD	NA
RCC25-46	PD/SD	NA
RCC25-622	PD/SD	NA
RCC25-919	PD/SD	4.90645243068303
RCC25-248	PD/SD	NA
RCC25-743	PD/SD	NA
RCC25-941	PD/SD	4.97088493692951
RCC25-643	PR/CR	NA
RCC25-785	PD/SD	NA
RCC25-944	PR/CR	4.91098300148888
RCC25-169	PD/SD	NA
RCC25-282	PR/CR	NA
RCC25-284	PD/SD	NA
RCC25-285	PD/SD	NA
RCC25-500	PD/SD	NA
RCC25-501	PD/SD	NA
RCC25-582	PD/SD	4.8042456576306
RCC25-736	PD/SD	NA
RCC25-66	PD/SD	4.91123569490571
RCC25-664	PD/SD	4.80641634979612
RCC25-79	PD/SD	4.92546162968858
RCC25-902	PD/SD	NA
RCC25-172	PR/CR	NA
RCC25-522	PD/SD	4.93155825759566
RCC25-791	PR/CR	4.97037420981337
RCC25-44	PD/SD	NA
RCC25-462	PD/SD	NA
RCC25-739	PD/SD	NA
RCC25-74	PD/SD	NA
RCC25-586	PD/SD	NA
RCC25-146	PD/SD	4.89217533416831
RCC25-225	PD/SD	NA
RCC25-523	PD/SD	NA
RCC25-552	PD/SD	NA
RCC25-607	PD/SD	NA
RCC25-790	PD/SD	NA
RCC25-301	PR/CR	NA
RCC25-306	PD/SD	NA
RCC25-329	PD/SD	4.88965119140752
RCC25-340	PD/SD	4.84461413193115
RCC25-553	PD/SD	NA
RCC25-488	PD/SD	NA
RCC25-544	PD/SD	NA
RCC25-539	PD/SD	4.99780904746945
RCC25-810	PD/SD	NA
RCC25-347	PR/CR	4.92755327519887
RCC25-405	PR/CR	NA
RCC25-617	PD/SD	NA
RCC25-678	PD/SD	4.87885773773701
RCC25-845	PD/SD	4.98976391872475
RCC25-883	PD/SD	NA
RCC25-635	PR/CR	NA
RCC25-709	PD/SD	4.86477152477516
RCC25-211	PD/SD	NA
RCC25-394	PD/SD	NA
RCC25-178	PD/SD	NA
RCC25-511	PD/SD	NA
RCC25-512	PD/SD	NA
RCC25-645	PD/SD	NA
RCC25-789	PD/SD	NA
RCC25-194	PD/SD	NA
RCC25-112	PD/SD	4.83140707294453
RCC25-113	PD/SD	NA
RCC25-191	PD/SD	NA
RCC25-321	PD/SD	4.8157024787973
RCC25-615	PR/CR	NA
RCC25-84	PR/CR	4.96537196121162
RCC25-507	PR/CR	NA
RCC25-493	PD/SD	4.94266181692146
RCC25-373	PD/SD	NA
RCC25-465	PR/CR	4.85809242657895
RCC25-73	PR/CR	4.94321714954524
RCC25-982	PR/CR	4.87109204909618
RCC25-628	PR/CR	NA
RCC25-677	PD/SD	4.90387461718342
RCC25-69	PD/SD	NA
RCC25-184	PD/SD	5.01291411023188
RCC25-265	PD/SD	4.96995352936799
RCC25-656	PD/SD	4.89104339556702
RCC25-728	PR/CR	4.9913018820875
RCC25-824	PD/SD	NA
RCC25-139	PD/SD	NA
RCC25-208	PR/CR	NA
RCC25-302	PD/SD	NA
RCC25-338	PR/CR	NA
RCC25-355	PD/SD	NA
RCC25-378	PD/SD	4.86132516369496
RCC25-506	PD/SD	NA
RCC25-904	PD/SD	4.91041991618302
RCC25-1041	PR/CR	4.45322980166445
RCC25-384	PD/SD	NA
RCC25-535	PD/SD	4.92265123637325
RCC25-704	PD/SD	NA
RCC25-894	PD/SD	NA
RCC25-940	PR/CR	4.81439660982118
RCC25-986	PD/SD	NA
RCC25-992	PD/SD	4.98690418891011
RCC25-234	PD/SD	NA
RCC25-267	PD/SD	NA
RCC25-129	PD/SD	NA
RCC25-132	PD/SD	NA
RCC25-174	PD/SD	NA
RCC25-34	PR/CR	NA
RCC25-725	PD/SD	NA
RCC25-1055	PR/CR	NA
RCC25-589	PD/SD	NA
RCC25-754	PD/SD	4.87733199246916
RCC25-756	PR/CR	4.94911887261402
RCC25-870	PR/CR	NA
RCC25-892	PR/CR	4.90433379930385
RCC25-105	PD/SD	4.85169857743421
RCC25-247	PD/SD	NA
RCC25-30	PD/SD	4.79354530770891
RCC25-703	PD/SD	NA
RCC25-410	PD/SD	NA
RCC25-258	PR/CR	NA
RCC25-836	PD/SD	4.88798724909723
RCC25-851	PR/CR	NA
RCC25-167	PD/SD	NA
RCC25-318	PD/SD	NA
RCC25-331	PR/CR	NA
RCC25-681	PD/SD	NA
RCC25-706	PD/SD	4.89137738308224
RCC25-721	PD/SD	NA
RCC25-498	PR/CR	NA
RCC25-264	PR/CR	NA
RCC25-765	PD/SD	NA
RCC25-673	PD/SD	NA
