# Supplementary material for: Targeting KIF20A: a new frontier in cancer treatment revealed by multi-omics analysis
Source: Front Immunol. 2026 Jan 21;17:1744899. doi: 10.3389/fimmu.2026.1744899 (PMC12867832; doi:10.3389/fimmu.2026.1744899)
Supplement: Supplementary file 1 [file DataSheet1.zip › supplementary material/code.txt]

# 一、安装加载必需包
if (!require("BiocManager", quietly = TRUE)) install.packages("BiocManager")
BiocManager::install(c("TCGAbiolinks", "sva", "SummarizedExperiment"), update = FALSE)
install.packages(c("gtexr", "dplyr", "ggplot2", "patchwork", "scales"), dependencies = TRUE)

library(TCGAbiolinks)   # TCGA数据下载
library(gtexr)          # GTEx数据下载
library(dplyr)          # 数据清洗
library(ggplot2)        # 可视化
library(sva)            # 批次效应去除
library(patchwork)      # 多图组合
library(scales)         # 数据缩放
library(SummarizedExperiment)

# 设置参数（可修改）
setwd("D:/PanCancer_KIF20A")  # 工作目录
target_gene <- "KIF20A"       # 目标基因
set.seed(123)                 # 结果可重复

# 泛癌类型列表（TCGA主要癌症+对应GTEx正常组织，已匹配器官）
cancer_tissue_map <- list(
  "TCGA-BRCA" = "Mammary Tissue",    # 乳腺癌-乳腺
  "TCGA-LUAD" = "Lung",              # 肺腺癌-肺
  "TCGA-LUSC" = "Lung",              # 肺鳞癌-肺
  "TCGA-LIHC" = "Liver",             # 肝癌-肝脏
  "TCGA-COAD" = "Colon",             # 结直肠癌-结肠
  "TCGA-READ" = "Colon",             # 直肠癌-结肠
  "TCGA-BLCA" = "Bladder",           # 膀胱癌-膀胱
  "TCGA-PRAD" = "Prostate",          # 前列腺癌-前列腺
  "TCGA-THCA" = "Thyroid",           # 甲状腺癌-甲状腺
  "TCGA-KIRC" = "Kidney Cortex",     # 肾透明细胞癌-肾皮质
  "TCGA-STAD" = "Stomach",           # 胃癌-胃
  "TCGA-ESCA" = "Esophagus",         # 食管癌-食管
  "TCGA-PANC" = "Pancreas"           # 胰腺癌-胰腺
)


# 二、下载预处理TCGA泛癌肿瘤数据（仅KIF20A）
tcga_expr_list <- list()  # 存储各癌症KIF20A表达
for (cancer in names(cancer_tissue_map)) {
  cat("正在下载", cancer, "...\n")
  # 下载TCGA肿瘤样本RNA-seq计数数据
  query <- GDCquery(
    project = cancer,
    data.category = "Transcriptome Profiling",
    data.type = "Gene Expression Quantification",
    workflow.type = "STAR - Counts",
    sample.type = "Primary Tumor"
  )
  GDCdownload(query, method = "api", files.per.chunk = 50)  # 分批下载避免超时
  data <- GDCprepare(query)
  
  # 提取KIF20A表达（Ensembl ID转Symbol）
  gene_anno <- rowData(data) %>% as.data.frame() %>% 
    select(external_gene_name, ensembl_gene_id) %>% distinct()
  if (!target_gene %in% gene_anno$external_gene_name) next  # 跳过无该基因的癌症
  
  ensembl_id <- gene_anno$ensembl_gene_id[gene_anno$external_gene_name == target_gene]
  if (length(ensembl_id) == 0) next
  
  # 计数转TPM（统一单位，与GTEx匹配）
  counts <- assay(data)[ensembl_id, ]
  gene_length <- rowData(data)$length[match(ensembl_id, rowData(data)$ensembl_gene_id)]
  tpm <- edgeR::rpkm(counts, gene.length = gene_length) * 1e6 / sum(counts)  # 计数转TPM
  
  # 整理样本信息
  tcga_expr_list[[cancer]] <- data.frame(
    SampleID = colnames(tpm),
    CancerType = gsub("TCGA-", "", cancer),  # 简化癌症名称（如BRCA）
    Group = "Tumor",
    Expression = as.numeric(tpm),
    Batch = "TCGA"
  )
}
tcga_expr <- do.call(rbind, tcga_expr_list)  # 合并所有TCGA数据


# 三、下载预处理GTEx泛癌正常组织数据（仅KIF20A）
gtex_expr_list <- list()
for (cancer in names(cancer_tissue_map)) {
  tissue <- cancer_tissue_map[[cancer]]
  cancer_short <- gsub("TCGA-", "", cancer)
  cat("正在下载GTEx", tissue, "（对应", cancer_short, "...\n")
  
  # 下载GTEx对应组织正常样本TPM数据
  gtex_data <- gtex_expression(
    tissue = tissue,
    sample_type = "Normal",
    format = "tibble"
  )
  
  # 提取KIF20A表达
  gene_expr <- gtex_data %>% filter(gene_name == target_gene)
  if (nrow(gene_expr) == 0) next
  
  # 整理样本信息
  gtex_expr_list[[cancer_short]] <- data.frame(
    SampleID = gene_expr$sample_id,
    CancerType = cancer_short,
    Group = "Normal",
    Expression = gene_expr$tpm,
    Batch = "GTEx"
  )
}
gtex_expr <- do.call(rbind, gtex_expr_list)  # 合并所有GTEx数据


# 四、数据整合与批次效应去除
## 1. 按癌症类型匹配TCGA和GTEx数据（仅保留两者都有数据的癌症）
common_cancers <- intersect(unique(tcga_expr$CancerType), unique(gtex_expr$CancerType))
combined_expr <- rbind(
  tcga_expr %>% filter(CancerType %in% common_cancers),
  gtex_expr %>% filter(CancerType %in% common_cancers)
)

## 2. 构建表达矩阵用于批次校正（样本×基因，仅KIF20A）
expr_matrix <- reshape2::dcast(combined_expr, SampleID ~ Group + CancerType, value.var = "Expression")
rownames(expr_matrix) <- expr_matrix$SampleID
expr_matrix <- expr_matrix[, -1]

## 3. 批次信息
batch_info <- combined_expr %>% 
  select(SampleID, Batch, Group, CancerType) %>% 
  distinct(SampleID, .keep_all = TRUE) %>% 
  arrange(match(SampleID, rownames(expr_matrix)))

## 4. ComBat去除批次效应（TCGA vs GTEx平台差异）
mod <- model.matrix(~ Group + CancerType, data = batch_info)
expr_corrected <- ComBat(
  dat = as.matrix(expr_matrix),
  batch = batch_info$Batch,
  mod = mod,
  par.prior = TRUE
)

## 5. 校正后数据整理回长格式
corrected_long <- reshape2::melt(
  as.data.frame(expr_corrected),
  id.vars = NULL,
  variable.name = "Group_Cancer",
  value.name = "Expression_Corrected"
) %>%
  mutate(
    Group = gsub("_.*", "", Group_Cancer),
    CancerType = gsub(".*_", "", Group_Cancer)
  ) %>%
  select(-Group_Cancer) %>%
  cbind(SampleID = rep(rownames(expr_corrected), ncol(expr_corrected))) %>%
  inner_join(batch_info, by = c("SampleID", "Group", "CancerType"))


# 五、统计检验（各癌症Tumor vs Normal）
stat_results <- corrected_long %>%
  group_by(CancerType) %>%
  do(wilcox_test = wilcox.test(Expression_Corrected ~ Group, data = .)) %>%
  mutate(
    PValue = sapply(wilcox_test, function(x) x$p.value),
    FDR = p.adjust(PValue, method = "fdr")
  ) %>%
  select(-wilcox_test) %>%
  ungroup()

write.csv(stat_results, paste0(target_gene, "_泛癌统计结果.csv"), row.names = FALSE)  # 保存统计结果


# 六、核心可视化（泛癌KIF20A表达对比）
## 1. 泛癌合并小提琴图（按FDR排序）
plot_order <- stat_results %>% arrange(FDR) %>% pull(CancerType)
violin_plot <- corrected_long %>%
  mutate(CancerType = factor(CancerType, levels = plot_order)) %>%
  ggplot(aes(x = CancerType, y = log2(Expression_Corrected + 1), fill = Group)) +
  geom_violin(alpha = 0.7, position = position_dodge(width = 0.8)) +
  geom_boxplot(width = 0.2, position = position_dodge(width = 0.8), color = "black") +
  scale_fill_manual(values = c("Normal" = "#2E8B57", "Tumor" = "#DC143C")) +
  labs(
    x = "癌症类型",
    y = paste0(target_gene, " 表达水平（log2(TPM+1)）"),
    title = paste0(target_gene, " 泛癌表达对比（TCGA肿瘤 vs GTEx正常）"),
    fill = "样本类型"
  ) +
  theme_bw() +
  theme(
    plot.title = element_text(hjust = 0.5, size = 14, face = "bold"),
    axis.text.x = element_text(angle = 45, hjust = 1, size = 10),
    legend.position = "top"
  )

## 2. 统计显著性标注图（仅展示FDR<0.05的癌症）
sig_cancers <- stat_results %>% filter(FDR < 0.05) %>% pull(CancerType)
sig_plot <- stat_results %>%
  mutate(
    CancerType = factor(CancerType, levels = plot_order),
    Significance = case_when(
      FDR < 0.0001 ~ "****",
      FDR < 0.001 ~ "***",
      FDR < 0.01 ~ "**",
      FDR < 0.05 ~ "*",
      TRUE ~ "ns"
    )
  ) %>%
  ggplot(aes(x = CancerType, y = -log10(FDR))) +
  geom_col(fill = ifelse(stat_results$FDR < 0.05, "#FF6347", "#D3D3D3")) +
  geom_text(aes(label = Significance), vjust = -0.3, size = 4) +
  geom_hline(yintercept = -log10(0.05), linetype = "dashed", color = "red") +
  labs(
    x = "癌症类型",
    y = "-log10(FDR)",
    title = paste0(target_gene, " 泛癌差异显著性")
  ) +
  theme_bw() +
  theme(
    plot.title = element_text(hjust = 0.5, size = 14, face = "bold"),
    axis.text.x = element_text(angle = 45, hjust = 1, size = 10)
  )

## 3. 组合图保存
combined_plot <- violin_plot + sig_plot + plot_layout(ncol = 1, heights = c(3, 1))
ggsave(paste0(target_gene, "_泛癌表达分析图.pdf"), combined_plot, width = 12, height = 10, dpi = 300)


# 七、输出整理后的数据
write.csv(corrected_long, paste0(target_gene, "_泛癌表达数据（校正后）.csv"), row.names = FALSE)
cat("分析完成！已输出：\n1. 表达数据文件\n2. 统计结果文件\n3. 泛癌可视化图\n")


# 一、安装加载所需包
if (!require("BiocManager", quietly = TRUE)) install.packages("BiocManager")
BiocManager::install(c("TCGAbiolinks", "clusterProfiler", "org.Hs.eg.db", "msigdbr", "enrichplot"), update = FALSE)
install.packages(c("dplyr", "ggplot2", "tidyr", "pheatmap", "stringr"), dependencies = TRUE)

library(TCGAbiolinks)    # 下载TCGA数据
library(clusterProfiler) # GSEA核心分析
library(org.Hs.eg.db)    # 基因ID转换
library(msigdbr)         # 获取KEGG和Hallmark基因集
library(dplyr)           # 数据处理
library(ggplot2)         # 可视化
library(tidyr)           # 数据重塑
library(stringr)         # 字符串处理


# 二、设置参数与准备基因集
setwd("D:/TCGA_KIF20A_GSEA")  # 工作目录
target_gene <- "KIF20A"       # 目标基因
set.seed(123)

# 1. 泛癌列表（与原图匹配的癌症类型）
cancer_list <- c(
  "BRCA", "CESC", "COAD", "ESCA", "GBM", "HNSC", "KICH", "KIRC", "KIRP", 
  "LAML", "LGG", "LIHC", "LUAD", "LUSC", "MESO", "OV", "PAAD", "PCPG", 
  "PRAD", "READ", "SARC", "SKCM", "STAD", "TGCT", "THCA", "THYM", "UCEC", "UCS"
)

# 2. 获取KEGG和Hallmark基因集（转换为ENTREZID）
# Hallmark通路（H类）
hallmark_gs <- msigdbr(species = "Homo sapiens", category = "H") %>%
  select(gs_name, entrez_gene) %>%
  filter(!is.na(entrez_gene)) %>%
  mutate(gs_cat = "Hallmark")  # 标记通路类别

# KEGG通路（C2类下的CP:KEGG）
kegg_gs <- msigdbr(species = "Homo sapiens", category = "C2", subcategory = "CP:KEGG") %>%
  select(gs_name, entrez_gene) %>%
  filter(!is.na(entrez_gene)) %>%
  mutate(gs_cat = "KEGG")  # 标记通路类别

# 合并基因集（保留有意义的通路名称）
gs_combined <- rbind(hallmark_gs, kegg_gs) %>%
  mutate(
    gs_name = gsub("HALLMARK_", "", gs_name),  # 简化Hallmark名称
    gs_name = gsub("KEGG_", "", gs_name)       # 简化KEGG名称
  )


# 三、下载TCGA泛癌数据并提取KIF20A相关基因排序
gsea_results_list <- list()  # 存储每个癌症的GSEA结果

for (cancer in cancer_list) {
  cat("正在处理", cancer, "...\n")
  
  # 1. 下载TCGA该癌症的RNA-seq数据（FPKM）
  query <- GDCquery(
    project = paste0("TCGA-", cancer),
    data.category = "Transcriptome Profiling",
    data.type = "Gene Expression Quantification",
    workflow.type = "STAR - Counts",
    sample.type = "Primary Tumor"
  )
  GDCdownload(query, method = "api", files.per.chunk = 50, progressbar = FALSE)
  tcga_data <- GDCprepare(query)
  
  # 2. 提取基因表达矩阵（Symbol转换）
  expr_matrix <- assay(tcga_data)
  gene_anno <- rowData(tcga_data) %>% as.data.frame() %>%
    select(external_gene_name, ensembl_gene_id) %>% distinct()
  rownames(expr_matrix) <- gene_anno$external_gene_name[match(rownames(expr_matrix), gene_anno$ensembl_gene_id)]
  expr_matrix <- expr_matrix[!is.na(rownames(expr_matrix)), ]  # 去除无Symbol的基因
  
  # 3. 按KIF20A表达量对样本分组，计算基因相关性（用于GSEA排序）
  if (!target_gene %in% rownames(expr_matrix)) next  # 跳过无KIF20A的癌症
  kif20a_expr <- as.numeric(expr_matrix[target_gene, ])
  
  # 计算每个基因与KIF20A的表达相关性（Spearman），作为排序依据
  gene_cor <- apply(expr_matrix, 1, function(gene_expr) {
    cor(gene_expr, kif20a_expr, method = "spearman", use = "complete.obs")
  })
  gene_cor <- gene_cor[!is.na(gene_cor)]  # 去除NA值
  
  # 4. 转换为GSEA输入格式（ENTREZID，按相关性降序排序）
  gene_df <- data.frame(
    Symbol = names(gene_cor),
    cor = gene_cor,
    stringsAsFactors = FALSE
  ) %>%
    filter(Symbol %in% mapIds(org.Hs.eg.db, keys = Symbol, keytype = "SYMBOL", column = "ENTREZID")) %>%
    mutate(ENTREZID = mapIds(org.Hs.eg.db, Symbol, "ENTREZID", "SYMBOL")) %>%
    filter(!is.na(ENTREZID)) %>%
    arrange(desc(cor))  # 按相关性降序排序（GSEA要求）
  
  gene_list <- gene_df$cor
  names(gene_list) <- gene_df$ENTREZID
  
  # 5. 运行GSEA分析
  gsea_res <- GSEA(
    geneList = gene_list,
    minGSSize = 10,         # 最小基因集大小
    maxGSSize = 500,        # 最大基因集大小
    pvalueCutoff = 0.25,    # 宽松阈值，保留更多通路用于可视化
    eps = 1e-3,
    seed = TRUE,
    by = "fgsea"            # 快速算法
  )
  
  # 整理结果（保留关键信息）
  if (!is.null(gsea_res)) {
    gsea_df <- as.data.frame(gsea_res) %>%
      mutate(
        Cancer = cancer,
        gs_name = gsub("HALLMARK_", "", ID),  # 匹配基因集名称
        gs_name = gsub("KEGG_", "", gs_name),
        gs_cat = ifelse(str_detect(ID, "HALLMARK"), "Hallmark", "KEGG")  # 标记类别
      ) %>%
      select(Cancer, gs_name, gs_cat, NES, p.adjust) %>%
      filter(p.adjust < 0.25)  # 过滤较显著的结果
    gsea_results_list[[cancer]] <- gsea_df
  }
}

# 合并所有癌症的GSEA结果
gsea_all <- do.call(rbind, gsea_results_list)


# 四、可视化：复现原图风格的GSEA热图
# 1. 筛选与原图匹配的通路（保留出现频率高的通路）
top_pathways <- gsea_all %>%
  group_by(gs_name) %>%
  summarise(count = n()) %>%
  arrange(desc(count)) %>%
  head(100) %>%  # 取前100个最常见的通路
  pull(gs_name)

plot_data <- gsea_all %>%
  filter(gs_name %in% top_pathways) %>%
  mutate(
    # 调整通路名称显示（与原图匹配）
    gs_name = ifelse(gs_cat == "KEGG", paste0("Metabolism: ", gs_name), gs_name),
    # 转换FDR为-log10(FDR)，限制最大值避免点过大
    log10FDR = -log10(p.adjust),
    log10FDR = ifelse(log10FDR > 8, 8, log10FDR)
  )

# 2. 绘图（点图+热图风格）
ggplot(plot_data, aes(x = Cancer, y = gs_name)) +
  geom_point(aes(size = log10FDR, color = NES), alpha = 0.8) +
  # 颜色梯度（红=正调控，黄=负调控，匹配原图）
  scale_color_gradientn(colors = c("tan", "white", "red"), values = c(-1, 0, 1)) +
  # 点大小范围（匹配原图）
  scale_size_continuous(range = c(1, 6), breaks = c(0, 2.5, 5, 7.5), name = "-log10(FDR)") +
  # 调整主题（横向排列，通路名称右对齐）
  theme_minimal() +
  theme(
    axis.text.x = element_text(angle = 90, vjust = 0.5, hjust = 1, size = 8),
    axis.text.y = element_text(hjust = 1, size = 7),
    axis.title = element_blank(),
    legend.position = "right",
    panel.grid = element_blank()
  ) +
  guides(
    color = guide_colorbar(title = "NES", barwidth = 1.5, title.position = "top"),
    size = guide_legend(title.position = "top")
  )

# 保存图片
ggsave("KIF20A_TCGA_PanCancer_GSEA.png", width = 16, height = 20, dpi = 300)


# 一、安装加载必需包
if (!require("BiocManager", quietly = TRUE)) install.packages("BiocManager")
BiocManager::install(c("TCGAbiolinks", "SummarizedExperiment"), update = FALSE)
install.packages(c("dplyr", "ggplot2", "tidyr", "immunedeconv", "pheatmap", "circlize", "ComplexHeatmap"), dependencies = TRUE)

library(TCGAbiolinks)       # 下载TCGA数据
library(immunedeconv)       # 计算多种算法的免疫细胞浸润分数
library(dplyr)              # 数据处理
library(tidyr)              # 数据重塑
library(ggplot2)            # 可视化
library(ComplexHeatmap)     # 绘制复杂热图
library(circlize)           # 颜色映射


# 二、设置参数与准备数据
setwd("D:/TCGA_KIF20A_ImmuneCorr")  # 工作目录
target_gene <- "KIF20A"             # 目标基因
set.seed(123)

# 1. 泛癌列表（与原图匹配的TCGA癌症类型）
cancer_list <- c(
  "ACC", "BLCA", "BRCA", "CESC", "CHOL", "COAD", "DLBC", "ESCA", "GBM", 
  "HNSC", "KICH", "KIRC", "KIRP", "LAML", "LGG", "LIHC", "LUAD", "LUSC", 
  "MESO", "OV", "PAAD", "PCPG", "PRAD", "READ", "SARC", "SKCM", "STAD", 
  "TGCT", "THCA", "THYM", "UCEC", "UCS", "UVM"
)

# 2. 定义需要计算的免疫浸润算法（与原图中的算法匹配）
algorithms <- c("cibersort", "xcell", "quantiseq", "mcp_counter", "timer", "abis")


# 三、下载TCGA数据并计算免疫浸润
# 存储结果的列表
kif20a_expr_list <- list()       # KIF20A表达量
immune_infiltration_list <- list()  # 免疫细胞浸润分数

for (cancer in cancer_list) {
  cat("正在处理", cancer, "...\n")
  
  # 1. 下载TCGA肿瘤样本的RNA-seq数据（FPKM）
  query <- GDCquery(
    project = paste0("TCGA-", cancer),
    data.category = "Transcriptome Profiling",
    data.type = "Gene Expression Quantification",
    workflow.type = "STAR - Counts",
    sample.type = "Primary Tumor"
  )
  GDCdownload(query, method = "api", files.per.chunk = 50, progressbar = FALSE)
  tcga_data <- GDCprepare(query)
  
  # 2. 提取基因表达矩阵（转换为Symbol）
  expr_matrix <- assay(tcga_data)
  gene_anno <- rowData(tcga_data) %>% as.data.frame() %>%
    select(external_gene_name, ensembl_gene_id) %>% distinct()
  rownames(expr_matrix) <- gene_anno$external_gene_name[match(rownames(expr_matrix), gene_anno$ensembl_gene_id)]
  expr_matrix <- expr_matrix[!is.na(rownames(expr_matrix)), ]  # 去除无基因名的行
  
  # 3. 提取KIF20A表达量（仅保留有表达的样本）
  if (!target_gene %in% rownames(expr_matrix)) next
  kif20a_expr <- as.numeric(expr_matrix[target_gene, ])
  valid_samples <- names(kif20a_expr)[!is.na(kif20a_expr)]
  if (length(valid_samples) < 10) next  # 样本量太少则跳过
  kif20a_expr_list[[cancer]] <- data.frame(
    SampleID = valid_samples,
    KIF20A = kif20a_expr[valid_samples],
    Cancer = cancer
  )
  
  # 4. 计算免疫细胞浸润分数（多种算法）
  # 转换表达矩阵为TPM（immunedeconv要求的输入格式）
  tpm_matrix <- edgeR::rpkm(expr_matrix[, valid_samples], 
                            gene.length = rowData(tcga_data)$length[match(rownames(expr_matrix), gene_anno$ensembl_gene_id)]) * 1e6 / colSums(expr_matrix[, valid_samples])
  
  # 对每种算法计算浸润分数
  immune_list <- list()
  for (alg in algorithms) {
    cat("  计算", alg, "浸润分数...\n")
    imm <- tryCatch({
      deconvolve(tpm_matrix, method = alg, verbose = FALSE)
    }, error = function(e) NULL)  # 忽略计算失败的情况
    if (!is.null(imm)) {
      imm <- imm %>%
        rename(CellType = cell_type, Score = score) %>%
        mutate(Algorithm = alg) %>%
        select(SampleID, Algorithm, CellType, Score)
      immune_list[[alg]] <- imm
    }
  }
  if (length(immune_list) > 0) {
    immune_infiltration_list[[cancer]] <- do.call(rbind, immune_list)
  }
}


# 四、计算KIF20A与免疫细胞浸润的相关性
# 1. 合并数据
kif20a_all <- do.call(rbind, kif20a_expr_list)
immune_all <- do.call(rbind, immune_infiltration_list)

# 2. 按癌症、算法、细胞类型计算相关性
cor_results <- immune_all %>%
  inner_join(kif20a_all, by = c("SampleID", "Cancer")) %>%  # 匹配样本
  group_by(Cancer, Algorithm, CellType) %>%
  filter(n() >= 10) %>%  # 至少10个样本才计算相关性
  do({
    # 计算Spearman相关性（常用在免疫浸润分析中）
    cor_test <- cor.test(.$Score, .$KIF20A, method = "spearman", exact = FALSE)
    data.frame(
      cor = cor_test$estimate,
      pvalue = cor_test$p.value
    )
  }) %>%
  ungroup() %>%
  # 合并算法和细胞类型作为列名（如"cibersort_B细胞"）
  mutate(CellAlg = paste0(Algorithm, "_", CellType)) %>%
  select(Cancer, CellAlg, cor, pvalue)


# 五、整理成热图输入格式（行：癌症，列：免疫细胞+算法）
# 1. 筛选出现频率高的免疫细胞类型（避免列过多）
top_cellalg <- cor_results %>%
  group_by(CellAlg) %>%
  summarise(count = n()) %>%
  arrange(desc(count)) %>%
  head(50) %>%  # 取前50种最常见的细胞+算法组合（可调整）
  pull(CellAlg)

# 2. 转换为矩阵
cor_matrix <- cor_results %>%
  filter(CellAlg %in% top_cellalg) %>%
  pivot_wider(id_cols = Cancer, names_from = CellAlg, values_from = cor) %>%
  column_to_rownames("Cancer") %>%
  as.matrix()

# 3. 显著性矩阵（p<0.05标记为1，否则为0）
p_matrix <- cor_results %>%
  filter(CellAlg %in% top_cellalg) %>%
  mutate(significant = ifelse(pvalue < 0.05, 1, 0)) %>%
  pivot_wider(id_cols = Cancer, names_from = CellAlg, values_from = significant) %>%
  column_to_rownames("Cancer") %>%
  as.matrix()

# 4. 确保两个矩阵维度一致
p_matrix <- p_matrix[rownames(cor_matrix), colnames(cor_matrix)]


# 六、绘制热图（匹配原图风格）
# 1. 定义颜色映射（红=正相关，蓝=负相关，与原图一致）
col_fun <- colorRamp2(c(-0.6, 0, 0.6), c("blue", "white", "red"))

# 2. 定义显著性标记（p<0.05用方块，否则用叉号）
sig_annotation <- function(index) {
  HeatmapAnnotation(
    which = "cell",
    sig = anno_points(
      p_matrix, 
      pch = ifelse(p_matrix == 1, 15, 4),  # 15=方块，4=叉号
      size = ifelse(p_matrix == 1, 3, 2),
      col = ifelse(p_matrix == 1, "black", "gray50")
    ),
    show_legend = FALSE
  )
}

# 3. 绘制热图
ht <- Heatmap(
  cor_matrix,
  name = "cor",  # 图例名称
  col = col_fun,
  row_names_side = "left",
  column_names_side = "top",
  column_names_rot = 90,  # x轴标签旋转90度
  show_row_dend = FALSE,  # 不显示行聚类树
  show_column_dend = FALSE,  # 不显示列聚类树
  cell_fun = function(j, i, x, y, width, height, fill) {
    # 在单元格上添加显著性标记
    if (!is.na(p_matrix[i, j])) {
      if (p_matrix[i, j] == 1) {  # p<0.05
        grid.rect(x, y, width*0.6, height*0.6, gp = gpar(fill = "black", col = NA))
      } else {  # p≥0.05
        grid.segments(x - width*0.3, y - height*0.3, x + width*0.3, y + height*0.3, gp = gpar(col = "gray50", lwd = 1))
        grid.segments(x - width*0.3, y + height*0.3, x + width*0.3, y - height*0.3, gp = gpar(col = "gray50", lwd = 1))
      }
    }
  },
  heatmap_legend_param = list(
    title = "cor",
    at = c(-0.6, -0.4, -0.2, 0, 0.2, 0.4, 0.6),
    labels = as.character(c(-0.6, -0.4, -0.2, 0, 0.2, 0.4, 0.6))
  )
)

# 4. 添加显著性图例
lgd_sig <- Legend(
  labels = c("p<0.05", "p≥0.05"),
  graphics = list(
    rectGrob(gp = gpar(fill = "black", col = NA, width = unit(5, "mm"), height = unit(5, "mm"))),
    segmentsGrob(x0 = unit(0, "mm"), y0 = unit(0, "mm"), x1 = unit(5, "mm"), y1 = unit(5, "mm"), gp = gpar(col = "gray50"))
  ),
  title = "pvalue"
)

# 5. 组合热图与图例并保存
draw(ht, annotation_legend_list = list(lgd_sig), merge_legends = FALSE)
ggsave("KIF20A_ImmuneInfiltration_Correlation.png", width = 20, height = 15, dpi = 300)
