# Supplementary material for: Targeting KIF20A: a new frontier in cancer treatment revealed by multi-omics analysis
Source: Front Immunol. 2026 Jan 21;17:1744899. doi: 10.3389/fimmu.2026.1744899 (PMC12867832; doi:10.3389/fimmu.2026.1744899)
Supplement: Supplementary file 1 [file DataSheet1.zip › supplementary material/cor-TMB.xlsx]

## Sheet: Sheet1
	TMB	Expression	SampleName
GBM(N=149)	10.74	4.8345	TCGA-19-1787-01
GBM(N=149)	0.96	1.8036	TCGA-06-5412-01
GBM(N=149)	0.58	2.6962	TCGA-12-5299-01
GBM(N=149)	0.94	2.6395	TCGA-06-2565-01
GBM(N=149)	0.6	1.4808	TCGA-06-2561-01
GBM(N=149)	0.32	-0.0425	TCGA-06-0132-01
GBM(N=149)	1.44	2.8542	TCGA-19-2629-01
GBM(N=149)	0.72	3.2002	TCGA-06-0238-01
GBM(N=149)	0.8	-0.1504	TCGA-06-0749-01
GBM(N=149)	1.18	4.0816	TCGA-06-0174-01
GBM(N=149)	0.38	1.9638	TCGA-06-5410-01
GBM(N=149)	1.5	1.674	TCGA-28-2513-01
GBM(N=149)	0.98	2.0946	TCGA-76-4929-01
GBM(N=149)	0.86	2.4439	TCGA-06-0645-01
GBM(N=149)	0.78	3.8935	TCGA-32-2634-01
GBM(N=149)	0.26	1.3397	TCGA-06-0141-01
GBM(N=149)	1.1	3.4791	TCGA-06-0125-01
GBM(N=149)	0.56	-1.685	TCGA-26-1442-01
GBM(N=149)	0.76	3.6335	TCGA-26-5136-01
GBM(N=149)	1.38	3.1475	TCGA-14-1034-01
GBM(N=149)	0.96	2.2573	TCGA-06-0184-01
GBM(N=149)	1	2.7073	TCGA-12-3652-01
GBM(N=149)	0.84	3.47	TCGA-76-4927-01
GBM(N=149)	1.04	3.2526	TCGA-14-0790-01
GBM(N=149)	0.78	3.5461	TCGA-26-5132-01
GBM(N=149)	0.94	3.2174	TCGA-76-4932-01
GBM(N=149)	1.2	3.5572	TCGA-32-1970-01
GBM(N=149)	0.72	2.77	TCGA-06-0219-01
GBM(N=149)	0.62	3.0092	TCGA-14-0787-01
GBM(N=149)	0.76	3.9901	TCGA-12-0618-01
GBM(N=149)	0.64	3.4622	TCGA-27-2524-01
GBM(N=149)	0.22	3.4358	TCGA-08-0386-01
GBM(N=149)	1	3.3307	TCGA-06-0190-01
GBM(N=149)	0.88	3.3897	TCGA-06-0745-01
GBM(N=149)	0.92	3.3535	TCGA-26-5135-01
GBM(N=149)	0.54	2.5561	TCGA-41-3915-01
GBM(N=149)	0.94	1.8918	TCGA-27-1831-01
GBM(N=149)	0.78	3.8983	TCGA-28-1753-01
GBM(N=149)	1.24	3.0944	TCGA-12-5295-01
GBM(N=149)	0.7	3.7356	TCGA-28-5204-01
GBM(N=149)	0.58	3.3364	TCGA-06-2569-01
GBM(N=149)	0.74	3.0842	TCGA-27-1830-01
GBM(N=149)	0.92	4.4745	TCGA-06-2559-01
GBM(N=149)	0.1	1.736	TCGA-06-0139-01
GBM(N=149)	0.86	1.1512	TCGA-27-2526-01
GBM(N=149)	0.96	4.3569	TCGA-06-5856-01
GBM(N=149)	0.68	2.0254	TCGA-06-5418-01
GBM(N=149)	0.54	2.6019	TCGA-06-5414-01
GBM(N=149)	0.94	3.0181	TCGA-06-5417-01
GBM(N=149)	0.88	1.9302	TCGA-26-5134-01
GBM(N=149)	1.1	4.4047	TCGA-76-4925-01
GBM(N=149)	0.48	2.1988	TCGA-28-2510-01
GBM(N=149)	0.8	3.6509	TCGA-06-5413-01
GBM(N=149)	0.58	3.9223	TCGA-06-0646-01
GBM(N=149)	0.84	3.6657	TCGA-12-3650-01
GBM(N=149)	0.64	3.9856	TCGA-12-0616-01
GBM(N=149)	0.46	3.9965	TCGA-28-5215-01
GBM(N=149)	1.14	1.0642	TCGA-19-2620-01
GBM(N=149)	1.14	2.3451	TCGA-16-0846-01
GBM(N=149)	1.16	3.1442	TCGA-02-0047-01
GBM(N=149)	0.7	5.1052	TCGA-19-2624-01
GBM(N=149)	1.16	1.9377	TCGA-32-1982-01
GBM(N=149)	1.16	2.7826	TCGA-27-1835-01
GBM(N=149)	1.26	2.7508	TCGA-06-0747-01
GBM(N=149)	0.58	3.0074	TCGA-28-5220-01
GBM(N=149)	1.2	2.8219	TCGA-14-0817-01
GBM(N=149)	0.56	3.3336	TCGA-06-2570-01
GBM(N=149)	0.52	2.0604	TCGA-41-4097-01
GBM(N=149)	0.94	3.32348	TCGA-06-0211-01
GBM(N=149)	0.76	3.5274	TCGA-02-2483-01
GBM(N=149)	0.72	3.7389	TCGA-76-4931-01
GBM(N=149)	0.78	4.0162	TCGA-27-2523-01
GBM(N=149)	0.68	3.7496	TCGA-27-1837-01
GBM(N=149)	1.18	1.8722	TCGA-06-0744-01
GBM(N=149)	0.68	1.9786	TCGA-06-0750-01
GBM(N=149)	1.04	2.0325	TCGA-32-5222-01
GBM(N=149)	0.74	2.6693	TCGA-27-2519-01
GBM(N=149)	1.18	3.8581	TCGA-12-0821-01
GBM(N=149)	0.84	3.3307	TCGA-19-2619-01
GBM(N=149)	0.94	3.8401	TCGA-12-0619-01
GBM(N=149)	0.84	1.5266	TCGA-28-5213-01
GBM(N=149)	1.08	0.2154	TCGA-14-0789-01
GBM(N=149)	1.5	4.0739	TCGA-28-5209-01
GBM(N=149)	0.32	3.7846	TCGA-28-5218-01
GBM(N=149)	0.88	3.1491	TCGA-28-2514-01
GBM(N=149)	0.78	4.2586	TCGA-06-5859-01
GBM(N=149)	0.88	3.4984	TCGA-28-2509-01
GBM(N=149)	0.92	4.3492	TCGA-14-1825-01
GBM(N=149)	0.82	2.8422	TCGA-19-4065-01
GBM(N=149)	1	3.2587	TCGA-02-2485-01
GBM(N=149)	1.04	2.6895	TCGA-12-1597-01
GBM(N=149)	0.84	2.7508	TCGA-28-1747-01
GBM(N=149)	0.52	-0.4325	TCGA-28-2499-01
GBM(N=149)	1.48	2.376	TCGA-06-0649-01
GBM(N=149)	1	2.8422	TCGA-06-2564-01
GBM(N=149)	0.72	3.4129	TCGA-06-5408-01
GBM(N=149)	0.6	3.8013	TCGA-27-1832-01
GBM(N=149)	0.72	1.3846	TCGA-14-1829-01
GBM(N=149)	0.54	2.4753	TCGA-32-2615-01
GBM(N=149)	0.84	2.7742	TCGA-06-0158-01
GBM(N=149)	1.28	3.8411	TCGA-06-2558-01
GBM(N=149)	0.72	3.5287	TCGA-28-5216-01
GBM(N=149)	0.78	2.8158	TCGA-28-5207-01
GBM(N=149)	0.8	2.5087	TCGA-41-2572-01
GBM(N=149)	0.54	3.9663	TCGA-06-0130-01
GBM(N=149)	204.9	4.7571	TCGA-06-5416-01
GBM(N=149)	0.66	3.1685	TCGA-06-0168-01
GBM(N=149)	0.92	2.4198	TCGA-02-0055-01
GBM(N=149)	0.86	2.9128	TCGA-06-5415-01
GBM(N=149)	0.48	2.6043	TCGA-06-5411-01
GBM(N=149)	0.74	2.6395	TCGA-26-5139-01
GBM(N=149)	1.32	3.5486	TCGA-76-4928-01
GBM(N=149)	0.9	3.8935	TCGA-06-0644-01
GBM(N=149)	0.94	4.3917	TCGA-14-0871-01
GBM(N=149)	1.54	3.0808	TCGA-32-2632-01
GBM(N=149)	0.58	0.8408	TCGA-06-0882-01
GBM(N=149)	0.98	3.0199	TCGA-19-2625-01
GBM(N=149)	0.24	1.8879	TCGA-32-1980-01
GBM(N=149)	0.8	1.7954	TCGA-27-1834-01
GBM(N=149)	0.76	2.1957	TCGA-41-2571-01
GBM(N=149)	0.52	2.1411	TCGA-14-0781-01
GBM(N=149)	0.86	2.9893	TCGA-06-0157-01
GBM(N=149)	0.52	3.0234	TCGA-12-3653-01
GBM(N=149)	1.02	2.7742	TCGA-76-4926-01
GBM(N=149)	0.58	2.5876	TCGA-26-5133-01
GBM(N=149)	1.08	2.1476	TCGA-06-2562-01
GBM(N=149)	0.98	3.074	TCGA-27-2521-01
GBM(N=149)	1.38	4.5485	TCGA-41-5651-01
GBM(N=149)	1.02	1.4652	TCGA-06-0210-01
GBM(N=149)	0.74	3.421	TCGA-19-5960-01
GBM(N=149)	1.02	4.2921	TCGA-06-0686-01
GBM(N=149)	1.18	3.0074	TCGA-06-2563-01
GBM(N=149)	0.76	1.4652	TCGA-32-4213-01
GBM(N=149)	1.2	3.4971	TCGA-15-0742-01
GBM(N=149)	0.8	2.9394	TCGA-06-0187-01
GBM(N=149)	1.7	5.0471	TCGA-19-1390-01
GBM(N=149)	0.68	3.5994	TCGA-06-2557-01
GBM(N=149)	0.64	3.3492	TCGA-06-0878-01
GBM(N=149)	0.66	4.5417	TCGA-06-0129-01
GBM(N=149)	1.2	1.9226	TCGA-16-1045-01
GBM(N=149)	0.86	3.8954	TCGA-06-2567-01
GBM(N=149)	18.58	3.4088	TCGA-32-2616-01
GBM(N=149)	1.02	3.3883	TCGA-28-5208-01
GBM(N=149)	1.2	2.7292	TCGA-06-1804-01
GBM(N=149)	1.18	1.2147	TCGA-14-2554-01
GBM(N=149)	1	3.623	TCGA-27-2528-01
GBM(N=149)	3.04	3.9783	TCGA-06-5858-01
GBM(N=149)	1.08	1.8918	TCGA-14-1823-01
GBM(N=149)	1.54	2.167	TCGA-06-0743-01
GBMLGG(N=650)	10.74	4.8345	TCGA-19-1787-01
GBMLGG(N=650)	0.18	-0.6193	TCGA-S9-A7J2-01
GBMLGG(N=650)	0.8	4.5838	TCGA-E1-A7YI-01
GBMLGG(N=650)	0.96	1.8036	TCGA-06-5412-01
GBMLGG(N=650)	0.7	0.7748	TCGA-DU-7302-01
GBMLGG(N=650)	0.58	2.6962	TCGA-12-5299-01
GBMLGG(N=650)	0.4	-0.8863	TCGA-P5-A5EX-01
GBMLGG(N=650)	0.42	0.5955	TCGA-HT-8563-01
GBMLGG(N=650)	0.4	-1.0862	TCGA-FG-A60K-01
GBMLGG(N=650)	0.94	2.6395	TCGA-06-2565-01
GBMLGG(N=650)	0.6	1.4808	TCGA-06-2561-01
GBMLGG(N=650)	0.6	2.4727	TCGA-CS-5397-01
GBMLGG(N=650)	0.4	2.1213	TCGA-E1-5322-01
GBMLGG(N=650)	0.08	-4.035	TCGA-HT-8558-01
GBMLGG(N=650)	0.44	-0.3383	TCGA-S9-A6U8-01
GBMLGG(N=650)	0.38	-3.0469	TCGA-HT-7854-01
GBMLGG(N=650)	0.52	1.3454	TCGA-HT-7467-01
GBMLGG(N=650)	0.48	-3.0469	TCGA-HT-7874-01
GBMLGG(N=650)	0.66	0.3685	TCGA-S9-A6TV-01
GBMLGG(N=650)	0.36	1.9034	TCGA-VM-A8CD-01
GBMLGG(N=650)	0.32	-0.0425	TCGA-06-0132-01
GBMLGG(N=650)	0.74	0.5859	TCGA-HT-7616-01
GBMLGG(N=650)	0.7	4.1409	TCGA-KT-A7W1-01
GBMLGG(N=650)	0.54	-2.4659	TCGA-P5-A5F2-01
GBMLGG(N=650)	1.44	2.8542	TCGA-19-2629-01
GBMLGG(N=650)	0.48	-1.9942	TCGA-HT-7607-01
GBMLGG(N=650)	0.72	3.2002	TCGA-06-0238-01
GBMLGG(N=650)	0.46	1.2992	TCGA-HT-7873-01
GBMLGG(N=650)	0.8	-0.1504	TCGA-06-0749-01
GBMLGG(N=650)	0.42	-5.0116	TCGA-HT-7603-01
GBMLGG(N=650)	0.5	1.3846	TCGA-DB-A64P-01
GBMLGG(N=650)	1.18	4.0816	TCGA-06-0174-01
GBMLGG(N=650)	0.16	-0.394	TCGA-HW-7486-01
GBMLGG(N=650)	0.32	-2.4659	TCGA-P5-A5F1-01
GBMLGG(N=650)	0.34	-0.2159	TCGA-DU-7011-01
GBMLGG(N=650)	0.54	0.0014	TCGA-P5-A77X-01
GBMLGG(N=650)	0.46	-1.7322	TCGA-VM-A8CA-01
GBMLGG(N=650)	0.64	1.0711	TCGA-DU-7015-01
GBMLGG(N=650)	0.5	-0.0877	TCGA-TM-A7C5-01
GBMLGG(N=650)	0.4	0.058	TCGA-DU-8162-01
GBMLGG(N=650)	0.5	1.1184	TCGA-TM-A84O-01
GBMLGG(N=650)	0.38	1.9638	TCGA-06-5410-01
GBMLGG(N=650)	0.54	-0.3566	TCGA-S9-A7R3-01
GBMLGG(N=650)	0.44	0.2642	TCGA-TQ-A7RN-01
GBMLGG(N=650)	1.5	1.674	TCGA-28-2513-01
GBMLGG(N=650)	0.22	-0.9686	TCGA-DU-A6S6-01
GBMLGG(N=650)	0.48	-0.2671	TCGA-P5-A735-01
GBMLGG(N=650)	0.08	-1.7809	TCGA-HT-7691-01
GBMLGG(N=650)	0.32	-2.2447	TCGA-FG-A6J1-01
GBMLGG(N=650)	0.42	-0.4131	TCGA-S9-A7R7-01
GBMLGG(N=650)	0.98	2.0946	TCGA-76-4929-01
GBMLGG(N=650)	0.74	3.1892	TCGA-DU-6402-01
GBMLGG(N=650)	0.6	-3.3076	TCGA-HT-7684-01
GBMLGG(N=650)	1	3.3307	TCGA-HT-8104-01
GBMLGG(N=650)	0.36	2.791	TCGA-FN-7833-01
GBMLGG(N=650)	0.34	-1.7322	TCGA-HT-7473-01
GBMLGG(N=650)	0.86	2.4439	TCGA-06-0645-01
GBMLGG(N=650)	0.46	-0.2328	TCGA-TQ-A7RU-01
GBMLGG(N=650)	0.52	1.0915	TCGA-DB-A4XF-01
GBMLGG(N=650)	0.42	-2.8262	TCGA-FG-A713-01
GBMLGG(N=650)	0.86	2.8858	TCGA-E1-A7YL-01
GBMLGG(N=650)	0.52	1.3283	TCGA-CS-5396-01
GBMLGG(N=650)	0.48	1.8323	TCGA-HW-8322-01
GBMLGG(N=650)	0.34	-2.5479	TCGA-S9-A6U9-01
GBMLGG(N=650)	0.24	0.6239	TCGA-HT-7676-01
GBMLGG(N=650)	0.58	3.5161	TCGA-HT-7469-01
GBMLGG(N=650)	0.78	3.8935	TCGA-32-2634-01
GBMLGG(N=650)	0.52	0.1903	TCGA-HT-7478-01
GBMLGG(N=650)	0.76	0.9343	TCGA-DU-A5TW-01
GBMLGG(N=650)	0.6	0.4761	TCGA-S9-A6TX-01
GBMLGG(N=650)	0.86	1.8918	TCGA-RY-A83Z-01
GBMLGG(N=650)	0.26	1.3397	TCGA-06-0141-01
GBMLGG(N=650)	1.1	3.4791	TCGA-06-0125-01
GBMLGG(N=650)	0.88	-1.8836	TCGA-FG-A6IZ-01
GBMLGG(N=650)	0.88	1.1897	TCGA-CS-4941-01
GBMLGG(N=650)	0.32	-0.8863	TCGA-DH-A7UT-01
GBMLGG(N=650)	0.48	-4.035	TCGA-DU-5871-01
GBMLGG(N=650)	0.54	-1.9379	TCGA-HW-8321-01
GBMLGG(N=650)	0.42	-0.8863	TCGA-EZ-7264-01
GBMLGG(N=650)	0.66	1.3735	TCGA-CS-6666-01
GBMLGG(N=650)	0.26	-0.0425	TCGA-HW-7491-01
GBMLGG(N=650)	0.3	1.5806	TCGA-S9-A6U1-01
GBMLGG(N=650)	1.04	-1.1172	TCGA-E1-5307-01
GBMLGG(N=650)	0.64	3.4318	TCGA-DU-A76L-01
GBMLGG(N=650)	0.3	-1.8836	TCGA-HW-7495-01
GBMLGG(N=650)	0	-9.9658	TCGA-CS-6669-01
GBMLGG(N=650)	0.54	1.5415	TCGA-HT-7481-01
GBMLGG(N=650)	0.26	1.0711	TCGA-DU-8163-01
GBMLGG(N=650)	0.56	-1.685	TCGA-26-1442-01
GBMLGG(N=650)	7.14	2.1378	TCGA-HT-8110-01
GBMLGG(N=650)	0.24	0.4125	TCGA-RY-A840-01
GBMLGG(N=650)	0.1	-3.816	TCGA-VM-A8C9-01
GBMLGG(N=650)	0.5	0.9935	TCGA-HW-8319-01
GBMLGG(N=650)	0.74	0.7999	TCGA-QH-A6CW-01
GBMLGG(N=650)	0.22	-0.1031	TCGA-DU-5870-01
GBMLGG(N=650)	0.28	-0.3201	TCGA-TM-A84S-01
GBMLGG(N=650)	0.76	3.6335	TCGA-26-5136-01
GBMLGG(N=650)	1.38	3.1475	TCGA-14-1034-01
GBMLGG(N=650)	0.96	2.2573	TCGA-06-0184-01
GBMLGG(N=650)	1	2.7073	TCGA-12-3652-01
GBMLGG(N=650)	0.48	-1.2481	TCGA-RY-A845-01
GBMLGG(N=650)	0.84	3.47	TCGA-76-4927-01
GBMLGG(N=650)	0.48	0.6608	TCGA-FG-8182-01
GBMLGG(N=650)	1.04	3.2526	TCGA-14-0790-01
GBMLGG(N=650)	0.78	3.5461	TCGA-26-5132-01
GBMLGG(N=650)	1.06	0.7999	TCGA-FG-6688-01
GBMLGG(N=650)	0.8	-4.2934	TCGA-TQ-A7RP-01
GBMLGG(N=650)	0.36	-5.5735	TCGA-HT-8113-01
GBMLGG(N=650)	0.94	3.2174	TCGA-76-4932-01
GBMLGG(N=650)	0.74	-1.4305	TCGA-HT-7689-01
GBMLGG(N=650)	0.28	0.03	TCGA-FG-7638-01
GBMLGG(N=650)	0.64	3.8521	TCGA-DU-7013-01
GBMLGG(N=650)	1.2	3.5572	TCGA-32-1970-01
GBMLGG(N=650)	0.28	-1.0262	TCGA-E1-A7Z3-01
GBMLGG(N=650)	0.4	-0.013	TCGA-HT-7476-01
GBMLGG(N=650)	0.48	-0.2498	TCGA-TQ-A7RG-01
GBMLGG(N=650)	2.04	2.5585	TCGA-DU-A7T6-01
GBMLGG(N=650)	0.38	1.334	TCGA-DB-A4XC-01
GBMLGG(N=650)	1.1	3.0393	TCGA-FG-A4MW-01
GBMLGG(N=650)	0.72	2.77	TCGA-06-0219-01
GBMLGG(N=650)	0.54	1.9786	TCGA-DH-5142-01
GBMLGG(N=650)	0.62	3.0092	TCGA-14-0787-01
GBMLGG(N=650)	0.44	-1.5105	TCGA-S9-A6U2-01
GBMLGG(N=650)	0.76	3.9901	TCGA-12-0618-01
GBMLGG(N=650)	0.64	3.4622	TCGA-27-2524-01
GBMLGG(N=650)	0.68	0.1903	TCGA-TQ-A7RH-01
GBMLGG(N=650)	0.22	3.4358	TCGA-08-0386-01
GBMLGG(N=650)	0.46	-1.5105	TCGA-DB-A75M-01
GBMLGG(N=650)	0.4	-3.3076	TCGA-HT-8012-01
GBMLGG(N=650)	0.56	0.2998	TCGA-S9-A7QW-01
GBMLGG(N=650)	0.56	-2.5479	TCGA-P5-A733-01
GBMLGG(N=650)	0.32	-3.0469	TCGA-E1-A7Z4-01
GBMLGG(N=650)	0.7	-2.2447	TCGA-DU-A5TR-01
GBMLGG(N=650)	0.58	0.1903	TCGA-FG-8185-01
GBMLGG(N=650)	0.46	-0.7346	TCGA-HW-8320-01
GBMLGG(N=650)	0.46	-1.8836	TCGA-CS-6667-01
GBMLGG(N=650)	0.56	-0.5332	TCGA-DU-5849-01
GBMLGG(N=650)	0.7	-3.816	TCGA-DB-5279-01
GBMLGG(N=650)	1	3.3307	TCGA-06-0190-01
GBMLGG(N=650)	0.58	-0.5543	TCGA-CS-6670-01
GBMLGG(N=650)	0.5	-0.9686	TCGA-DB-A64V-01
GBMLGG(N=650)	0.88	3.3897	TCGA-06-0745-01
GBMLGG(N=650)	0.8	2.2082	TCGA-DU-5854-01
GBMLGG(N=650)	1.06	2.0254	TCGA-DH-A7UR-01
GBMLGG(N=650)	0.98	0.7579	TCGA-S9-A6WL-01
GBMLGG(N=650)	0.12	-1.7809	TCGA-HT-7880-01
GBMLGG(N=650)	0.92	3.3535	TCGA-26-5135-01
GBMLGG(N=650)	0.68	-1.5105	TCGA-E1-5318-01
GBMLGG(N=650)	0.48	3.3177	TCGA-DU-6393-01
GBMLGG(N=650)	0.54	2.5561	TCGA-41-3915-01
GBMLGG(N=650)	0.38	0.8961	TCGA-DU-5853-01
GBMLGG(N=650)	0.64	3.5411	TCGA-TM-A84J-01
GBMLGG(N=650)	0.68	-0.8599	TCGA-FG-5962-01
GBMLGG(N=650)	0.94	1.8918	TCGA-27-1831-01
GBMLGG(N=650)	0.48	-0.9406	TCGA-F6-A8O4-01
GBMLGG(N=650)	0.78	3.8983	TCGA-28-1753-01
GBMLGG(N=650)	0.34	-1.8836	TCGA-S9-A7R1-01
GBMLGG(N=650)	1.24	3.0944	TCGA-12-5295-01
GBMLGG(N=650)	0.54	1.7912	TCGA-TM-A84M-01
GBMLGG(N=650)	0.02	-3.0469	TCGA-HT-8107-01
GBMLGG(N=650)	0.36	0.4016	TCGA-P5-A5ET-01
GBMLGG(N=650)	0.72	-2.2447	TCGA-P5-A72W-01
GBMLGG(N=650)	0.3	-3.6259	TCGA-FG-A70Y-01
GBMLGG(N=650)	0.1	-2.9324	TCGA-TM-A84R-01
GBMLGG(N=650)	0.34	-2.3884	TCGA-HW-A5KM-01
GBMLGG(N=650)	0.84	4.975	TCGA-HT-7477-01
GBMLGG(N=650)	1.06	1.0363	TCGA-FG-A87Q-01
GBMLGG(N=650)	1	3.1458	TCGA-FG-A70Z-01
GBMLGG(N=650)	1.02	3.1781	TCGA-FG-A4MU-01
GBMLGG(N=650)	0.5	1.7617	TCGA-DB-A4XB-01
GBMLGG(N=650)	0.64	-1.4699	TCGA-WY-A85D-01
GBMLGG(N=650)	0.46	-1.6394	TCGA-FG-7641-01
GBMLGG(N=650)	0.48	-0.6643	TCGA-DU-5872-01
GBMLGG(N=650)	0.36	-6.5064	TCGA-FG-6689-01
GBMLGG(N=650)	0.7	1.6466	TCGA-DB-5277-01
GBMLGG(N=650)	0.7	3.7356	TCGA-28-5204-01
GBMLGG(N=650)	0.64	-0.7346	TCGA-HT-A615-01
GBMLGG(N=650)	0.5	1.0222	TCGA-DU-7301-01
GBMLGG(N=650)	0.28	-1.4699	TCGA-P5-A5EW-01
GBMLGG(N=650)	0.58	3.3364	TCGA-06-2569-01
GBMLGG(N=650)	0.3	-1.0559	TCGA-HT-A5RB-01
GBMLGG(N=650)	1.08	-0.5756	TCGA-E1-A7YN-01
GBMLGG(N=650)	0.74	3.0842	TCGA-27-1830-01
GBMLGG(N=650)	0.82	1.1117	TCGA-QH-A6XC-01
GBMLGG(N=650)	0.92	4.4745	TCGA-06-2559-01
GBMLGG(N=650)	0.62	-1.2481	TCGA-S9-A6WN-01
GBMLGG(N=650)	0.1	1.736	TCGA-06-0139-01
GBMLGG(N=650)	1.38	-5.0116	TCGA-DB-A64L-01
GBMLGG(N=650)	0.6	3.4997	TCGA-TM-A84I-01
GBMLGG(N=650)	0.56	-1.3548	TCGA-QH-A6CZ-01
GBMLGG(N=650)	0.58	-0.5543	TCGA-WY-A858-01
GBMLGG(N=650)	0.44	-1.8836	TCGA-VM-A8CB-01
GBMLGG(N=650)	0.86	1.1512	TCGA-27-2526-01
GBMLGG(N=650)	0.64	-5.5735	TCGA-VM-A8CF-01
GBMLGG(N=650)	0.96	4.3569	TCGA-06-5856-01
GBMLGG(N=650)	0.36	-2.9324	TCGA-HT-7608-01
GBMLGG(N=650)	0.28	-1.8314	TCGA-CS-4938-01
GBMLGG(N=650)	0.48	-0.8084	TCGA-QH-A6X5-01
GBMLGG(N=650)	0.48	-0.0574	TCGA-DU-8166-01
GBMLGG(N=650)	0.36	0.8082	TCGA-HT-8018-01
GBMLGG(N=650)	0.7	2.1509	TCGA-DU-7292-01
GBMLGG(N=650)	0.28	-1.5522	TCGA-S9-A6TU-01
GBMLGG(N=650)	0.06	-2.2447	TCGA-DB-A75P-01
GBMLGG(N=650)	0.68	2.0254	TCGA-06-5418-01
GBMLGG(N=650)	0.22	0.6332	TCGA-FG-6691-01
GBMLGG(N=650)	0.84	1.9264	TCGA-DU-6399-01
GBMLGG(N=650)	0.3	-4.6082	TCGA-S9-A7IQ-01
GBMLGG(N=650)	0.54	2.6019	TCGA-06-5414-01
GBMLGG(N=650)	0.4	-4.035	TCGA-S9-A6WI-01
GBMLGG(N=650)	0.18	-0.0425	TCGA-DB-A64S-01
GBMLGG(N=650)	1.2	2.1411	TCGA-FG-6692-01
GBMLGG(N=650)	0.34	-2.5479	TCGA-HW-7489-01
GBMLGG(N=650)	0.18	1.334	TCGA-R8-A6YH-01
GBMLGG(N=650)	0.94	3.0181	TCGA-06-5417-01
GBMLGG(N=650)	0.4	-0.6416	TCGA-HT-A618-01
GBMLGG(N=650)	0.88	1.9302	TCGA-26-5134-01
GBMLGG(N=650)	0.34	-1.3183	TCGA-QH-A65S-01
GBMLGG(N=650)	0.48	-2.0529	TCGA-DU-7019-01
GBMLGG(N=650)	1.1	4.4047	TCGA-76-4925-01
GBMLGG(N=650)	0.68	3.7625	TCGA-DU-A7TJ-01
GBMLGG(N=650)	0.74	-1.7322	TCGA-TM-A84H-01
GBMLGG(N=650)	0.48	2.1988	TCGA-28-2510-01
GBMLGG(N=650)	0.5	2.0183	TCGA-S9-A7R8-01
GBMLGG(N=650)	0.42	-0.8084	TCGA-S9-A7R4-01
GBMLGG(N=650)	0.46	-2.4659	TCGA-S9-A7J3-01
GBMLGG(N=650)	0.36	-1.2142	TCGA-TM-A84L-01
GBMLGG(N=650)	0.44	-0.4921	TCGA-E1-A7YH-01
GBMLGG(N=650)	0.8	3.6509	TCGA-06-5413-01
GBMLGG(N=650)	0.58	3.9223	TCGA-06-0646-01
GBMLGG(N=650)	1.46	-0.2845	TCGA-P5-A5EV-01
GBMLGG(N=650)	0.68	3.5374	TCGA-DU-A7TD-01
GBMLGG(N=650)	0.4	-0.8599	TCGA-HW-A5KL-01
GBMLGG(N=650)	0.26	-0.6643	TCGA-RY-A83X-01
GBMLGG(N=650)	0.7	0.2642	TCGA-HT-7687-01
GBMLGG(N=650)	0.2	-0.9971	TCGA-WY-A85A-01
GBMLGG(N=650)	0.84	3.6657	TCGA-12-3650-01
GBMLGG(N=650)	0.92	1.334	TCGA-DB-5281-01
GBMLGG(N=650)	0.92	0.0854	TCGA-E1-A7YK-01
GBMLGG(N=650)	0.72	-0.5756	TCGA-DU-A5TU-01
GBMLGG(N=650)	0.64	1.2333	TCGA-DU-A7TA-01
GBMLGG(N=650)	0.74	2.128	TCGA-CS-5395-01
GBMLGG(N=650)	0.44	-0.1665	TCGA-TQ-A7RR-01
GBMLGG(N=650)	0.44	-4.035	TCGA-HT-A5R5-01
GBMLGG(N=650)	0.64	3.9856	TCGA-12-0616-01
GBMLGG(N=650)	0.42	-2.3884	TCGA-QH-A65V-01
GBMLGG(N=650)	0.64	0.9115	TCGA-S9-A6WP-01
GBMLGG(N=650)	0.46	3.9965	TCGA-28-5215-01
GBMLGG(N=650)	1.14	1.0642	TCGA-19-2620-01
GBMLGG(N=650)	0.32	-0.7834	TCGA-S9-A6U5-01
GBMLGG(N=650)	0.62	1.4228	TCGA-E1-A7YO-01
GBMLGG(N=650)	0.44	0.2277	TCGA-QH-A6X8-01
GBMLGG(N=650)	0.28	0.0014	TCGA-HT-7610-01
GBMLGG(N=650)	0.54	-2.1779	TCGA-HT-7875-01
GBMLGG(N=650)	1.14	2.3451	TCGA-16-0846-01
GBMLGG(N=650)	0.44	-1.1488	TCGA-R8-A6MK-01
GBMLGG(N=650)	0.52	-0.2328	TCGA-P5-A5F0-01
GBMLGG(N=650)	0.52	-3.0469	TCGA-R8-A73M-01
GBMLGG(N=650)	1.16	3.1442	TCGA-02-0047-01
GBMLGG(N=650)	1.12	-1.1172	TCGA-S9-A6TS-01
GBMLGG(N=650)	0.52	-0.2159	TCGA-S9-A6TW-01
GBMLGG(N=650)	0.52	-0.013	TCGA-E1-5303-01
GBMLGG(N=650)	0.46	4.222	TCGA-HT-7606-01
GBMLGG(N=650)	0.3	0.9493	TCGA-DU-6408-01
GBMLGG(N=650)	0.66	0.2642	TCGA-FG-5964-01
GBMLGG(N=650)	0.36	-0.6873	TCGA-DB-A64Q-01
GBMLGG(N=650)	0.48	-1.0559	TCGA-S9-A7IZ-01
GBMLGG(N=650)	1.22	-1.4699	TCGA-S9-A6WH-01
GBMLGG(N=650)	0.24	-1.2828	TCGA-HT-7602-01
GBMLGG(N=650)	0.7	5.1052	TCGA-19-2624-01
GBMLGG(N=650)	0.9	-0.6873	TCGA-DU-A6S8-01
GBMLGG(N=650)	0.34	0.9268	TCGA-HT-7858-01
GBMLGG(N=650)	1.16	1.9377	TCGA-32-1982-01
GBMLGG(N=650)	1.16	2.7826	TCGA-27-1835-01
GBMLGG(N=650)	1.2	0.058	TCGA-HT-7860-01
GBMLGG(N=650)	1.04	2.9224	TCGA-DU-7006-01
GBMLGG(N=650)	0.3	-2.3884	TCGA-TQ-A7RS-01
GBMLGG(N=650)	0.34	0.8726	TCGA-DU-7009-01
GBMLGG(N=650)	1.26	2.7508	TCGA-06-0747-01
GBMLGG(N=650)	1.62	3.2174	TCGA-DU-7010-01
GBMLGG(N=650)	0.4	1.0573	TCGA-QH-A6X3-01
GBMLGG(N=650)	0.6	-0.0877	TCGA-DU-8164-01
GBMLGG(N=650)	0.6	1.4388	TCGA-DU-7018-01
GBMLGG(N=650)	0.3	0.7748	TCGA-RY-A843-01
GBMLGG(N=650)	0.56	-0.013	TCGA-HT-7693-01
GBMLGG(N=650)	1.12	0.4657	TCGA-FG-A6J3-01
GBMLGG(N=650)	0.58	3.0074	TCGA-28-5220-01
GBMLGG(N=650)	0.52	0.7321	TCGA-HT-8106-01
GBMLGG(N=650)	0.28	0.6608	TCGA-HT-7472-01
GBMLGG(N=650)	1.2	2.8219	TCGA-14-0817-01
GBMLGG(N=650)	0.6	-1.685	TCGA-HT-7855-01
GBMLGG(N=650)	0.56	3.3336	TCGA-06-2570-01
GBMLGG(N=650)	0.34	1.683	TCGA-DB-A4XG-01
GBMLGG(N=650)	0.84	2.167	TCGA-HT-A5RC-01
GBMLGG(N=650)	0.64	-1.1811	TCGA-VM-A8C8-01
GBMLGG(N=650)	0.22	-1.7809	TCGA-HT-7681-01
GBMLGG(N=650)	0.52	2.0604	TCGA-41-4097-01
GBMLGG(N=650)	0.28	-2.5479	TCGA-DU-A6S2-01
GBMLGG(N=650)	0.6	-1.0262	TCGA-DU-7309-01
GBMLGG(N=650)	0.66	-1.5105	TCGA-DB-A4XH-01
GBMLGG(N=650)	0.26	-2.114	TCGA-HT-7485-01
GBMLGG(N=650)	0.6	-0.2845	TCGA-VW-A7QS-01
GBMLGG(N=650)	0.94	3.32348	TCGA-06-0211-01
GBMLGG(N=650)	0.22	-0.4521	TCGA-VV-A86M-01
GBMLGG(N=650)	0.68	4.298	TCGA-E1-A7YV-01
GBMLGG(N=650)	0.26	1.4652	TCGA-HT-7468-01
GBMLGG(N=650)	0.76	3.5274	TCGA-02-2483-01
GBMLGG(N=650)	0.64	0.0014	TCGA-HT-7677-01
GBMLGG(N=650)	0.72	3.7389	TCGA-76-4931-01
GBMLGG(N=650)	0.82	1.4911	TCGA-DU-A5TY-01
GBMLGG(N=650)	0.62	-1.0559	TCGA-HT-8109-01
GBMLGG(N=650)	0.46	-1.5951	TCGA-HT-7479-01
GBMLGG(N=650)	0.7	0.8327	TCGA-DB-5275-01
GBMLGG(N=650)	0.62	-0.6416	TCGA-TM-A7C4-01
GBMLGG(N=650)	0.78	4.0162	TCGA-27-2523-01
GBMLGG(N=650)	0.68	3.7496	TCGA-27-1837-01
GBMLGG(N=650)	0.76	2.4035	TCGA-DH-A7UU-01
GBMLGG(N=650)	1.18	1.8722	TCGA-06-0744-01
GBMLGG(N=650)	0.28	-1.8836	TCGA-HT-A4DV-01
GBMLGG(N=650)	0.48	0.6332	TCGA-FG-8186-01
GBMLGG(N=650)	0.28	1.4704	TCGA-FG-A4MT-01
GBMLGG(N=650)	0.5	1.7575	TCGA-E1-5305-01
GBMLGG(N=650)	0.38	-1.5522	TCGA-CS-5393-01
GBMLGG(N=650)	0.36	-0.013	TCGA-DU-6395-01
GBMLGG(N=650)	1.12	-2.8262	TCGA-DB-A64X-01
GBMLGG(N=650)	0.88	3.453	TCGA-S9-A7IS-01
GBMLGG(N=650)	4.28	-0.8599	TCGA-HT-7856-01
GBMLGG(N=650)	0.68	1.9786	TCGA-06-0750-01
GBMLGG(N=650)	1.04	2.0325	TCGA-32-5222-01
GBMLGG(N=650)	0.18	-0.5332	TCGA-QH-A6XA-01
GBMLGG(N=650)	0.44	-1.6394	TCGA-P5-A77W-01
GBMLGG(N=650)	0.74	2.6693	TCGA-27-2519-01
GBMLGG(N=650)	0.42	0.5859	TCGA-CS-4942-01
GBMLGG(N=650)	0.9	0.7916	TCGA-CS-6186-01
GBMLGG(N=650)	0.48	1.6187	TCGA-DU-7008-01
GBMLGG(N=650)	1.24	0.2762	TCGA-HT-7688-01
GBMLGG(N=650)	0.3	0.5955	TCGA-DU-A7T8-01
GBMLGG(N=650)	0.5	-1.0862	TCGA-DU-A6S3-01
GBMLGG(N=650)	0.18	-0.8599	TCGA-DB-A64U-01
GBMLGG(N=650)	0.74	3.927	TCGA-HT-A61C-01
GBMLGG(N=650)	1.18	3.8581	TCGA-12-0821-01
GBMLGG(N=650)	0.36	-1.4305	TCGA-TQ-A7RF-01
GBMLGG(N=650)	0.84	3.3307	TCGA-19-2619-01
GBMLGG(N=650)	0.38	0.2154	TCGA-F6-A8O3-01
GBMLGG(N=650)	0.38	-1.7322	TCGA-R8-A6ML-01
GBMLGG(N=650)	0.84	1.0642	TCGA-DU-A5TT-01
GBMLGG(N=650)	0.34	-3.6259	TCGA-QH-A870-01
GBMLGG(N=650)	0.32	-2.6349	TCGA-DB-A75O-01
GBMLGG(N=650)	0.24	0.9268	TCGA-HT-8111-01
GBMLGG(N=650)	1.02	-0.3201	TCGA-S9-A7QZ-01
GBMLGG(N=650)	0.94	3.8401	TCGA-12-0619-01
GBMLGG(N=650)	0.28	1.2992	TCGA-DB-5273-01
GBMLGG(N=650)	0.72	-1.0862	TCGA-HT-7470-01
GBMLGG(N=650)	0.58	-1.4305	TCGA-FG-A4MY-01
GBMLGG(N=650)	0.28	1.0363	TCGA-HT-8108-01
GBMLGG(N=650)	0.44	2.3451	TCGA-DB-A4XE-01
GBMLGG(N=650)	0.6	1.2271	TCGA-HT-A4DS-01
GBMLGG(N=650)	0.62	0.8726	TCGA-DU-8158-01
GBMLGG(N=650)	0.32	-1.3548	TCGA-HT-7474-01
GBMLGG(N=650)	0.52	0.03	TCGA-DH-5143-01
GBMLGG(N=650)	0.68	0.3685	TCGA-TQ-A7RJ-01
GBMLGG(N=650)	0.66	-1.685	TCGA-S9-A7QY-01
GBMLGG(N=650)	0.22	-1.7322	TCGA-DB-A4XA-01
GBMLGG(N=650)	0.84	1.5266	TCGA-28-5213-01
GBMLGG(N=650)	0.42	0.8408	TCGA-P5-A731-01
GBMLGG(N=650)	1.12	2.2082	TCGA-E1-A7YE-01
GBMLGG(N=650)	0.56	1.6374	TCGA-FG-A710-01
GBMLGG(N=650)	0.22	-4.2934	TCGA-HT-8010-01
GBMLGG(N=650)	0.4	-2.6349	TCGA-DU-7299-01
GBMLGG(N=650)	0.34	0.1124	TCGA-DB-5270-01
GBMLGG(N=650)	1.08	0.2154	TCGA-14-0789-01
GBMLGG(N=650)	0.16	0.4552	TCGA-KT-A74X-01
GBMLGG(N=650)	0.6	1.5854	TCGA-DB-A75L-01
GBMLGG(N=650)	0.34	-2.7274	TCGA-HT-A616-01
GBMLGG(N=650)	0.56	-0.1187	TCGA-HT-A74K-01
GBMLGG(N=650)	0.56	-1.5951	TCGA-WY-A85C-01
GBMLGG(N=650)	0.46	0.2277	TCGA-FG-8188-01
GBMLGG(N=650)	0.44	0.9191	TCGA-DU-A6S7-01
GBMLGG(N=650)	0.34	-0.2159	TCGA-DU-7294-01
GBMLGG(N=650)	0.66	-0.1665	TCGA-DB-5274-01
GBMLGG(N=650)	1.5	4.0739	TCGA-28-5209-01
GBMLGG(N=650)	0.72	2.3394	TCGA-HT-7604-01
GBMLGG(N=650)	0.36	-0.4719	TCGA-TM-A84F-01
GBMLGG(N=650)	0.34	-3.816	TCGA-DB-A64O-01
GBMLGG(N=650)	0.62	-1.7809	TCGA-HT-7884-01
GBMLGG(N=650)	0.18	-4.035	TCGA-S9-A6WE-01
GBMLGG(N=650)	0.3	-1.5105	TCGA-QH-A6CY-01
GBMLGG(N=650)	1.06	2.9984	TCGA-S9-A6WM-01
GBMLGG(N=650)	0.32	3.7846	TCGA-28-5218-01
GBMLGG(N=650)	0.72	3.616	TCGA-HT-A5RA-01
GBMLGG(N=650)	0.82	3.3731	TCGA-QH-A6CV-01
GBMLGG(N=650)	0.2	-0.5125	TCGA-VM-A8CE-01
GBMLGG(N=650)	1.18	3.325	TCGA-DU-5852-01
GBMLGG(N=650)	0.94	0.2762	TCGA-P5-A72U-01
GBMLGG(N=650)	0.88	3.1491	TCGA-28-2514-01
GBMLGG(N=650)	0.78	4.2586	TCGA-06-5859-01
GBMLGG(N=650)	0.58	0.2881	TCGA-DB-A75K-01
GBMLGG(N=650)	0.66	2.0673	TCGA-DU-6410-01
GBMLGG(N=650)	0.88	3.4984	TCGA-28-2509-01
GBMLGG(N=650)	0.56	-2.5479	TCGA-QH-A65Z-01
GBMLGG(N=650)	0.92	4.3492	TCGA-14-1825-01
GBMLGG(N=650)	0.52	-2.4659	TCGA-S9-A7IY-01
GBMLGG(N=650)	0.26	-1.2481	TCGA-P5-A781-01
GBMLGG(N=650)	0.52	-1.3548	TCGA-TM-A84G-01
GBMLGG(N=650)	0.68	0.1519	TCGA-HW-A5KK-01
GBMLGG(N=650)	0.3	0.605	TCGA-E1-5311-01
GBMLGG(N=650)	0.3	2.5924	TCGA-FG-7634-01
GBMLGG(N=650)	0.7	-1.1172	TCGA-DU-5855-01
GBMLGG(N=650)	0.66	0.2522	TCGA-DU-6396-01
GBMLGG(N=650)	0.82	2.8422	TCGA-19-4065-01
GBMLGG(N=650)	0.82	-1.0559	TCGA-FG-7643-01
GBMLGG(N=650)	0.28	0.03	TCGA-TM-A84C-01
GBMLGG(N=650)	1	3.2587	TCGA-02-2485-01
GBMLGG(N=650)	1.04	0.3573	TCGA-WY-A85E-01
GBMLGG(N=650)	1.04	2.6895	TCGA-12-1597-01
GBMLGG(N=650)	0.84	2.7508	TCGA-28-1747-01
GBMLGG(N=650)	0.52	-0.4325	TCGA-28-2499-01
GBMLGG(N=650)	0.62	2.5137	TCGA-DU-7298-01
GBMLGG(N=650)	0.42	-1.3921	TCGA-TM-A84T-01
GBMLGG(N=650)	0.52	0.2998	TCGA-FG-7637-01
GBMLGG(N=650)	0.56	0.9568	TCGA-HT-A5R9-01
GBMLGG(N=650)	0.56	-0.8863	TCGA-HT-A614-01
GBMLGG(N=650)	1.48	2.376	TCGA-06-0649-01
GBMLGG(N=650)	0.56	0.5568	TCGA-QH-A65R-01
GBMLGG(N=650)	0.66	-0.0277	TCGA-FG-A60J-01
GBMLGG(N=650)	0.08	-3.816	TCGA-FG-8189-01
GBMLGG(N=650)	0.04	-2.4659	TCGA-P5-A5EY-01
GBMLGG(N=650)	1	2.8422	TCGA-06-2564-01
GBMLGG(N=650)	0.72	3.4129	TCGA-06-5408-01
GBMLGG(N=650)	0.6	3.8013	TCGA-27-1832-01
GBMLGG(N=650)	0.72	1.3846	TCGA-14-1829-01
GBMLGG(N=650)	0.54	2.4753	TCGA-32-2615-01
GBMLGG(N=650)	0.84	2.7742	TCGA-06-0158-01
GBMLGG(N=650)	0.76	1.4911	TCGA-HT-7882-01
GBMLGG(N=650)	1.28	3.8411	TCGA-06-2558-01
GBMLGG(N=650)	0.92	4.4108	TCGA-HT-8011-01
GBMLGG(N=650)	0.5	-0.2159	TCGA-DU-6394-01
GBMLGG(N=650)	0.72	3.5287	TCGA-28-5216-01
GBMLGG(N=650)	0.5	-0.7108	TCGA-WY-A859-01
GBMLGG(N=650)	0.22	1.1184	TCGA-WY-A85B-01
GBMLGG(N=650)	0.42	-0.6193	TCGA-S9-A6UB-01
GBMLGG(N=650)	0.78	2.8158	TCGA-28-5207-01
GBMLGG(N=650)	0.6	0.058	TCGA-S9-A6U6-01
GBMLGG(N=650)	0.82	2.5852	TCGA-DU-8168-01
GBMLGG(N=650)	0.8	2.5087	TCGA-41-2572-01
GBMLGG(N=650)	0.54	3.9663	TCGA-06-0130-01
GBMLGG(N=650)	0.6	0.8647	TCGA-DU-7290-01
GBMLGG(N=650)	204.9	4.7571	TCGA-06-5416-01
GBMLGG(N=650)	0.66	3.1685	TCGA-06-0168-01
GBMLGG(N=650)	0.36	1.1577	TCGA-DU-6407-01
GBMLGG(N=650)	0.92	2.4198	TCGA-02-0055-01
GBMLGG(N=650)	0.38	1.6327	TCGA-HT-7601-01
GBMLGG(N=650)	0.98	3.8279	TCGA-DU-6403-01
GBMLGG(N=650)	0.86	2.9128	TCGA-06-5415-01
GBMLGG(N=650)	0.28	-0.2159	TCGA-DB-A64R-01
GBMLGG(N=650)	0.58	3.3177	TCGA-E1-A7YQ-01
GBMLGG(N=650)	0.94	3.1327	TCGA-DU-6405-01
GBMLGG(N=650)	0.3	-4.2934	TCGA-HW-7487-01
GBMLGG(N=650)	0.68	0.1519	TCGA-S9-A7R2-01
GBMLGG(N=650)	0.38	-1.0262	TCGA-S9-A7J1-01
GBMLGG(N=650)	0.18	-1.0262	TCGA-P5-A72X-01
GBMLGG(N=650)	0.62	2.4492	TCGA-E1-A7YJ-01
GBMLGG(N=650)	0.48	2.6043	TCGA-06-5411-01
GBMLGG(N=650)	0.74	2.6395	TCGA-26-5139-01
GBMLGG(N=650)	0.42	1.6512	TCGA-HT-7690-01
GBMLGG(N=650)	0.64	0.7579	TCGA-HT-8105-01
GBMLGG(N=650)	1.32	3.5486	TCGA-76-4928-01
GBMLGG(N=650)	0.9	3.8935	TCGA-06-0644-01
GBMLGG(N=650)	0.14	-0.5125	TCGA-E1-A7YY-01
GBMLGG(N=650)	0.88	-0.8863	TCGA-HT-A619-01
GBMLGG(N=650)	0.8	-1.6394	TCGA-DU-6400-01
GBMLGG(N=650)	0.36	0.2998	TCGA-P5-A737-01
GBMLGG(N=650)	0.94	4.3917	TCGA-14-0871-01
GBMLGG(N=650)	0.64	-1.0262	TCGA-RY-A83Y-01
GBMLGG(N=650)	8.14	1.9638	TCGA-HT-8564-01
GBMLGG(N=650)	0.32	-0.1993	TCGA-HT-7686-01
GBMLGG(N=650)	0.68	1.0151	TCGA-E1-A7YM-01
GBMLGG(N=650)	0.32	-4.035	TCGA-DH-A66F-01
GBMLGG(N=650)	0.74	1.6281	TCGA-CS-5390-01
GBMLGG(N=650)	0.68	2.9929	TCGA-S9-A6UA-01
GBMLGG(N=650)	1.54	3.0808	TCGA-32-2632-01
GBMLGG(N=650)	0.46	3.6961	TCGA-FG-A87N-01
GBMLGG(N=650)	0.58	0.5955	TCGA-VV-A829-01
GBMLGG(N=650)	0.74	-0.1993	TCGA-DH-A66B-01
GBMLGG(N=650)	0.44	0.6425	TCGA-HT-A5R7-01
GBMLGG(N=650)	0.46	0.4865	TCGA-CS-5394-01
GBMLGG(N=650)	0.8	0.547	TCGA-DH-A66D-01
GBMLGG(N=650)	0.26	-0.5125	TCGA-HT-7877-01
GBMLGG(N=650)	0.58	0.8408	TCGA-06-0882-01
GBMLGG(N=650)	0.44	0.6425	TCGA-DU-6542-01
GBMLGG(N=650)	0.32	-5.5735	TCGA-QH-A6CS-01
GBMLGG(N=650)	0.42	-1.0559	TCGA-E1-A7YU-01
GBMLGG(N=650)	0.46	-1.685	TCGA-W9-A837-01
GBMLGG(N=650)	0.72	1.1184	TCGA-IK-7675-01
GBMLGG(N=650)	1	-1.9942	TCGA-DU-7306-01
GBMLGG(N=650)	0.8	0.3346	TCGA-QH-A6X9-01
GBMLGG(N=650)	0.66	2.8681	TCGA-S9-A6U0-01
GBMLGG(N=650)	0.52	-1.0862	TCGA-HT-7611-01
GBMLGG(N=650)	0.34	0.605	TCGA-S9-A6TY-01
GBMLGG(N=650)	0.58	-1.2142	TCGA-DU-A7TB-01
GBMLGG(N=650)	0.98	3.0199	TCGA-19-2625-01
GBMLGG(N=650)	0.9	0.2881	TCGA-IK-8125-01
GBMLGG(N=650)	0.68	-1.5105	TCGA-WH-A86K-01
GBMLGG(N=650)	0.42	-2.7274	TCGA-DH-5141-01
GBMLGG(N=650)	0.44	-2.3147	TCGA-FG-A60L-01
GBMLGG(N=650)	0.36	-2.0529	TCGA-DB-5280-01
GBMLGG(N=650)	0.52	2.4359	TCGA-S9-A7IX-01
GBMLGG(N=650)	0.24	1.8879	TCGA-32-1980-01
GBMLGG(N=650)	0.7	1.2636	TCGA-FG-5965-01
GBMLGG(N=650)	0.02	0.6425	TCGA-P5-A5F6-01
GBMLGG(N=650)	0.8	1.7954	TCGA-27-1834-01
GBMLGG(N=650)	0.66	-0.3566	TCGA-DU-7007-01
GBMLGG(N=650)	0.68	-2.1779	TCGA-HW-7490-01
GBMLGG(N=650)	0.6	2.4571	TCGA-CS-6188-01
GBMLGG(N=650)	0.34	0.1124	TCGA-CS-6668-01
GBMLGG(N=650)	1.16	4.4621	TCGA-DU-8165-01
GBMLGG(N=650)	0.4	1.1316	TCGA-HT-7692-01
GBMLGG(N=650)	1.2	4.0436	TCGA-TQ-A7RM-01
GBMLGG(N=650)	0.7	1.5661	TCGA-DU-8161-01
GBMLGG(N=650)	0.56	-1.5522	TCGA-P5-A736-01
GBMLGG(N=650)	0.42	-1.6394	TCGA-DU-6401-01
GBMLGG(N=650)	0.86	-4.2934	TCGA-HT-A74H-01
GBMLGG(N=650)	0.76	2.1957	TCGA-41-2571-01
GBMLGG(N=650)	0.4	-0.1031	TCGA-TQ-A7RV-01
GBMLGG(N=650)	0.52	2.1411	TCGA-14-0781-01
GBMLGG(N=650)	0.22	1.4335	TCGA-HT-7483-01
GBMLGG(N=650)	0.3	-0.5756	TCGA-HT-7620-01
GBMLGG(N=650)	0.44	-1.0862	TCGA-HT-7480-01
GBMLGG(N=650)	0.86	2.9893	TCGA-06-0157-01
GBMLGG(N=650)	0.74	4.9089	TCGA-S9-A7J0-01
GBMLGG(N=650)	0.52	3.0234	TCGA-12-3653-01
GBMLGG(N=650)	0.5	-0.6416	TCGA-TM-A84Q-01
GBMLGG(N=650)	1.02	2.7742	TCGA-76-4926-01
GBMLGG(N=650)	0.58	2.5876	TCGA-26-5133-01
GBMLGG(N=650)	1.08	2.1476	TCGA-06-2562-01
GBMLGG(N=650)	0.28	-0.9132	TCGA-RY-A847-01
GBMLGG(N=650)	0.44	-1.7809	TCGA-TQ-A7RQ-01
GBMLGG(N=650)	0.7	1.1512	TCGA-TQ-A7RW-01
GBMLGG(N=650)	0.36	-4.035	TCGA-FG-8191-01
GBMLGG(N=650)	0.34	0.6699	TCGA-E1-A7YW-01
GBMLGG(N=650)	0.12	-1.2828	TCGA-DB-5278-01
GBMLGG(N=650)	0.96	2.1444	TCGA-E1-A7YS-01
GBMLGG(N=650)	0.26	-1.1172	TCGA-HT-7695-01
GBMLGG(N=650)	0.9	0.9191	TCGA-DU-7012-01
GBMLGG(N=650)	0.26	-0.7108	TCGA-HT-7879-01
GBMLGG(N=650)	0.42	0.1776	TCGA-DU-A7TC-01
GBMLGG(N=650)	0.98	3.074	TCGA-27-2521-01
GBMLGG(N=650)	0.02	-6.5064	TCGA-HT-7680-01
GBMLGG(N=650)	0.44	-0.1031	TCGA-DB-A4X9-01
GBMLGG(N=650)	0.54	-1.6394	TCGA-TQ-A7RI-01
GBMLGG(N=650)	0.62	0.2998	TCGA-TM-A7CA-01
GBMLGG(N=650)	0.36	-0.2328	TCGA-QH-A86X-01
GBMLGG(N=650)	0.72	-1.2142	TCGA-DU-A76R-01
GBMLGG(N=650)	0.58	-1.2481	TCGA-DH-5144-01
GBMLGG(N=650)	1.38	4.5485	TCGA-41-5651-01
GBMLGG(N=650)	0.54	1.1184	TCGA-E1-A7Z2-01
GBMLGG(N=650)	0.54	-0.9971	TCGA-DU-A5TP-01
GBMLGG(N=650)	1.02	1.4652	TCGA-06-0210-01
GBMLGG(N=650)	0.26	-0.9686	TCGA-FG-8187-01
GBMLGG(N=650)	0.6	3.8391	TCGA-E1-5304-01
GBMLGG(N=650)	0.42	3.6725	TCGA-CS-4943-01
GBMLGG(N=650)	0.74	3.421	TCGA-19-5960-01
GBMLGG(N=650)	1.02	4.2921	TCGA-06-0686-01
GBMLGG(N=650)	0.4	2.9394	TCGA-DH-5140-01
GBMLGG(N=650)	0.66	-1.1488	TCGA-TM-A7CF-01
GBMLGG(N=650)	0.6	0.1903	TCGA-DH-A7US-01
GBMLGG(N=650)	0.66	2.8897	TCGA-HT-A61B-01
GBMLGG(N=650)	0.3	-4.2934	TCGA-E1-A7Z6-01
GBMLGG(N=650)	0.26	1.9968	TCGA-HT-7857-01
GBMLGG(N=650)	0.66	-3.816	TCGA-E1-5319-01
GBMLGG(N=650)	0.66	0.1519	TCGA-DU-A5TS-01
GBMLGG(N=650)	192.7	2.6918	TCGA-DU-6392-01
GBMLGG(N=650)	0.3	-4.035	TCGA-QH-A6CU-01
GBMLGG(N=650)	0.2	1.9712	TCGA-DU-6404-01
GBMLGG(N=650)	0.8	3.4437	TCGA-VW-A8FI-01
GBMLGG(N=650)	0.24	0.434	TCGA-HT-A74L-01
GBMLGG(N=650)	0.44	3.3278	TCGA-P5-A5EU-01
GBMLGG(N=650)	0.68	1.0363	TCGA-P5-A5EZ-01
GBMLGG(N=650)	1.12	1.3167	TCGA-S9-A89Z-01
GBMLGG(N=650)	0.48	-4.2934	TCGA-S9-A6TZ-01
GBMLGG(N=650)	0.54	1.9073	TCGA-FG-5963-01
GBMLGG(N=650)	0.14	-1.9942	TCGA-HT-A61A-01
GBMLGG(N=650)	0.78	-1.2142	TCGA-S9-A89V-01
GBMLGG(N=650)	0.72	3.4197	TCGA-DB-A64W-01
GBMLGG(N=650)	0.46	-0.7588	TCGA-FG-A4MX-01
GBMLGG(N=650)	0.5	1.9264	TCGA-P5-A72Z-01
GBMLGG(N=650)	0.36	0.605	TCGA-HT-8114-01
GBMLGG(N=650)	1.18	3.0074	TCGA-06-2563-01
GBMLGG(N=650)	0.76	1.4652	TCGA-32-4213-01
GBMLGG(N=650)	0.18	-2.3147	TCGA-HT-7881-01
GBMLGG(N=650)	1.2	3.4971	TCGA-15-0742-01
GBMLGG(N=650)	0.36	-4.2934	TCGA-CS-4944-01
GBMLGG(N=650)	0.8	2.9394	TCGA-06-0187-01
GBMLGG(N=650)	1.7	5.0471	TCGA-19-1390-01
GBMLGG(N=650)	0.46	0.2998	TCGA-S9-A7QX-01
GBMLGG(N=650)	0.2	-2.3147	TCGA-DU-A7TG-01
GBMLGG(N=650)	0.7	1.6785	TCGA-DU-5874-01
GBMLGG(N=650)	0.66	-0.394	TCGA-TQ-A8XE-01
GBMLGG(N=650)	0.82	0.8082	TCGA-DU-7300-01
GBMLGG(N=650)	0.62	-0.6416	TCGA-HT-7694-01
GBMLGG(N=650)	0.24	2.4117	TCGA-HT-7471-01
GBMLGG(N=650)	0.58	0.2642	TCGA-DB-A4XD-01
GBMLGG(N=650)	0.44	1.8643	TCGA-TQ-A7RK-01
GBMLGG(N=650)	0.86	0.7664	TCGA-HT-7475-01
GBMLGG(N=650)	0.3	-1.2142	TCGA-TQ-A7RO-01
GBMLGG(N=650)	0.48	-0.8084	TCGA-HT-7902-01
GBMLGG(N=650)	0.66	0.2998	TCGA-FG-A711-01
GBMLGG(N=650)	0.68	3.5994	TCGA-06-2557-01
GBMLGG(N=650)	0.28	-1.8836	TCGA-DB-5276-01
GBMLGG(N=650)	0.42	0.6425	TCGA-P5-A730-01
GBMLGG(N=650)	0.92	4.3428	TCGA-E1-A7YD-01
GBMLGG(N=650)	0.38	0.7832	TCGA-HT-A74O-01
GBMLGG(N=650)	0.04	0.6145	TCGA-HT-8015-01
GBMLGG(N=650)	0.42	-0.2159	TCGA-HT-A74J-01
GBMLGG(N=650)	0.64	3.3492	TCGA-06-0878-01
GBMLGG(N=650)	0.98	3.6219	TCGA-DH-A669-01
GBMLGG(N=650)	0.66	4.5417	TCGA-06-0129-01
GBMLGG(N=650)	0.34	-0.4719	TCGA-HT-A617-01
GBMLGG(N=650)	1.2	1.9226	TCGA-16-1045-01
GBMLGG(N=650)	0.86	3.8954	TCGA-06-2567-01
GBMLGG(N=650)	18.58	3.4088	TCGA-32-2616-01
GBMLGG(N=650)	0.5	-2.114	TCGA-HT-7605-01
GBMLGG(N=650)	0.54	0.0014	TCGA-S9-A6WO-01
GBMLGG(N=650)	1.02	3.3883	TCGA-28-5208-01
GBMLGG(N=650)	1.2	2.7292	TCGA-06-1804-01
GBMLGG(N=650)	0.58	-2.114	TCGA-QH-A6CX-01
GBMLGG(N=650)	1.18	1.2147	TCGA-14-2554-01
GBMLGG(N=650)	0.58	0.1388	TCGA-P5-A5F4-01
GBMLGG(N=650)	0.88	0.346	TCGA-DU-A76K-01
GBMLGG(N=650)	0.12	-0.3752	TCGA-VM-A8CH-01
GBMLGG(N=650)	0.44	-2.114	TCGA-HT-7609-01
GBMLGG(N=650)	1	3.623	TCGA-27-2528-01
GBMLGG(N=650)	0.38	-1.2481	TCGA-QH-A6X4-01
GBMLGG(N=650)	0.56	-1.3548	TCGA-DH-A7UV-01
GBMLGG(N=650)	1.12	2.0465	TCGA-TM-A7C3-01
GBMLGG(N=650)	0.32	2.2693	TCGA-S9-A6WG-01
GBMLGG(N=650)	3.04	3.9783	TCGA-06-5858-01
GBMLGG(N=650)	0.54	-0.5543	TCGA-FG-6690-01
GBMLGG(N=650)	0.9	-0.2498	TCGA-DU-8167-01
GBMLGG(N=650)	0.46	0.8246	TCGA-QH-A65X-01
GBMLGG(N=650)	0.7	-0.3201	TCGA-P5-A780-01
GBMLGG(N=650)	0.56	1.7229	TCGA-E1-5302-01
GBMLGG(N=650)	1.08	1.8918	TCGA-14-1823-01
GBMLGG(N=650)	0.62	0.4125	TCGA-HW-A5KJ-01
GBMLGG(N=650)	0.58	-0.6873	TCGA-R8-A6MO-01
GBMLGG(N=650)	0.74	-1.3183	TCGA-FG-7636-01
GBMLGG(N=650)	0.34	-1.4305	TCGA-CS-6290-01
GBMLGG(N=650)	0.66	2.8178	TCGA-DU-5847-01
GBMLGG(N=650)	0.14	3.5498	TCGA-DU-6406-01
GBMLGG(N=650)	1.54	2.167	TCGA-06-0743-01
GBMLGG(N=650)	0.5	1.9302	TCGA-TM-A84B-01
LGG(N=501)	0.18	-0.6193	TCGA-S9-A7J2-01
LGG(N=501)	0.8	4.5838	TCGA-E1-A7YI-01
LGG(N=501)	0.7	0.7748	TCGA-DU-7302-01
LGG(N=501)	0.4	-0.8863	TCGA-P5-A5EX-01
LGG(N=501)	0.42	0.5955	TCGA-HT-8563-01
LGG(N=501)	0.4	-1.0862	TCGA-FG-A60K-01
LGG(N=501)	0.6	2.4727	TCGA-CS-5397-01
LGG(N=501)	0.4	2.1213	TCGA-E1-5322-01
LGG(N=501)	0.08	-4.035	TCGA-HT-8558-01
LGG(N=501)	0.44	-0.3383	TCGA-S9-A6U8-01
LGG(N=501)	0.38	-3.0469	TCGA-HT-7854-01
LGG(N=501)	0.52	1.3454	TCGA-HT-7467-01
LGG(N=501)	0.48	-3.0469	TCGA-HT-7874-01
LGG(N=501)	0.66	0.3685	TCGA-S9-A6TV-01
LGG(N=501)	0.36	1.9034	TCGA-VM-A8CD-01
LGG(N=501)	0.74	0.5859	TCGA-HT-7616-01
LGG(N=501)	0.7	4.1409	TCGA-KT-A7W1-01
LGG(N=501)	0.54	-2.4659	TCGA-P5-A5F2-01
LGG(N=501)	0.48	-1.9942	TCGA-HT-7607-01
LGG(N=501)	0.46	1.2992	TCGA-HT-7873-01
LGG(N=501)	0.42	-5.0116	TCGA-HT-7603-01
LGG(N=501)	0.5	1.3846	TCGA-DB-A64P-01
LGG(N=501)	0.16	-0.394	TCGA-HW-7486-01
LGG(N=501)	0.32	-2.4659	TCGA-P5-A5F1-01
LGG(N=501)	0.34	-0.2159	TCGA-DU-7011-01
LGG(N=501)	0.54	0.0014	TCGA-P5-A77X-01
LGG(N=501)	0.46	-1.7322	TCGA-VM-A8CA-01
LGG(N=501)	0.64	1.0711	TCGA-DU-7015-01
LGG(N=501)	0.5	-0.0877	TCGA-TM-A7C5-01
LGG(N=501)	0.4	0.058	TCGA-DU-8162-01
LGG(N=501)	0.5	1.1184	TCGA-TM-A84O-01
LGG(N=501)	0.54	-0.3566	TCGA-S9-A7R3-01
LGG(N=501)	0.44	0.2642	TCGA-TQ-A7RN-01
LGG(N=501)	0.22	-0.9686	TCGA-DU-A6S6-01
LGG(N=501)	0.48	-0.2671	TCGA-P5-A735-01
LGG(N=501)	0.08	-1.7809	TCGA-HT-7691-01
LGG(N=501)	0.32	-2.2447	TCGA-FG-A6J1-01
LGG(N=501)	0.42	-0.4131	TCGA-S9-A7R7-01
LGG(N=501)	0.74	3.1892	TCGA-DU-6402-01
LGG(N=501)	0.6	-3.3076	TCGA-HT-7684-01
LGG(N=501)	1	3.3307	TCGA-HT-8104-01
LGG(N=501)	0.36	2.791	TCGA-FN-7833-01
LGG(N=501)	0.34	-1.7322	TCGA-HT-7473-01
LGG(N=501)	0.46	-0.2328	TCGA-TQ-A7RU-01
LGG(N=501)	0.52	1.0915	TCGA-DB-A4XF-01
LGG(N=501)	0.42	-2.8262	TCGA-FG-A713-01
LGG(N=501)	0.86	2.8858	TCGA-E1-A7YL-01
LGG(N=501)	0.52	1.3283	TCGA-CS-5396-01
LGG(N=501)	0.48	1.8323	TCGA-HW-8322-01
LGG(N=501)	0.34	-2.5479	TCGA-S9-A6U9-01
LGG(N=501)	0.24	0.6239	TCGA-HT-7676-01
LGG(N=501)	0.58	3.5161	TCGA-HT-7469-01
LGG(N=501)	0.52	0.1903	TCGA-HT-7478-01
LGG(N=501)	0.76	0.9343	TCGA-DU-A5TW-01
LGG(N=501)	0.6	0.4761	TCGA-S9-A6TX-01
LGG(N=501)	0.86	1.8918	TCGA-RY-A83Z-01
LGG(N=501)	0.88	-1.8836	TCGA-FG-A6IZ-01
LGG(N=501)	0.88	1.1897	TCGA-CS-4941-01
LGG(N=501)	0.32	-0.8863	TCGA-DH-A7UT-01
LGG(N=501)	0.48	-4.035	TCGA-DU-5871-01
LGG(N=501)	0.54	-1.9379	TCGA-HW-8321-01
LGG(N=501)	0.42	-0.8863	TCGA-EZ-7264-01
LGG(N=501)	0.66	1.3735	TCGA-CS-6666-01
LGG(N=501)	0.26	-0.0425	TCGA-HW-7491-01
LGG(N=501)	0.3	1.5806	TCGA-S9-A6U1-01
LGG(N=501)	1.04	-1.1172	TCGA-E1-5307-01
LGG(N=501)	0.64	3.4318	TCGA-DU-A76L-01
LGG(N=501)	0.3	-1.8836	TCGA-HW-7495-01
LGG(N=501)	0	-9.9658	TCGA-CS-6669-01
LGG(N=501)	0.54	1.5415	TCGA-HT-7481-01
LGG(N=501)	0.26	1.0711	TCGA-DU-8163-01
LGG(N=501)	7.14	2.1378	TCGA-HT-8110-01
LGG(N=501)	0.24	0.4125	TCGA-RY-A840-01
LGG(N=501)	0.1	-3.816	TCGA-VM-A8C9-01
LGG(N=501)	0.5	0.9935	TCGA-HW-8319-01
LGG(N=501)	0.74	0.7999	TCGA-QH-A6CW-01
LGG(N=501)	0.22	-0.1031	TCGA-DU-5870-01
LGG(N=501)	0.28	-0.3201	TCGA-TM-A84S-01
LGG(N=501)	0.48	-1.2481	TCGA-RY-A845-01
LGG(N=501)	0.48	0.6608	TCGA-FG-8182-01
LGG(N=501)	1.06	0.7999	TCGA-FG-6688-01
LGG(N=501)	0.8	-4.2934	TCGA-TQ-A7RP-01
LGG(N=501)	0.36	-5.5735	TCGA-HT-8113-01
LGG(N=501)	0.74	-1.4305	TCGA-HT-7689-01
LGG(N=501)	0.28	0.03	TCGA-FG-7638-01
LGG(N=501)	0.64	3.8521	TCGA-DU-7013-01
LGG(N=501)	0.28	-1.0262	TCGA-E1-A7Z3-01
LGG(N=501)	0.4	-0.013	TCGA-HT-7476-01
LGG(N=501)	0.48	-0.2498	TCGA-TQ-A7RG-01
LGG(N=501)	2.04	2.5585	TCGA-DU-A7T6-01
LGG(N=501)	0.38	1.334	TCGA-DB-A4XC-01
LGG(N=501)	1.1	3.0393	TCGA-FG-A4MW-01
LGG(N=501)	0.54	1.9786	TCGA-DH-5142-01
LGG(N=501)	0.44	-1.5105	TCGA-S9-A6U2-01
LGG(N=501)	0.68	0.1903	TCGA-TQ-A7RH-01
LGG(N=501)	0.46	-1.5105	TCGA-DB-A75M-01
LGG(N=501)	0.4	-3.3076	TCGA-HT-8012-01
LGG(N=501)	0.56	0.2998	TCGA-S9-A7QW-01
LGG(N=501)	0.56	-2.5479	TCGA-P5-A733-01
LGG(N=501)	0.32	-3.0469	TCGA-E1-A7Z4-01
LGG(N=501)	0.7	-2.2447	TCGA-DU-A5TR-01
LGG(N=501)	0.58	0.1903	TCGA-FG-8185-01
LGG(N=501)	0.46	-0.7346	TCGA-HW-8320-01
LGG(N=501)	0.46	-1.8836	TCGA-CS-6667-01
LGG(N=501)	0.56	-0.5332	TCGA-DU-5849-01
LGG(N=501)	0.7	-3.816	TCGA-DB-5279-01
LGG(N=501)	0.58	-0.5543	TCGA-CS-6670-01
LGG(N=501)	0.5	-0.9686	TCGA-DB-A64V-01
LGG(N=501)	0.8	2.2082	TCGA-DU-5854-01
LGG(N=501)	1.06	2.0254	TCGA-DH-A7UR-01
LGG(N=501)	0.98	0.7579	TCGA-S9-A6WL-01
LGG(N=501)	0.12	-1.7809	TCGA-HT-7880-01
LGG(N=501)	0.68	-1.5105	TCGA-E1-5318-01
LGG(N=501)	0.48	3.3177	TCGA-DU-6393-01
LGG(N=501)	0.38	0.8961	TCGA-DU-5853-01
LGG(N=501)	0.64	3.5411	TCGA-TM-A84J-01
LGG(N=501)	0.68	-0.8599	TCGA-FG-5962-01
LGG(N=501)	0.48	-0.9406	TCGA-F6-A8O4-01
LGG(N=501)	0.34	-1.8836	TCGA-S9-A7R1-01
LGG(N=501)	0.54	1.7912	TCGA-TM-A84M-01
LGG(N=501)	0.02	-3.0469	TCGA-HT-8107-01
LGG(N=501)	0.36	0.4016	TCGA-P5-A5ET-01
LGG(N=501)	0.72	-2.2447	TCGA-P5-A72W-01
LGG(N=501)	0.3	-3.6259	TCGA-FG-A70Y-01
LGG(N=501)	0.1	-2.9324	TCGA-TM-A84R-01
LGG(N=501)	0.34	-2.3884	TCGA-HW-A5KM-01
LGG(N=501)	0.84	4.975	TCGA-HT-7477-01
LGG(N=501)	1.06	1.0363	TCGA-FG-A87Q-01
LGG(N=501)	1	3.1458	TCGA-FG-A70Z-01
LGG(N=501)	1.02	3.1781	TCGA-FG-A4MU-01
LGG(N=501)	0.5	1.7617	TCGA-DB-A4XB-01
LGG(N=501)	0.64	-1.4699	TCGA-WY-A85D-01
LGG(N=501)	0.46	-1.6394	TCGA-FG-7641-01
LGG(N=501)	0.48	-0.6643	TCGA-DU-5872-01
LGG(N=501)	0.36	-6.5064	TCGA-FG-6689-01
LGG(N=501)	0.7	1.6466	TCGA-DB-5277-01
LGG(N=501)	0.64	-0.7346	TCGA-HT-A615-01
LGG(N=501)	0.5	1.0222	TCGA-DU-7301-01
LGG(N=501)	0.28	-1.4699	TCGA-P5-A5EW-01
LGG(N=501)	0.3	-1.0559	TCGA-HT-A5RB-01
LGG(N=501)	1.08	-0.5756	TCGA-E1-A7YN-01
LGG(N=501)	0.82	1.1117	TCGA-QH-A6XC-01
LGG(N=501)	0.62	-1.2481	TCGA-S9-A6WN-01
LGG(N=501)	1.38	-5.0116	TCGA-DB-A64L-01
LGG(N=501)	0.6	3.4997	TCGA-TM-A84I-01
LGG(N=501)	0.56	-1.3548	TCGA-QH-A6CZ-01
LGG(N=501)	0.58	-0.5543	TCGA-WY-A858-01
LGG(N=501)	0.44	-1.8836	TCGA-VM-A8CB-01
LGG(N=501)	0.64	-5.5735	TCGA-VM-A8CF-01
LGG(N=501)	0.36	-2.9324	TCGA-HT-7608-01
LGG(N=501)	0.28	-1.8314	TCGA-CS-4938-01
LGG(N=501)	0.48	-0.8084	TCGA-QH-A6X5-01
LGG(N=501)	0.48	-0.0574	TCGA-DU-8166-01
LGG(N=501)	0.36	0.8082	TCGA-HT-8018-01
LGG(N=501)	0.7	2.1509	TCGA-DU-7292-01
LGG(N=501)	0.28	-1.5522	TCGA-S9-A6TU-01
LGG(N=501)	0.06	-2.2447	TCGA-DB-A75P-01
LGG(N=501)	0.22	0.6332	TCGA-FG-6691-01
LGG(N=501)	0.84	1.9264	TCGA-DU-6399-01
LGG(N=501)	0.3	-4.6082	TCGA-S9-A7IQ-01
LGG(N=501)	0.4	-4.035	TCGA-S9-A6WI-01
LGG(N=501)	0.18	-0.0425	TCGA-DB-A64S-01
LGG(N=501)	1.2	2.1411	TCGA-FG-6692-01
LGG(N=501)	0.34	-2.5479	TCGA-HW-7489-01
LGG(N=501)	0.18	1.334	TCGA-R8-A6YH-01
LGG(N=501)	0.4	-0.6416	TCGA-HT-A618-01
LGG(N=501)	0.34	-1.3183	TCGA-QH-A65S-01
LGG(N=501)	0.48	-2.0529	TCGA-DU-7019-01
LGG(N=501)	0.68	3.7625	TCGA-DU-A7TJ-01
LGG(N=501)	0.74	-1.7322	TCGA-TM-A84H-01
LGG(N=501)	0.5	2.0183	TCGA-S9-A7R8-01
LGG(N=501)	0.42	-0.8084	TCGA-S9-A7R4-01
LGG(N=501)	0.46	-2.4659	TCGA-S9-A7J3-01
LGG(N=501)	0.36	-1.2142	TCGA-TM-A84L-01
LGG(N=501)	0.44	-0.4921	TCGA-E1-A7YH-01
LGG(N=501)	1.46	-0.2845	TCGA-P5-A5EV-01
LGG(N=501)	0.68	3.5374	TCGA-DU-A7TD-01
LGG(N=501)	0.4	-0.8599	TCGA-HW-A5KL-01
LGG(N=501)	0.26	-0.6643	TCGA-RY-A83X-01
LGG(N=501)	0.7	0.2642	TCGA-HT-7687-01
LGG(N=501)	0.2	-0.9971	TCGA-WY-A85A-01
LGG(N=501)	0.92	1.334	TCGA-DB-5281-01
LGG(N=501)	0.92	0.0854	TCGA-E1-A7YK-01
LGG(N=501)	0.72	-0.5756	TCGA-DU-A5TU-01
LGG(N=501)	0.64	1.2333	TCGA-DU-A7TA-01
LGG(N=501)	0.74	2.128	TCGA-CS-5395-01
LGG(N=501)	0.44	-0.1665	TCGA-TQ-A7RR-01
LGG(N=501)	0.44	-4.035	TCGA-HT-A5R5-01
LGG(N=501)	0.42	-2.3884	TCGA-QH-A65V-01
LGG(N=501)	0.64	0.9115	TCGA-S9-A6WP-01
LGG(N=501)	0.32	-0.7834	TCGA-S9-A6U5-01
LGG(N=501)	0.62	1.4228	TCGA-E1-A7YO-01
LGG(N=501)	0.44	0.2277	TCGA-QH-A6X8-01
LGG(N=501)	0.28	0.0014	TCGA-HT-7610-01
LGG(N=501)	0.54	-2.1779	TCGA-HT-7875-01
LGG(N=501)	0.44	-1.1488	TCGA-R8-A6MK-01
LGG(N=501)	0.52	-0.2328	TCGA-P5-A5F0-01
LGG(N=501)	0.52	-3.0469	TCGA-R8-A73M-01
LGG(N=501)	1.12	-1.1172	TCGA-S9-A6TS-01
LGG(N=501)	0.52	-0.2159	TCGA-S9-A6TW-01
LGG(N=501)	0.52	-0.013	TCGA-E1-5303-01
LGG(N=501)	0.46	4.222	TCGA-HT-7606-01
LGG(N=501)	0.3	0.9493	TCGA-DU-6408-01
LGG(N=501)	0.66	0.2642	TCGA-FG-5964-01
LGG(N=501)	0.36	-0.6873	TCGA-DB-A64Q-01
LGG(N=501)	0.48	-1.0559	TCGA-S9-A7IZ-01
LGG(N=501)	1.22	-1.4699	TCGA-S9-A6WH-01
LGG(N=501)	0.24	-1.2828	TCGA-HT-7602-01
LGG(N=501)	0.9	-0.6873	TCGA-DU-A6S8-01
LGG(N=501)	0.34	0.9268	TCGA-HT-7858-01
LGG(N=501)	1.2	0.058	TCGA-HT-7860-01
LGG(N=501)	1.04	2.9224	TCGA-DU-7006-01
LGG(N=501)	0.3	-2.3884	TCGA-TQ-A7RS-01
LGG(N=501)	0.34	0.8726	TCGA-DU-7009-01
LGG(N=501)	1.62	3.2174	TCGA-DU-7010-01
LGG(N=501)	0.4	1.0573	TCGA-QH-A6X3-01
LGG(N=501)	0.6	-0.0877	TCGA-DU-8164-01
LGG(N=501)	0.6	1.4388	TCGA-DU-7018-01
LGG(N=501)	0.3	0.7748	TCGA-RY-A843-01
LGG(N=501)	0.56	-0.013	TCGA-HT-7693-01
LGG(N=501)	1.12	0.4657	TCGA-FG-A6J3-01
LGG(N=501)	0.52	0.7321	TCGA-HT-8106-01
LGG(N=501)	0.28	0.6608	TCGA-HT-7472-01
LGG(N=501)	0.6	-1.685	TCGA-HT-7855-01
LGG(N=501)	0.34	1.683	TCGA-DB-A4XG-01
LGG(N=501)	0.84	2.167	TCGA-HT-A5RC-01
LGG(N=501)	0.64	-1.1811	TCGA-VM-A8C8-01
LGG(N=501)	0.22	-1.7809	TCGA-HT-7681-01
LGG(N=501)	0.28	-2.5479	TCGA-DU-A6S2-01
LGG(N=501)	0.6	-1.0262	TCGA-DU-7309-01
LGG(N=501)	0.66	-1.5105	TCGA-DB-A4XH-01
LGG(N=501)	0.26	-2.114	TCGA-HT-7485-01
LGG(N=501)	0.6	-0.2845	TCGA-VW-A7QS-01
LGG(N=501)	0.22	-0.4521	TCGA-VV-A86M-01
LGG(N=501)	0.68	4.298	TCGA-E1-A7YV-01
LGG(N=501)	0.26	1.4652	TCGA-HT-7468-01
LGG(N=501)	0.64	0.0014	TCGA-HT-7677-01
LGG(N=501)	0.82	1.4911	TCGA-DU-A5TY-01
LGG(N=501)	0.62	-1.0559	TCGA-HT-8109-01
LGG(N=501)	0.46	-1.5951	TCGA-HT-7479-01
LGG(N=501)	0.7	0.8327	TCGA-DB-5275-01
LGG(N=501)	0.62	-0.6416	TCGA-TM-A7C4-01
LGG(N=501)	0.76	2.4035	TCGA-DH-A7UU-01
LGG(N=501)	0.28	-1.8836	TCGA-HT-A4DV-01
LGG(N=501)	0.48	0.6332	TCGA-FG-8186-01
LGG(N=501)	0.28	1.4704	TCGA-FG-A4MT-01
LGG(N=501)	0.5	1.7575	TCGA-E1-5305-01
LGG(N=501)	0.38	-1.5522	TCGA-CS-5393-01
LGG(N=501)	0.36	-0.013	TCGA-DU-6395-01
LGG(N=501)	1.12	-2.8262	TCGA-DB-A64X-01
LGG(N=501)	0.88	3.453	TCGA-S9-A7IS-01
LGG(N=501)	4.28	-0.8599	TCGA-HT-7856-01
LGG(N=501)	0.18	-0.5332	TCGA-QH-A6XA-01
LGG(N=501)	0.44	-1.6394	TCGA-P5-A77W-01
LGG(N=501)	0.42	0.5859	TCGA-CS-4942-01
LGG(N=501)	0.9	0.7916	TCGA-CS-6186-01
LGG(N=501)	0.48	1.6187	TCGA-DU-7008-01
LGG(N=501)	1.24	0.2762	TCGA-HT-7688-01
LGG(N=501)	0.3	0.5955	TCGA-DU-A7T8-01
LGG(N=501)	0.5	-1.0862	TCGA-DU-A6S3-01
LGG(N=501)	0.18	-0.8599	TCGA-DB-A64U-01
LGG(N=501)	0.74	3.927	TCGA-HT-A61C-01
LGG(N=501)	0.36	-1.4305	TCGA-TQ-A7RF-01
LGG(N=501)	0.38	0.2154	TCGA-F6-A8O3-01
LGG(N=501)	0.38	-1.7322	TCGA-R8-A6ML-01
LGG(N=501)	0.84	1.0642	TCGA-DU-A5TT-01
LGG(N=501)	0.34	-3.6259	TCGA-QH-A870-01
LGG(N=501)	0.32	-2.6349	TCGA-DB-A75O-01
LGG(N=501)	0.24	0.9268	TCGA-HT-8111-01
LGG(N=501)	1.02	-0.3201	TCGA-S9-A7QZ-01
LGG(N=501)	0.28	1.2992	TCGA-DB-5273-01
LGG(N=501)	0.72	-1.0862	TCGA-HT-7470-01
LGG(N=501)	0.58	-1.4305	TCGA-FG-A4MY-01
LGG(N=501)	0.28	1.0363	TCGA-HT-8108-01
LGG(N=501)	0.44	2.3451	TCGA-DB-A4XE-01
LGG(N=501)	0.6	1.2271	TCGA-HT-A4DS-01
LGG(N=501)	0.62	0.8726	TCGA-DU-8158-01
LGG(N=501)	0.32	-1.3548	TCGA-HT-7474-01
LGG(N=501)	0.52	0.03	TCGA-DH-5143-01
LGG(N=501)	0.68	0.3685	TCGA-TQ-A7RJ-01
LGG(N=501)	0.66	-1.685	TCGA-S9-A7QY-01
LGG(N=501)	0.22	-1.7322	TCGA-DB-A4XA-01
LGG(N=501)	0.42	0.8408	TCGA-P5-A731-01
LGG(N=501)	1.12	2.2082	TCGA-E1-A7YE-01
LGG(N=501)	0.56	1.6374	TCGA-FG-A710-01
LGG(N=501)	0.22	-4.2934	TCGA-HT-8010-01
LGG(N=501)	0.4	-2.6349	TCGA-DU-7299-01
LGG(N=501)	0.34	0.1124	TCGA-DB-5270-01
LGG(N=501)	0.16	0.4552	TCGA-KT-A74X-01
LGG(N=501)	0.6	1.5854	TCGA-DB-A75L-01
LGG(N=501)	0.34	-2.7274	TCGA-HT-A616-01
LGG(N=501)	0.56	-0.1187	TCGA-HT-A74K-01
LGG(N=501)	0.56	-1.5951	TCGA-WY-A85C-01
LGG(N=501)	0.46	0.2277	TCGA-FG-8188-01
LGG(N=501)	0.44	0.9191	TCGA-DU-A6S7-01
LGG(N=501)	0.34	-0.2159	TCGA-DU-7294-01
LGG(N=501)	0.66	-0.1665	TCGA-DB-5274-01
LGG(N=501)	0.72	2.3394	TCGA-HT-7604-01
LGG(N=501)	0.36	-0.4719	TCGA-TM-A84F-01
LGG(N=501)	0.34	-3.816	TCGA-DB-A64O-01
LGG(N=501)	0.62	-1.7809	TCGA-HT-7884-01
LGG(N=501)	0.18	-4.035	TCGA-S9-A6WE-01
LGG(N=501)	0.3	-1.5105	TCGA-QH-A6CY-01
LGG(N=501)	1.06	2.9984	TCGA-S9-A6WM-01
LGG(N=501)	0.72	3.616	TCGA-HT-A5RA-01
LGG(N=501)	0.82	3.3731	TCGA-QH-A6CV-01
LGG(N=501)	0.2	-0.5125	TCGA-VM-A8CE-01
LGG(N=501)	1.18	3.325	TCGA-DU-5852-01
LGG(N=501)	0.94	0.2762	TCGA-P5-A72U-01
LGG(N=501)	0.58	0.2881	TCGA-DB-A75K-01
LGG(N=501)	0.66	2.0673	TCGA-DU-6410-01
LGG(N=501)	0.56	-2.5479	TCGA-QH-A65Z-01
LGG(N=501)	0.52	-2.4659	TCGA-S9-A7IY-01
LGG(N=501)	0.26	-1.2481	TCGA-P5-A781-01
LGG(N=501)	0.52	-1.3548	TCGA-TM-A84G-01
LGG(N=501)	0.68	0.1519	TCGA-HW-A5KK-01
LGG(N=501)	0.3	0.605	TCGA-E1-5311-01
LGG(N=501)	0.3	2.5924	TCGA-FG-7634-01
LGG(N=501)	0.7	-1.1172	TCGA-DU-5855-01
LGG(N=501)	0.66	0.2522	TCGA-DU-6396-01
LGG(N=501)	0.82	-1.0559	TCGA-FG-7643-01
LGG(N=501)	0.28	0.03	TCGA-TM-A84C-01
LGG(N=501)	1.04	0.3573	TCGA-WY-A85E-01
LGG(N=501)	0.62	2.5137	TCGA-DU-7298-01
LGG(N=501)	0.42	-1.3921	TCGA-TM-A84T-01
LGG(N=501)	0.52	0.2998	TCGA-FG-7637-01
LGG(N=501)	0.56	0.9568	TCGA-HT-A5R9-01
LGG(N=501)	0.56	-0.8863	TCGA-HT-A614-01
LGG(N=501)	0.56	0.5568	TCGA-QH-A65R-01
LGG(N=501)	0.66	-0.0277	TCGA-FG-A60J-01
LGG(N=501)	0.08	-3.816	TCGA-FG-8189-01
LGG(N=501)	0.04	-2.4659	TCGA-P5-A5EY-01
LGG(N=501)	0.76	1.4911	TCGA-HT-7882-01
LGG(N=501)	0.92	4.4108	TCGA-HT-8011-01
LGG(N=501)	0.5	-0.2159	TCGA-DU-6394-01
LGG(N=501)	0.5	-0.7108	TCGA-WY-A859-01
LGG(N=501)	0.22	1.1184	TCGA-WY-A85B-01
LGG(N=501)	0.42	-0.6193	TCGA-S9-A6UB-01
LGG(N=501)	0.6	0.058	TCGA-S9-A6U6-01
LGG(N=501)	0.82	2.5852	TCGA-DU-8168-01
LGG(N=501)	0.6	0.8647	TCGA-DU-7290-01
LGG(N=501)	0.36	1.1577	TCGA-DU-6407-01
LGG(N=501)	0.38	1.6327	TCGA-HT-7601-01
LGG(N=501)	0.98	3.8279	TCGA-DU-6403-01
LGG(N=501)	0.28	-0.2159	TCGA-DB-A64R-01
LGG(N=501)	0.58	3.3177	TCGA-E1-A7YQ-01
LGG(N=501)	0.94	3.1327	TCGA-DU-6405-01
LGG(N=501)	0.3	-4.2934	TCGA-HW-7487-01
LGG(N=501)	0.68	0.1519	TCGA-S9-A7R2-01
LGG(N=501)	0.38	-1.0262	TCGA-S9-A7J1-01
LGG(N=501)	0.18	-1.0262	TCGA-P5-A72X-01
LGG(N=501)	0.62	2.4492	TCGA-E1-A7YJ-01
LGG(N=501)	0.42	1.6512	TCGA-HT-7690-01
LGG(N=501)	0.64	0.7579	TCGA-HT-8105-01
LGG(N=501)	0.14	-0.5125	TCGA-E1-A7YY-01
LGG(N=501)	0.88	-0.8863	TCGA-HT-A619-01
LGG(N=501)	0.8	-1.6394	TCGA-DU-6400-01
LGG(N=501)	0.36	0.2998	TCGA-P5-A737-01
LGG(N=501)	0.64	-1.0262	TCGA-RY-A83Y-01
LGG(N=501)	8.14	1.9638	TCGA-HT-8564-01
LGG(N=501)	0.32	-0.1993	TCGA-HT-7686-01
LGG(N=501)	0.68	1.0151	TCGA-E1-A7YM-01
LGG(N=501)	0.32	-4.035	TCGA-DH-A66F-01
LGG(N=501)	0.74	1.6281	TCGA-CS-5390-01
LGG(N=501)	0.68	2.9929	TCGA-S9-A6UA-01
LGG(N=501)	0.46	3.6961	TCGA-FG-A87N-01
LGG(N=501)	0.58	0.5955	TCGA-VV-A829-01
LGG(N=501)	0.74	-0.1993	TCGA-DH-A66B-01
LGG(N=501)	0.44	0.6425	TCGA-HT-A5R7-01
LGG(N=501)	0.46	0.4865	TCGA-CS-5394-01
LGG(N=501)	0.8	0.547	TCGA-DH-A66D-01
LGG(N=501)	0.26	-0.5125	TCGA-HT-7877-01
LGG(N=501)	0.44	0.6425	TCGA-DU-6542-01
LGG(N=501)	0.32	-5.5735	TCGA-QH-A6CS-01
LGG(N=501)	0.42	-1.0559	TCGA-E1-A7YU-01
LGG(N=501)	0.46	-1.685	TCGA-W9-A837-01
LGG(N=501)	0.72	1.1184	TCGA-IK-7675-01
LGG(N=501)	1	-1.9942	TCGA-DU-7306-01
LGG(N=501)	0.8	0.3346	TCGA-QH-A6X9-01
LGG(N=501)	0.66	2.8681	TCGA-S9-A6U0-01
LGG(N=501)	0.52	-1.0862	TCGA-HT-7611-01
LGG(N=501)	0.34	0.605	TCGA-S9-A6TY-01
LGG(N=501)	0.58	-1.2142	TCGA-DU-A7TB-01
LGG(N=501)	0.9	0.2881	TCGA-IK-8125-01
LGG(N=501)	0.68	-1.5105	TCGA-WH-A86K-01
LGG(N=501)	0.42	-2.7274	TCGA-DH-5141-01
LGG(N=501)	0.44	-2.3147	TCGA-FG-A60L-01
LGG(N=501)	0.36	-2.0529	TCGA-DB-5280-01
LGG(N=501)	0.52	2.4359	TCGA-S9-A7IX-01
LGG(N=501)	0.7	1.2636	TCGA-FG-5965-01
LGG(N=501)	0.02	0.6425	TCGA-P5-A5F6-01
LGG(N=501)	0.66	-0.3566	TCGA-DU-7007-01
LGG(N=501)	0.68	-2.1779	TCGA-HW-7490-01
LGG(N=501)	0.6	2.4571	TCGA-CS-6188-01
LGG(N=501)	0.34	0.1124	TCGA-CS-6668-01
LGG(N=501)	1.16	4.4621	TCGA-DU-8165-01
LGG(N=501)	0.4	1.1316	TCGA-HT-7692-01
LGG(N=501)	1.2	4.0436	TCGA-TQ-A7RM-01
LGG(N=501)	0.7	1.5661	TCGA-DU-8161-01
LGG(N=501)	0.56	-1.5522	TCGA-P5-A736-01
LGG(N=501)	0.42	-1.6394	TCGA-DU-6401-01
LGG(N=501)	0.86	-4.2934	TCGA-HT-A74H-01
LGG(N=501)	0.4	-0.1031	TCGA-TQ-A7RV-01
LGG(N=501)	0.22	1.4335	TCGA-HT-7483-01
LGG(N=501)	0.3	-0.5756	TCGA-HT-7620-01
LGG(N=501)	0.44	-1.0862	TCGA-HT-7480-01
LGG(N=501)	0.74	4.9089	TCGA-S9-A7J0-01
LGG(N=501)	0.5	-0.6416	TCGA-TM-A84Q-01
LGG(N=501)	0.28	-0.9132	TCGA-RY-A847-01
LGG(N=501)	0.44	-1.7809	TCGA-TQ-A7RQ-01
LGG(N=501)	0.7	1.1512	TCGA-TQ-A7RW-01
LGG(N=501)	0.36	-4.035	TCGA-FG-8191-01
LGG(N=501)	0.34	0.6699	TCGA-E1-A7YW-01
LGG(N=501)	0.12	-1.2828	TCGA-DB-5278-01
LGG(N=501)	0.96	2.1444	TCGA-E1-A7YS-01
LGG(N=501)	0.26	-1.1172	TCGA-HT-7695-01
LGG(N=501)	0.9	0.9191	TCGA-DU-7012-01
LGG(N=501)	0.26	-0.7108	TCGA-HT-7879-01
LGG(N=501)	0.42	0.1776	TCGA-DU-A7TC-01
LGG(N=501)	0.02	-6.5064	TCGA-HT-7680-01
LGG(N=501)	0.44	-0.1031	TCGA-DB-A4X9-01
LGG(N=501)	0.54	-1.6394	TCGA-TQ-A7RI-01
LGG(N=501)	0.62	0.2998	TCGA-TM-A7CA-01
LGG(N=501)	0.36	-0.2328	TCGA-QH-A86X-01
LGG(N=501)	0.72	-1.2142	TCGA-DU-A76R-01
LGG(N=501)	0.58	-1.2481	TCGA-DH-5144-01
LGG(N=501)	0.54	1.1184	TCGA-E1-A7Z2-01
LGG(N=501)	0.54	-0.9971	TCGA-DU-A5TP-01
LGG(N=501)	0.26	-0.9686	TCGA-FG-8187-01
LGG(N=501)	0.6	3.8391	TCGA-E1-5304-01
LGG(N=501)	0.42	3.6725	TCGA-CS-4943-01
LGG(N=501)	0.4	2.9394	TCGA-DH-5140-01
LGG(N=501)	0.66	-1.1488	TCGA-TM-A7CF-01
LGG(N=501)	0.6	0.1903	TCGA-DH-A7US-01
LGG(N=501)	0.66	2.8897	TCGA-HT-A61B-01
LGG(N=501)	0.3	-4.2934	TCGA-E1-A7Z6-01
LGG(N=501)	0.26	1.9968	TCGA-HT-7857-01
LGG(N=501)	0.66	-3.816	TCGA-E1-5319-01
LGG(N=501)	0.66	0.1519	TCGA-DU-A5TS-01
LGG(N=501)	192.7	2.6918	TCGA-DU-6392-01
LGG(N=501)	0.3	-4.035	TCGA-QH-A6CU-01
LGG(N=501)	0.2	1.9712	TCGA-DU-6404-01
LGG(N=501)	0.8	3.4437	TCGA-VW-A8FI-01
LGG(N=501)	0.24	0.434	TCGA-HT-A74L-01
LGG(N=501)	0.44	3.3278	TCGA-P5-A5EU-01
LGG(N=501)	0.68	1.0363	TCGA-P5-A5EZ-01
LGG(N=501)	1.12	1.3167	TCGA-S9-A89Z-01
LGG(N=501)	0.48	-4.2934	TCGA-S9-A6TZ-01
LGG(N=501)	0.54	1.9073	TCGA-FG-5963-01
LGG(N=501)	0.14	-1.9942	TCGA-HT-A61A-01
LGG(N=501)	0.78	-1.2142	TCGA-S9-A89V-01
LGG(N=501)	0.72	3.4197	TCGA-DB-A64W-01
LGG(N=501)	0.46	-0.7588	TCGA-FG-A4MX-01
LGG(N=501)	0.5	1.9264	TCGA-P5-A72Z-01
LGG(N=501)	0.36	0.605	TCGA-HT-8114-01
LGG(N=501)	0.18	-2.3147	TCGA-HT-7881-01
LGG(N=501)	0.36	-4.2934	TCGA-CS-4944-01
LGG(N=501)	0.46	0.2998	TCGA-S9-A7QX-01
LGG(N=501)	0.2	-2.3147	TCGA-DU-A7TG-01
LGG(N=501)	0.7	1.6785	TCGA-DU-5874-01
LGG(N=501)	0.66	-0.394	TCGA-TQ-A8XE-01
LGG(N=501)	0.82	0.8082	TCGA-DU-7300-01
LGG(N=501)	0.62	-0.6416	TCGA-HT-7694-01
LGG(N=501)	0.24	2.4117	TCGA-HT-7471-01
LGG(N=501)	0.58	0.2642	TCGA-DB-A4XD-01
LGG(N=501)	0.44	1.8643	TCGA-TQ-A7RK-01
LGG(N=501)	0.86	0.7664	TCGA-HT-7475-01
LGG(N=501)	0.3	-1.2142	TCGA-TQ-A7RO-01
LGG(N=501)	0.48	-0.8084	TCGA-HT-7902-01
LGG(N=501)	0.66	0.2998	TCGA-FG-A711-01
LGG(N=501)	0.28	-1.8836	TCGA-DB-5276-01
LGG(N=501)	0.42	0.6425	TCGA-P5-A730-01
LGG(N=501)	0.92	4.3428	TCGA-E1-A7YD-01
LGG(N=501)	0.38	0.7832	TCGA-HT-A74O-01
LGG(N=501)	0.04	0.6145	TCGA-HT-8015-01
LGG(N=501)	0.42	-0.2159	TCGA-HT-A74J-01
LGG(N=501)	0.98	3.6219	TCGA-DH-A669-01
LGG(N=501)	0.34	-0.4719	TCGA-HT-A617-01
LGG(N=501)	0.5	-2.114	TCGA-HT-7605-01
LGG(N=501)	0.54	0.0014	TCGA-S9-A6WO-01
LGG(N=501)	0.58	-2.114	TCGA-QH-A6CX-01
LGG(N=501)	0.58	0.1388	TCGA-P5-A5F4-01
LGG(N=501)	0.88	0.346	TCGA-DU-A76K-01
LGG(N=501)	0.12	-0.3752	TCGA-VM-A8CH-01
LGG(N=501)	0.44	-2.114	TCGA-HT-7609-01
LGG(N=501)	0.38	-1.2481	TCGA-QH-A6X4-01
LGG(N=501)	0.56	-1.3548	TCGA-DH-A7UV-01
LGG(N=501)	1.12	2.0465	TCGA-TM-A7C3-01
LGG(N=501)	0.32	2.2693	TCGA-S9-A6WG-01
LGG(N=501)	0.54	-0.5543	TCGA-FG-6690-01
LGG(N=501)	0.9	-0.2498	TCGA-DU-8167-01
LGG(N=501)	0.46	0.8246	TCGA-QH-A65X-01
LGG(N=501)	0.7	-0.3201	TCGA-P5-A780-01
LGG(N=501)	0.56	1.7229	TCGA-E1-5302-01
LGG(N=501)	0.62	0.4125	TCGA-HW-A5KJ-01
LGG(N=501)	0.58	-0.6873	TCGA-R8-A6MO-01
LGG(N=501)	0.74	-1.3183	TCGA-FG-7636-01
LGG(N=501)	0.34	-1.4305	TCGA-CS-6290-01
LGG(N=501)	0.66	2.8178	TCGA-DU-5847-01
LGG(N=501)	0.14	3.5498	TCGA-DU-6406-01
LGG(N=501)	0.5	1.9302	TCGA-TM-A84B-01
CESC(N=286)	0.36	4.8812	TCGA-EK-A2RE-01
CESC(N=286)	0.52	4.8734	TCGA-IR-A3L7-01
CESC(N=286)	1.06	4.8934	TCGA-Q1-A73Q-01
CESC(N=286)	1.68	2.0604	TCGA-C5-A1MF-01
CESC(N=286)	0.66	4.2973	TCGA-EX-A3L1-01
CESC(N=286)	1.36	3.9421	TCGA-JW-A5VI-01
CESC(N=286)	1.3	4.6571	TCGA-EA-A1QT-01
CESC(N=286)	4.54	4.1302	TCGA-UC-A7PG-01
CESC(N=286)	1.92	4.5299	TCGA-EA-A97N-01
CESC(N=286)	1.74	4.4162	TCGA-EA-A3QD-01
CESC(N=286)	1.08	1.7912	TCGA-C5-A1ME-01
CESC(N=286)	1.82	4.3972	TCGA-C5-A8YR-01
CESC(N=286)	3.72	3.8964	TCGA-FU-A40J-01
CESC(N=286)	2.26	4.2563	TCGA-VS-A9V5-01
CESC(N=286)	2.78	5.1942	TCGA-MY-A913-01
CESC(N=286)	0.82	4.9542	TCGA-VS-A8Q9-01
CESC(N=286)	1.24	4.5454	TCGA-DS-A0VL-01
CESC(N=286)	1.14	3.6054	TCGA-VS-A9UU-01
CESC(N=286)	0.92	5.1002	TCGA-ZJ-AAXN-01
CESC(N=286)	7.64	4.6691	TCGA-VS-A9U6-01
CESC(N=286)	3.48	3.9534	TCGA-C5-A2LX-01
CESC(N=286)	1.2	4.6112	TCGA-C5-A1M8-01
CESC(N=286)	1.12	4.6242	TCGA-C5-A7CJ-01
CESC(N=286)	1.24	5.496	TCGA-GH-A9DA-01
CESC(N=286)	0.98	5.3118	TCGA-EA-A5O9-01
CESC(N=286)	4.22	3.3264	TCGA-Q1-A73P-01
CESC(N=286)	3.4	5.6736	TCGA-C5-A8XK-01
CESC(N=286)	0.96	4.562	TCGA-C5-A907-01
CESC(N=286)	2.9	3.1442	TCGA-VS-A9UD-01
CESC(N=286)	0.26	4.5009	TCGA-C5-A7CM-01
CESC(N=286)	0.78	4.4926	TCGA-VS-A9V2-01
CESC(N=286)	0.74	4.067	TCGA-VS-A94Y-01
CESC(N=286)	1.62	5.0674	TCGA-C5-A8ZZ-01
CESC(N=286)	6.54	4.588	TCGA-VS-A9UJ-01
CESC(N=286)	1.1	3.7389	TCGA-ZJ-AAXI-01
CESC(N=286)	2.96	3.8925	TCGA-Q1-A6DT-01
CESC(N=286)	0.42	4.6212	TCGA-VS-A9UQ-01
CESC(N=286)	0.64	5.2464	TCGA-VS-A8EG-01
CESC(N=286)	1.02	4.836	TCGA-EX-A69L-01
CESC(N=286)	23.66	5.2836	TCGA-Q1-A73O-01
CESC(N=286)	2.5	4.892	TCGA-VS-A8QC-01
CESC(N=286)	0.96	4.5583	TCGA-EA-A5ZE-01
CESC(N=286)	1.26	5.3133	TCGA-ZJ-A8QO-01
CESC(N=286)	0.9	3.8964	TCGA-JX-A5QV-01
CESC(N=286)	1.28	4.0454	TCGA-EK-A2GZ-01
CESC(N=286)	0.96	4.3992	TCGA-EK-A2R9-01
CESC(N=286)	6.66	4.1812	TCGA-IR-A3LL-01
CESC(N=286)	1.2	4.6905	TCGA-C5-A1M5-01
CESC(N=286)	0.98	4.2781	TCGA-C5-A7X8-01
CESC(N=286)	12.84	4.5192	TCGA-EA-A3HS-01
CESC(N=286)	13.36	4.178	TCGA-IR-A3LH-01
CESC(N=286)	0.86	5.1835	TCGA-C5-A1M9-01
CESC(N=286)	1.42	-0.9686	TCGA-DG-A2KJ-01
CESC(N=286)	1.12	-0.2159	TCGA-Q1-A5R3-01
CESC(N=286)	1.4	2.9262	TCGA-HG-A2PA-01
CESC(N=286)	2.9	4.8655	TCGA-VS-A9V3-01
CESC(N=286)	3.44	4.6905	TCGA-VS-A9UH-01
CESC(N=286)	0.96	3.9337	TCGA-JX-A3PZ-01
CESC(N=286)	0.8	4.2289	TCGA-C5-A1MP-01
CESC(N=286)	1.04	3.4398	TCGA-MU-A5YI-01
CESC(N=286)	2.92	5.5892	TCGA-VS-A8QA-01
CESC(N=286)	1.68	3.9346	TCGA-FU-A5XV-01
CESC(N=286)	0.8	4.5742	TCGA-EX-A8YF-01
CESC(N=286)	2.22	4.7302	TCGA-ZJ-A8QR-01
CESC(N=286)	0.96	3.3577	TCGA-IR-A3LB-01
CESC(N=286)	1.5	5.0379	TCGA-EK-A2PI-01
CESC(N=286)	0.92	4.5148	TCGA-HM-A6W2-01
CESC(N=286)	2	5.0153	TCGA-IR-A3LF-01
CESC(N=286)	2	3.9166	TCGA-VS-A8QF-01
CESC(N=286)	1.64	4.7453	TCGA-VS-AA62-01
CESC(N=286)	3	3.2959	TCGA-C5-A7UE-01
CESC(N=286)	1.7	4.1285	TCGA-DS-A5RQ-01
CESC(N=286)	1.22	4.9672	TCGA-BI-A20A-01
CESC(N=286)	18.68	5.0523	TCGA-EA-A3HU-01
CESC(N=286)	1.48	4.0807	TCGA-EK-A2RM-01
CESC(N=286)	5.66	5.0601	TCGA-DG-A2KK-01
CESC(N=286)	0.96	4.9755	TCGA-C5-A1MI-01
CESC(N=286)	1.7	2.5511	TCGA-JW-A852-01
CESC(N=286)	3.72	6.1544	TCGA-EK-A2RA-01
CESC(N=286)	1.94	4.5261	TCGA-EK-A2RB-01
CESC(N=286)	1.58	4.764	TCGA-C5-A1MJ-01
CESC(N=286)	1.28	3.7773	TCGA-C5-A1BE-01
CESC(N=286)	2.74	5.7461	TCGA-ZJ-AAXT-01
CESC(N=286)	2.82	4.298	TCGA-LP-A7HU-01
CESC(N=286)	196.12	4.5205	TCGA-2W-A8YY-01
CESC(N=286)	1.08	4.1119	TCGA-EA-A411-01
CESC(N=286)	2.68	3.5436	TCGA-C5-A1MN-01
CESC(N=286)	1.12	4.9383	TCGA-C5-A2M2-01
CESC(N=286)	0.44	3.9847	TCGA-EK-A2PK-01
CESC(N=286)	27.84	4.9556	TCGA-EA-A410-01
CESC(N=286)	2.02	4.3104	TCGA-VS-A952-01
CESC(N=286)	2.16	3.8481	TCGA-EK-A2IP-01
CESC(N=286)	9.44	5.1619	TCGA-EK-A2PG-01
CESC(N=286)	1.4	3.9118	TCGA-FU-A3YQ-01
CESC(N=286)	23.8	5.3147	TCGA-DS-A1OB-01
CESC(N=286)	4.38	4.8856	TCGA-VS-A959-01
CESC(N=286)	2.4	5.2169	TCGA-EK-A2R7-01
CESC(N=286)	3.76	4.5173	TCGA-JW-A5VJ-01
CESC(N=286)	3.96	5.2578	TCGA-C5-A7UH-01
CESC(N=286)	2.92	4.4067	TCGA-MA-AA3Z-01
CESC(N=286)	1.74	5.7874	TCGA-VS-A9UR-01
CESC(N=286)	1	5.6893	TCGA-EK-A3GN-01
CESC(N=286)	0.68	3.5086	TCGA-DS-A3LQ-01
CESC(N=286)	6.48	4.5448	TCGA-ZJ-AAXU-01
CESC(N=286)	2	5.2869	TCGA-VS-A9UY-01
CESC(N=286)	1.08	5.1111	TCGA-ZJ-AAXA-01
CESC(N=286)	2.4	4.309	TCGA-EK-A2RO-01
CESC(N=286)	5.04	4.1724	TCGA-DS-A0VM-01
CESC(N=286)	0.78	5.4182	TCGA-EX-A1H5-01
CESC(N=286)	0.92	1.2636	TCGA-FU-A3EO-01
CESC(N=286)	4	4.0688	TCGA-EK-A2RK-01
CESC(N=286)	3.84	4.2624	TCGA-C5-A1BL-01
CESC(N=286)	0.38	4.5874	TCGA-Q1-A73S-01
CESC(N=286)	2.42	5.1002	TCGA-PN-A8MA-01
CESC(N=286)	0.82	4.5436	TCGA-DS-A7WF-01
CESC(N=286)	1.3	3.2885	TCGA-C5-A7X3-01
CESC(N=286)	0.98	3.6532	TCGA-HM-A3JK-01
CESC(N=286)	1.6	4.6894	TCGA-ZJ-AAXJ-01
CESC(N=286)	2.66	4.0216	TCGA-VS-A9V1-01
CESC(N=286)	37.44	3.9645	TCGA-FU-A3HZ-01
CESC(N=286)	1.06	3.8411	TCGA-EA-A78R-01
CESC(N=286)	0.7	5.5931	TCGA-JW-A5VG-01
CESC(N=286)	1.42	4.9458	TCGA-VS-A9UV-01
CESC(N=286)	0.08	4.6843	TCGA-C5-A8YT-01
CESC(N=286)	1.02	3.867	TCGA-ZX-AA5X-01
CESC(N=286)	13.28	5.3893	TCGA-VS-A958-01
CESC(N=286)	5.64	3.6928	TCGA-VS-A8EL-01
CESC(N=286)	1.86	5.9251	TCGA-ZJ-AB0I-01
CESC(N=286)	1.78	5.3115	TCGA-VS-A950-01
CESC(N=286)	22.44	5.1044	TCGA-IR-A3LK-01
CESC(N=286)	17.38	4.281	TCGA-DS-A1OC-01
CESC(N=286)	1.22	5.0917	TCGA-MA-AA3W-01
CESC(N=286)	2.14	5.3537	TCGA-VS-A9UL-01
CESC(N=286)	0.9	4.1748	TCGA-VS-A9UO-01
CESC(N=286)	4.98	5.6162	TCGA-C5-A8XJ-01
CESC(N=286)	2.08	5.3576	TCGA-C5-A7CL-01
CESC(N=286)	1.88	4.8934	TCGA-FU-A3NI-01
CESC(N=286)	1.78	5.6273	TCGA-EA-A439-01
CESC(N=286)	0.88	5.3913	TCGA-VS-A9V0-01
CESC(N=286)	21.02	4.3695	TCGA-EK-A3GK-01
CESC(N=286)	1.08	3.7846	TCGA-C5-A7CG-01
CESC(N=286)	2	4.5868	TCGA-C5-A1BI-01
CESC(N=286)	1.2	4.7356	TCGA-HM-A3JJ-01
CESC(N=286)	2	2.5238	TCGA-C5-A7UI-01
CESC(N=286)	1.48	5.4565	TCGA-ZJ-AAXD-01
CESC(N=286)	5.06	5.151	TCGA-EK-A2R8-01
CESC(N=286)	3.26	6.1092	TCGA-VS-A9UP-01
CESC(N=286)	1.24	4.8136	TCGA-C5-A1BF-01
CESC(N=286)	0.9	3.2065	TCGA-EX-A69M-01
CESC(N=286)	0.42	4.5423	TCGA-EA-A5ZD-01
CESC(N=286)	11.9	4.0064	TCGA-JX-A3Q0-01
CESC(N=286)	2.04	4.976	TCGA-BI-A0VS-01
CESC(N=286)	2.64	3.3883	TCGA-VS-A8EJ-01
CESC(N=286)	1.2	3.9403	TCGA-DR-A0ZL-01
CESC(N=286)	8.46	5.1651	TCGA-MA-AA41-01
CESC(N=286)	1.58	5.1044	TCGA-EA-A3HQ-01
CESC(N=286)	3.72	3.991	TCGA-LP-A5U2-01
CESC(N=286)	3.32	4.3492	TCGA-EA-A43B-01
CESC(N=286)	6.12	4.2892	TCGA-IR-A3LI-01
CESC(N=286)	2.26	3.7464	TCGA-VS-A8EI-01
CESC(N=286)	2.32	3.7105	TCGA-EA-A3Y4-01
CESC(N=286)	7.02	4.1368	TCGA-UC-A7PF-01
CESC(N=286)	1.86	4.6949	TCGA-VS-A9UB-01
CESC(N=286)	1.02	4.2088	TCGA-UC-A7PI-01
CESC(N=286)	2.96	4.7318	TCGA-DG-A2KL-01
CESC(N=286)	1.8	5.3169	TCGA-JW-AAVH-01
CESC(N=286)	1.1	3.6301	TCGA-Q1-A5R1-01
CESC(N=286)	3.16	3.8075	TCGA-EK-A2PL-01
CESC(N=286)	1.72	4.7991	TCGA-Q1-A6DW-01
CESC(N=286)	1.68	4.8665	TCGA-C5-A2M1-01
CESC(N=286)	1.84	2.3981	TCGA-R2-A69V-01
CESC(N=286)	1.22	5.2653	TCGA-EA-A5ZF-01
CESC(N=286)	2.9	3.8167	TCGA-FU-A23L-01
CESC(N=286)	7.7	3.9431	TCGA-DS-A1OA-01
CESC(N=286)	0.54	4.5958	TCGA-EK-A2H1-01
CESC(N=286)	0.78	4.6938	TCGA-LP-A4AU-01
CESC(N=286)	2.64	5.2506	TCGA-VS-A9U7-01
CESC(N=286)	0.8	4.3695	TCGA-C5-A2LS-01
CESC(N=286)	2.72	5.0471	TCGA-MA-AA3Y-01
CESC(N=286)	3.18	3.6793	TCGA-DG-A2KM-01
CESC(N=286)	0.74	3.5971	TCGA-C5-A3HF-01
CESC(N=286)	0.62	2.5585	TCGA-C5-A2LT-01
CESC(N=286)	2.92	2.9544	TCGA-C5-A1BK-01
CESC(N=286)	0.64	5.3227	TCGA-UC-A7PD-01
CESC(N=286)	2.86	4.8768	TCGA-VS-A9UZ-01
CESC(N=286)	11.84	4.1946	TCGA-DS-A1OD-01
CESC(N=286)	4.7	4.4816	TCGA-C5-A8XH-01
CESC(N=286)	3.02	3.2632	TCGA-EK-A2RC-01
CESC(N=286)	1.1	4.4047	TCGA-JX-A3Q8-01
CESC(N=286)	33.68	4.5386	TCGA-JW-A5VL-01
CESC(N=286)	0.58	4.2593	TCGA-DS-A7WI-01
CESC(N=286)	6.22	5.6756	TCGA-VS-A953-01
CESC(N=286)	1.22	4.4951	TCGA-VS-A957-01
CESC(N=286)	1.36	4.4608	TCGA-JW-A5VH-01
CESC(N=286)	1.18	4.5448	TCGA-EA-A3HR-01
CESC(N=286)	1.08	4.4457	TCGA-EA-A3QE-01
CESC(N=286)	1.76	4.861	TCGA-WL-A834-01
CESC(N=286)	1.5	3.7443	TCGA-C5-A901-01
CESC(N=286)	0.8	3.1028	TCGA-JW-A69B-01
CESC(N=286)	3.14	4.3695	TCGA-FU-A3HY-01
CESC(N=286)	2.48	5.7418	TCGA-C5-A1M6-01
CESC(N=286)	2.04	4.1515	TCGA-VS-A9V4-01
CESC(N=286)	1.36	4.0532	TCGA-VS-A8Q8-01
CESC(N=286)	2.34	5.6622	TCGA-DS-A0VN-01
CESC(N=286)	1.56	2.9618	TCGA-MU-A8JM-01
CESC(N=286)	1.64	3.4411	TCGA-C5-A2LY-01
CESC(N=286)	1.76	2.4279	TCGA-FU-A23K-01
CESC(N=286)	1.1	4.4344	TCGA-EA-A6QX-01
CESC(N=286)	1.12	4.1579	TCGA-C5-A7CH-01
CESC(N=286)	2.82	3.9636	TCGA-EK-A2RN-01
CESC(N=286)	6.72	3.154	TCGA-EK-A2RJ-01
CESC(N=286)	2.38	5.054	TCGA-C5-A1BM-01
CESC(N=286)	0.78	4.9855	TCGA-Q1-A73R-01
CESC(N=286)	1.82	3.5187	TCGA-DS-A7WH-01
CESC(N=286)	0.98	5.2777	TCGA-ZJ-AAX4-01
CESC(N=286)	2.38	5.2354	TCGA-C5-A7CK-01
CESC(N=286)	3.68	4.366	TCGA-VS-A8EK-01
CESC(N=286)	1.08	3.6748	TCGA-EA-A1QS-01
CESC(N=286)	1.32	5.9542	TCGA-FU-A3WB-01
CESC(N=286)	1.06	4.8963	TCGA-FU-A3TQ-01
CESC(N=286)	0.96	4.0348	TCGA-C5-A8XI-01
CESC(N=286)	1.22	4.7762	TCGA-C5-A1BN-01
CESC(N=286)	17.48	4.9463	TCGA-IR-A3LA-01
CESC(N=286)	4.84	5	TCGA-VS-A94X-01
CESC(N=286)	8.84	3.7237	TCGA-MA-AA42-01
CESC(N=286)	2.94	3.3647	TCGA-C5-A8YQ-01
CESC(N=286)	1.92	3.3717	TCGA-ZJ-AB0H-01
CESC(N=286)	3.68	5.6502	TCGA-C5-A7X5-01
CESC(N=286)	1.32	4.9663	TCGA-VS-A9U5-01
CESC(N=286)	1.94	3.5706	TCGA-C5-A1M7-01
CESC(N=286)	1.56	3.9403	TCGA-C5-A905-01
CESC(N=286)	7.18	3.4371	TCGA-Q1-A5R2-01
CESC(N=286)	4.04	3.9838	TCGA-EK-A3GJ-01
CESC(N=286)	1.24	3.7083	TCGA-DG-A2KH-01
CESC(N=286)	1.16	4.8595	TCGA-VS-A8EB-01
CESC(N=286)	0.82	5.9158	TCGA-LP-A4AX-01
CESC(N=286)	12.98	5.3456	TCGA-VS-A94Z-01
CESC(N=286)	2.54	4.2721	TCGA-ZJ-AAXB-01
CESC(N=286)	0.88	2.8602	TCGA-C5-A1MQ-01
CESC(N=286)	1.64	3.5498	TCGA-EX-A1H6-01
CESC(N=286)	0.96	4.2721	TCGA-ZJ-AAXF-01
CESC(N=286)	1.08	4.9896	TCGA-VS-A9UM-01
CESC(N=286)	1.08	4.6854	TCGA-VS-A8EH-01
CESC(N=286)	1.98	4.5091	TCGA-BI-A0VR-01
CESC(N=286)	1.32	5.2434	TCGA-EA-A5FO-01
CESC(N=286)	20.78	3.5212	TCGA-DR-A0ZM-01
CESC(N=286)	1.26	4.7464	TCGA-MA-AA43-01
CESC(N=286)	1.12	4.1169	TCGA-C5-A7UC-01
CESC(N=286)	1.12	4.7544	TCGA-C5-A7XC-01
CESC(N=286)	2.38	3.027	TCGA-VS-A8QH-01
CESC(N=286)	0.76	4.7929	TCGA-LP-A5U3-01
CESC(N=286)	1.72	4.4297	TCGA-EA-A3HT-01
CESC(N=286)	0.8	4.0926	TCGA-IR-A3LC-01
CESC(N=286)	0.88	4.5988	TCGA-FU-A770-01
CESC(N=286)	2.24	5.0405	TCGA-VS-A8EC-01
CESC(N=286)	2.3	4.4404	TCGA-4J-AA1J-01
CESC(N=286)	7.14	0.9419	TCGA-LP-A4AV-01
CESC(N=286)	0.44	4.936	TCGA-EK-A2RL-01
CESC(N=286)	3.12	3.8729	TCGA-EK-A3GM-01
CESC(N=286)	2.92	4.4067	TCGA-VS-A9UC-01
CESC(N=286)	1.44	3.8471	TCGA-FU-A2QG-01
CESC(N=286)	5.32	4.565	TCGA-EK-A2PM-01
CESC(N=286)	2.12	3.2737	TCGA-DS-A0VK-01
CESC(N=286)	1.14	5.1819	TCGA-VS-A94W-01
CESC(N=286)	5.48	4.7453	TCGA-C5-A1MK-01
CESC(N=286)	8.34	4.391	TCGA-C5-A1MH-01
CESC(N=286)	0.46	4.4913	TCGA-C5-A0TN-01
CESC(N=286)	2.32	4.0136	TCGA-VS-A9UI-01
CESC(N=286)	1.08	5.5687	TCGA-FU-A3TX-01
CESC(N=286)	0.6	5.195	TCGA-Q1-A6DV-01
CESC(N=286)	1.32	5.7809	TCGA-C5-A1ML-01
CESC(N=286)	1.62	4.2661	TCGA-VS-A8QM-01
CESC(N=286)	0.68	3.3003	TCGA-RA-A741-01
CESC(N=286)	1.28	5.1375	TCGA-VS-A954-01
CESC(N=286)	1.7	3.4034	TCGA-XS-A8TJ-01
CESC(N=286)	1.88	4.1954	TCGA-LP-A4AW-01
CESC(N=286)	0.88	3.837	TCGA-JW-A5VK-01
CESC(N=286)	3.04	4.4868	TCGA-EK-A2H0-01
CESC(N=286)	0.54	4.7104	TCGA-EX-A449-01
CESC(N=286)	4.66	5.0299	TCGA-C5-A902-01
CESC(N=286)	1.02	3.2632	TCGA-MA-AA3X-01
CESC(N=286)	2.02	4.7049	TCGA-C5-A7CO-01
CESC(N=286)	1.14	5.085	TCGA-C5-A2LV-01
CESC(N=286)	0.52	3.0961	TCGA-VS-A9UT-01
CESC(N=286)	1.26	4.9026	TCGA-ZJ-AAX8-01
CESC(N=286)	2.66	4.3786	TCGA-C5-A1BJ-01
LUAD(N=509)	6.56	2.6715	TCGA-44-6778-01
LUAD(N=509)	4.66	3.6474	TCGA-05-4420-01
LUAD(N=509)	8.96	3.3773	TCGA-64-1679-01
LUAD(N=509)	3.68	2.1638	TCGA-49-6744-01
LUAD(N=509)	3.38	2.7161	TCGA-55-6982-01
LUAD(N=509)	7.54	2.1925	TCGA-NJ-A4YI-01
LUAD(N=509)	5.94	4.5123	TCGA-73-4666-01
LUAD(N=509)	7.7	3.3577	TCGA-MN-A4N1-01
LUAD(N=509)	3.96	3.8471	TCGA-55-7911-01
LUAD(N=509)	13.62	0.5271	TCGA-55-A4DG-01
LUAD(N=509)	4.96	3.3148	TCGA-L9-A5IP-01
LUAD(N=509)	3.54	1.7273	TCGA-73-4662-01
LUAD(N=509)	2.28	2.828	TCGA-55-6712-01
LUAD(N=509)	0.8	3.3003	TCGA-97-7553-01
LUAD(N=509)	20.54	3.1844	TCGA-49-AARE-01
LUAD(N=509)	0.54	2.7572	TCGA-50-8460-01
LUAD(N=509)	8.52	3.7836	TCGA-50-5933-01
LUAD(N=509)	4.78	2.6255	TCGA-44-6774-01
LUAD(N=509)	5.96	2.8681	TCGA-73-4670-01
LUAD(N=509)	0.9	3.6566	TCGA-55-A48Z-01
LUAD(N=509)	3.38	3.7919	TCGA-75-7031-01
LUAD(N=509)	3.86	4.0295	TCGA-44-A47A-01
LUAD(N=509)	12	4.1571	TCGA-05-4398-01
LUAD(N=509)	1.8	2.0147	TCGA-67-3773-01
LUAD(N=509)	18.56	3.0199	TCGA-64-5781-01
LUAD(N=509)	0.54	1.4388	TCGA-97-7552-01
LUAD(N=509)	13.9	2.0912	TCGA-49-AARN-01
LUAD(N=509)	0.68	3.162	TCGA-44-3919-01
LUAD(N=509)	6.74	2.6918	TCGA-99-8032-01
LUAD(N=509)	3.52	2.4279	TCGA-55-8299-01
LUAD(N=509)	6.32	0.3685	TCGA-55-A491-01
LUAD(N=509)	1.56	4.4483	TCGA-50-6595-01
LUAD(N=509)	2.14	3.1377	TCGA-95-A4VP-01
LUAD(N=509)	11.84	2.5924	TCGA-55-8302-01
LUAD(N=509)	6.64	2.97839	TCGA-44-4112-01
LUAD(N=509)	4.8	1.7316	TCGA-05-4430-01
LUAD(N=509)	3.94	3.3521	TCGA-75-7027-01
LUAD(N=509)	5.06	3.42907	TCGA-44-2668-01
LUAD(N=509)	17.7	3.5498	TCGA-55-8507-01
LUAD(N=509)	1.4	1.0293	TCGA-69-8254-01
LUAD(N=509)	12.58	3.6148	TCGA-78-8640-01
LUAD(N=509)	25.1	3.1311	TCGA-69-7979-01
LUAD(N=509)	0.88	1.5514	TCGA-55-7573-01
LUAD(N=509)	2	1.9749	TCGA-49-4506-01
LUAD(N=509)	2.12	2.8402	TCGA-05-4402-01
LUAD(N=509)	10.72	3.7646	TCGA-44-8119-01
LUAD(N=509)	3.82	3.1145	TCGA-55-7724-01
LUAD(N=509)	3.4	1.0503	TCGA-44-6776-01
LUAD(N=509)	5.32	3.0092	TCGA-49-4514-01
LUAD(N=509)	3.52	1.949	TCGA-05-4396-01
LUAD(N=509)	3.5	2.77	TCGA-55-8204-01
LUAD(N=509)	0.14	0.8164	TCGA-L4-A4E6-01
LUAD(N=509)	0.88	3.5633	TCGA-75-6205-01
LUAD(N=509)	16.24	4.0688	TCGA-62-A46O-01
LUAD(N=509)	26.1	6.0086	TCGA-78-7155-01
LUAD(N=509)	0.96	3.6077	TCGA-62-A472-01
LUAD(N=509)	4.6	2.3048	TCGA-NJ-A55R-01
LUAD(N=509)	1.42	0.8082	TCGA-62-8395-01
LUAD(N=509)	15.56	3.8085	TCGA-95-7567-01
LUAD(N=509)	1.76	3.6748	TCGA-50-5051-01
LUAD(N=509)	6.28	2.7572	TCGA-55-A48Y-01
LUAD(N=509)	6.16	0.8726	TCGA-86-A456-01
LUAD(N=509)	1.54	0.9493	TCGA-50-5068-01
LUAD(N=509)	1.86	1.3109	TCGA-NJ-A55A-01
LUAD(N=509)	1.4	0.8488	TCGA-J2-A4AG-01
LUAD(N=509)	6.28	2.6019	TCGA-05-4405-01
LUAD(N=509)	1	2.2723	TCGA-50-5944-01
LUAD(N=509)	5.28	3.5839	TCGA-86-7955-01
LUAD(N=509)	0.92	3.3731	TCGA-50-6673-01
LUAD(N=509)	4.1	3.9838	TCGA-55-7727-01
LUAD(N=509)	5.26	2.2633	TCGA-55-8510-01
LUAD(N=509)	2.06	3.2065	TCGA-MP-A4T8-01
LUAD(N=509)	8.76	3.5875	TCGA-86-8279-01
LUAD(N=509)	4.04	3.834	TCGA-55-A494-01
LUAD(N=509)	3.72	0.757842	TCGA-44-3917-01
LUAD(N=509)	2.94	4.1409	TCGA-75-5125-01
LUAD(N=509)	1.78	2.4805	TCGA-55-8615-01
LUAD(N=509)	7.12	3.3293	TCGA-MP-A4TF-01
LUAD(N=509)	2.08	3.0411	TCGA-55-6979-01
LUAD(N=509)	23	4.1595	TCGA-86-A4JF-01
LUAD(N=509)	3.22	3.9089	TCGA-86-7701-01
LUAD(N=509)	1.46	3.1311	TCGA-62-8398-01
LUAD(N=509)	4.52	1.8604	TCGA-L9-A443-01
LUAD(N=509)	4.28	4.4874	TCGA-78-8660-01
LUAD(N=509)	3.9	3.3563	TCGA-78-7148-01
LUAD(N=509)	1.76	3.1781	TCGA-67-6215-01
LUAD(N=509)	22.36	3.6172	TCGA-55-A490-01
LUAD(N=509)	8.72	4.0401	TCGA-69-7974-01
LUAD(N=509)	10.18	2.0844	TCGA-49-AAR4-01
LUAD(N=509)	4.66	1.7403	TCGA-05-4418-01
LUAD(N=509)	4.36	3.4517	TCGA-35-4123-01
LUAD(N=509)	6.72	3.4007	TCGA-55-6969-01
LUAD(N=509)	0.76	0.7916	TCGA-91-8497-01
LUAD(N=509)	2.08	2.0742	TCGA-62-A470-01
LUAD(N=509)	8.32	3.7367	TCGA-53-A4EZ-01
LUAD(N=509)	1.38	1.4756	TCGA-78-7162-01
LUAD(N=509)	0.68	2.7465	TCGA-62-A46Y-01
LUAD(N=509)	3.16	1.9638	TCGA-62-A46R-01
LUAD(N=509)	3.74	3.7529	TCGA-05-4244-01
LUAD(N=509)	13.32	4.0162	TCGA-L9-A8F4-01
LUAD(N=509)	1.84	4.018	TCGA-55-7726-01
LUAD(N=509)	0.68	3.0498	TCGA-49-4512-01
LUAD(N=509)	15.8	4.3342	TCGA-73-A9RS-01
LUAD(N=509)	1.28	2.3019	TCGA-MP-A4TD-01
LUAD(N=509)	0.74	2.7205	TCGA-75-5147-01
LUAD(N=509)	3.9	2.828	TCGA-44-7671-01
LUAD(N=509)	12.58	2.1606	TCGA-38-4631-01
LUAD(N=509)	2.5	1.4281	TCGA-NJ-A55O-01
LUAD(N=509)	6.42	3.2112	TCGA-75-6211-01
LUAD(N=509)	1.46	1.7786	TCGA-05-5420-01
LUAD(N=509)	2.46	3.4726	TCGA-55-1594-01
LUAD(N=509)	2.34	4.6029	TCGA-64-5774-01
LUAD(N=509)	6.48	3.0995	TCGA-50-5941-01
LUAD(N=509)	2.9	3.23789	TCGA-44-2662-01
LUAD(N=509)	0.46	1.0363	TCGA-97-A4M2-01
LUAD(N=509)	10.96	3.5596	TCGA-55-7995-01
LUAD(N=509)	18.1	2.5924	TCGA-95-7043-01
LUAD(N=509)	8.76	2.8502	TCGA-NJ-A4YP-01
LUAD(N=509)	0.72	0.3907	TCGA-97-A4M1-01
LUAD(N=509)	2.38	1.2992	TCGA-78-7149-01
LUAD(N=509)	4.42	2.8799	TCGA-MP-A4TC-01
LUAD(N=509)	2.6	2.3508	TCGA-97-A4M5-01
LUAD(N=509)	7.84	1.0915	TCGA-99-8028-01
LUAD(N=509)	3.42	0.8647	TCGA-67-6217-01
LUAD(N=509)	0.88	2.2633	TCGA-44-A47B-01
LUAD(N=509)	2.16	2.5213	TCGA-38-4628-01
LUAD(N=509)	5.92	3.6486	TCGA-05-4250-01
LUAD(N=509)	1.62	1.4547	TCGA-67-3774-01
LUAD(N=509)	2.84	3.0217	TCGA-80-5608-01
LUAD(N=509)	3.64	2.3337	TCGA-05-4389-01
LUAD(N=509)	0.2	0.8726	TCGA-75-6203-01
LUAD(N=509)	0.92	3.3633	TCGA-55-6981-01
LUAD(N=509)	2.7	3.5803	TCGA-55-7903-01
LUAD(N=509)	2.14	4.235	TCGA-62-8394-01
LUAD(N=509)	4.84	2.3816	TCGA-49-4488-01
LUAD(N=509)	2.56	0.8246	TCGA-78-7537-01
LUAD(N=509)	3.42	4.7066	TCGA-80-5611-01
LUAD(N=509)	4.46	2.108	TCGA-55-6972-01
LUAD(N=509)	1.54	0.9191	TCGA-97-7941-01
LUAD(N=509)	2.1	3.6793	TCGA-91-6840-01
LUAD(N=509)	10.02	2.9375	TCGA-69-7978-01
LUAD(N=509)	18.68	2.667	TCGA-50-5930-01
LUAD(N=509)	8.36	3.3235	TCGA-93-8067-01
LUAD(N=509)	5.24	2.7183	TCGA-44-A479-01
LUAD(N=509)	0.5	0.7407	TCGA-55-8087-01
LUAD(N=509)	0.84	2.9875	TCGA-86-6562-01
LUAD(N=509)	0.72	2.3451	TCGA-05-4425-01
LUAD(N=509)	1.04	3.3206	TCGA-MP-A4SW-01
LUAD(N=509)	0.76	0.044	TCGA-55-8512-01
LUAD(N=509)	3.56	0.3796	TCGA-67-3770-01
LUAD(N=509)	5.02	4.073	TCGA-50-6592-01
LUAD(N=509)	1.38	4.5473	TCGA-55-6975-01
LUAD(N=509)	1.94	-1.0559	TCGA-S2-AA1A-01
LUAD(N=509)	9.28	3.3148	TCGA-55-8511-01
LUAD(N=509)	0.78	3.7752	TCGA-05-4434-01
LUAD(N=509)	9.1	2.2452	TCGA-55-8092-01
LUAD(N=509)	0.64	0.9268	TCGA-L9-A50W-01
LUAD(N=509)	4.4	4.4263	TCGA-44-7661-01
LUAD(N=509)	0.82	1.6695	TCGA-05-4426-01
LUAD(N=509)	9.4	4.5104	TCGA-05-4390-01
LUAD(N=509)	2.94	2.6918	TCGA-64-5815-01
LUAD(N=509)	0.5	3.0074	TCGA-69-7761-01
LUAD(N=509)	4.8	3.3787	TCGA-55-8301-01
LUAD(N=509)	2.54	1.8957	TCGA-44-A4SU-01
LUAD(N=509)	10.18	2.0673	TCGA-69-7765-01
LUAD(N=509)	0.62	2.6624	TCGA-05-4433-01
LUAD(N=509)	3.16	2.7444	TCGA-55-8508-01
LUAD(N=509)	2	4.018	TCGA-50-5044-01
LUAD(N=509)	2.14	0.7233	TCGA-05-4384-01
LUAD(N=509)	2.94	2.0147	TCGA-O1-A52J-01
LUAD(N=509)	13.7	4.1812	TCGA-78-7220-01
LUAD(N=509)	0.66	2.3394	TCGA-05-4422-01
LUAD(N=509)	1.58	3.867	TCGA-44-6779-01
LUAD(N=509)	5.02	3.2096	TCGA-86-8672-01
LUAD(N=509)	1.98	1.8643	TCGA-55-6983-01
LUAD(N=509)	5.64	3.9384	TCGA-91-8499-01
LUAD(N=509)	7.28	5.0453	TCGA-91-6836-01
LUAD(N=509)	1.04	1.2147	TCGA-38-7271-01
LUAD(N=509)	2.86	2.1444	TCGA-NJ-A4YG-01
LUAD(N=509)	5.9	1.934	TCGA-73-4658-01
LUAD(N=509)	1.02	1.4859	TCGA-86-8076-01
LUAD(N=509)	3.06	2.5188	TCGA-55-6987-01
LUAD(N=509)	3.3	1.8683	TCGA-78-7152-01
LUAD(N=509)	2.52	1.6045	TCGA-55-8096-01
LUAD(N=509)	2.1	3.245	TCGA-75-5122-01
LUAD(N=509)	5.22	4.2706	TCGA-50-5931-01
LUAD(N=509)	10.04	2.6161	TCGA-49-AARO-01
LUAD(N=509)	2.68	0.8726	TCGA-44-2655-01
LUAD(N=509)	7.38	2.6418	TCGA-73-4668-01
LUAD(N=509)	4.68	4.4628	TCGA-91-6831-01
LUAD(N=509)	9.64	1.7532	TCGA-L9-A444-01
LUAD(N=509)	9.84	3.0481	TCGA-05-5425-01
LUAD(N=509)	1.08	2.37787	TCGA-44-6775-01
LUAD(N=509)	0.5	0.6517	TCGA-75-7025-01
LUAD(N=509)	0.54	2.4465	TCGA-05-5429-01
LUAD(N=509)	7.96	2.0844	TCGA-99-7458-01
LUAD(N=509)	4.6	2.7487	TCGA-97-7546-01
LUAD(N=509)	1.46	1.0433	TCGA-67-3772-01
LUAD(N=509)	4.16	2.694	TCGA-05-4395-01
LUAD(N=509)	3.34	1.949	TCGA-91-7771-01
LUAD(N=509)	0.38	2.3135	TCGA-55-6984-01
LUAD(N=509)	16.62	1.62962	TCGA-44-3918-01
LUAD(N=509)	1.48	1.6466	TCGA-50-8459-01
LUAD(N=509)	13.96	2.7508	TCGA-69-7980-01
LUAD(N=509)	1.32	3.2885	TCGA-50-5939-01
LUAD(N=509)	10.04	3.5337	TCGA-75-5126-01
LUAD(N=509)	9.16	3.6916	TCGA-50-6594-01
LUAD(N=509)	1.22	0.6517	TCGA-MP-A5C7-01
LUAD(N=509)	0.68	0.394364	TCGA-44-5645-01
LUAD(N=509)	1.74	1.816	TCGA-50-5935-01
LUAD(N=509)	2.98	2.3871	TCGA-55-7914-01
LUAD(N=509)	6.4	2.118	TCGA-55-7576-01
LUAD(N=509)	0.7	0.601848	TCGA-44-2666-01
LUAD(N=509)	0.68	0.5568	TCGA-55-7284-01
LUAD(N=509)	1.58	3.2929	TCGA-73-4676-01
LUAD(N=509)	3.66	2.9432	TCGA-78-7166-01
LUAD(N=509)	4.06	4.4582	TCGA-83-5908-01
LUAD(N=509)	13.86	2.1606	TCGA-50-5049-01
LUAD(N=509)	3.44	3.055	TCGA-44-3396-01
LUAD(N=509)	4.5	0.547	TCGA-97-8172-01
LUAD(N=509)	0.72	2.2901	TCGA-50-6597-01
LUAD(N=509)	5.04	3.9459	TCGA-69-8255-01
LUAD(N=509)	0.86	3.8935	TCGA-62-A46U-01
LUAD(N=509)	2.52	4.0171	TCGA-97-8176-01
LUAD(N=509)	19	5.8797	TCGA-86-8358-01
LUAD(N=509)	3.3	3.7571	TCGA-05-4415-01
LUAD(N=509)	7.76	1.9264	TCGA-55-7281-01
LUAD(N=509)	2.9	2.0604	TCGA-78-7161-01
LUAD(N=509)	3.38	3.3563	TCGA-49-4507-01
LUAD(N=509)	1.08	1.8604	TCGA-55-8621-01
LUAD(N=509)	2.96	3.1475	TCGA-55-6970-01
LUAD(N=509)	0.92	3.6691	TCGA-75-6207-01
LUAD(N=509)	9.64	4.0875	TCGA-55-8205-01
LUAD(N=509)	1.18	1.4388	TCGA-69-7763-01
LUAD(N=509)	5.72	3.9403	TCGA-55-7913-01
LUAD(N=509)	0.48	0.9568	TCGA-62-8397-01
LUAD(N=509)	3.64	3.5009	TCGA-73-4659-01
LUAD(N=509)	7.48	2.0979	TCGA-91-A4BC-01
LUAD(N=509)	0.98	2.651	TCGA-97-8547-01
LUAD(N=509)	0.52	2.6556	TCGA-97-8175-01
LUAD(N=509)	0.76	3.0927	TCGA-86-8075-01
LUAD(N=509)	7.62	3.0181	TCGA-55-6985-01
LUAD(N=509)	7.02	2.8974	TCGA-55-A48X-01
LUAD(N=509)	6.78	2.3106	TCGA-44-2657-01
LUAD(N=509)	7.02	3.6816	TCGA-95-7562-01
LUAD(N=509)	2.34	3.3364	TCGA-55-7725-01
LUAD(N=509)	8.08	2.036	TCGA-69-A59K-01
LUAD(N=509)	1.86	2.328	TCGA-05-5715-01
LUAD(N=509)	5.58	-0.7346	TCGA-55-A492-01
LUAD(N=509)	3.14	4.0091	TCGA-78-7145-01
LUAD(N=509)	1.74	3.0127	TCGA-86-8278-01
LUAD(N=509)	7.7	3.4517	TCGA-MN-A4N5-01
LUAD(N=509)	8.12	3.0723	TCGA-64-5778-01
LUAD(N=509)	2.54	1.3454	TCGA-J2-8194-01
LUAD(N=509)	0.72	1.7009	TCGA-55-A57B-01
LUAD(N=509)	0.52	2.1862	TCGA-38-4627-01
LUAD(N=509)	3.6	2.8219	TCGA-86-7711-01
LUAD(N=509)	2.58	1.6234	TCGA-05-5423-01
LUAD(N=509)	0.66	-0.4719	TCGA-91-8496-01
LUAD(N=509)	0.8	2.1345	TCGA-86-8280-01
LUAD(N=509)	0.52	-0.0227736	TCGA-44-6146-01
LUAD(N=509)	5.96	4.8202	TCGA-78-7146-01
LUAD(N=509)	5.48	1.9188	TCGA-35-4122-01
LUAD(N=509)	0.16	2.3898	TCGA-78-8648-01
LUAD(N=509)	0.9	3.7846	TCGA-86-7953-01
LUAD(N=509)	2.12	3.9204	TCGA-44-5643-01
LUAD(N=509)	1.84	0.7832	TCGA-73-7498-01
LUAD(N=509)	11.7	3.8521	TCGA-75-6214-01
LUAD(N=509)	1.92	2.5288	TCGA-93-7348-01
LUAD(N=509)	2.96	1.1316	TCGA-97-8174-01
LUAD(N=509)	8.52	3.3647	TCGA-55-8620-01
LUAD(N=509)	8.66	3.0533	TCGA-62-8399-01
LUAD(N=509)	2.04	3.0654	TCGA-80-5607-01
LUAD(N=509)	6.88	2.0844	TCGA-49-AAR2-01
LUAD(N=509)	0.38	1.6234	TCGA-55-6543-01
LUAD(N=509)	0.82	1.412	TCGA-49-4501-01
LUAD(N=509)	5.28	0.9191	TCGA-78-7156-01
LUAD(N=509)	2.06	0.6608	TCGA-62-A46S-01
LUAD(N=509)	12.14	3.7215	TCGA-49-AARQ-01
LUAD(N=509)	1.32	3.1955	TCGA-93-A4JN-01
LUAD(N=509)	1.12	4.86	TCGA-91-6847-01
LUAD(N=509)	1.98	2.6464	TCGA-55-6642-01
LUAD(N=509)	7.14	3.1344	TCGA-55-8203-01
LUAD(N=509)	18.18	4.1595	TCGA-44-7670-01
LUAD(N=509)	1.66	2.4831	TCGA-MP-A4TJ-01
LUAD(N=509)	0.96	3.0305	TCGA-38-6178-01
LUAD(N=509)	1.22	3.453	TCGA-86-8074-01
LUAD(N=509)	12.78	1.6187	TCGA-55-8616-01
LUAD(N=509)	6.64	2.4306	TCGA-97-A4M0-01
LUAD(N=509)	7.66	3.3134	TCGA-49-6767-01
LUAD(N=509)	5.42	3.7378	TCGA-55-1595-01
LUAD(N=509)	0.06	0.9419	TCGA-49-AARR-01
LUAD(N=509)	0.56	2.4035	TCGA-MP-A4T9-01
LUAD(N=509)	1.64	0.272212	TCGA-44-6147-01
LUAD(N=509)	24.52	2.7401	TCGA-86-8073-01
LUAD(N=509)	25.56	1.5998	TCGA-MN-A4N4-01
LUAD(N=509)	3.7	1.0915	TCGA-97-A4M3-01
LUAD(N=509)	1.34	1.8762	TCGA-86-7714-01
LUAD(N=509)	6.16	4.466	TCGA-49-4487-01
LUAD(N=509)	5.96	4.0171	TCGA-78-7542-01
LUAD(N=509)	4.46	2.5852	TCGA-95-A4VK-01
LUAD(N=509)	26.44	4.2728	TCGA-55-7994-01
LUAD(N=509)	4.48	3.7919	TCGA-49-6742-01
LUAD(N=509)	1.42	0.8408	TCGA-MP-A4T6-01
LUAD(N=509)	29.64	2.872	TCGA-55-8506-01
LUAD(N=509)	6.22	3.8116	TCGA-MP-A4TA-01
LUAD(N=509)	0.48	2.5061	TCGA-55-8091-01
LUAD(N=509)	5.04	3.1045	TCGA-91-6828-01
LUAD(N=509)	7.28	4.0679	TCGA-35-5375-01
LUAD(N=509)	5.24	1.7141	TCGA-97-A4M7-01
LUAD(N=509)	7.96	1.5064	TCGA-78-7539-01
LUAD(N=509)	1.18	1.7009	TCGA-J2-8192-01
LUAD(N=509)	2.54	4.1111	TCGA-86-7713-01
LUAD(N=509)	0.62	2.7594	TCGA-67-6216-01
LUAD(N=509)	1.48	2.0638	TCGA-44-A47G-01
LUAD(N=509)	0.08	1.5902	TCGA-55-7816-01
LUAD(N=509)	5.6	3.9421	TCGA-78-7147-01
LUAD(N=509)	3.02	1.6649	TCGA-44-3398-01
LUAD(N=509)	1.9	2.043	TCGA-78-7633-01
LUAD(N=509)	0	0.1257	TCGA-86-A4P8-01
LUAD(N=509)	2.74	3.6646	TCGA-78-7535-01
LUAD(N=509)	0.52	2.7636	TCGA-86-8671-01
LUAD(N=509)	1.32	3.7335	TCGA-91-6835-01
LUAD(N=509)	2.1	0.4865	TCGA-35-3615-01
LUAD(N=509)	0.28	1.1641	TCGA-55-6980-01
LUAD(N=509)	1.92	3.3993	TCGA-50-5936-01
LUAD(N=509)	1.14	1.6327	TCGA-73-4675-01
LUAD(N=509)	1.36	2.6185	TCGA-50-5932-01
LUAD(N=509)	1.06	1.7954	TCGA-93-A4JO-01
LUAD(N=509)	2.24	3.2722	TCGA-49-AAR3-01
LUAD(N=509)	3.66	3.6782	TCGA-78-7154-01
LUAD(N=509)	5.36	3.1045	TCGA-55-7910-01
LUAD(N=509)	2.48	2.8482	TCGA-4B-A93V-01
LUAD(N=509)	1.92	-0.5332	TCGA-91-6849-01
LUAD(N=509)	2.78	2.7868	TCGA-MP-A4SY-01
LUAD(N=509)	5.78	3.8411	TCGA-MP-A4SV-01
LUAD(N=509)	0.1	0.679	TCGA-55-8513-01
LUAD(N=509)	6.7	2.6805	TCGA-MP-A4T4-01
LUAD(N=509)	1.58	3.5754	TCGA-71-8520-01
LUAD(N=509)	2.94	3.2251	TCGA-44-7672-01
LUAD(N=509)	5.24	3.2405	TCGA-50-6593-01
LUAD(N=509)	4.5	4.4183	TCGA-69-7973-01
LUAD(N=509)	17.66	2.8562	TCGA-67-3771-01
LUAD(N=509)	2.82	3.7646	TCGA-99-8033-01
LUAD(N=509)	9.48	4.5958	TCGA-91-6848-01
LUAD(N=509)	0.98	3.0774	TCGA-93-A4JP-01
LUAD(N=509)	0.22	0.2029	TCGA-38-A44F-01
LUAD(N=509)	6.02	3.3061	TCGA-44-7660-01
LUAD(N=509)	1.16	2.8055	TCGA-69-7760-01
LUAD(N=509)	1.4	1.7446	TCGA-69-7764-01
LUAD(N=509)	0.52	1.71122	TCGA-44-2665-01
LUAD(N=509)	2.38	2.4649	TCGA-55-8505-01
LUAD(N=509)	3.7	2.828	TCGA-95-7944-01
LUAD(N=509)	26.24	3.0252	TCGA-L9-A7SV-01
LUAD(N=509)	20.62	3.1011	TCGA-55-8089-01
LUAD(N=509)	3.78	2.7868	TCGA-55-7283-01
LUAD(N=509)	12.76	2.0325	TCGA-44-8117-01
LUAD(N=509)	5.58	2.4117	TCGA-53-7626-01
LUAD(N=509)	8.16	3.0688	TCGA-86-8673-01
LUAD(N=509)	1.54	4.3986	TCGA-95-8494-01
LUAD(N=509)	0.98	1.9601	TCGA-97-8171-01
LUAD(N=509)	4.1	2.9243	TCGA-50-7109-01
LUAD(N=509)	5.28	2.1147	TCGA-44-6145-01
LUAD(N=509)	4.24	3.9365	TCGA-55-8085-01
LUAD(N=509)	10.22	2.9674	TCGA-NJ-A4YF-01
LUAD(N=509)	0.52	1.334	TCGA-NJ-A7XG-01
LUAD(N=509)	2.24	1.3791	TCGA-05-4403-01
LUAD(N=509)	1.9	1.3225	TCGA-55-8097-01
LUAD(N=509)	19	2.2573	TCGA-NJ-A4YQ-01
LUAD(N=509)	2.78	1.9968	TCGA-97-7547-01
LUAD(N=509)	7.42	3.7656	TCGA-55-5899-01
LUAD(N=509)	13.76	4.7415	TCGA-05-4397-01
LUAD(N=509)	6.3	2.3135	TCGA-44-6777-01
LUAD(N=509)	2.42	3.4116	TCGA-55-7815-01
LUAD(N=509)	3.54	2.2693	TCGA-91-6830-01
LUAD(N=509)	8.22	2.8402	TCGA-44-A4SS-01
LUAD(N=509)	2.46	1.3109	TCGA-44-7659-01
LUAD(N=509)	2.78	3.7182	TCGA-53-7813-01
LUAD(N=509)	30.36	2.081	TCGA-05-4382-01
LUAD(N=509)	2.44	3.4556	TCGA-93-A4JQ-01
LUAD(N=509)	6.38	1.7786	TCGA-05-5428-01
LUAD(N=509)	0.36	2.0076	TCGA-55-6986-01
LUAD(N=509)	0.64	-0.013	TCGA-91-A4BD-01
LUAD(N=509)	4.52	2.1798	TCGA-50-5066-01
LUAD(N=509)	10.96	3.0199	TCGA-49-AAR9-01
LUAD(N=509)	19.6	2.1894	TCGA-55-7907-01
LUAD(N=509)	21.06	2.8955	TCGA-95-7039-01
LUAD(N=509)	0.96	0.8164	TCGA-64-1680-01
LUAD(N=509)	0.88	1.2756	TCGA-J2-A4AE-01
LUAD(N=509)	2.72	2.6533	TCGA-86-8359-01
LUAD(N=509)	3.78	3.3535	TCGA-55-8614-01
LUAD(N=509)	4.4	2.8482	TCGA-55-7574-01
LUAD(N=509)	16	3.0446	TCGA-44-5644-01
LUAD(N=509)	4.08	4.1668	TCGA-MP-A4TI-01
LUAD(N=509)	2.5	1.8957	TCGA-95-7948-01
LUAD(N=509)	4.22	0.7999	TCGA-73-4677-01
LUAD(N=509)	1.08	0.4233	TCGA-50-5942-01
LUAD(N=509)	1.56	-0.8863	TCGA-78-7167-01
LUAD(N=509)	19.06	4.0833	TCGA-78-8662-01
LUAD(N=509)	9.76	3.0515	TCGA-86-8585-01
LUAD(N=509)	1.06	6.0743	TCGA-50-6591-01
LUAD(N=509)	6.14	3.6555	TCGA-MP-A4TK-01
LUAD(N=509)	6.62	3.7646	TCGA-55-7570-01
LUAD(N=509)	0.36	0.2881	TCGA-78-7163-01
LUAD(N=509)	5.04	2.4439	TCGA-05-4417-01
LUAD(N=509)	1.74	1.766	TCGA-78-8655-01
LUAD(N=509)	7.38	2.2051	TCGA-97-7554-01
LUAD(N=509)	3.46	0.4016	TCGA-49-4505-01
LUAD(N=509)	3.24	1.4335	TCGA-86-8669-01
LUAD(N=509)	5.64	2.7227	TCGA-55-8208-01
LUAD(N=509)	1.5	-0.2328	TCGA-75-6206-01
LUAD(N=509)	1.44	3.1145	TCGA-55-6971-01
LUAD(N=509)	18.26	2.043	TCGA-05-4410-01
[truncated: 9,003 more rows]
