# Supplementary material for: Targeting KIF20A: a new frontier in cancer treatment revealed by multi-omics analysis
Source: Front Immunol. 2026 Jan 21;17:1744899. doi: 10.3389/fimmu.2026.1744899 (PMC12867832; doi:10.3389/fimmu.2026.1744899)
Supplement: Supplementary file 1 [file DataSheet1.zip › supplementary material/easy_input_limma_KIF20A_KIRC_0.5.csv]

	logFC	AveExpr	t	P.Value	adj.P.Val	B
KIF20A	2.06653101578652	6.69481399872472	26.9173555323842	1.96669164966168e-101	4.03506125761088e-97	220.28445427261
TPX2	1.54338938159925	7.92535461284831	22.8666615561385	3.63160549118012e-81	3.72548249312712e-77	174.064554659699
CCNB2	1.52953656397004	6.07123211746442	21.8617972529297	4.03409137919389e-76	2.7589150942307e-72	162.549826127873
HJURP	1.73531369966292	5.76441900590262	21.7217090069677	2.0345737814356e-75	1.04358375684286e-71	160.94594428975
CEP55	1.54617091424345	6.3750731213427	21.5585738199582	1.33808871532626e-74	5.49071323446978e-71	159.078892757611
GTSE1	1.49365233266292	5.79251813444007	21.4512672979813	4.61678534123505e-74	1.57870974743533e-70	157.851250127439
CDC20	1.59593590540075	6.47796278820974	21.2776060562392	3.42282426547069e-73	8.89990332119273e-70	155.865344457746
PTTG1	1.58219316836704	6.75218306744195	21.2764127171171	3.4702552307619e-73	8.89990332119273e-70	155.851701992821
CDC25C	1.76210030955431	3.94224235511798	21.0856780534424	3.12827847141242e-72	7.13143215532984e-69	153.671948735032
SKA3	1.33574160946067	5.29523272304494	20.8755286338199	3.52036176547822e-71	7.22272623423167e-68	151.272223567214
CENPA	1.62208607277528	4.2088259388633	20.6688251259422	3.79874623269766e-70	7.08535240511436e-67	148.914040825662
UBE2C	1.84461903802996	6.4269336996367	20.4307484161072	5.86310887925129e-69	1.00244504062999e-65	146.200965226062
KIF4A	1.42347566474907	6.35372525618352	20.2406139673324	5.20151963112028e-68	8.20919832859191e-65	144.036814469251
PIMREG	1.5565245075618	4.87884257063109	20.2248116433453	6.23549072127434e-68	9.13811165202755e-65	143.857059612652
PLK1	1.55936804300749	6.29347606951124	20.1522922690049	1.43258973859779e-67	1.95949624445406e-64	143.032362728988
MYBL2	1.90609856097004	6.40935166473596	20.0958854377097	2.73522037133054e-67	3.5074072724118e-64	142.391161961156
DLGAP5	1.65581363126592	5.53497473401124	20.0609963040783	4.0800532527343e-67	4.92414426978528e-64	141.994679953949
CDCA3	1.50952826065918	5.56740175544944	19.994767537211	8.71427735313519e-67	9.93282380301526e-64	141.242305857132
BIRC5	1.70043368882397	5.85860381645693	19.9718680626476	1.13278678452888e-66	1.22323086621995e-63	140.982241027427
TOP2A	1.51115073549064	8.56240290229588	19.906777778359	2.38698402657698e-66	2.448687563664e-63	140.243248381344
RRM2	1.55013476047566	7.77639476806554	19.8713965702329	3.57883190574735e-66	3.49651877191516e-63	139.841695135088
CENPF	1.46100732185768	7.84424752872285	19.8466194347955	4.75214715655493e-66	4.43180923686534e-63	139.560551581522
CDCA8	1.24890130277528	6.2301609082191	19.8123005861474	7.03762677598719e-66	6.27786906795344e-63	139.171222553037
FOXM1	1.43929305445693	7.61459016755805	19.6568355563182	4.1630067512823e-65	3.55885039650246e-62	137.408801232886
KIF2C	1.4360560386779	6.21862603692322	19.614152571726	6.77941107414908e-65	5.56372708033267e-62	136.925295727957
MKI67	1.5146821407191	8.59251895297378	19.6094919953317	7.15010649499906e-65	5.64225903684214e-62	136.872511363988
NCAPG	1.39888554305618	6.58965559146067	19.546310874264	1.47116221840631e-64	1.11791982352009e-61	136.15713375956
BUB1B	1.44445867631086	6.00656703331648	19.4472532675836	4.55628887866847e-64	3.33862067584432e-61	135.036280845683
AURKB	1.64714269251685	5.16779679423596	19.4061098420058	7.28461351294566e-64	5.15373846362435e-61	134.57100896683
KIF14	1.55342783275655	4.83984000324719	19.3526687470545	1.33970096641725e-63	9.16221490932756e-61	133.966912866176
NDC80	1.3175348531985	6.18884299769288	19.2231923048347	5.85548461267418e-63	3.87538638058826e-60	132.504491182257
CDK1	1.16760860296255	7.30513595941011	19.0186609239628	5.99619654565399e-62	3.84449889147447e-59	130.197873078066
HMMR	1.5011182990824	5.88670445353745	19.006197180928	6.90841344692818e-62	4.29514905123107e-59	130.057457848906
KIF23	1.28663511325843	6.3275584338015	18.9979859563291	7.58389956341541e-62	4.57643727478217e-59	129.964960409319
SKA1	1.35136227792135	4.70961916118165	18.9698621131569	1.04383284073816e-61	6.11894811240708e-59	129.648208820436
NEK2	1.51477709134457	5.20426851371723	18.9022162906392	2.24996928227917e-61	1.28229499345894e-58	128.886694388023
KIF18B	1.626595731397	5.3165917685824	18.8135500610568	6.15206757293345e-61	3.41140460523988e-58	127.889337052835
ASPM	1.68036587949438	6.62135067271348	18.6107777888293	6.11660851583779e-60	3.30248570840642e-57	125.611966459113
CDCA5	1.16242136338202	6.54119331433146	18.6038166089733	6.61782734148101e-60	3.48148624526066e-57	125.533873395258
DEPDC1	1.51148358210862	5.39948569224906	18.5360078039838	1.42483362171146e-59	7.30832785416351e-57	124.773487567447
CCNA2	1.14455483485768	6.8933727486573	18.2302806617382	4.48861225187769e-58	2.24616725784816e-55	121.352597999728
KIF11	1.10389364661798	7.29821191091948	18.1189733163656	1.57122205132793e-57	7.67541972073696e-55	120.110303400055
IQGAP3	1.58203606833333	7.01036334712172	18.0694060088518	2.74346370337141e-57	1.30901499539701e-54	119.557652566498
BUB1	1.56500866605243	6.34998329	17.9842547462043	7.14118819967665e-57	3.32990359756286e-54	118.60909201055
NUF2	1.47043022762172	5.05847836348876	17.6895420085717	1.94109274526057e-55	8.85008885655801e-53	115.334526031501
CDKN3	1.28028922193258	5.19851914994757	17.5746292924105	7.00927619127098e-55	3.12628955687623e-52	114.061432115221
SHCBP1	1.28330788047191	6.18775684791386	17.5448386239236	9.77422101179709e-55	4.26675941487321e-52	113.73173962066
PRC1	0.920680168677902	8.07527209773595	17.2919754796631	1.63378922281972e-53	6.98342780929002e-51	110.939340884699
TTK	1.36346408041573	5.17351204095693	17.279787381634	1.87080674626643e-53	7.83333510472415e-51	110.805025334055
ANLN	1.57834040131835	7.40735309209738	17.2084676101396	4.13109151527748e-53	1.69515209237896e-50	110.019594035575
KIFC1	1.22235500272659	6.56436390240824	17.1023992269749	1.33962984588574e-52	5.38925206824269e-50	108.853177168339
CCNB1	1.01785265882022	7.75096111525281	16.8640792051598	1.86906421073809e-51	7.37453661763717e-49	106.240042545952
MELK	1.35590975205618	5.82223227115918	16.8589435721855	1.97805546505216e-51	7.65731395782549e-49	106.183850669789
NEIL3	1.52165552776405	3.82195813525281	16.7181673806577	9.33421276155514e-51	3.54648228201531e-48	104.645556656019
CKAP2L	1.34990550234831	5.12747192096816	16.679178753372	1.43349785318234e-50	5.34746826431676e-48	104.220216980757
TROAP	1.57337327076779	5.21920713023408	16.6486505508968	2.00535971895764e-50	7.34713667033106e-48	103.8873894828
ERCC6L	1.09417599045318	4.15147055240262	16.6347774477994	2.33571360382379e-50	8.40733965081626e-48	103.736203484516
PBK	1.34026808345693	5.4708007472603	16.5167228853245	8.53670894419691e-50	3.01978719669117e-47	102.45127449717
SGO1	1.23950485564045	3.51572927764045	16.4120049739902	2.68851304131804e-49	9.34919018113936e-47	101.31394691653
ARHGAP11A	0.988782953610489	7.07821211873034	16.3485206092892	5.38343151512729e-49	1.81810059369265e-46	100.625592471375
LMNB1	0.992825126779024	8.34556074300374	16.3481467491652	5.40547527490627e-49	1.81810059369265e-46	100.621541325665
EXO1	1.2860481094794	4.86210886614045	16.0782812221267	1.02415511347933e-47	3.38912749407345e-45	97.7053500400882
NCAPH	1.22076149797004	5.64113919096255	15.9358357672449	4.80611952041644e-47	1.56519292381562e-44	96.1727563501408
UHRF1	1.26006902459925	6.20596246574532	15.8952826646209	7.4570535596818e-47	2.39056824818737e-44	95.7373096564414
ASF1B	1.04814879640075	7.02587133103933	15.7580603927148	3.28722562264284e-46	1.03760012461174e-43	94.2667826674173
SPC25	1.27343215111985	4.8124780359794	15.6607962485442	9.38167468996563e-46	2.91642150930341e-43	93.2272451887728
TACC3	0.911964187846444	8.28161477268727	15.5487908807271	3.1296131832619e-45	9.58362293746036e-43	92.0330814087601
PCLAF	1.14859730516479	6.4680763609382	15.4553159279428	8.53258732949317e-45	2.5744572682237e-42	91.0389260340839
AURKA	0.962866414411984	6.78942839240075	15.4366495398685	1.04219363370663e-44	3.09894011344331e-42	90.8406692393842
CENPE	1.31258244659925	5.72409155537828	15.3527377927153	2.55835537196577e-44	7.49853959523167e-42	89.9505619803824
RAD51	0.969444646722848	5.33463473285581	15.3281177166846	3.32843289567669e-44	9.61823348177445e-42	89.6897523895326
UBE2T	0.964422145700374	5.76440008205618	15.2443373709644	8.13951546396695e-44	2.31942276075292e-41	88.8034461644891
PKMYT1	1.26744976292884	5.26342235506742	15.0085247506461	9.98278103159942e-43	2.8057084715798e-40	86.3190574440345
DEPDC1B	1.26687651488764	4.90673142296067	14.9510913908932	1.83393150487333e-42	5.08469901155217e-40	85.7163168935755
TICRR	1.18612980645693	4.82951933138951	14.8856783341182	3.66199585096159e-42	1.00177558498905e-39	85.0309756107635
TRIP13	1.00066512725468	6.55312309109551	14.8465938470685	5.532415686675e-42	1.49353385057251e-39	84.6220688169341
KIF15	1.30414224470786	4.54657897884457	14.7867895354123	1.03929323291522e-41	2.7692440597041e-39	83.9972462405982
CENPW	0.957728190397004	5.30186519605243	14.7779788222551	1.14035778484952e-41	2.99957957330226e-39	83.9052820297866
OIP5	1.01966606832584	4.34979416131648	14.7742728698123	1.18574255562242e-41	3.07947848274749e-39	83.8666069429362
FANCI	0.690557999176031	8.19098983944195	14.6832817255914	3.08738755627794e-41	7.91799131151931e-39	82.9182995061976
STIL	0.84367493662547	6.26517770871348	14.6002808609362	7.37506038687067e-41	1.86807548095587e-38	82.0554178866802
POLQ	1.23227605410487	4.67005338356929	14.4979060481222	2.15263485232428e-40	5.38604991038259e-38	80.9939960532008
CCNF	0.855268393876404	6.4941960103764	14.4255399095515	4.58111976883795e-40	1.13241969032829e-37	80.2456464019418
E2F7	1.29692411145318	4.78256040866667	14.2877501169946	1.92109814850434e-39	4.69228222772185e-37	78.8252675118437
E2F2	1.06460218878652	5.21965749402247	14.2667402515866	2.38918796213375e-39	5.76693757871742e-37	78.6092198464989
BLM	0.965595317119848	5.32423984525655	14.1569896149298	7.44642357492406e-39	1.77649154054322e-36	77.4829441792637
KIF18A	1.12117656043071	5.39579223490075	14.1357973792382	9.27008061597828e-39	2.1861407356095e-36	77.2659164637649
ESCO2	1.10070328328464	4.60769496167228	14.0588352535852	2.05137509146842e-38	4.78273440359746e-36	76.4789930791293
MCM10	1.06376585011985	4.91181087525843	13.9344878786173	7.37229546884757e-38	1.69952119252074e-35	75.2117187078779
CDC45	1.27235591830337	5.10398989347753	13.908961225436	9.58015809457536e-38	2.18395670696003e-35	74.9522090166462
MND1	1.13329175239326	3.81474684405056	13.8744282004788	1.36499528581811e-37	3.07753937133298e-35	74.6014904400955
DDIAS	0.91854777859925	4.54003064329963	13.7463214403134	5.0580673742033e-37	1.12800400344053e-34	73.304004728442
EPR1	1.3081389754382	5.77402283697378	13.6647127587826	1.16166688456347e-36	2.56278703984825e-34	72.4804304073648
E2F8	1.38204411020599	4.79944825251124	13.5537530454906	3.58442930104321e-36	7.8235889329259e-34	71.3644255863165
TK1	1.1370623301648	8.41907075978652	13.503647937393	5.9533749467966e-36	1.28574098719396e-33	70.8619240524835
MTFR2	0.9801328572397	4.23800816314794	13.4500143819305	1.02373826278376e-35	2.18792061849316e-33	70.325041852905
APOBEC3B	1.12885087435206	5.93562502072659	13.1619909582981	1.84773417913385e-34	3.90824352095765e-32	67.4600240705795
ATAD2	0.74098963454307	8.0565238723015	13.1009181158873	3.39881010165245e-34	7.11565171995953e-32	66.8565357294522
CDC6	0.972084693385771	6.47126302003745	13.0894854597837	3.80896568698215e-34	7.89379282826392e-32	66.7437233651919
CDCA7	1.35121569007116	5.83993233659363	13.0235184220442	7.34319688000898e-34	1.50660370387144e-31	66.0937753065811
HASPIN	0.941981079172285	3.90382828736891	12.9830388386668	1.09763479491654e-33	2.22972010765374e-31	65.6957817924234
EME1	1.04944442936704	4.60246605058614	12.9681768988037	1.27198607676295e-33	2.55856258205347e-31	65.5498204429125
POC1A	0.747031886745318	5.43719060414045	12.9380747311472	1.71414089741105e-33	3.41446881477501e-31	65.2544479210821
CENPM	1.05896033751311	5.58879163805993	12.9250585197581	1.9499461049451e-33	3.84683117645757e-31	65.1268388685502
RAD54L	1.07535812595506	5.03017499284644	12.8665498949024	3.47761685575964e-33	6.79526333615433e-31	64.5540557549578
ADAM12	1.9501722586367	7.12975492729963	12.7761948879837	8.4751332298022e-33	1.64041800448917e-30	63.6721844159821
WDR62	1.01628333027341	5.11628852728277	12.7704481578799	8.96817346736584e-33	1.71962630869107e-30	63.6162067387122
SPC24	1.07395274829214	2.7775749890824	12.7084866367549	1.64861047300208e-32	3.13190195135034e-30	63.0135009777174
CCNE1	0.968926233089888	4.77067599576592	12.4616148792436	1.83599165796693e-31	3.45587530701904e-29	60.6278039457992
RHNO1	0.489541344876402	8.89761914420974	12.4467796324483	2.12043224974877e-31	3.95499167891778e-29	60.4852495643312
CENPH	0.652565227172285	6.43645816166105	12.327873322822	6.70418840865849e-31	1.23918768991393e-28	59.3460324477004
NUSAP1	0.819316952044947	8.54412170883521	12.2337225603882	1.66086598382423e-30	3.04249887411801e-28	58.4482936925186
KPNA2	0.630989675277155	9.41341647196817	12.1703676353798	3.05154457605974e-30	5.54057876699272e-28	57.8463635337845
IL20RB	2.65896504613858	6.35857383386704	12.1250582998169	4.70968023038589e-30	8.47618502516029e-28	57.4169620164214
C1QTNF6	0.915264919382023	8.68716706871348	12.1198268983558	4.95139097497927e-30	8.81475285300944e-28	57.3674416927347
DLX4	1.42959367890637	3.54053988332959	12.1191463880539	4.98372730393866e-30	8.81475285300944e-28	57.361000886377
NR3C2	-1.11702958643446	8.02473636384644	-12.0954798985149	6.24909781685434e-30	1.09583538383248e-27	57.1371327254024
HROB	0.739524586303371	5.1813789126161	11.9136345763517	3.5257098884688e-29	6.13025337133173e-27	55.425344101342
ZWINT	0.64474824933708	7.66745652932022	11.8993356420403	4.0370222865014e-29	6.96030136572682e-27	55.2913740363264
FAM72B	0.832005864719101	5.08413319872659	11.8676845283358	5.44636100428611e-29	9.31191572707818e-27	54.9951583824236
C1R	1.53176305581274	11.9823540319963	11.8403481228602	7.05123669468244e-29	1.19562167987438e-26	54.7396913409172
KDELR3	1.24273535085019	8.34211693964981	11.8336418420842	7.51204301782084e-29	1.26331628357894e-26	54.677071388005
FAM83D	0.889931780543069	6.48189899766479	11.8070966990678	9.64926238109155e-29	1.60954403473866e-26	54.429408578732
KNL1	1.15272733302996	5.31357471756742	11.7858770478343	1.17846067568972e-28	1.94987723251016e-26	54.2316652293311
RAD51AP1	0.761811002573034	6.06621846905431	11.7730424552194	1.32979556908661e-28	2.18267325527601e-26	54.1121620937591
IGF2BP3	1.87907855827341	5.0009088078633	11.7099236048549	2.40628019715886e-28	3.91822625437368e-26	53.5255724180454
PLEKHA8P1	0.593000503831461	6.02053901589326	11.6782822408337	3.23713433993189e-28	5.22962876003013e-26	53.232214284499
CRY2	-0.664582781363292	10.642433373236	-11.638579850548	4.69360808986231e-28	7.52334040466446e-26	52.8647830010194
GRIN2D	1.12055281420599	4.60624980414419	11.6179396408769	5.6919399273571e-28	9.0528318984175e-26	52.6740581968528
GALNT2	0.782377967569291	11.1658045380393	11.6092520697441	6.17286422787636e-28	9.74220425871841e-26	52.5938412322022
ORC1	0.929982875209739	5.02718317641386	11.5647566595079	9.3468671361606e-28	1.46389063383669e-25	52.1835513491178
CENPI	1.04046244526217	3.43345436736891	11.5551365509351	1.02227682394436e-27	1.58894345430806e-25	52.0949683328957
C1S	1.59577872225093	12.2767432097809	11.5160806466864	1.46997719242781e-27	2.26763323737154e-25	51.7357901019243
COL22A1	2.16175771205618	4.8259545334588	11.5032144434107	1.65655934488096e-27	2.53639015514348e-25	51.6176254043323
DTL	0.882250544262171	6.80352969877528	11.4438385070121	2.87249765381435e-27	4.36555810098586e-25	51.0733392129661
MAD2L1	0.704319332531835	6.90624881882772	11.4140081892239	3.78515148365221e-27	5.7102906610362e-25	50.8005325319271
JPT1	0.716754148790262	9.52738658754869	11.3801802108809	5.17297537856082e-27	7.74700261619943e-25	50.4916877910762
GINS1	0.650066512483147	6.66891963910674	11.3735501854206	5.49920795801933e-27	8.1758876575857e-25	50.4312217542337
GPR19	0.872627327498128	3.31969246395506	11.368152823586	5.77982987474536e-27	8.53127838418349e-25	50.3820134509644
ORC6	0.890149910966294	5.08280864696629	11.3285890871499	8.32089438484075e-27	1.21942707209841e-24	50.021740774314
STMN1	0.544908285835209	10.1958385595393	11.2639970416415	1.50601420393892e-26	2.19141088100814e-24	49.4352058580572
BASP1	1.16005347962921	8.09153180432022	11.2607826901927	1.55105825509348e-26	2.24106071970091e-24	49.4060712577736
PLIN3	0.581944451861428	10.3053270319307	11.2497643050304	1.71587216033299e-26	2.46185658136727e-24	49.3062403141804
EZH2	0.693596767007492	7.01138629479588	11.2434053002153	1.81879655925684e-26	2.59140618099116e-24	49.2486525241045
SGSM1	-1.25571279577903	7.06929471642509	-11.2005561585303	2.6917456949436e-26	3.80872733952813e-24	48.8611289312776
NCAPD2	0.483101181404496	9.78059596463109	11.193881504358	2.8610056791184e-26	4.02049681633371e-24	48.8008461013032
PARPBP	0.723606135760299	5.55101020607865	11.1894219840045	2.97994712105239e-26	4.15915476752598e-24	48.7605818434754
PLK4	0.673284917149812	5.88098199733521	11.1835982359651	3.14270445510885e-26	4.35668022334246e-24	48.7080151239128
LGALS3BP	0.784078693014983	13.2684793302191	11.1329717817979	4.98613193564845e-26	6.86580328346974e-24	48.2517608994834
PSRC1	0.722490073756553	5.97144353914045	11.1246492528405	5.37854469979436e-26	7.35677344037872e-24	48.1768797147953
CAPZA1	0.404146822149814	11.3953847604794	11.0995021914723	6.76061817671564e-26	9.18593398223012e-24	47.9508328644135
FAM72D	0.818838176149813	4.10330166641573	11.0595167099593	9.71923600935582e-26	1.31190503423654e-23	47.592059950884
CDT1	0.901226747494383	6.5732422743427	11.0373049498584	1.18864840729252e-25	1.59395420734775e-23	47.393112631239
FANCA	0.974886513164795	6.82160876122285	11.011963009059	1.49507505138567e-25	1.991847716187e-23	47.1664346951827
FBXO43	0.903718318681647	3.12375111684644	10.9588440097708	2.41544447007762e-25	3.19726930274726e-23	46.6923596241565
BMP1	0.805520342101124	10.0143001540356	10.9412642887218	2.83014363562204e-25	3.72218313923445e-23	46.5357826299174
DGKG	1.1055556813633	6.13081410838202	10.936483081872	2.95468727416799e-25	3.86123049707673e-23	46.493225380524
ARPC3	0.421588746651688	11.8654960582584	10.9301430060146	3.12827364899038e-25	4.06220192761617e-23	46.4368108463568
CASP4	0.514799832228464	10.027960991088	10.9144065277032	3.60416521615309e-25	4.6507331911832e-23	46.2968756960564
GFPT2	1.82931394121348	6.75793340168914	10.8939331721307	4.33246243194973e-25	5.55557073226954e-23	46.1150093501704
P3H1	0.586391555340821	9.67983541195131	10.8924569746014	4.39030245931354e-25	5.59477239489043e-23	46.1019045397907
MCM6	0.43926080461423	9.32074801062547	10.8284431596558	7.79450751406913e-25	9.87159942383681e-23	45.5347133763047
CENPN	0.55226241583146	7.4772615547809	10.8220562271184	8.25299636550599e-25	1.03881427258335e-22	45.4782390675959
PLTP	1.38559389862547	10.4307227815037	10.7954744080617	1.04670520949526e-24	1.30934147788624e-22	45.2434267448423
SMC4	0.476621239411983	9.61317621688951	10.794804620243	1.05298700517244e-24	1.30934147788624e-22	45.2375148936253
FAM47E	-1.05465912834831	5.77096753697566	-10.7849972196527	1.14937560459454e-24	1.4205867035823e-22	45.150977192329
ADAMTS14	1.48006425014607	5.0479811084588	10.7648747306518	1.37543883322982e-24	1.68981308630995e-22	44.9735797601085
OSBPL1A	-0.547060169801496	10.5654429027846	-10.7526342004828	1.53402184586483e-24	1.87342417926243e-22	44.8657726015027
SRPX2	1.69898668517228	5.77662309361985	10.7411381842084	1.69945067448833e-24	2.06317334251344e-22	44.7645943477461
RCC2	0.462308581936327	10.9716544959232	10.7223782650829	2.0082824377294e-24	2.4237606338173e-22	44.5996346851685
SLC38A5	2.01855234851311	5.78493036899813	10.7080215884569	2.2817418300676e-24	2.7376898904969e-22	44.4735189205591
UBE2S	0.799463682374533	6.98070936549064	10.6841999590044	2.81939659548521e-24	3.36311395055639e-22	44.2644988429937
LIMK1	0.716196156749064	9.38980333458427	10.676994887089	3.0055477780704e-24	3.56444067992315e-22	44.2013379517649
MOCOS	1.86551149607491	5.26863464585019	10.6320825616634	4.47448815036714e-24	5.27603870006222e-22	43.8082501561761
SH3BGRL3	0.724784144329586	11.6479919389213	10.6034029602883	5.76579535843605e-24	6.75981847823042e-22	43.5577986414976
BID	0.515918265086142	8.82853045094757	10.5692895872074	7.79098098913673e-24	9.08224755421126e-22	43.2604682151618
FAM225A	0.989393039011237	3.22983808591386	10.5444499718937	9.69653201621277e-24	1.12397597387931e-21	43.0443603115077
STEAP3	1.4534602548015	8.91813311461798	10.5386279086476	1.02062968956816e-23	1.17641906409381e-21	42.9937556192692
CENPK	0.811499921329587	5.30690867428652	10.5374386629689	1.03136525512465e-23	1.18215200778729e-21	42.9834210807546
CKAP4	0.568931968382023	10.6219160720674	10.5357973301735	1.04636632874938e-23	1.19268322038617e-21	42.9691591593486
RNASE2	1.18539973445318	4.39605320315918	10.5307944437671	1.09344037173814e-23	1.23945392856086e-21	42.9256968771469
TRIM36	0.895711916569288	5.22024040937453	10.5151154107172	1.25502524686998e-23	1.41479961483689e-21	42.7895736649854
COLGALT1	0.507286844846444	11.4789994051461	10.5004021191324	1.42814095576967e-23	1.60115672073915e-21	42.6619556708838
F2	2.59041175106367	3.21719057270412	10.4967051241333	1.47524462294281e-23	1.64497793091944e-21	42.6299076253541
ZP1	1.69917485817603	1.94391274005056	10.4826511260083	1.66881792116224e-23	1.85076417775598e-21	42.508145650348
NUDT1	0.629292331610486	7.24205180215356	10.4763219154377	1.76403770643553e-23	1.94584739908267e-21	42.453345178135
SGO2	0.621178703258428	6.34145007092135	10.4657590978546	1.93511034823511e-23	2.12313684570801e-21	42.3619371077711
EMX2OS	-1.37368298042322	10.2259761129195	-10.4377172862353	2.47340556849159e-23	2.69930117280542e-21	42.1195643328097
SAA1	3.35159197552809	4.9853955962397	10.4258120538646	2.74468584216212e-23	2.97950896421377e-21	42.0167938044261
TUBA1B	0.469991780191011	13.8403838083165	10.4190189520495	2.91250886294937e-23	3.14504970216485e-21	41.9581878051903
AVEN	0.459853784074905	7.30115189280524	10.4157850051104	2.99594477112987e-23	3.21820936488332e-21	41.9302964912921
ARPC1B	0.611080204146065	11.4013313780618	10.4139460350497	3.04444426960012e-23	3.253274118718e-21	41.9144387640596
CHEK2	0.625592593269662	6.81788121717416	10.39530196599	3.58236745331913e-23	3.80826077926159e-21	41.7537724655784
TEDC2	0.912826701565543	4.06283208014607	10.3878348714925	3.82338416372623e-23	4.04352437562737e-21	41.6894777406941
TUBB	0.39757063188015	13.6120875287491	10.3763834761071	4.22463070275548e-23	4.4449614424838e-21	41.5909359553665
SERPINF1	1.3479457489588	9.29974501396629	10.3740924750889	4.30978830012178e-23	4.51142482416319e-21	41.5712300241629
CDS1	-0.829249345179774	8.71068671995318	-10.3646230428025	4.68022827174563e-23	4.87432707875153e-21	41.4898097563225
FKBP11	0.833989542131082	8.70682620379963	10.362159194446	4.78168810630561e-23	4.95484317560971e-21	41.4686331232
IMPA2	-0.798518893726591	11.3922122550581	-10.3539381621584	5.13628669235912e-23	5.29553739030814e-21	41.397997983638
TIMP1	0.983012385243445	12.850695308161	10.2946054062907	8.5980240765497e-23	8.82028299892851e-21	40.8893158154122
CCNE2	0.667989928273408	5.470861593897	10.2853885123188	9.31282500263234e-23	9.50603137208994e-21	40.8104706016387
MSX2	1.33670646326966	3.13634046032397	10.2592885151212	1.16730635197287e-22	1.1856249714568e-20	40.5874559717259
MTURN	-0.744690061209743	9.31761006605805	-10.2295571617434	1.50917442333332e-22	1.52530697751378e-20	40.3338745508415
SEMA7A	0.896462834250936	6.89486837548127	10.223084701277	1.59586673298346e-22	1.60501949806969e-20	40.2787356865969
CENPL	0.437441901048689	6.43862333892884	10.2187776650625	1.65627622073475e-22	1.65764971808853e-20	40.2420570284535
MAP6D1	0.704775296535581	5.18476572795318	10.2177204816573	1.67144766790544e-22	1.66471319429203e-20	40.2330556542782
IKBKE	0.83709087139326	7.30204104194382	10.2072541829178	1.82929255720745e-22	1.81312055054228e-20	40.1439742085593
KCTD17	0.799608450359551	7.41338477146442	10.1672196532025	2.58194437879074e-22	2.54681503940623e-20	39.8037960015854
TNNT1	2.00819792507865	2.09639506619101	10.1539890081389	2.89283036492186e-22	2.83981821038764e-20	39.6915714881549
TMEM8B	-0.600052466220973	8.52579188312172	-10.1511512918776	2.96420116326036e-22	2.89602453650537e-20	39.6675143400121
PYCR1	1.25125524105244	7.13145920619663	10.1396700167402	3.27124491335078e-22	3.18085933114777e-20	39.5702264799217
IMPDH1	0.629986903172284	9.00537991427528	10.1263254753967	3.66796468502011e-22	3.5497939359697e-20	39.4572434294633
RDM1	0.907036408134832	2.1002006888427	10.1081129153485	4.28748193776197e-22	4.12987168624706e-20	39.3032070539433
CPXM1	1.71982191752809	5.61783107143071	10.1064847916512	4.34767796465668e-22	4.16828545798416e-20	39.2894460048897
CKAP2	0.502367948595504	8.60210990153371	10.1054408082481	4.38671732951599e-22	4.18615253254323e-20	39.2806229518942
IKBIP	0.549157465853932	10.201229195294	10.093570531456	4.85582770490225e-22	4.61236189914257e-20	39.1803466712604
ENAM	-1.63098920690262	6.27411371425655	-10.0866943434508	5.15000242252611e-22	4.86924422594324e-20	39.1222953674284
HAMP	1.55088968885768	3.34772358505056	10.0748843490932	5.69709166683704e-22	5.36179952883007e-20	39.0226536534468
SAPCD2	0.800049351887639	5.66319374989513	10.0714055859174	5.86897126307093e-22	5.49834170796467e-20	38.9933181933885
TIMELESS	0.437637136838953	8.47377248707865	10.0654868772559	6.17330843477634e-22	5.75717132528665e-20	38.9434231408587
CARD11	1.17127902419476	7.88074414492135	10.0621060901945	6.35412102278718e-22	5.89898194681106e-20	38.9149318486401
PAEP	2.17974042301498	1.6775475252603	10.0509782341578	6.9871966481915e-22	6.45749160499752e-20	38.8211987224236
CDC25A	0.757803478191012	4.49200145455618	10.0469699913382	7.23024246143422e-22	6.65214729063883e-20	38.7874534111899
PHF19	0.519067331812735	8.41492645972285	10.0451047462487	7.34618660370011e-22	6.72864779232657e-20	38.7717530726856
MMP9	1.73529871426592	7.7243480093839	10.0377888495748	7.81902705194078e-22	7.12991013442973e-20	38.710192072448
RCC1	0.851515714565542	8.19029201421536	10.0347874889157	8.02163625830762e-22	7.28229695184502e-20	38.6849453817566
ESPL1	0.956952468558055	6.61773221948876	10.0225922207371	8.89987615907218e-22	8.04399820069093e-20	38.5824147319953
RYR2	1.79808195825843	4.30606602625655	10.0015143935888	1.06483763393795e-21	9.58213760329161e-20	38.405405115428
TGFBI	1.80456739422098	13.4652421913577	9.91997933011391	2.12613605811909e-21	1.90488792595761e-19	37.7230817429505
GPRIN1	0.873910098970038	6.62142245024157	9.9162829453824	2.19364605284905e-21	1.95396637462206e-19	37.6922394174221
ITPKA	1.6531333274382	4.03036339689513	9.91594291172895	2.19996214133497e-21	1.95396637462206e-19	37.6894026015729
INSL3	0.996669502906367	2.40769144155056	9.912583615805	2.26333834882354e-21	1.99665688302551e-19	37.6613804261731
REEP4	0.518122805958801	8.1170871226985	9.91236678988334	2.26749063578956e-21	1.99665688302551e-19	37.6595719576017
MACROH2A1	0.321209402887639	11.2328401190993	9.90833971378253	2.34599861148315e-21	2.05695955178632e-19	37.6259884769236
ITGA6	-0.678876322992506	12.0797601290094	-9.90321501531847	2.44981472568986e-21	2.13884462667995e-19	37.5832650266455
S100A11	0.678742318059925	12.3704269443408	9.89462949434676	2.63404922029115e-21	2.28994863782684e-19	37.511723549704
TMPO-AS1	0.466105305775281	5.5806241663558	9.8917598213174	2.69864286744366e-21	2.33620488233508e-19	37.4878206418333
E2F1	0.696436332468166	6.86179335615918	9.8812471589697	2.94898212238945e-21	2.54219605903631e-19	37.4002963168877
FOXP3	1.3021982767191	4.75831782715356	9.87541092749297	3.09776771777756e-21	2.65928452994319e-19	37.3517338034072
FZD2	0.946701831258426	5.76694695237828	9.8402014421082	4.16708773522743e-21	3.56233912765255e-19	37.0591802353965
RACGAP1	0.54716960388015	8.3607472981985	9.83910283733923	4.20577439883174e-21	3.58049266974402e-19	37.0500635999985
PCCA	-0.643918719059926	9.44622466959738	-9.83425874119049	4.38064855273272e-21	3.71395728745525e-19	37.0098738587135
ACBD7	0.702563795509364	3.28817601816667	9.8204616503945	4.9192438605742e-21	4.15342083487246e-19	36.8954793184101
PPP2R2C	1.81311435767041	3.68847432503371	9.81920294683499	4.97153269311661e-21	4.18036624035547e-19	36.8850486771787
PAQR5	-0.831960026479397	9.58805472868165	-9.81403794036111	5.19193080879376e-21	4.34787120016414e-19	36.8422569240071
GPR84	1.06232758568539	4.19842769149813	9.81143769789544	5.30652685166308e-21	4.4257728217712e-19	36.8207199783136
GYG2	1.82986945981273	3.4784426594794	9.807511826417	5.48431475001953e-21	4.55553383506683e-19	36.7882107759494
JAK3	0.961521390359549	9.0281866428427	9.80553590581599	5.57601905569496e-21	4.61303157119732e-19	36.7718520598026
TSPAN7	-1.07945358985019	9.85675661385768	-9.78961535904309	6.37259113674461e-21	5.25086154026462e-19	36.640128663695
PRAME	2.57697570529588	5.88854885806742	9.78769939362576	6.4757610461154e-21	5.31452757532599e-19	36.6242863586693
LRP8	0.871877073468165	5.26162449362921	9.77157248313365	7.41244750241792e-21	6.05901137080114e-19	36.4910250858732
TMEM44	0.802870586142324	8.52646870297753	9.73577703059427	9.9989387535571e-21	8.14080263518774e-19	36.1957829704918
TMEM245	-0.515962251097378	11.227928632279	-9.73221281467391	1.03010089900302e-20	8.3535889900573e-19	36.1664264858114
TMSB10	0.698970462134831	14.39649412597	9.73124880818856	1.0384252651277e-20	8.38794140339572e-19	36.1584877816693
PYCARD	0.880470657674157	8.28211091357865	9.72763311271425	1.0702460566183e-20	8.61107386025008e-19	36.1287169962534
GINS4	0.580813815453184	5.83877663435581	9.71314049588969	1.20779205831242e-20	9.67979283609214e-19	36.0094656296332
COL1A1	1.40921389758801	13.3868909423895	9.70955179124422	1.24447528195335e-20	9.93498029565637e-19	35.9799554129037
NDRG2	-0.734965842438204	10.6957435638408	-9.70791372919468	1.26158449267547e-20	1.00325306341949e-18	35.9664880222335
PDIA4	0.539740087247191	12.0631232863914	9.70580105694259	1.28399571960439e-20	1.01713282544878e-18	35.9491209473475
CCM2	0.467690534228469	9.99893516075094	9.69591940957922	1.39417446675066e-20	1.10016452055089e-18	35.8679246013159
CENPU	0.63998069667041	7.2157893963427	9.69424341745615	1.41376981322797e-20	1.11135307501909e-18	35.8541588997032
GINS2	0.670791305048691	6.79261246976779	9.68789743564406	1.49047202476594e-20	1.16717612718026e-18	35.8020514740722
ABTB3	1.48846608349813	5.67155647920974	9.67937242513044	1.60004264412381e-20	1.24821577678662e-18	35.7320893995246
CRYBG2	1.17868640848689	2.37808320074532	9.67500368680916	1.65925131661315e-20	1.28950224480879e-18	35.6962532372751
KIAA0930	0.472901264093633	10.7949548716948	9.67313694748596	1.68520859672325e-20	1.30473301052721e-18	35.6809440821788
H2AX	0.632893002970038	8.40390042524906	9.65464905618473	1.96504496049039e-20	1.51567020505193e-18	35.5294363268764
GSDME	0.727159208438202	8.75411175950375	9.64581803886922	2.11451617084325e-20	1.62485124633674e-18	35.4571380687361
RUNX1	0.851437059749065	10.1827317694401	9.64365565798805	2.15280168634495e-20	1.64809821637087e-18	35.439442040726
PPP1R18	0.573333081044948	10.7902280310019	9.63674562548051	2.27981247250866e-20	1.73884433079777e-18	35.3829118599558
LYPD1	1.28251981710112	5.55366466864419	9.63293251684793	2.35305226523416e-20	1.78805827132627e-18	35.3517294321157
FAAP24	0.634191433831462	4.55985586917041	9.63160044074606	2.37918388316638e-20	1.80124412291235e-18	35.3408381657486
RBCK1	0.566413610715355	11.1911533038258	9.62831531200047	2.44486513336745e-20	1.84416536548897e-18	35.3139829496845
CKS2	0.752263019977527	7.50695186360674	9.6063351200068	2.93302333436354e-20	2.20427984436399e-18	35.1344652744335
C1RL	0.604692540438203	10.1452383388109	9.60396626907156	2.99108437716255e-20	2.23971088197971e-18	35.1151355019458
CHST11	0.694274925685391	7.83559976854682	9.59650891497224	3.18140839493615e-20	2.37356203777836e-18	35.0543055550765
MAN2B1	0.506279973737829	11.2248606875843	9.59458047185225	3.23254880497292e-20	2.40297839969671e-18	35.0385805765772
SLCO5A1	0.907883996981273	2.20563905362921	9.59122291849571	3.32353979991387e-20	2.46169913627555e-18	35.0112076064877
FCHO1	1.17349069938951	6.160102859897	9.58531099986318	3.48996825574617e-20	2.57567189579655e-18	34.9630261802979
CHAF1B	0.707160139726592	6.08641084586704	9.57932152299777	3.66700342103745e-20	2.69342967587135e-18	34.9142340075941
RARRES1	1.51935919628839	6.87781184450375	9.57903201589647	3.67578256686639e-20	2.69342967587135e-18	34.9118761357174
LIFR	-0.786090299464419	10.7883483762491	-9.57664735496955	3.74889325956472e-20	2.7372257297683e-18	34.8924563297237
ACAA2	-0.695536556262173	12.1840921747491	-9.57314148409063	3.85900393255777e-20	2.8076306271024e-18	34.8639119895393
RCN1	0.462272846681646	11.5954140237603	9.5642373912133	4.15328119409108e-20	3.01105548618964e-18	34.7914491696317
CA4	-1.83156747555056	6.02447086531835	-9.56231066392971	4.21982922460004e-20	3.04852944370137e-18	34.775775439788
SERPINH1	0.583145619958804	12.2469951384064	9.56031449346843	4.28989068788381e-20	3.08826972783551e-18	34.7595391471805
GPR68	0.858109995411986	5.73618769083333	9.5548761864218	4.48666815331116e-20	3.21863533221976e-18	34.7153176169693
AIM2	1.31776728795131	4.60607911800187	9.55130045675917	4.62089985815792e-20	3.30337987420996e-18	34.6862512942505
CXorf30	1.48525199074532	1.59834027384457	9.53918393581855	5.10604079165095e-20	3.63752218480217e-18	34.5878159033192
PSMB2	0.273527244651683	10.5344960188427	9.53426801714105	5.31697473950559e-20	3.77468410831959e-18	34.5479038519429
ZNRF3	-0.562632488322093	9.05175388376779	-9.51901919508205	6.02778543724868e-20	4.26455426951831e-18	34.4241921708026
BEND6	1.2628880846367	4.50314238955056	9.49888541924521	7.11239379977317e-20	5.01460424707718e-18	34.2610643371373
CDADC1	-0.387548548981273	7.88817364765543	-9.49433198193429	7.38333536452335e-20	5.18780450938101e-18	34.2242054346189
MELTF	1.58548321900375	4.90615689950936	9.47990066413336	8.31144967892185e-20	5.82000044581705e-18	34.1074704834903
CDKL2	-0.772630571737827	7.16682237178652	-9.47458726177167	8.68154092301185e-20	6.05847534413041e-18	34.0645221161636
KNSTRN	0.407386453692884	7.15861069667416	9.4611174511675	9.69454569208374e-20	6.74247437167736e-18	33.9557219549201
MAGED4	1.70921879080899	3.96673892808614	9.45898588521751	9.86524906108264e-20	6.83801739818353e-18	33.9385146684119
PDGFRL	1.33701917320225	5.31258625927903	9.45796742622379	9.94785926494589e-20	6.87206156696615e-18	33.9302940262568
EPB41L5	-0.554785643913855	9.04930093078464	-9.4503544284047	1.05874762119963e-19	7.26999268939461e-18	33.868864534633
C1QL1	2.06293619256554	7.55746002888951	9.45027033388612	1.05947644106302e-19	7.26999268939461e-18	33.8681861701386
ARL4C	0.99113449202622	10.4809887498933	9.43847252891625	1.16681038967104e-19	7.97981625496021e-18	33.7730595118549
ARPC5	0.330592881730338	11.7820131829963	9.43343908706971	1.21582031955063e-19	8.28737059675093e-18	33.7325002159086
SCG5	1.57135037202996	5.03748701165543	9.42985928198421	1.25191247034514e-19	8.50512852783819e-18	33.7036636532694
PTTG3P	0.50370459506367	0.710432186985019	9.41998957689162	1.35701234430419e-19	9.18872022049142e-18	33.6242001872272
CENPO	0.51285396840824	6.12203510423034	9.40692988799969	1.50962842361487e-19	1.01885020945087e-17	33.5191445999473
ALDH18A1	0.399559779490634	10.7561987925431	9.39636573663787	1.64542849985713e-19	1.1068608698875e-17	33.4342399016395
SLC12A8	1.47847438473408	6.26256595542697	9.3847750027485	1.8083797206128e-19	1.21250087345794e-17	33.3411629250579
OLFML2B	0.896897604307116	10.1789317267341	9.37379970218072	1.97738058139639e-19	1.32149568040748e-17	33.2531037832662
XPA	-0.30771673958427	7.78114376240637	-9.37081941247323	2.02591368583571e-19	1.34953477572374e-17	33.2292044778326
IGDCC4	1.80114233561049	5.2981940175206	9.36933502653452	2.05052494566232e-19	1.36150874790142e-17	33.2173030357345
CGRRF1	-0.423394062790264	7.74257302033895	-9.36209152539787	2.17493856894647e-19	1.43945853609918e-17	33.1592457865554
MNX1	1.34655660590637	2.11752858613296	9.35808916881906	2.24686120594206e-19	1.48164635999887e-17	33.1271803668602
S1PR2	0.635576237685393	6.83285235309738	9.35774662950407	2.25312503933151e-19	1.48164635999887e-17	33.1244365231845
PFN1	0.422984398565543	13.3078004230768	9.35503841207631	2.30326178640514e-19	1.50977706299279e-17	33.1027454146917
APEX2	0.317266101588016	8.90474250035955	9.34869429370752	2.4250785601467e-19	1.58456486683216e-17	33.0519506552312
OLFML3	0.744283189483143	9.25321500335581	9.34660853683229	2.46650615131232e-19	1.60651767322143e-17	33.0352562488494
PSAT1	1.62601445147191	7.11201664964607	9.3402123180901	2.59797104779111e-19	1.68679025276995e-17	32.9840775445537
RAC2	0.861688925831464	9.49885650037641	9.33549463495222	2.69936274675161e-19	1.74709228628085e-17	32.946345579394
CPA4	2.00697556377153	3.66999179857116	9.32385788008586	2.96652920726252e-19	1.91397106117626e-17	32.8533334733493
GPX8	0.673288442550565	9.62467369415918	9.32345336095177	2.9762732305966e-19	1.91423817781036e-17	32.8501016665746
PPP1R1A	2.78497865473783	5.69636929910674	9.30136978876719	3.55922793720053e-19	2.27514002245122e-17	32.6738232839419
IFI16	0.602963586827714	11.2857763875112	9.30135741167551	3.5595844772961e-19	2.27514002245122e-17	32.6737245701768
ECT2	0.599411864794004	8.14698553841948	9.30054121497163	3.58317447781781e-19	2.28238766537948e-17	32.667215184095
FAM107A	-0.915683649610488	9.05360705598127	-9.3001968934498	3.5931725686873e-19	2.28238766537948e-17	32.6644692514995
ACAT1	-0.755343599074905	11.313971114073	-9.29609904062529	3.7143052467779e-19	2.35204940580685e-17	32.6317948658202
NMU	1.62408178196629	1.72178385861236	9.2952375612152	3.74028068725702e-19	2.36121042647545e-17	32.6249271450494
EMBP1	0.771262708445692	4.99918541371723	9.29161951232924	3.85135194425421e-19	2.42387079264612e-17	32.596089032103
ACADSB	-0.622307377127338	9.91151629892697	-9.27647911890354	4.35270121172069e-19	2.73102051256493e-17	32.4754983343401
INHBE	1.56218249431461	4.26325480342322	9.27498357612511	4.40560140896081e-19	2.75578427157466e-17	32.4635942753677
LIN7A	-1.28244805245318	7.00955818337266	-9.27377649040304	4.44876241066402e-19	2.77432396290559e-17	32.4539872543283
NUMBL	0.786453830970035	7.52538165630899	9.26603621566863	4.73565504219506e-19	2.94428589396109e-17	32.3924049478967
CRACD	1.10008207161049	4.99569712664045	9.26540265465992	4.75993369942254e-19	2.95043987042454e-17	32.3873659224597
CDC25B	0.606199851831461	9.66573035175468	9.26220570731901	4.88433736077215e-19	3.01843221780007e-17	32.361942802929
P4HB	0.517160588505618	14.5436821246199	9.25697435188014	5.09488993187004e-19	3.13909479676209e-17	32.3203550905357
RTKN2	0.757380914846442	5.12181988428464	9.25614362577548	5.12914246072841e-19	3.15073700199895e-17	32.3137526261404
FAM111B	0.743606343385767	6.33908128541573	9.25333966138438	5.24644873498105e-19	3.20812713536737e-17	32.2914703700536
PAIP2B	-0.935086706022473	7.97653793426217	-9.2531650323038	5.2538417774696e-19	3.20812713536737e-17	32.2900828068068
SECISBP2	-0.382003188546818	9.73496578386142	-9.24985831227987	5.39579809142723e-19	3.28503232765022e-17	32.2638119241805
GLIPR2	0.572134985490639	8.77300550288015	9.23691137614721	5.989110237549e-19	3.62939930810295e-17	32.1610177238729
PTPRH	1.86764494252809	3.17105955033521	9.23675175977575	5.99681418066432e-19	3.62939930810295e-17	32.1597510741688
RGS19	0.518837827250939	8.23719233745693	9.2184294875865	6.94961526780742e-19	4.17714037165503e-17	32.0144582650165
FHIP1A	-0.868492177445694	6.07174766198876	-9.21833407117407	6.95495027088927e-19	4.17714037165503e-17	32.013702173719
ADAM19	0.835350358715356	8.26063158127903	9.21819169288409	6.96291858997913e-19	4.17714037165503e-17	32.0125739613021
APOL2	0.656140675883893	10.772573121927	9.21297811420468	7.26101279433783e-19	4.34327112249065e-17	31.9712699994818
TMEM132A	0.832671291202246	9.1650609605412	9.20669492292483	7.63710151119548e-19	4.55495382863947e-17	31.9215146378314
RFLNA	1.76054015659176	4.08616268711611	9.20200285926688	7.93047606094601e-19	4.71621963311389e-17	31.8843751386858
LARGE2	-1.47187527497753	6.66815021532772	-9.20119318397512	7.9822189507202e-19	4.73327127780134e-17	31.8779676330771
FBXO3	-0.383562860258424	9.89218817314045	-9.19852492239965	8.15511432448814e-19	4.82185823041853e-17	31.8568547745699
CAMK2N2	1.07210121055431	3.67514301098876	9.18418852214262	9.14956203261292e-19	5.39429782250343e-17	31.7434927283605
IL17RD	-0.89704591424719	8.28538795344944	-9.18315910152443	9.22542306352498e-19	5.42094994505206e-17	31.7353577374911
CMTM3	0.631499275876404	9.80947195374345	9.18285959088893	9.24761164287284e-19	5.42094994505206e-17	31.732990980546
LTA	1.01148568352435	3.78779005908427	9.1811615790706	9.37440797927258e-19	5.47962189489275e-17	31.7195742144035
PAQR4	0.643786951561799	7.8664643966161	9.17746597688127	9.6563537873852e-19	5.62839234817563e-17	31.6903797984826
COL5A1	1.17758614749438	10.5699374669045	9.17306431405216	1.00031426194445e-18	5.81400785051397e-17	31.6556187955875
DIAPH3	0.822987173479401	6.06686174657491	9.16083799587615	1.10324543732265e-18	6.39414876766917e-17	31.5591281212645
BORA	0.48739732135955	6.38154311514794	9.15914890817784	1.11826665099839e-18	6.46295123338986e-17	31.5458051125251
STAC3	0.708964034910111	6.08002974484831	9.15486423978729	1.15728529838992e-18	6.66966923232192e-17	31.5120169638798
VAMP2	-0.404319789659176	10.8807514012378	-9.1466188662468	1.23620501698615e-18	7.10454295056157e-17	31.4470277282326
COL6A2	0.89012349548689	12.8651331329644	9.13584030408625	1.34745756324789e-18	7.71598811650972e-17	31.3621363890631
CDC14B	-0.494119779632959	9.25888802034457	-9.13559336385099	1.35011928343666e-18	7.71598811650972e-17	31.3601923554667
RGS10	0.67806224577528	8.74540259617603	9.13485056023059	1.3581572458667e-18	7.74036450373529e-17	31.3543448747879
FCGR1BP	0.90250209732584	7.37244794675655	9.12746293565372	1.44072431881449e-18	8.18818306069721e-17	31.2962070389843
FAM78B	0.799422117801499	4.8742353643427	9.12008177025388	1.52818053270172e-18	8.66123756614396e-17	31.2381542513401
PEDS1	0.450222681868915	9.45437511485206	9.11762186262868	1.55847916264438e-18	8.8086272672107e-17	31.2188147068881
HNRNPAB	0.391149753868916	11.0664413939082	9.10992613617292	1.65716138619306e-18	9.3406538902536e-17	31.1583362456426
PABPC1	0.357020615730338	13.8842698092547	9.10920770515241	1.66668366555104e-18	9.368588703044e-17	31.1526922069096
MOAP1	-0.401616811569285	10.0883853445974	-9.10880474434785	1.67204831468699e-18	9.37306428208554e-17	31.1495266638894
ANXA2	0.532434590146067	13.1817375911704	9.09560108734391	1.85761248977461e-18	1.03849142922904e-16	31.045859091709
ACTB	0.356661960348315	16.3008834268333	9.0836884668543	2.04245264613024e-18	1.13872285164821e-16	30.9524222119539
CILP2	1.3983353226779	2.84468142099064	9.07578506810842	2.17501787974355e-18	1.20621815631783e-16	30.8904811124177
ARPC2	0.27653358257678	12.006358439176	9.07577033506124	2.1752727876278e-18	1.20621815631783e-16	30.8903656822914
DOK3	0.704168043265916	7.90337530694757	9.06983462268548	2.28041530365332e-18	1.26111268962413e-16	30.8438718509605
MPZL1	0.452181042771533	11.4046678901011	9.0602462488525	2.46098677756582e-18	1.3573135944978e-16	30.7688140922081
COL6A3	1.13047078403745	11.3796417960637	9.05153724483915	2.63722887046781e-18	1.45061728513105e-16	30.7006903920165
ACP2	0.339710889838949	10.0571770959307	9.04897502845307	2.69141920221155e-18	1.47646651796188e-16	30.6806573171143
UFSP2	-0.330394234992509	9.74148155515918	-9.03780850136026	2.94075217022594e-18	1.60894432737402e-16	30.5933986550458
RAB3IP	-0.775270776745321	10.2284323886536	-9.03344588495154	3.04425998330801e-18	1.66114579993432e-16	30.5593292862064
LGALS9	0.628657914943821	10.1222697822996	9.03225938922342	3.07302942846071e-18	1.67061262671674e-16	30.5500655653699
FANCD2	0.582559163243443	6.48502354446067	9.03205984228059	3.07789429691928e-18	1.67061262671674e-16	30.5485076641137
DSCC1	0.550705226205992	5.81498308451873	9.02656271788835	3.21495162762939e-18	1.74040006712591e-16	30.5056004849823
ALDH6A1	-0.961858232760301	8.63543119016667	-9.02273775137653	3.31386558830702e-18	1.78922579671829e-16	30.4757564488948
SLC25A4	-0.545533565340827	10.0998385993333	-9.01982896682142	3.39109844469119e-18	1.82611986324748e-16	30.453067071589
CACNA2D4	0.863493126996254	6.44293952317603	9.01198877626633	3.60825560113999e-18	1.93797330284265e-16	30.3919380159867
MFSD2A	1.51951681871161	5.32887284865543	9.00796873037127	3.72488548101647e-18	1.99539100297689e-16	30.3606093221356
RECQL4	0.767250195771534	6.1202434992191	9.00516740768984	3.80835645794551e-18	2.03479295436636e-16	30.3387843523855
PLOD2	0.770937242490639	12.4574554382603	9.00371200874546	3.85245120704982e-18	2.05300627052055e-16	30.3274473778733
RHBDL2	0.690346902059925	5.01809317622846	9.00336798628622	3.86294781659426e-18	2.05326684852499e-16	30.3247677775019
SOWAHC	-0.576251998483148	9.20164062228277	-8.99900303990459	3.9986127810548e-18	2.1198847139251e-16	30.2907756234148
ADA	0.777527134172286	7.60129913716105	8.99792488410287	4.0328424450962e-18	2.13252135170203e-16	30.2823813175798
CBX7	-0.549494882018726	11.0039803122341	-8.99213764897433	4.22159561044801e-18	2.22659324266226e-16	30.2373356956002
C16orf74	1.39726993832584	6.21901648205805	8.99166437828598	4.23741289970422e-18	2.22920514008286e-16	30.2336528802943
SPOCD1	1.14823440729588	3.84055565861423	8.98927797794922	4.31806748354635e-18	2.26582584552226e-16	30.2150849777407
MAGED1	0.456827159056177	11.3165334584757	8.97305695780343	4.90804745742637e-18	2.56883698173512e-16	30.0889699308505
GRIK4	1.39782200899626	2.87230282047191	8.97241713136877	4.93288677404754e-18	2.57526814104665e-16	30.0839988507727
ARHGAP11B	0.821037303191011	3.14120279528464	8.97200759322051	4.94885112371706e-18	2.5770451397285e-16	30.0808171140269
RNASEH2A	0.432206416262173	8.03512593394757	8.96773117886624	5.11863741824543e-18	2.65871098506687e-16	30.0475996757568
SAA2	2.62662669762547	3.82981362116479	8.96597427252033	5.1900514596887e-18	2.68592035257698e-16	30.0339561258507
RPL22L1	0.653962137355805	8.57675871325843	8.96579962399642	5.19720417201863e-18	2.68592035257698e-16	30.0325999711435
L2HGDH	-0.66212806864794	7.74307472253745	-8.95466282290268	5.67404148511849e-18	2.92498264196422e-16	29.9461623395394
ARSI	1.42469207772285	3.09984854586891	8.95370658599929	5.71694812524346e-18	2.93971490440151e-16	29.9387442540897
TPPP	-1.05485956302247	8.49617059261236	-8.95253993183421	5.76973140464256e-18	2.95943948072628e-16	29.9296946306039
POLA2	0.328443808217228	7.7534847654794	8.94846003766886	5.95814078055965e-18	3.04845821433273e-16	29.8980541237904
IBSP	1.65513346678277	2.74222052268352	8.93120534574317	6.82463782363912e-18	3.48311179670656e-16	29.7643577408935
EMX2	-1.18672508899626	9.49451736382023	-8.92899035882322	6.94454097421501e-18	3.53551233667418e-16	29.7472089160769
CTSZ	0.5449154071161	12.6467586255431	8.92079253420495	7.40673007051941e-18	3.7614821994269e-16	29.683767225257
MYL3	-1.62955433131461	5.01218130011798	-8.91398179791236	7.81377146793561e-18	3.95839874586753e-16	29.6310927448673
CAPZB	0.290355728419478	11.9693832755618	8.91249431779463	7.90557405399399e-18	3.99504095728558e-16	29.6195924767032
RAB8A	0.258347391430711	10.6096660887678	8.90702757486301	8.25222868992721e-18	4.15997484106232e-16	29.5773392233901
WDR72	-1.28972066331835	9.62218907628464	-8.9047980986913	8.39788425513258e-18	4.22302429565086e-16	29.5601127813614
HOXB13	1.7034278523633	1.82662331626779	8.90434722167121	8.4276486964031e-18	4.22763003188515e-16	29.5566293880972
PRDM8	1.00508928817603	4.9183894671367	8.90387072880126	8.45921763631273e-18	4.23311629863971e-16	29.5529482332775
GINS3	0.371437587689138	6.72581394335768	8.89457947068973	9.09871659143634e-18	4.54205275684913e-16	29.4811975746468
PSMA5	0.321200951749066	10.1142292435	8.88975264961974	9.4495898999628e-18	4.70575815479458e-16	29.4439448978222
MRC2	0.87048018150562	9.85160277492509	8.88689832627687	9.6633439646638e-18	4.80055273905586e-16	29.421922706405
TIMP3	-0.795909041801499	13.8101686555075	-8.88387673096449	9.8948399080907e-18	4.90368189358205e-16	29.3986156555821
AUH	-0.541446540906366	8.62895006307865	-8.87331787042795	1.07477315065904e-17	5.31352306796903e-16	29.3172160920384
KAT5	-0.28203367863296	10.0489405683951	-8.87286939930184	1.07855244321314e-17	5.31938953783748e-16	29.3137603610747
HAPLN3	0.848325297775281	7.40755713043071	8.87162953615641	1.08906942037604e-17	5.35837824888612e-16	29.3042071680062
LRFN1	0.676014503749064	5.28936888427528	8.86916007733352	1.11031957587504e-17	5.44986285603545e-16	29.2851828422477
KBTBD3	-0.431729433524343	7.3000335506985	-8.8607472829924	1.18584025265055e-17	5.8066550032533e-16	29.2204014732545
EMILIN2	0.608594988910108	8.65111723252247	8.85971942534608	1.19540887137621e-17	5.83957233667281e-16	29.2124897474722
IDH1	0.47150506312734	10.3745416490243	8.85747714789256	1.21654882506596e-17	5.92872499854593e-16	29.1952326350307
PLEKHA7	-0.69504986692135	9.1671971471573	-8.85496880722387	1.24063582517956e-17	6.03178322872252e-16	29.1759316770919
FCER1G	0.730796994052431	9.57618259275281	8.85464367273103	1.24379236718902e-17	6.03283404198985e-16	29.1734301580087
FIRRE	1.00792058301124	1.98224765179775	8.85226637145885	1.26711497079161e-17	6.13146175842724e-16	29.1551417543476
RGS20	1.25130961857303	2.55802678282959	8.84693589466014	1.32099458294409e-17	6.37714020194447e-16	29.1141480425724
MMP19	0.692306469921347	8.16566650268727	8.83963445861585	1.39849302952083e-17	6.73541818936126e-16	29.0580265539789
NFE2L3	0.742784123408239	9.44904745085393	8.83843334057312	1.41166583269422e-17	6.78293861578157e-16	29.0487976220898
CFAP47	0.893477153595506	0.920646854011236	8.835254038103	1.44712919167675e-17	6.93709103402616e-16	29.0243735757215
RIPK2	0.455920174018727	8.65570206579588	8.83155168191461	1.48953919632506e-17	7.12374724731966e-16	28.995939556535
ETV6	0.415516913940078	9.73573278830337	8.82921410387033	1.51694683761455e-17	7.23795308542736e-16	28.9779915684367
MCUB	0.730246915764046	7.28488989314419	8.82476966957969	1.57044049332333e-17	7.47422963516276e-16	28.9438768255275
TRAIP	0.595900164059925	4.81995949277528	8.82441298251607	1.57481365763054e-17	7.47422963516276e-16	28.9411395083719
TRPM8	1.23330399753933	2.52573660947004	8.82420289662378	1.57739505387019e-17	7.47422963516276e-16	28.9395272884756
OTUD7A	-0.873424522966292	4.58890213724719	-8.82186929418418	1.60635189691215e-17	7.59389904814436e-16	28.9216209128063
SMAD4	-0.291205566704118	10.6994044884869	-8.8123370522794	1.73019735761487e-17	8.16056533015731e-16	28.8485139896205
TPM4	0.594062572243448	12.7409301407959	8.811658140133	1.73936997905306e-17	8.18501235326412e-16	28.843309360243
CSTA	0.784431670588013	5.96295513990824	8.8075855265049	1.79541288262245e-17	8.4294018564679e-16	28.812094438291
MGME1	0.302283198887638	8.66444545497191	8.79987047787432	1.90652161653139e-17	8.93061735305353e-16	28.7529912031443
CTHRC1	1.3020340166367	8.17725762682397	8.7960256805069	1.96440600311899e-17	9.18080135899597e-16	28.7235514912539
GEN1	0.487342892224718	7.6215517281985	8.78815535566626	2.08837310318975e-17	9.73798885412368e-16	28.663318119433
VASH2	0.856490271011237	4.65155452689888	8.77724227977051	2.27316710394975e-17	1.05756393359948e-15	28.5798644255951
HSD17B8	-0.560127207925092	8.30830195951685	-8.77511628930129	2.3110061500324e-17	1.07273559231255e-15	28.5636157075901
DNTTIP1	0.447496738584269	8.85435851345318	8.76787769048899	2.44457459936421e-17	1.13217465135791e-15	28.5083139031197
GPAT3	-1.04586646566292	7.69373589095131	-8.76688936224683	2.46339433643905e-17	1.13832120722342e-15	28.5007658679287
SOWAHB	-1.12135891437828	6.85259602545131	-8.76475523518204	2.50452269571093e-17	1.15472566624497e-15	28.4844693346266
ZIC2	1.22588322237828	1.19356374059738	8.76434398750364	2.51252587339569e-17	1.15581823642286e-15	28.4813293225254
FGF5	1.37713636914981	1.7302774697809	8.76357336867649	2.52759086126494e-17	1.16014724162355e-15	28.475445689085
RAB5IF	0.49077497554307	9.95821103592884	8.76016294941478	2.59534190364204e-17	1.18858548743356e-15	28.4494119602935
MAP7	-0.942545339981274	9.72041760232397	-8.75772959385078	2.64477797177247e-17	1.20852805449568e-15	28.4308413590175
CDC7	0.59518931542322	6.49888265319101	8.75642115641982	2.67174416870095e-17	1.21813722464972e-15	28.4208573713968
FAM72A	0.682830866322097	2.73079598280524	8.75532510803703	2.69454237263229e-17	1.22580766872055e-15	28.412494869237
PTPN3	-0.64635981614232	9.94052165389513	-8.75050632067763	2.79707954190117e-17	1.26963895931828e-15	28.3757383287762
SESTD1	-0.491361371677902	9.82765424073408	-8.74361589926433	2.95043733313412e-17	1.33629410074863e-15	28.3232061504289
TRIM54	1.94071837437079	4.2368685206236	8.74229442908193	2.98078553559952e-17	1.34706556902853e-15	28.3131348741224
AQP9	1.53959327844195	6.52414783046442	8.7395193932437	3.04552435128884e-17	1.37329721132732e-15	28.291989292955
KLHL9	-0.353250169254681	10.2081121540393	-8.73859185873073	3.06747144568281e-17	1.37785869274854e-15	28.2849226639508
TAGLN2	0.449432020041199	13.2907394510243	8.73852448905079	3.06907161176625e-17	1.37785869274854e-15	28.2844094148445
ALG3	0.479568116468164	9.21818937110674	8.73773831350135	3.08780602691349e-17	1.38324271297345e-15	28.2784202346278
APOL1	1.00024244202996	12.1399485969026	8.73456450972244	3.16459433298459e-17	1.41455298322102e-15	28.2542459138743
SLC7A7	1.03737069480899	10.0291336450037	8.72780918333559	3.33438094384542e-17	1.48720638749732e-15	28.2028136335144
STAT2	0.466816731198504	10.9953577012172	8.72600998547053	3.38110126546083e-17	1.50380366444875e-15	28.1891203039038
IVNS1ABP	-0.523367256711609	13.123466334161	-8.72581314360535	3.38625185443935e-17	1.50380366444875e-15	28.187622308723
CPOX	0.408196585400749	8.41113551927341	8.72463872684468	3.41714348796095e-17	1.51424477197613e-15	28.1786853524836
PPM1G	0.250574164445691	10.9605387294476	8.72208847629016	3.48518802133665e-17	1.5410690222794e-15	28.1592818194362
HAUS8	0.423763176554306	6.20824759817603	8.72155224512084	3.49966512226597e-17	1.54414256588238e-15	28.1552024553232
TONSL	0.637985117471912	6.61508459817041	8.72013453208108	3.53822753613505e-17	1.55546553345452e-15	28.1444181466494
ZNF695	0.712295055700374	2.14685226972285	8.72005181735257	3.54049034519305e-17	1.55546553345452e-15	28.1437889899314
KIAA1328	-0.474310201475656	6.88059161879775	-8.71759150884909	3.60845497635063e-17	1.58193740918346e-15	28.125077080192
CAVIN2	-0.919945174400752	10.5851583225562	-8.7170654168604	3.62315461226581e-17	1.58499495053001e-15	28.1210763938143
IL23A	0.625444832539326	2.8585896866367	8.71675499669901	3.63185589234204e-17	1.58542100730174e-15	28.118715876845
FAP	1.17792799623596	6.7228422827809	8.71282355942246	3.74386179729978e-17	1.62923234874224e-15	28.088825639225
ENPP4	-0.57973617542322	9.7719745328015	-8.71267709331689	3.74809995908922e-17	1.62923234874224e-15	28.0877122705529
PPEF1	1.02182246609363	3.15846013418165	8.70037803531988	4.1214490319192e-17	1.78773297648808e-15	27.9942704929803
TNFSF14	1.18442805879775	3.99569978609551	8.70009675404207	4.13040440510405e-17	1.78783770420928e-15	27.9921346235231
AP2A1	0.322030693397007	10.865428731882	8.69726555654755	4.22162225661037e-17	1.82347418608158e-15	27.9706392119369
FN1	0.906953837932585	14.8826789250824	8.69565890598654	4.27426995790819e-17	1.84233606568072e-15	27.9584433104376
FCGR1A	0.939319838498125	7.47930779770225	8.69508777697836	4.29314109824286e-17	1.84659068999264e-15	27.9541083424528
CTDSPL	-0.447975918003749	10.218920629912	-8.69475855089876	4.3040567481485e-17	1.84741280966031e-15	27.9516095566226
LINC00242	0.743482191558053	2.91155716317228	8.69045161174317	4.44940954048052e-17	1.90581493824716e-15	27.9189269534872
MUC13	1.5716740647603	4.27428915652996	8.69009472245465	4.46166962121361e-17	1.90708490871749e-15	27.9162192944981
TNFSF13B	0.937395362161049	6.47406924526779	8.68962972842365	4.47769352577004e-17	1.90995505339343e-15	27.9126915882329
COL6A1	0.673932889385773	12.2550689140599	8.68923145411721	4.49146348792662e-17	1.91185386684213e-15	27.9096701679824
UCP2	0.687543983734082	10.6185984771966	8.68892219142012	4.50218483979174e-17	1.91244982107675e-15	27.9073240863889
CD276	0.398220368797752	10.7230540770543	8.68614015099156	4.59977631955151e-17	1.94986799066608e-15	27.8862222131566
GMIP	0.540693377262173	8.55364007139138	8.68369831947304	4.68715597265723e-17	1.98281194002079e-15	27.8677050172741
ECM1	0.827024532846446	8.73477918536704	8.67533841832498	4.9989285937605e-17	2.11035016374865e-15	27.8043388016417
ADAMTS3	0.864973083329589	5.93901770045131	8.66666542179035	5.34405821179136e-17	2.25141770700869e-15	27.7386478627948
BCL2L12	0.491998592052436	6.80413328796629	8.66565536235692	5.38575365747615e-17	2.26433417603357e-15	27.7310006899149
PRRX1	1.13713861554682	7.33382261067228	8.65963565058233	5.64100584641268e-17	2.36679993764517e-15	27.6854392749319
RCAN2	-0.930328904404494	10.5267049991311	-8.65813782906945	5.70635444626532e-17	2.38631899822757e-15	27.6741064071709
NTNG2	1.04456132811611	4.77003325414794	8.65803679708196	5.71078923882505e-17	2.38631899822757e-15	27.6733420286184
SETD3	-0.358607412617978	11.1475592376161	-8.652937523132	5.93910540202251e-17	2.47667938075805e-15	27.634771125599
PRR11	1.07096893485768	4.61218483181835	8.64964102197367	6.09148447563481e-17	2.53507072995131e-15	27.6098454940979
B3GALT5	1.48806921316479	2.88332294224157	8.64661004090246	6.23499885259923e-17	2.58954395665543e-15	27.5869338313707
IL9R	0.799890943205992	2.36009040513483	8.64405539520673	6.35855242671524e-17	2.63552363917003e-15	27.5676275573732
HDHD2	-0.281303607857676	9.54333584150187	-8.64311755655673	6.40451535783206e-17	2.64922261283549e-15	27.5605410888054
MTSS1	-0.54655459609738	10.4193315267303	-8.63905431427388	6.60747798922349e-17	2.72767858963578e-15	27.5298452266844
TBC1D7	0.462657136389514	7.90667402710487	8.63437209573258	6.8492572656113e-17	2.82181147225998e-15	27.4944867758245
SP140L	0.438981126842693	8.60810474538015	8.62662563504605	7.26862144440328e-17	2.9885832900766e-15	27.4360199736625
YBX1	0.310636066685394	12.6330894000581	8.61674134548616	7.84076766821019e-17	3.21738060497337e-15	27.3614752494377
YARS2	0.288770145595506	8.09386089479775	8.61623126271109	7.87147268788845e-17	3.2235330366748e-15	27.3576300875432
TJP2	-0.433259212123595	10.6455817686873	-8.61541461902703	7.92087926241053e-17	3.23730437902145e-15	27.3514743321035
CHRFAM7A	0.863380348179775	4.51070928238951	8.614544140829	7.97388049099412e-17	3.25248719748959e-15	27.3449132636198
SUCLA2	-0.413519833689136	9.7510704924176	-8.61089889231114	8.19966634045345e-17	3.33794750609292e-15	27.3174433097062
FCGR1CP	0.873020818048688	5.84572808830899	8.61030344840831	8.23714396418518e-17	3.34656401412252e-15	27.3129569823504
KDELR2	0.302947387550564	12.2957645468464	8.60940589096723	8.29395715970395e-17	3.36298654240407e-15	27.3061948456575
PIM2	0.67830113321723	8.84168640671348	8.60465026407869	8.60150491538106e-17	3.47459081193696e-15	27.2703751539537
LGALS1	0.71377114710487	12.1426253308146	8.60462647642781	8.60307126999061e-17	3.47459081193696e-15	27.2701960213663
OTULIN	0.33178187824719	9.39807279918352	8.59722893000788	9.10411890878484e-17	3.66972903048209e-15	27.2145070358511
MXD3	0.662470707629216	7.28794982124532	8.59669765900077	9.14119364428935e-17	3.67744843137029e-15	27.2105090014461
FBN2	1.08212320244195	4.49326150218352	8.59621836631839	9.17476915558027e-17	3.68373265685011e-15	27.2069022855822
SLC39A11	0.441576214546815	8.80237102399625	8.59504062012073	9.25779177125707e-17	3.70980690958753e-15	27.1980402961993
C1orf210	-1.4390927095618	6.80459719093446	-8.58983748058028	9.63355576938651e-17	3.85285894192014e-15	27.1589000827471
TICAM2	0.56506700917603	7.75184558182397	8.58898823955831	9.69630237644334e-17	3.87040925792778e-15	27.1525134330602
TRIB3	1.00277198623221	9.7802128936779	8.58585146401683	9.93158760502738e-17	3.95662879402615e-15	27.1289276981964
HIBCH	-0.516432080932583	9.41497522299064	-8.57830506006281	1.05210131771877e-16	4.18332611155738e-15	27.0722121999725
LHFPL2	0.661468110269668	10.0665850314419	8.57098092766723	1.11261149452839e-16	4.41536751126477e-15	27.0172032649969
NRBP1	0.233950853827713	10.9207626074944	8.56532935375845	1.16164418870698e-16	4.59363781260385e-15	26.9747806175921
MAGED4B	1.69307031005244	5.04561457892884	8.56528796668696	1.16201102731462e-16	4.59363781260385e-15	26.9744700301792
LL22NC03-63E9.3	0.641716834910113	0.565688850189139	8.56480919747108	1.16626298387911e-16	4.60158031543226e-15	26.9708772107451
THRA	-0.447530330209736	10.0388649094757	-8.56233844094255	1.18845156669608e-16	4.68012683184327e-15	26.9523383723507
RAD54B	0.75307536800749	6.05687936157303	8.55742027557267	1.23386880090919e-16	4.84967168357354e-15	26.9154479334559
ZNF365	1.31919229725843	4.4960530288015	8.55261729441093	1.2798774935311e-16	5.02088843877201e-15	26.8794369665084
UCK2	0.481408204981274	7.37525803007491	8.54866457512558	1.31901055322853e-16	5.16453044286065e-15	26.8498124352286
AP1M1	0.319246794580527	10.5471906716273	8.54074270745778	1.4010351160417e-16	5.47524523349098e-15	26.7904714832972
SLN	1.6088564068015	2.09255622164045	8.54023446295915	1.40646645360394e-16	5.48602133623424e-15	26.786665760135
CPNE7	1.33476611362172	4.20576805547753	8.53938396965482	1.4156018246809e-16	5.51117697096357e-15	26.780297669814
SLC29A3	0.574738738228464	7.69685591345506	8.53808967033022	1.42961692296188e-16	5.55519894098653e-15	26.7706074932595
BTNL9	-1.11533996455431	9.51044945535581	-8.52790089876745	1.54484207666231e-16	5.99159260621563e-15	26.6943649716241
BATF	0.954169004932583	5.72922040784082	8.52542284245422	1.57422678730461e-16	6.09403981040162e-15	26.6758321313487
MDK	1.15217837767416	9.2944027293764	8.52410754552315	1.59004733338608e-16	6.14369136329233e-15	26.6659969741887
SH3KBP1	0.455501757363296	9.83893932115356	8.52350370949421	1.59736289209312e-16	6.16035610095385e-15	26.6614821648074
HP	2.46739722643071	5.1835652998633	8.51669097561147	1.68224152066097e-16	6.4755251931334e-15	26.6105609947364
CD46	-0.342669225602997	12.4188085101161	-8.51322978301716	1.72705676550396e-16	6.63558495465257e-15	26.5847024632906
TSKU	1.052990514	9.19064647926966	8.50524090322029	1.83505217743088e-16	7.03733935034568e-15	26.5250481129715
KCNK17	1.3626389125618	2.5221452138015	8.49918945836096	1.92127617117659e-16	7.35425806045338e-15	26.4798892536102
GRB2	0.240370916996255	11.5655441035019	8.49293278899267	2.01463546982926e-16	7.69725808835884e-15	26.4332245998739
CXorf22	1.08636564014981	1.35101705798502	8.49134711696597	2.03899987516039e-16	7.77586625254011e-15	26.4214021967873
RAVER2	-0.455835881	9.0609738241442	-8.4897486655055	2.06385542782773e-16	7.85605228436762e-15	26.4094862124931
HMGB3	0.705115581220973	7.90655932305618	8.48725735713157	2.1031931534316e-16	7.99096554239928e-15	26.390917645547
ENPP5	-0.854699611127339	8.78626069935019	-8.4818858218728	2.19054909992352e-16	8.30748537580975e-15	26.3508958778283
CDH15	1.15678817225094	1.80906681867978	8.47631960125465	2.28485529759081e-16	8.63502186436823e-15	26.3094439101504
CCSAP	0.499028863932584	7.54921436595506	8.47629201180544	2.28533258875662e-16	8.63502186436823e-15	26.3092385015123
FAM104A	0.207256265041201	9.13674974522472	8.47389353949289	2.32720453859708e-16	8.77706902911696e-15	26.2913833696777
PLXNA1	0.52757698418352	10.0728992869419	8.47107845474121	2.37731780349883e-16	8.9496200686946e-15	26.2704317259768
OTX1	0.759253248475656	0.756067073803371	8.4674490372219	2.44350457114613e-16	9.1819383308068e-15	26.2434271262054
PLAUR	0.805051973044945	8.47689737666854	8.46192410207577	2.54777061601336e-16	9.55623578222049e-15	26.2023358949466
NAP1L1	0.364966277730337	12.8330947643034	8.45849067600911	2.61476905131394e-16	9.78963807040294e-15	26.1768103797981
CERCAM	0.792348358505615	9.65081631188577	8.45215035196057	2.74310060240171e-16	1.02514016501777e-14	26.1296945328994
CAB39L	-0.491713516655431	8.09181956029026	-8.44756499474564	2.83977095480297e-16	1.05933783053986e-14	26.0956368800296
APBA2	1.06420232417978	5.26675479944944	8.44484755027563	2.89864239880538e-16	1.07933658976933e-14	26.0754597656707
XCL1	1.0650554385206	4.15583891104307	8.44247211394583	2.9510915738164e-16	1.0968758300723e-14	26.0578261295955
C2	1.27294829703745	10.0624575416011	8.43976319883526	3.0120494212322e-16	1.11750846248501e-14	26.0377215916088
CMTM7	0.498153028434457	8.27708720828839	8.43742014635653	3.06577700788388e-16	1.13538893268508e-14	26.020336318018
SP140	0.851052555632959	6.16205488901873	8.42765388312949	3.30011325883977e-16	1.21997159876785e-14	25.9479110702919
ATP8B3	1.24328443307116	6.60471759601873	8.42683003478872	3.32067226537265e-16	1.22377437394334e-14	25.9418044551874
FMOD	1.30539908197753	8.5902580578427	8.42676384852724	3.32232941602787e-16	1.22377437394334e-14	25.941313882222
LEF1	1.07131366868165	7.39854010868539	8.42470255838155	3.3743504786834e-16	1.24070875933956e-14	25.9260370604197
CDH11	0.877478813247192	9.59371045467603	8.42308595950167	3.41571136996284e-16	1.25366994950854e-14	25.9140579725678
IFI30	0.713174237632956	11.6431586921873	8.42025643549594	3.48931458993769e-16	1.27839763288842e-14	25.8930952690815
ABRACL	0.490840913913855	8.47040681580712	8.41848894956524	3.53608460627584e-16	1.29322366964281e-14	25.880003471003
NUMB	-0.330320403468161	11.016636686839	-8.41811595872714	3.54603332604261e-16	1.29455455071915e-14	25.8772409899375
TUBB3	1.06289122147565	7.37218590906742	8.41690324580066	3.57857138899364e-16	1.30411277420928e-14	25.8682599238179
CHFR	0.388309509404491	8.68106505081086	8.41464867365766	3.63984955000473e-16	1.32409207832353e-14	25.8515657220811
MILR1	0.72071043916105	4.66321015957303	8.39906049916041	4.09284935697106e-16	1.4862476151677e-14	25.7362351126432
CASP5	0.872605387014981	2.24139759189326	8.39411961128129	4.2477412218139e-16	1.5397686686918e-14	25.6997136240352
CHPF2	0.345661984531835	10.2599419790449	8.39237595963364	4.30377441678999e-16	1.55732874266808e-14	25.6868290260775
FAM225B	0.807912692434457	5.73152265767416	8.38860286795664	4.42753743383926e-16	1.59929199876902e-14	25.6589550302001
LSP1P5	0.817304804539325	7.43081478367041	8.38148979023053	4.67049833095873e-16	1.68408812401195e-14	25.6064327424306
NUP62	0.25786740970412	10.4319990132303	8.37959695845618	4.73734138984275e-16	1.70455748902152e-14	25.5924620019501
PLAU	0.765040518647936	9.51037616130899	8.37941315641949	4.74388227436412e-16	1.70455748902152e-14	25.5911055122343
PANK1	-0.842850519295881	8.34025913953558	-8.37556947527382	4.88272885195201e-16	1.75138020726397e-14	25.5627437267713
SPDL1	0.395736602977527	7.5111822226161	8.37116047307506	5.04694724067348e-16	1.80712419785162e-14	25.5302228256318
SHC1	0.39718080477528	11.8471181690805	8.3702826899953	5.08028687730694e-16	1.81589278504715e-14	25.5237498441472
CCDC42	0.569411422524345	1.03316904562172	8.36912623443689	5.12454339871802e-16	1.82852620715648e-14	25.5152226597592
LAT	0.889890305823972	7.45745248408801	8.36615193768393	5.24012468207206e-16	1.86652149482765e-14	25.493295679097
CASP3	0.326451077288391	8.96423232114232	8.36140584798058	5.42991472255242e-16	1.93077227664832e-14	25.4583191411296
TMEM38B	-0.789935588041196	9.13453576881086	-8.36033873660396	5.47351365422471e-16	1.94290795231364e-14	25.4504571081632
PMM2	0.419369819355804	9.7293343245206	8.35945574407557	5.5098514552272e-16	1.95242870996367e-14	25.4439521682558
TMEM150C	-0.875413339966292	8.40693666805805	-8.3564421550799	5.63567410590165e-16	1.99357113156525e-14	25.4217552526494
MEGF9	-0.486009824726592	9.73969908249813	-8.35455518130534	5.71589970522412e-16	2.01847012482071e-14	25.4078596694521
PCNA	0.313234466033705	10.2168369937172	8.35143700594806	5.85095066300385e-16	2.06261090640636e-14	25.3849028550937
IGFLR1	0.689555164307116	7.44233730411985	8.34805375719157	6.00104997701133e-16	2.11189609568339e-14	25.3600019415644
KCNG1	1.23931344522097	2.77699751154682	8.34468402923777	6.15433027953945e-16	2.16213004015943e-14	25.3352082410909
COL5A2	0.826094281408238	10.8456710740787	8.34319841786674	6.22312965300204e-16	2.18256326650672e-14	25.3242798878242
NKIRAS1	-0.402130822906367	7.24131237474532	-8.33712494988137	6.51238724595765e-16	2.27675665452088e-14	25.2796181981647
KLF17	0.659070977284644	0.583255961009363	8.33709396359402	6.51389655507021e-16	2.27675665452088e-14	25.2793904022923
PABPC4	0.324878509453182	11.2768135749888	8.33304769774932	6.71398444812238e-16	2.34270100207699e-14	25.2496498434095
HM13	0.381308184644196	11.5498044324944	8.32934044283904	6.90263282587346e-16	2.40443663308057e-14	25.2224107958372
TCL6	-1.74379408370037	3.67663045078652	-8.3277712093914	6.98405416320222e-16	2.42867524180373e-14	25.2108836625179
FAM219B	-0.29212823640075	10.4904312394513	-8.32709997075889	7.01917118808722e-16	2.43675694189485e-14	25.2059534481611
TTC39C	0.64197477455056	7.39472535999064	8.32290153224487	7.24281215441222e-16	2.51014825966344e-14	25.1751230576172
PLPPR4	1.12899676285393	4.78300623971161	8.31991421399703	7.40621217254541e-16	2.56244949652806e-14	25.1531935650291
H2BC9	0.716617987524344	1.46040357071348	8.31937495389536	7.4360942379064e-16	2.56845699459807e-14	25.1492355758065
BEX5	-0.968494651719101	6.47431613909925	-8.31894364707992	7.46007999186154e-16	2.57241111248779e-14	25.1460700696923
ZNF385A	0.60220938209738	8.9093574027191	8.3185506339404	7.48200271939385e-16	2.57564177506382e-14	25.1431857236792
KIF4B	0.586959713247191	2.13162977943258	8.31757387226562	7.53676368026477e-16	2.59014707584577e-14	25.1360176675396
ZNF433	-0.64798553269663	6.571006692	-8.30481196065655	8.28969402412712e-16	2.84003784799602e-14	25.0424227049161
MYBL1	0.656724295056181	7.03005308669288	8.30455805540981	8.30540422263146e-16	2.84003784799602e-14	25.040561703841
LOC100270710	0.757193927003745	7.40327274938202	8.30455782525905	8.3054184763738e-16	2.84003784799602e-14	25.0405600169685
LDHD	-1.04553919302996	7.24305847419288	-8.29977926573193	8.60663570290836e-16	2.93814217498454e-14	25.0055436873375
LY96	0.769123829430711	6.95196332371536	8.29544038782393	8.8894725054678e-16	3.02965626901467e-14	24.9737627005238
MAT1A	1.89777562775656	3.33120560215169	8.29059679585277	9.21606623648122e-16	3.13575507419378e-14	24.938299954755
GPR15LG	2.28933510701498	4.88136762696816	8.28813830993615	9.38634417703877e-16	3.1884043622567e-14	24.920306059135
PI15	1.4904586386779	3.63738558584831	8.28369590858399	9.70194944678407e-16	3.2901635834656e-14	24.8878021250989
APOBEC3G	0.716615338217228	9.10875177530712	8.27892284708544	1.00527339865817e-15	3.40349741258574e-14	24.8528938042696
PCBP3	1.52973175467416	3.21109193551311	8.27783056311717	1.01347540021726e-15	3.42561363859266e-14	24.844907444051
SLAMF8	0.898057507764044	8.6682673923015	8.27258759917571	1.05377450274371e-15	3.55596899223565e-14	24.8065842205398
RFC4	0.357524627479402	7.65340099461985	8.27008563572446	1.0735593701303e-15	3.61678449868035e-14	24.7883028254607
CXCR5	0.914314127539326	3.19010010022659	8.26913573733007	1.0811666413009e-15	3.63644196386403e-14	24.7813632067308
DSG2	-0.7508727480412	11.3998683925599	-8.26388328923837	1.12420224804494e-15	3.76981453506746e-14	24.7430017987852
COL3A1	0.987718944685394	13.321569786736	8.26357826543694	1.12675278459022e-15	3.76981453506746e-14	24.740774626438
ALDH3A2	-0.566533171344568	11.5217133696311	-8.26357621799063	1.12676992414871e-15	3.76981453506746e-14	24.7407596769477
MINAR1	0.714914471217228	4.54272849232397	8.26340908783138	1.12816987109783e-15	3.76981453506746e-14	24.7395393807307
LAPTM5	0.643590610812735	12.5582146672753	8.26022000902186	1.15521443820266e-15	3.85390806969171e-14	24.7162580601837
PPIB	0.421183075408241	13.0820842609963	8.25630171760871	1.18932113358189e-15	3.9612502756006e-14	24.6876627472213
NUDT5	0.37759098487266	9.31308054523783	8.24714343620596	1.27296726164235e-15	4.23297719726354e-14	24.620867359814
SLC7A5	1.17645991722472	9.67918984957491	8.24378045563222	1.30511966823961e-15	4.3328705879081e-14	24.5963540351846
SOWAHD	0.730232429801498	4.8675503483427	8.24208569502503	1.3216254163251e-15	4.38057975230084e-14	24.584003571066
NIPAL4	1.20902815879401	2.07802376515356	8.24092741819683	1.33302464591627e-15	4.41123655810713e-14	24.5755638285729
CCN5	1.71263799302247	4.81112679661236	8.23839918358153	1.35824480543843e-15	4.48745711323354e-14	24.5571451225015
APOC2	1.29870805053933	6.99838338298127	8.23585982092141	1.38405030920812e-15	4.56536337524486e-14	24.5386497441224
GOLGA8CP	0.905001988052434	1.41449539063296	8.23450586669689	1.39800679114485e-15	4.60399764589389e-14	24.5287900574462
C2orf27A	0.838292427168539	4.75796690541573	8.2335234587745	1.40822033172168e-15	4.63020136954065e-14	24.5216368083027
PDE7B	-0.673128487385765	8.11274064808989	-8.23100750098117	1.43471462505116e-15	4.70976639394794e-14	24.5033202658422
CDC123	0.205687642239701	9.57134712531461	8.23031234419444	1.44212138502061e-15	4.72651828378081e-14	24.4982601856096
IL2RB	0.78970769330337	8.93701892139326	8.2294568413626	1.45128845916765e-15	4.74897692452036e-14	24.4920333923721
COL1A2	0.995084926722846	13.5113659731554	8.22610014567061	1.48781616484307e-15	4.8607522697588e-14	24.4676064567743
ACTN1	0.549803189314606	11.7794853251966	8.22029946540452	1.55309202350352e-15	5.06594420448677e-14	24.425412630296
LOC153910	0.800540000797753	0.711553215207865	8.21242378856029	1.64626605752227e-15	5.36133979399754e-14	24.3681622664903
GAL3ST4	0.711560450292132	8.30451331686517	8.20829425187747	1.69730573021202e-15	5.51879899631695e-14	24.338160560098
TMEM158	1.00265707526217	4.49036640318165	8.2070146084823	1.71343657977338e-15	5.56243327645735e-14	24.3288661297479
MAGI1	-0.651326496685392	9.15557898335393	-8.2056500495303	1.73080468574735e-15	5.60387213985245e-14	24.318956169069
ECE2	0.601466406509362	6.21553002152809	8.20546647840662	1.73315440880784e-15	5.60387213985245e-14	24.3176231011962
GAPDH	0.465507651089887	16.6548903863989	8.2053696345351	1.7343952862535e-15	5.60387213985245e-14	24.3169198438295
HABP4	-0.465857729764044	9.2459562963015	-8.2037597883092	1.75515152124685e-15	5.66201945934301e-14	24.3052304618275
THBS2	1.29074236912734	10.4701891218146	8.20146834676652	1.78511953330682e-15	5.74965423310143e-14	24.2885949588092
BAG1	-0.427697422831459	10.0758883457903	-8.1986528364527	1.82263412025465e-15	5.86128279706342e-14	24.2681597298727
E2F3	0.336411122052439	8.57632239063296	8.19719933412076	1.84230462432379e-15	5.91526822805182e-14	24.25761220638
CDC37L1	-0.342658031595507	8.17881510605993	-8.19508334056499	1.87131607710332e-15	5.99902999280139e-14	24.242259822476
LTB	0.975848823981273	6.96076571620037	8.18659066882855	1.99236455477073e-15	6.37712068178331e-14	24.1806729919567
TSPYL1	-0.426643955011231	11.3453290943933	-8.17957799716644	2.09812166417665e-15	6.70516544920751e-14	24.1298561017493
TMCC3	-0.59301816692135	10.0629173855094	-8.17236915555323	2.21261490993117e-15	7.06006533546777e-14	24.0776529016122
IL21R	0.881678792352059	6.53956925961423	8.16930772261095	2.26308426837227e-15	7.20989129412949e-14	24.0554941844944
KLF9	-0.559089545760301	11.5025681700449	-8.16717796872909	2.29886324468907e-15	7.31252359554816e-14	24.040082782273
SPI1	0.666919542932581	9.19484956896067	8.16634134029482	2.31307056906606e-15	7.34632644977218e-14	24.0340295948618
SRM	0.502522210213485	9.50322038809925	8.16557948409129	2.3260835496924e-15	7.37623743261808e-14	24.0285178195951
LPXN	0.492898713205992	8.84913602758802	8.16272763930678	2.37543984785855e-15	7.51689004362405e-14	24.0078892201915
DCLRE1B	0.336415168749064	7.62247875168914	8.16259470458252	2.37776557894039e-15	7.51689004362405e-14	24.0069277836302
APCDD1L	1.55861762287641	3.9634104401985	8.1589674435548	2.44210060359313e-15	7.70839662829543e-14	23.9806986893882
PPP1R13B	-0.453796710940074	9.11572204933895	-8.1538525553404	2.53575147478246e-15	7.99170706729825e-14	23.9437278034241
RCHY1	-0.332770272078651	9.07988005046629	-8.15336705047514	2.54482297257248e-15	8.0079958478941e-14	23.9402194654866
TENM3	1.49226607108614	5.58361790083146	8.15067570223484	2.59569418552205e-15	8.15556778014639e-14	23.9207742855283
CFL1	0.304181525280899	13.4429009477603	8.14794087136786	2.64841580061018e-15	8.30849342218947e-14	23.9010200523341
B3GNTL1	0.584365059337079	5.94135894189326	8.14568719708912	2.69265536798917e-15	8.43438323435632e-14	23.8847451834738
CALR	0.33911541688015	14.4088543799494	8.13891116100658	2.83011122554883e-15	8.85143170954044e-14	23.8358332477676
CYTOR	0.687769766232209	8.03742066000749	8.13786211743453	2.85200220015747e-15	8.90632102597121e-14	23.8282636932843
CDK5	0.411358893479402	8.18249576123408	8.13455140674446	2.9221909636584e-15	9.11164012179018e-14	23.8043796684386
SH3BP1	0.607940099861422	7.78413274702434	8.13291595212077	2.95749012019526e-15	9.20771241214662e-14	23.7925840135468
PPARGC1A	-1.09180369402247	9.10810643892509	-8.13007840509573	3.01973657924591e-15	9.38726293884673e-14	23.7721226917108
PTPN7	0.900698850059928	7.55947453179775	8.12712833858465	3.08582292368567e-15	9.57818894481979e-14	23.75085589326
MAP3K7CL	0.80881687635955	9.02810523792135	8.11983923686989	3.25529662164823e-15	1.00889608438605e-13	23.6983350966591
IL2RG	0.862971886333332	9.17306919061985	8.11882676281185	3.27955246748864e-15	1.01488051245044e-13	23.6910427323107
EIF5AL1	0.333252449853935	10.1268941206161	8.11629596167469	3.34096616918645e-15	1.03217653968431e-13	23.6728176851943
IBA57	-0.386430831501874	8.09762881869476	-8.11611072015071	3.34550567280823e-15	1.03217653968431e-13	23.6714838800539
SLC19A1	0.591273049224719	7.22408228808427	8.11422605148644	3.3920386849172e-15	1.044961827304e-13	23.6579149405143
MCM2	0.483441228059931	8.802393252397	8.11162346183565	3.45734955025113e-15	1.06348486840334e-13	23.6391812630564
CDK5R2	1.0010470241236	1.31861090169476	8.11057160219621	3.48409643081989e-15	1.07010788130437e-13	23.63161121023
CFHR3	0.915660615089887	1.70341308937266	8.1092383315297	3.51829285064711e-15	1.07854044008508e-13	23.6220169900354
XRCC2	0.650161676325842	4.33832701726404	8.10909204140287	3.52206509166548e-15	1.07854044008508e-13	23.6209643606246
CHRNA5	0.811387631898878	3.85004703702809	8.10243081306174	3.69812871090235e-15	1.1307676119461e-13	23.5730492283481
GLS2	-0.888951843584269	4.93060167926405	-8.10040579783762	3.75335431561252e-15	1.14572808375852e-13	23.5584890996466
KLK13	0.826564289445693	0.909280941468165	8.10022861736545	3.75822488848021e-15	1.14572808375852e-13	23.5572152835001
TMEM174	-2.04952117477528	6.37545971755618	-8.09991184078891	3.766948421473e-15	1.14668369085106e-13	23.5549379133152
TNFAIP8L2	0.678668377808988	7.02485085187079	8.09282760021503	3.96734504339592e-15	1.20589656674599e-13	23.5040260371407
WFDC10B	0.758534327250937	0.806847537194757	8.09082228300421	4.02595773326778e-15	1.22190199428188e-13	23.4896208576585
CIDEC	1.45302325726592	1.94737027664794	8.08653956444396	4.15401340863815e-15	1.25890536344208e-13	23.4588653115089
PPIH	0.339309868719099	7.91425562616105	8.08582775225518	4.1756832455016e-15	1.26360609362768e-13	23.4537547963342
C11orf86	1.53009956182023	2.91719260120225	8.0842739978404	4.22337292272268e-15	1.27524149497944e-13	23.4426007061553
CNTNAP1	0.732577823539325	7.91573347966479	8.0841706373117	4.22656439336169e-15	1.27524149497944e-13	23.4418587610755
BCL2L2	-0.4248255363221	9.9597393028764	-8.08253622771645	4.27734782112418e-15	1.28866879950081e-13	23.4301275863237
CXCL13	1.70660299114981	5.34004293979214	8.08083405689105	4.33087706690551e-15	1.30288276806012e-13	23.4179120154071
SH2D2A	0.977663642082395	6.24358917023596	8.07799683682493	4.42157455680689e-15	1.3282202808493e-13	23.3975552667504
REG3G	1.56814185973783	1.6509710948839	8.07250563165764	4.60247104118605e-15	1.38053944959085e-13	23.3581723181942
DEF6	0.696050862097378	7.86995226223221	8.06970775078201	4.69743172999597e-15	1.40696652269091e-13	23.3381139480303
WAS	0.683441016741574	8.19396684697753	8.06552306032785	4.84308190935582e-15	1.44847684452264e-13	23.3081234993625
SDC3	0.481291235917602	11.1720775940225	8.06420709172385	4.88979963102995e-15	1.4603205098958e-13	23.2986948508313
DONSON	0.486174448104868	7.21520900524719	8.0612869355134	4.99506178580087e-15	1.4895884107453e-13	23.2777768173764
LBP	2.54746935699625	4.49063771198876	8.06054015557661	5.0223379999299e-15	1.49554874810685e-13	23.2724283393816
ZCCHC12	0.735107742224719	1.86831289686142	8.05441813750455	5.2515596751445e-15	1.56153985297014e-13	23.2285967219942
BRIP1	0.723987580123596	4.97274883968352	8.05313849988727	5.3007612771818e-15	1.57388884405121e-13	23.2194382317033
CLN5	-0.348361793112359	10.1074307703839	-8.04371197447441	5.67750347036214e-15	1.6833141430841e-13	23.1520067539437
EMP3	0.57870097609738	10.1559526698352	8.04043584648644	5.81453102166972e-15	1.72145357823373e-13	23.1285858497699
FMNL1	0.641212257632958	9.29745406480899	8.03652534479786	5.98237095221953e-15	1.76859228856899e-13	23.1006396107325
CPSF3	0.229267840423217	9.33059840618539	8.0356238164811	6.02173807889858e-15	1.77766906711888e-13	23.0941983853307
IL18BP	0.523644599378279	9.44131158642697	8.03415983765224	6.08621124204644e-15	1.79412063294636e-13	23.0837397775586
AGTR1	-1.33865076206367	7.25366229403184	-8.0337730600072	6.10335828987412e-15	1.79659400334788e-13	23.0809769022668
RAPGEF3	-0.689989854756552	8.81447305860674	-8.03062783359421	6.24457794581123e-15	1.83553016782534e-13	23.0585134203699
KCNJ5-AS1	0.744736136183521	5.59059332896816	8.02886276170369	6.32523694249845e-15	1.8565792038518e-13	23.0459101402203
APOH	1.69999798586142	2.95880123843258	8.02647293437056	6.43608648607717e-15	1.88641694906922e-13	23.028849328002
NAV3	1.05828448053558	4.599597014103	8.02175029508794	6.66080958160097e-15	1.94949829080895e-13	22.9951464326955
GNA15	0.63541592705618	7.04314823580524	8.02000779985549	6.74566612710543e-15	1.96988074036727e-13	22.9827151217344
TMEM38A	-0.947222623393257	5.37852677797378	-8.01992647854053	6.74965229067697e-15	1.96988074036727e-13	22.9821350108264
CNN2	0.556415009389518	10.479792033088	8.01846094176022	6.82188896293817e-15	1.98813488426992e-13	22.971681298641
ASGR1	0.784992496123597	4.21836309333146	8.01826313794782	6.83169702493333e-15	1.98816918951145e-13	22.9702704735481
COLCA1	-1.00001097378652	6.6394758843764	-8.01718983362844	6.88515975688186e-15	2.00088984039582e-13	22.962615663548
SEC61A1	0.315094408640446	12.8458147279944	8.01572592083357	6.95874549416005e-15	2.0194141627112e-13	22.9521763273686
CLMP	1.5307659567603	3.15524572801685	8.01498045737337	6.99651505280262e-15	2.02750705280157e-13	22.9468609130041
BCAR3	-0.401565586146065	8.69102627029401	-8.01297554624248	7.09910241903127e-15	2.05433405262715e-13	22.9325671203326
MCM5	0.36729330160674	9.96122081839888	8.01237941746685	7.12989049793183e-15	2.06033751191644e-13	22.9283176266971
CFH	1.02955207577154	10.4874111764888	8.01004971882445	7.25148074670822e-15	2.09252644838555e-13	22.9117127875751
DIPK1A	0.453171749456931	7.49212119801311	8.00733452222718	7.39577502533055e-15	2.13116736228521e-13	22.8923651043677
CD44	0.706687391056184	11.5623718378277	8.00555525726294	7.49186406523534e-15	2.15582854174521e-13	22.8796893815287
EDEM2	0.322778179666665	9.81685033362734	8.00366616829386	7.59523285934556e-15	2.1805574227186e-13	22.8662336758915
GPR153	0.887501485741572	6.98681528409925	8.0034380139961	7.6078120828064e-15	2.1805574227186e-13	22.8646087346356
CCL19	1.73238296104869	4.44322498229213	8.00340407219627	7.6096852106376e-15	2.1805574227186e-13	22.8643670003224
SPSB1	0.788373954928838	9.62728081749438	8.00057907617852	7.76719278454815e-15	2.22258709010564e-13	22.8442501299274
SELPLG	0.599339394895132	9.26509435612547	7.99936133703557	7.83607619516031e-15	2.23807021649717e-13	22.8355802962526
KREMEN2	0.863933669101123	1.89220626690262	7.99923744884919	7.8431178323413e-15	2.23807021649717e-13	22.8346983181117
HLF	-0.85651289089513	9.05089489014794	-7.99546983072053	8.06027276427002e-15	2.29684189311844e-13	22.807881212535
MYDGF	0.401568330295881	10.8426403990955	7.99446255218112	8.11932786251699e-15	2.31035306146469e-13	22.8007132975295
GJB2	1.21320884804869	8.50225622061236	7.99427775203986	8.13020865807625e-15	2.31035306146469e-13	22.7993983144858
PLA2G1B	0.907331500138576	1.86429488255618	7.99038211292261	8.36295745475487e-15	2.37320605946343e-13	22.7716836539261
LOXL1	1.00573475332959	7.38020871258989	7.98713604743315	8.56190983169343e-15	2.42361925060857e-13	22.748598341082
BCL2L14	0.705140194501873	1.84999807072659	7.9870985630889	8.56423432612571e-15	2.42361925060857e-13	22.748331803581
PLEKHO1	0.58784918005993	9.8579074504794	7.98472217445119	8.7128782678837e-15	2.4622882014073e-13	22.731436175754
ANXA8L2	1.29651299276405	1.4816762708427	7.98187303931052	8.89445192156878e-15	2.51014401753544e-13	22.7111846237149
LAIR1	0.698596113494384	9.39273816262734	7.98129655213873	8.93164278965766e-15	2.5171774054314e-13	22.7070876637517
SPINK13	1.74486933185768	4.15921581609738	7.97759795617203	9.17392757732675e-15	2.58191319758591e-13	22.6808081341326
NOP2	0.421506991176033	9.05163096430337	7.97521432582729	9.333497743552e-15	2.62322429047201e-13	22.6638768639544
EPHB2	0.860278600689139	6.59681004878277	7.9701330620914	9.6828581486908e-15	2.71769084318316e-13	22.6277971872205
LOXL2	0.829792606052434	10.9446480270225	7.96321410224664	1.0179398550032e-14	2.85217086656634e-13	22.5786979552488
ATF5	0.499777308928838	9.79843229789139	7.96307275544459	1.01897998985872e-14	2.85217086656634e-13	22.5776952609669
IGF1R	-0.491621507299625	11.1169758173689	-7.96030594502885	1.03955273955955e-14	2.90579067541462e-13	22.5580707165424
PLPP3	-0.601793489389511	12.4899925872865	-7.95477425148446	1.0819205344434e-14	3.02010389186058e-13	22.5188513813722
FLNC	1.30164397208614	7.40415428267978	7.95445958783066	1.08438114131958e-14	3.02285976582254e-13	22.5166210819499
FERMT3	0.616740621823968	9.0665495781779	7.94769729960615	1.13861576739154e-14	3.16973944363261e-13	22.4687075465616
NME1	0.512163299617979	9.78666043118727	7.94532558177776	1.1582643724559e-14	3.22006912326256e-13	22.4519105676223
MX2	0.568890834644192	7.99847102004494	7.94156207407237	1.19013211284763e-14	3.30418681451891e-13	22.4252647554281
RUNX2	0.699045968906367	7.46917586327341	7.93515365036421	1.24639841799557e-14	3.45572383000204e-13	22.3799156899419
COL11A1	1.88271618207116	4.21145804840637	7.93070332087926	1.287008781611e-14	3.56350326212049e-13	22.3484400007233
TRAF7	0.365221354632958	10.2767804266049	7.92964002081172	1.29690327851065e-14	3.58605991444784e-13	22.3409216947107
PDGFD	-0.799542036674156	10.653984541427	-7.92934476612541	1.29966404856176e-14	3.58885696962874e-13	22.3388341699121
CYBC1	0.360307307509363	10.346097681721	7.92238954278284	1.36640223814032e-14	3.76807455912968e-13	22.2896767125788
VSIG10L	0.600004936947566	5.58789022621161	7.91330262441379	1.45871185876856e-14	4.01723371897376e-13	22.2255043105048
CLEC2B	0.646257769546818	8.3845026384588	7.91167623406291	1.4758708500861e-14	4.05904051356789e-13	22.2140247654601
GLIPR1	0.633730397059924	9.46365800330524	7.90964612762683	1.49756883927024e-14	4.11320212520851e-13	22.199698284407
C1QTNF1	0.879597352067416	9.9109979471236	7.90944349588015	1.4997517866307e-14	4.11369082971953e-13	22.1982684693806
TRANK1	0.50417248864794	9.24381651260487	7.90917031634041	1.50269971377935e-14	4.11627370195072e-13	22.1963408990542
BSPRY	-1.27528398395131	5.87122640225281	-7.9022958544592	1.578794554494e-14	4.31895038327379e-13	22.1478516012165
FAM20A	0.937471475546815	7.71327475194195	7.90180878928159	1.58432795700768e-14	4.32831647056279e-13	22.1444173294099
SIRPG	1.15848877007116	5.646533045103	7.89842291266113	1.62332627825538e-14	4.42896080464969e-13	22.1205483036111
CXCR3	1.04873235658802	6.25738550064981	7.89627941906816	1.64850288623276e-14	4.49167778444057e-13	22.1054417375673
POLD4	0.442060914007492	10.3052115042247	7.89460142837324	1.66848036094606e-14	4.54008110948679e-13	22.0936181263857
PINK1	-0.324739349393257	11.3829376831161	-7.89191030090746	1.70101962916006e-14	4.62249267966581e-13	22.0746598015719
HOMEZ	-0.338418697576778	8.23819045239888	-7.88250598640966	1.8197235344573e-14	4.93852748101327e-13	22.0084488391609
OTOF	0.75973298817603	2.09104048846255	7.87855578087753	1.87198800129758e-14	5.07365625133717e-13	21.9806560697741
SAA4	1.47937296907865	1.64029545283146	7.87687965526478	1.89460945666424e-14	5.12819290532722e-13	21.9688665493317
XPO6	0.253947061086144	10.5551767938015	7.86714316855141	2.03144955587864e-14	5.48422969757983e-13	21.9004213418422
FBXO5	0.379168929059925	6.49782036342884	7.86714016854341	2.03149318621663e-14	5.48422969757983e-13	21.9004002628101
PLXNB3	1.15154892630712	5.32006903064794	7.85985970451359	2.14014568638743e-14	5.76279751756294e-13	21.849264087446
NUDT11	0.890094791786516	3.04953914492697	7.85984968334716	2.14029912189061e-14	5.76279751756294e-13	21.8491937270719
RAB40B	-0.511690927842698	8.47574679946817	-7.85811711012074	2.16699056767753e-14	5.82701775583746e-13	21.8370300924683
CARS1	0.263725887820225	9.77026961185019	7.85624596442702	2.19618566476691e-14	5.89779336178307e-13	21.8238959850847
DSN1	0.268294422947566	8.16924107877341	7.85469000914458	2.22075810657619e-14	5.95598615328415e-13	21.8129761746454
GTF3A	0.408976360932581	10.960309192133	7.84848758946063	2.3214340533517e-14	6.21786716352701e-13	21.7694641469596
EIF5A	0.3802737874794	12.2829326954513	7.84555544289558	2.37058215299666e-14	6.34122999126889e-13	21.7489036426044
MLLT11	0.712564233187265	6.31263808417416	7.84224933799943	2.42723026051111e-14	6.48430771548261e-13	21.7257282034448
ZBED2	1.27039334060674	3.66201338944944	7.84124385237123	2.44472194444922e-14	6.52254358052856e-13	21.7186813919457
C6orf118	0.446051493981273	0.474893957035581	7.83981092064512	2.46986463588715e-14	6.58106658889567e-13	21.7086401185756
NCOA7	-0.551463708101126	10.3697157318596	-7.83668739579584	2.52555832304996e-14	6.72073672036524e-13	21.6867570478758
OSCAR	0.670370290355807	6.45213558094569	7.83417649582947	2.5712252240414e-14	6.83339739917842e-13	21.669170969634
CRYBB1	0.720210837617977	3.16742223815356	7.8332854328288	2.58762642180954e-14	6.86594585572126e-13	21.6629311321684
ARL9	0.719520970546817	1.19176680094382	7.83314799729375	2.59016527383548e-14	6.86594585572126e-13	21.6619687638703
FHL3	0.579935991325842	8.40168423479026	7.82836677079019	2.68003512655326e-14	7.09500396019269e-13	21.6284973934841
IGSF5	0.751185863621723	1.13019374205431	7.82543463736403	2.7366628143176e-14	7.23105896308959e-13	21.6079787663987
HSPA4L	-0.62597757317603	8.58058670146067	-7.8253417038741	2.7384767823369e-14	7.23105896308959e-13	21.6073285315129
GKAP1	-0.457923905966292	6.34867328487453	-7.81916481281052	2.86174011658549e-14	7.54682801696458e-13	21.5641239343929
ARHGAP1	0.3484710708015	11.7926765958202	7.81716153731239	2.90287968307325e-14	7.64549197145237e-13	21.5501177274646
TRIM2	-0.666092025445691	9.98946696611236	-7.81631597013347	2.92041893777809e-14	7.68182504440936e-13	21.5442066697446
NME4	0.534666634617976	10.4672347003689	7.81376768528254	2.97391154241229e-14	7.81251512364571e-13	21.5263955900879
MAGEL2	0.990490241786517	1.69652817292322	7.81253010279668	3.00023786714291e-14	7.87159594887097e-13	21.5177472461779
MBOAT7	0.385209830805243	10.0151869266086	7.80916721015888	3.07294104569031e-14	8.05204743734713e-13	21.4942525237613
CCSER1	-0.88471233566292	4.40062598766667	-7.80898038537383	3.07703061117231e-14	8.05247921548753e-13	21.4929475148487
ASXL3	-1.16352933772659	5.07686237014419	-7.80680787187817	3.12498252853159e-14	8.16754987743728e-13	21.4777738883046
BCL2	-0.565813424554307	10.8942964306592	-7.80358717897137	3.19742910124553e-14	8.34626626848023e-13	21.4552855619004
MYO6	-0.420152572573034	10.9395782245712	-7.80180115773661	3.23831540144266e-14	8.44225121872924e-13	21.4428179340321
KCNN4	0.870582471651687	5.20422646723034	7.80159756693769	3.24300869487012e-14	8.44375753713835e-13	21.4413968773817
ZBTB4	-0.261481368112364	11.3159062235693	-7.80138102142968	3.24800798997796e-14	8.44605575796929e-13	21.439885429632
GNB4	0.477976462037455	10.0210999287416	7.80087980846491	3.25960845664437e-14	8.46549198797122e-13	21.4363871832722
C20orf141	0.559824747048689	0.437455529932584	7.79302432904694	3.44685201480342e-14	8.94046305786622e-13	21.3815827116531
ADAM8	0.804749279962548	7.24613619973034	7.78324562446619	3.69481333859479e-14	9.57152591767037e-13	21.3134219847577
RAET1K	0.60166601664794	1.90598171538764	7.78194177628045	3.72917724190826e-14	9.64836437228648e-13	21.3043388817671
STYK1	0.760301080767791	2.71070881585581	7.77714776674458	3.85825840765765e-14	9.96975916245742e-13	21.2709523882909
DNAJB11	0.303575898325841	10.1136670128745	7.77447218274207	3.93220531981872e-14	1.01480574272605e-12	21.252326170622
RHOG	0.34792499772659	10.2038627080206	7.77142667825166	4.01807775031325e-14	1.03566458797961e-12	21.2311309357622
PI3	1.53221270615356	2.49164131332772	7.77053453915379	4.04358126841773e-14	1.04093045023998e-12	21.2249233311276
SLC16A12	-1.43351929830337	10.0420762827434	-7.76935032692102	4.07768097359093e-14	1.04839323978904e-12	21.2166843243753
SLC6A19	-2.46393062089888	6.81994865525843	-7.7677847429621	4.12319796293758e-14	1.05876911896859e-12	21.2057935055616
CHI3L2	1.28122289517229	5.71338907877341	7.76715050255368	4.14177981429816e-14	1.06221120562444e-12	21.2013819764351
MCF2L	-0.60734576474532	10.0380435392341	-7.75994342749759	4.35882008878646e-14	1.11647829914646e-12	21.1512725082193
PODNL1	1.31071155249064	4.24795276551498	7.75444929077301	4.53177351291761e-14	1.15933163546796e-12	21.1130976604969
CSK	0.331779318374531	10.2116240680787	7.75144130212494	4.62931244099774e-14	1.18280950625094e-12	21.0922064076852
TEX19	0.769445687127341	0.841587090758427	7.74999580536531	4.67691855707013e-14	1.19348679148517e-12	21.0821693583132
WT1	1.73820357022097	4.28081496548502	7.74960970360849	4.68971594456571e-14	1.19526586378453e-12	21.0794886482665
HMGA2	1.34371446292884	1.95291457413858	7.74604353804651	4.80956105347136e-14	1.22428987759394e-12	21.0547337388797
CHEK1	0.407096574434458	7.14547198091011	7.74574667263936	4.81967264279935e-14	1.22534353918605e-12	21.0526734260264
CD101	0.637491821011237	5.29055089882397	7.74365266575432	4.89159483741807e-14	1.24208974355577e-12	21.0381423331615
TSSC2	0.570763418239701	5.14334776356554	7.7338599341521	5.24223789298312e-14	1.32948077688918e-12	20.9702284883073
PML	0.312902898438201	11.2899775280131	7.73303088085466	5.27303671648608e-14	1.33564067052031e-12	20.9644820431897
FTL	0.517006220333334	15.7900629593277	7.72803796797284	5.4623288714248e-14	1.38188164556131e-12	20.9298848851454
DNAJC27	-0.333926428554308	7.57761067510487	-7.7252788868295	5.5697894704589e-14	1.40733214982026e-12	20.9107741580201
SUV39H1	0.308745269329587	7.61101834371723	7.72041637351646	5.76427120294758e-14	1.45468083974017e-12	20.8771072962562
MTHFD2	0.548370377408236	8.9708676337191	7.71995172464099	5.78320211484954e-14	1.45766532912e-12	20.8738910655082
LRG1	1.26229709786142	7.1584034594588	7.71876803646124	5.83170583118206e-14	1.4680872213296e-12	20.8656984490532
CST2	0.952573085666667	1.36142551668727	7.71788140787229	5.86829951234915e-14	1.47548898400573e-12	20.8595625166309
PIK3CD-AS1	0.526632899322097	1.41270121084082	7.71482546879664	5.99617011753866e-14	1.50579464261372e-12	20.8384181345815
EFNA5	1.42058424148315	8.11356627150936	7.70867328611544	6.26198646493805e-14	1.57062562715323e-12	20.7958707736278
ALDH1L1	-1.40379382772285	10.077595360603	-7.7006385040518	6.62670275063886e-14	1.66007399676261e-12	20.7403445184126
PTGR2	-0.440494842569288	8.69176075470786	-7.70040646013553	6.63754106432975e-14	1.66076134166895e-12	20.7387416113889
RFC2	0.293032159239701	9.17637103025655	7.7002229135691	6.64612653927084e-14	1.66088402200024e-12	20.737473740448
ZFHX4	1.07724094550562	5.32156560206367	7.69823733902347	6.73970536262166e-14	1.68222061952444e-12	20.7237596783923
SIK2	-0.37432043747191	10.1270407686161	-7.6968850181019	6.80418172324352e-14	1.69502238824802e-12	20.714421020622
AXL	0.598183727052435	11.1566388133839	7.6967870446791	6.80887648125584e-14	1.69502238824802e-12	20.7137445011767
SOX6	-0.786262128071161	8.80681733082584	-7.69664310962702	6.81577945267154e-14	1.69502238824802e-12	20.7127506230804
DNAJB13	1.71236164069663	4.94980499231086	7.69645129232259	6.82498953022234e-14	1.69525799263404e-12	20.7114261389321
NCR3LG1	-0.892730564183521	7.29217347815918	-7.69622216955691	6.83600690467815e-14	1.69594139858865e-12	20.7098440979311
APOBEC3H	0.814383678734083	4.33572466970412	7.69573017074792	6.85972396013775e-14	1.69977000591964e-12	20.7064470843308
TRHDE-AS1	-1.48401430086142	5.57788853775281	-7.69168723763762	7.05771248958514e-14	1.74671998973243e-12	20.6785391608991
ERBB2	-0.472032364123599	11.2701712319607	-7.69089292928493	7.09726789000524e-14	1.75439331685828e-12	20.6730575151189
GPHN	-0.544508791576781	8.33945636152622	-7.68951001637591	7.16665705839083e-14	1.7694139935861e-12	20.6635148972293
EIF2B1	0.168203996629211	9.97483164296255	7.68889483008237	7.19773921782052e-14	1.7749521097599e-12	20.6592703218322
NEBL	-0.863306098932584	9.96200888997191	-7.6863410226903	7.32819687521466e-14	1.80495336481127e-12	20.6416528254388
DDX39A	0.391200049887644	9.61624039490262	7.68566260561199	7.36324292313076e-14	1.81141073206084e-12	20.6369735369002
PLB1	0.637840465235954	6.17701513151311	7.68470198322055	7.41315005379057e-14	1.82111758292452e-12	20.6303483408636
TPST2	0.644913349456928	8.93132537441386	7.68456195359414	7.42045279195252e-14	1.82111758292452e-12	20.6293826433987
TPRG1L	-0.286103586277159	10.5950050243558	-7.68423997605616	7.43727127496878e-14	1.82306445338751e-12	20.627162217432
TAF10	0.52420168708989	9.38854532646255	7.67762481638344	7.79125078025176e-14	1.90755480021987e-12	20.5815591295284
GBP2	0.579381843355806	11.4729018559026	7.67355449811573	8.01725433837186e-14	1.96054835828815e-12	20.5535150897519
CASP2	0.241996351138575	9.66672132541948	7.67017432542726	8.20983941859652e-14	2.0052532779922e-12	20.530235120039
MEX3B	0.616327071123597	5.79334758962921	7.66975445813289	8.23407746334542e-14	2.00878201326347e-12	20.5273439775917
DTX2	0.393883248014983	8.37854794640824	7.66761744454808	8.35854006505246e-14	2.03672406787033e-12	20.5126307894585
ADAP2	0.474598965250937	8.90863582641573	7.66650066002858	8.42431902325497e-14	2.05031735943205e-12	20.5049431122191
FANCB	0.498149484382022	3.06540154974532	7.66482522400573	8.52396079615013e-14	2.07211023287455e-12	20.4934114928434
SMG9	0.35493076814981	8.67960359159925	7.66262448782346	8.65661021388685e-14	2.10186593796824e-12	20.4782674257522
EZR	-0.456382539438204	13.6136010931873	-7.66210713788463	8.68808767832606e-14	2.10701530610184e-12	20.4747078578615
ROR2	1.45633806172659	5.80451203109551	7.6585146282881	8.90980259279209e-14	2.1582339999565e-12	20.4499953087442
TCOF1	0.383387338872662	9.80063949260861	7.65831911826966	8.92202738485077e-14	2.15864664923329e-12	20.4486506792565
PDLIM7	0.581237053910117	9.47233919323596	7.65664138306937	9.02761424701957e-14	2.18162027686809e-12	20.4371131054476
EDNRB	-0.883163186636706	11.4961514800487	-7.65645320816097	9.03953342129644e-14	2.18193067299693e-12	20.4358191765547
ETFDH	-0.390948779220974	9.32847502761049	-7.65591375237792	9.07378909241608e-14	2.1876255089201e-12	20.4321099101829
PSMA4	0.252096547775279	10.7631910058614	7.65347399344606	9.23031953932872e-14	2.22275194822074e-12	20.4153368849651
TCF19	0.606973961202247	8.91220961857491	7.6486756544271	9.54597665098323e-14	2.29607037453954e-12	20.3823614230579
TAX1BP3	0.396641734988762	10.9034165144457	7.64544469054007	9.76449423118768e-14	2.34587972062386e-12	20.3601667155253
BLOC1S3	0.261524016775281	8.26872502136142	7.64261595519736	9.95985078338656e-14	2.39001471956424e-12	20.3407412376554
NUDT19	0.256482671767792	8.53112551358801	7.64043145720683	1.011334683238e-13	2.4240132822423e-12	20.3257438065423
EMB	0.642175985059922	8.85644872960112	7.63680837118967	1.03730826350937e-13	2.4833668194191e-12	20.3008774851243
CCDC121	-0.352925903419479	6.64108602806554	-7.63537862675252	1.04773791625037e-13	2.50541245078192e-12	20.291067324315
PABIR1	-0.337860168677905	9.02816280305056	-7.63314875121514	1.06421097771291e-13	2.54184128402045e-12	20.2757700212352
MYO1G	0.768343831415729	8.05158168213483	7.62966435149241	1.09046416114454e-13	2.60151781327937e-12	20.251873656511
CHAF1A	0.345459400629215	7.79079438633708	7.62946515174542	1.09198416785658e-13	2.60211837072166e-12	20.2505077890213
DPF1	0.622176186329588	0.938028495191011	7.62602724930014	1.11854872410208e-13	2.66232763020909e-12	20.2269393792027
ASB2	0.883318224397003	5.78156350817603	7.62579364066475	1.12037674314489e-13	2.6635886024454e-12	20.2253381932894
RMI2	0.543301344891388	6.50670910665918	7.62521029958453	1.1249543308935e-13	2.6713759267294e-12	20.2213400646387
APOBEC3C	0.705048418389513	8.74838898692884	7.62481959026928	1.12803060272923e-13	2.675584263144e-12	20.2186623412461
APOBEC3D	0.622378085003744	7.07099966019101	7.62388406735111	1.13543022660697e-13	2.69002563040361e-12	20.2122511892793
HS3ST3A1	0.965073631524345	3.6227699969382	7.62364499246716	1.13732887794039e-13	2.69141598485617e-12	20.2106129069414
ABCG2	-0.852072698022473	8.26387557658802	-7.62221842499618	1.14872340283749e-13	2.71524862396507e-12	20.2008380808417
OXTR	0.895144256187266	5.32765754879401	7.62119690573763	1.15695170709854e-13	2.73155099822103e-12	20.1938395430221
PRKD1	-0.4823987733146	8.58934562748502	-7.61774853388064	1.18515954602284e-13	2.7945421285814e-12	20.1702199384996
NOP56	0.258537210498126	10.3870642720318	7.61760408732646	1.18635579957811e-13	2.7945421285814e-12	20.1692307398368
CYP19A1	0.860363198857678	1.89263899527528	7.61667126957065	1.19410976064859e-13	2.80958141734257e-12	20.1628429813557
RANBP1	0.249548343659173	9.27617864853371	7.61526973166367	1.20585389774515e-13	2.83396385109246e-12	20.1532466970693
ZSWIM5	-0.754109096820224	8.10074803074345	-7.61487270917634	1.20920137298124e-13	2.83857947018948e-12	20.1505285547549
TCTA	-0.337072323483145	10.321079727588	-7.61231771421367	1.23096384542321e-13	2.88636402474835e-12	20.1330389682517
ZC3H12C	-0.400933710629213	8.72159386990637	-7.61209995102693	1.23283642066254e-13	2.88745489072299e-12	20.1315485421277
SENP8	-0.367472354805243	6.32766135208427	-7.61106912263859	1.24173881962416e-13	2.90498920892006e-12	20.1244937575103
CARM1	0.263919805524344	9.67788818770974	7.6090960836612	1.25895532841185e-13	2.9419118989779e-12	20.1109928105956
STK17A	0.438527110445694	9.23802823529401	7.60782401975217	1.27017970643403e-13	2.96476416802128e-12	20.1022899280313
CCT5	0.251321044831462	11.6291767928165	7.60737495333886	1.27416566268065e-13	2.97068828422943e-12	20.0992178990262
EML5	-0.471389980164795	5.30550797917978	-7.60429149751259	1.3018695772881e-13	3.03183406551872e-12	20.078128147276
GTDC1	0.29536623364794	8.51243903179775	7.59952307740288	1.34588525559234e-13	3.13078546360409e-12	20.0455273585282
OST4	0.368155303535582	10.9955085009363	7.59914023691869	1.34948206130496e-13	3.1355972199087e-12	20.0429106629284
PSME2	0.416012201179777	10.8226229947959	7.59872883803674	1.35335773316143e-13	3.14104531801731e-12	20.0400988901858
INHBC	0.772794893576779	2.16705523514794	7.59739980262813	1.36595330190312e-13	3.16669648532726e-12	20.0310162169251
MICB	0.481511556265919	6.90126466696067	7.59592720831374	1.38004434160705e-13	3.19575279421577e-12	20.0209539483638
EMCN	-0.876713362704121	10.0919135840562	-7.59532744669124	1.38582433557241e-13	3.2055194918759e-12	20.0168562135979
UBE2V1	0.186849043153554	11.4272909538876	7.59146622402224	1.42361085405697e-13	3.28921440232961e-12	19.9904815158781
AP2S1	0.366662211595504	10.1358140767528	7.58869649111594	1.45133941659268e-13	3.34950852758516e-12	19.9715690543427
EFNA4	0.414695882352062	6.71937363161049	7.58847446298984	1.45358510335883e-13	3.3509219736644e-12	19.970053228401
DERL3	0.8892051345206	6.93444560393446	7.58568359340845	1.48210684992545e-13	3.4128379618317e-12	19.9510025015499
FABP6	1.44134729674157	7.37670854709738	7.58492561373452	1.48994790623836e-13	3.42704721886686e-12	19.9458294372377
SCN4A	-1.09372643916854	6.37771523816479	-7.58158929240432	1.52494979703132e-13	3.50362765797219e-12	19.9230646336744
STK32C	0.555487400374531	6.49811456193633	7.57810616529652	1.56235631398066e-13	3.58555531252138e-12	19.8993067231435
IRF6	-1.1549428741985	6.78284204628277	-7.57764584725606	1.56736698263546e-13	3.59303557348959e-12	19.8961676168894
GPRASP2	-0.477851838116106	8.50647912133146	-7.57713206321891	1.57297834192384e-13	3.60187462513968e-12	19.8926640842485
LIMD2	0.673109475846443	8.71562242452622	7.57673031469513	1.57737987707872e-13	3.6079267489436e-12	19.8899246635065
JAKMIP2	0.896071130808989	3.35854397964794	7.57618029878365	1.58342550768878e-13	3.61772173065153e-12	19.8861744347874
CCL11	1.16179235597004	1.92113082098502	7.57575706564518	1.58809311343208e-13	3.62434998979822e-12	19.8832888109226
HOOK1	-0.660092001149813	10.298293522073	-7.57556307865859	1.59023701774681e-13	3.6252103214568e-12	19.881966241685
FXYD5	0.557646119921349	10.5836959930318	7.57403163183682	1.6072626765705e-13	3.65995652998857e-12	19.8715260627969
PTGFRN	0.719335035453186	10.1979239209551	7.57349419409751	1.61328004258703e-13	3.66958610130356e-12	19.8678626450269
GPSM3	0.517674129176028	9.28949071773034	7.57206306697351	1.62941197417459e-13	3.70217557853157e-12	19.858108458082
BCL2A1	0.820176846981274	6.13055370756554	7.56898070285235	1.66469870263609e-13	3.77816629225495e-12	19.8371049122902
LINC00671	-1.91888830544944	6.04603711174719	-7.56617088746146	1.69752070774863e-13	3.84840136584295e-12	19.8179645396037
FEN1	0.305734836629217	8.42227319502622	7.56341034090755	1.7303878793265e-13	3.91858367771984e-12	19.7991653570314
ZNF683	0.971783007093633	4.99610657552809	7.5627894851842	1.73786573462747e-13	3.93117875163747e-12	19.794938121814
HENMT1	0.559329723516854	6.27781249245131	7.55622705789311	1.81887946316236e-13	4.10990638168526e-12	19.7502734561922
NEDD4L	-0.547486842187267	10.614577573176	-7.5523557675865	1.86840400708512e-13	4.21716666813702e-12	19.7239396392245
CD28	0.806181643981272	6.19108843623034	7.55216662149007	1.87085745637507e-13	4.21806400356564e-12	19.7226532825504
CD300LG	-1.24857344568165	4.48078180564607	-7.54556135646246	1.95855532994601e-13	4.4109417897368e-12	19.6777480655945
RNASE3	0.606498632842697	1.3693852943764	7.53947507779236	2.04294115209375e-13	4.59594557209511e-12	19.6363991635951
C5orf23	-1.23104584814981	10.7507672398914	-7.53550456304886	2.09991219215633e-13	4.71893739829916e-12	19.6094388197936
AMD1	-0.457368911265917	11.2363921333783	-7.53173613561401	2.15542999792404e-13	4.83839795048223e-12	19.5838612720185
TRHDE	-1.50683769858053	7.45921689934644	-7.53063295302419	2.17195433973125e-13	4.86851014138705e-12	19.5763755644558
MAP4K1	0.862784299505619	7.06363890119101	7.53052418244983	2.17359033460571e-13	4.86851014138705e-12	19.5756375435116
PTPN6	0.408198469382022	9.95738223254869	7.52785686485719	2.21409095845925e-13	4.95381725133135e-12	19.557542176214
ZNF24	-0.260502407749064	10.8288101573165	-7.52434916115523	2.26848551039662e-13	5.06999098222302e-12	19.5337534142931
CASP8	0.322125416	9.55309950178277	7.51960254942349	2.34419307030004e-13	5.23349393072316e-12	19.5015767973205
TLL2	0.855304544269663	2.7507881707603	7.51919760625834	2.35076588759357e-13	5.24246344736492e-12	19.4988325030473
CXCR6	0.868723550213483	6.80549478148876	7.5166619936989	2.39233726627252e-13	5.32937933682011e-12	19.4816514042156
C10orf90	0.68853652270412	0.833327924625468	7.51225270649776	2.46635894619506e-13	5.48608420229598e-12	19.4517855857756
XCL2	0.882282305486892	4.32682121933146	7.51215471862223	2.46802930190534e-13	5.48608420229598e-12	19.4511220365033
DLGAP4	0.27413315168539	10.9158643784719	7.50766035072323	2.54585232526748e-13	5.65294936769619e-12	19.4206948203846
NMI	0.39000986417977	8.9807647504794	7.50559825012806	2.58236316990393e-13	5.72782109804529e-12	19.4067391638412
GUCY2D	0.783334655932584	1.32839045105618	7.50475080233534	2.59751688715346e-13	5.75521101228159e-12	19.4010047983125
MYO9B	0.364515316344571	10.7849147056854	7.50418381674955	2.60770436432709e-13	5.77155020958996e-12	19.3971685088258
KCNK12	0.563956450966292	0.873300121486891	7.49780385876925	2.72508652525901e-13	6.02484916365723e-12	19.3540171282869
ANAPC5	0.224482208393255	11.0085803807622	7.49728011217006	2.73495070562196e-13	6.04014893727079e-12	19.3504760418105
DBF4	0.42932891939326	6.75758333154307	7.49507417749716	2.77688445944372e-13	6.12616542520504e-12	19.3355637617473
AOPEP	-0.385019854224721	9.0326498	-7.49240166138093	2.82853677173032e-13	6.23341449469292e-12	19.3175021096095
USH2A	0.702814333857678	3.09932110868539	7.49128466391227	2.85040459693336e-13	6.27486599949374e-12	19.3099546545483
PEX7	-0.377296910621723	7.30829081781648	-7.48933765205992	2.88892067721177e-13	6.3528387496628e-12	19.2968010396335
DYNLL2	-0.390236431880149	10.1764987051311	-7.48714001708773	2.93301068158312e-13	6.44288866745619e-12	19.2819575879158
APOC1	1.03263804507491	10.4627234065712	7.48106774132588	3.05831041903949e-13	6.71094704464527e-12	19.2409620296995
HIVEP3	0.547718080617977	7.3006990503015	7.47969569846229	3.08734423415469e-13	6.76741897993075e-12	19.2317027283499
PCDHGC5	0.849979567734082	3.68017534075094	7.47841004285867	3.11479629470259e-13	6.82030689203982e-12	19.2230276629685
C5orf46	1.96109518254307	5.79643668234644	7.47783720543078	3.127105140147e-13	6.83584927617814e-12	19.2191627846073
CPLANE2	-0.426675493861424	6.32176485548127	-7.47776973734225	3.12855801059184e-13	6.83584927617814e-12	19.2187075997518
LAG3	1.18934131616105	6.62160556188202	7.47738386129828	3.13688032126027e-13	6.84674186715926e-12	19.2161042857022
DHFR	0.404852533337079	7.86684493524532	7.47408032552567	3.20902687977356e-13	6.99676987165931e-12	19.1938214200842
SWT1	-0.338344216823971	7.54348706579026	-7.47185416890997	3.25856350650461e-13	7.09723433789331e-12	19.1788101404186
SCAPER	-0.449453368007491	8.38976307771536	-7.47114886642936	3.27441449007648e-13	7.12069185735652e-12	19.1740549440697
WDR20	-0.27039383992884	8.55756554106929	-7.47106630870059	3.27627485175442e-13	7.12069185735652e-12	19.1734983581148
KCND1	0.653861625711611	5.67965010327154	7.47060931701332	3.28659157948571e-13	7.13555549590565e-12	19.1704175112554
P2RY6	0.732879823827716	6.51035146744569	7.46989985814655	3.30267125519209e-13	7.16288648443721e-12	19.1656349385211
DMRT3	0.922498515378277	1.0101715938839	7.46827552571148	3.33977861197878e-13	7.23571676683935e-12	19.1546864453359
PDIA3	0.284061824947567	13.4024831792566	7.46500890981177	3.41565095751728e-13	7.39229015774072e-12	19.1326743007656
GGCT	0.304888779434458	8.70300529760487	7.46211984274411	3.48416702636721e-13	7.53262959746851e-12	19.1132127740501
EXOSC1	0.324535554063668	8.03407444617416	7.46161545905733	3.49626681142208e-13	7.55083222841546e-12	19.1098157365273
PPM1A	-0.323500139232213	10.5984078659644	-7.4591311936452	3.55646896561683e-13	7.67277326683076e-12	19.093086857126
COL10A1	1.35114972278277	3.5501851324176	7.45204020434483	3.7339799764022e-13	8.04727596384915e-12	19.0453614304127
CCDC18	0.628498823471911	5.14736205074719	7.45171996235919	3.74219937082238e-13	8.05652722887333e-12	19.0432069313441
UBE2I	0.209302925273407	10.6216159491873	7.45139136220423	3.75065180865683e-13	8.06626028912077e-12	19.0409962788348
RRAGD	-0.599259343636703	10.2929325908558	-7.45074459328783	3.76734331918653e-13	8.09367359997382e-12	19.0366453816476
CPT1A	-0.412066549561796	11.1759517020169	-7.4460869142377	3.88972600255508e-13	8.34785652661324e-12	19.0053216194034
RELT	0.487137063981274	7.49618013825655	7.44486033917924	3.92260080966855e-13	8.40961345997594e-12	18.9970753142407
SLC25A48	-1.25578874067416	3.85117359201124	-7.44443594676139	3.93403901549788e-13	8.42533178298226e-12	18.9942223662784
TMEM214	0.274759719868912	11.3083147398783	7.44317020426683	3.96834866893938e-13	8.48994886763601e-12	18.9857142851412
RANBP17	1.00489318345318	4.24168652676779	7.44215123290454	3.99618320150848e-13	8.54059278597391e-12	18.9788658050602
SAMSN1	0.683274684071162	7.59490346471723	7.44193876975034	4.00201108669558e-13	8.5441479152688e-12	18.977437941503
CD7	0.859082327719103	6.83617409889326	7.44123829910674	4.02128441136155e-13	8.57637133762006e-12	18.9727306464281
RORC	-0.726661752569287	10.0143712776105	-7.4381495993721	4.10736525023006e-13	8.75086322315371e-12	18.9519782861823
ELAPOR1	0.946321364258425	5.31947407342135	7.43657765445621	4.1518688934992e-13	8.8365035360916e-12	18.941419383497
RAN	0.28631050777528	11.5724298554045	7.43165032367799	4.29446695454765e-13	9.13052627009888e-12	18.9083337678048
BDNF-AS	-0.361813165146067	5.79799590966667	-7.43079386943948	4.31974022342503e-13	9.17475260497011e-12	18.9025847377307
TDO2	1.28783526761798	4.41818514129213	7.42903900562286	4.37198318861649e-13	9.27610952232105e-12	18.8908067277667
TP73	0.833486582250937	3.24297751120412	7.42625761617502	4.45606338132526e-13	9.44473681762916e-12	18.8721436743006
LHFPL3	-0.946711398426967	2.84050562126966	-7.42551715432056	4.47871429266059e-13	9.48294955031138e-12	18.8671761497888
C10orf88B	0.577977181546817	1.68957621044382	7.42178645387923	4.59457327384656e-13	9.7182329752072e-12	18.8421541758423
KCNS3	0.679744492644193	8.55576481291386	7.41725576983074	4.73924991198416e-13	1.00139228057857e-11	18.81178040335
LOC728875	0.858879609284644	5.30757726630524	7.41709668420925	4.7444106250913e-13	1.00145136620369e-11	18.8107141646853
ELK1	0.265398831981274	9.43671219217416	7.41566545028785	4.79108915190346e-13	1.01026491397331e-11	18.8011224487215
CD68	0.627981818179775	12.5417286453333	7.41521286382372	4.80594377788155e-13	1.01235676068579e-11	18.7980896579085
ANXA2P2	0.437491903876404	11.4866670197022	7.41505197753233	4.81123524635086e-13	1.0124319338398e-11	18.7970115919159
TBX18	1.02455617508989	4.26122223274345	7.4146925973602	4.8230758049899e-13	1.01388367101412e-11	18.7946035278073
TMPRSS6	1.09691268320225	2.56877615263109	7.41425534113356	4.83752085579284e-13	1.0158793797165e-11	18.7916737749415
HECTD2-AS1	0.950977888026217	2.02352309449251	7.4133341794806	4.86809158380582e-13	1.02125393686037e-11	18.7855021642411
MTMR12	-0.306402824247193	10.203404762809	-7.41292151288462	4.88184843147473e-13	1.02309381275349e-11	18.7827375772675
CD96	0.819567850636705	7.51266923102996	7.41144570392024	4.93136064335474e-13	1.03241557469091e-11	18.7728516786473
MZT2A	0.691896932640452	9.14680612681086	7.40965466140982	4.99211317357845e-13	1.04406917413159e-11	18.7608562946844
AQP7	-1.08504168421348	6.27778563992697	-7.40903947439465	5.01314999970746e-13	1.04740120716902e-11	18.7567366653792
TUBA1C	0.46740701373783	11.6888976615431	7.40593854868972	5.12052478158914e-13	1.06775083414552e-11	18.7359753986521
NUTF2	0.362747878475652	10.5767437159345	7.40592618610392	5.1209573563347e-13	1.06775083414552e-11	18.7358926430034
SULF2	0.665376550295882	11.525672626721	7.404506896957	5.17085910857197e-13	1.07706107949818e-11	18.7263926103002
LINC01366	0.533449024599251	2.36484519618727	7.40410064819971	5.18523060839287e-13	1.07895919262065e-11	18.7236736506475
DTYMK	0.411885856764043	8.3220317166779	7.40391617819159	5.19176941563727e-13	1.07922525937822e-11	18.7224390616382
WDFY3-AS2	-0.660731654820223	6.37274346593071	-7.4002977117655	5.32168518384106e-13	1.10403758460244e-11	18.6982270689549
OASL	0.727930105449436	7.41108350925655	7.40029194200192	5.32189487338216e-13	1.10403758460244e-11	18.6981884698188
TNFRSF8	0.575890651621723	4.29964658675094	7.39986993037524	5.337254047758e-13	1.10610546765506e-11	18.6953653209456
NPM3	0.512026797831459	7.21986577880337	7.39939419021703	5.35462101462584e-13	1.10858485728636e-11	18.6921828989756
COL8A2	0.837096821561799	6.95565898647378	7.39767412551037	5.41787772898079e-13	1.12055037666834e-11	18.6806780650405
LAMB3	1.18556108643071	8.03408148744007	7.39397342872482	5.55647850698299e-13	1.14805910904099e-11	18.6559329367369
EFHD2	0.4268885320412	10.5167843818184	7.39351263032273	5.57397916833095e-13	1.15051640439282e-11	18.6528524608154
PTGR3	-0.28999556018352	9.44420853298689	-7.39154745597632	5.64922573456027e-13	1.16487602408013e-11	18.6397168581977
PATJ	-0.525108900606737	10.6908166470637	-7.39064644146116	5.68405912254285e-13	1.17088193792381e-11	18.6336952536027
CORO1A	0.68450828140824	10.2513437467903	7.39018532126639	5.70196783006844e-13	1.17339291845049e-11	18.6306137545132
MYRIP	-1.07774698166667	6.16073782884831	-7.38752438404436	5.80640212838944e-13	1.19368689847862e-11	18.6128347305075
KANK3	-0.651724067524349	8.19331737663858	-7.38445908740917	5.92904193156344e-13	1.21767921231118e-11	18.5923604386572
RNF38	-0.329748971299622	10.1795606637622	-7.38340170283545	5.97193570909144e-13	1.22526204943429e-11	18.5852993650526
CLIC3	0.956574145325843	4.32867584862172	7.38132161925874	6.05720974014759e-13	1.2415162061799e-11	18.571411244457
PPIC	0.478640110486893	9.25167665649064	7.37929581133561	6.14141054769754e-13	1.25751816573962e-11	18.5578885673358
TLCD3B	0.954481609715356	1.68004969668914	7.37575267036566	6.29145668321508e-13	1.28695729580781e-11	18.5342446473735
NPR3	-1.31138281593633	8.90119613557491	-7.37111776503347	6.49319660780582e-13	1.3269015418561e-11	18.5033291711079
CRB3	-0.642645465277154	8.36764913829026	-7.37060072046458	6.51609266093949e-13	1.33025545397508e-11	18.4998813913151
NAGPA	0.330796354580524	8.27794982433521	7.37045000411317	6.52278171313794e-13	1.33029734004424e-11	18.4988764148419
TCHH	0.977960305531836	3.83919830039888	7.36706777156701	6.67468163695816e-13	1.3599249567574e-11	18.4763280928028
NACC1	0.336203839505618	9.91721524100749	7.36688969186965	6.68277518489708e-13	1.36022319909259e-11	18.4751411228279
IL2RA	1.01746709085019	5.17040947860112	7.36646752109433	6.70200105323997e-13	1.36278449563255e-11	18.4723272848786
ACTR10	-0.269756479063672	9.86819074981648	-7.36558280240128	6.74246837226681e-13	1.36965567914652e-11	18.4664309146138
PPP1R14B	0.519377793805244	9.71982556516105	7.36398278761543	6.81626533009668e-13	1.38327710957066e-11	18.455768786867
SYNJ2BP	-0.336350634861423	10.1047974502734	-7.36355867871269	6.83595930976623e-13	1.38590293634856e-11	18.4529429397259
ANKS1A	-0.44112095716854	9.8612121266779	-7.3612965459026	6.94195397975273e-13	1.40600266340165e-11	18.437872537281
LINC00472	-0.647561941382023	5.70197931103558	-7.36106515880706	6.9528866480459e-13	1.40682815934869e-11	18.436331241547
LAGE3	0.462109741071163	7.51764508341573	7.35856660560927	7.07202425192164e-13	1.42952435050913e-11	18.4196906088678
PITX1	1.46368989715356	2.29369574967416	7.35639899260745	7.17700803189332e-13	1.44931765541688e-11	18.4052578019385
C1QC	0.736061485561798	11.7792875381554	7.35378197166025	7.30580366819418e-13	1.47387584916755e-11	18.3878372795625
CD6	0.761602095749065	7.43841812529026	7.35143529236589	7.42322760180641e-13	1.49609391656446e-11	18.3722206152768
CNPY3	0.346853467161052	10.5010733235468	7.35062137667972	7.46438693415333e-13	1.50291292176667e-11	18.3668051238998
RALGAPA1	-0.352416677348314	8.6822194850412	-7.35016465444886	7.48758147130926e-13	1.50610499065541e-11	18.3637664786028
CD5	0.81864199010487	6.99176168477154	7.34990507819656	7.50079559725721e-13	1.50666724194264e-11	18.3620395452958
GPR45	0.659754060460674	1.39723404366479	7.34982133222716	7.50506370943791e-13	1.50666724194264e-11	18.3614824028398
ASIP	0.810295331247191	1.40624537342509	7.34880590060915	7.55700578022414e-13	1.51561180442677e-11	18.3547273842137
CYP2S1	0.640643902194757	5.72963658701873	7.34776246309637	7.61074903891473e-13	1.52489978546302e-11	18.3477868528062
COTL1	0.445915155430713	11.6416675523371	7.34741705932072	7.62862213920623e-13	1.52698966273263e-11	18.345489541232
PLA2G2A	1.41480949220974	1.82044882374906	7.3470758407265	7.64631924054683e-13	1.52904027152339e-11	18.3432201521207
SPACDR	0.594138877434456	2.30155439636891	7.3448865077238	7.76083302867998e-13	1.55042854186395e-11	18.3286613004061
GARNL3	-0.457430944962547	6.97267819503184	-7.34402633465731	7.80628512115942e-13	1.55799174932712e-11	18.3229422011095
FBLN1	0.924853221082401	8.81523934814419	7.34116702885776	7.95926386050802e-13	1.5869797534115e-11	18.3039352384759
TRPM3	-1.35077896733334	6.07709215738951	-7.3406113895961	7.98933229727956e-13	1.5914284538183e-11	18.3002423798918
CALU	0.40721886184644	11.8797266588371	7.33866443009678	8.09557699473421e-13	1.61102767411214e-11	18.2873044054049
CD2	0.91378873082397	8.4458707170824	7.33836096701831	8.11226163135027e-13	1.61278364234897e-11	18.2852880785864
PA2G4	0.205864587198505	11.454105303618	7.33819300075098	8.12151109418608e-13	1.61305946872619e-11	18.284172074562
HCST	0.684217201775282	7.56690562125468	7.3378984554669	8.13775600046828e-13	1.61472282264611e-11	18.2822151026148
AKAP6	-0.654476258116103	7.9163082617809	-7.33635354212863	8.22348705356308e-13	1.62950246658488e-11	18.2719516791724
TIGIT	0.962286642430711	6.00370755961985	7.33608319430506	8.23858044379786e-13	1.62950246658488e-11	18.2701558410893
CPEB3	-0.380244901475656	7.45456016583146	-7.33605014685716	8.24042733631581e-13	1.62950246658488e-11	18.2699363206817
ONECUT2	1.23040763054307	2.93401196000562	7.3359860586039	8.24401013947024e-13	1.62950246658488e-11	18.2695106114545
SP110	0.308592202696632	8.94746546512734	7.33134456337738	8.50760694756185e-13	1.67998625354308e-11	18.2386873288867
TMEM171	-0.955326557220974	7.37488420404869	-7.32911941888259	8.63690058671619e-13	1.70387778209285e-11	18.2239162141913
ADGRE5	0.478626499895128	10.886276778015	7.32889944267098	8.64978702421563e-13	1.70478079131443e-11	18.222456150976
FGD6	0.469404342029963	9.46609040973034	7.32672955332484	8.77791973476394e-13	1.72787631964332e-11	18.2080557117625
PIGH	-0.33371983232959	8.49591901514232	-7.32663049683371	8.78381342978009e-13	1.72787631964332e-11	18.2073984078557
CD3E	0.907397249149813	8.70583045517041	7.32605316704835	8.81824116369847e-13	1.73211497134514e-11	18.2035675955317
DYRK4	0.317227465265915	8.23676203195506	7.32586277826297	8.82962365476185e-13	1.73211497134514e-11	18.2023043443803
IGFBP1	1.96778684883895	5.05913827397004	7.32584498763643	8.83068801494865e-13	1.73211497134514e-11	18.2021863029275
ABCA5	-0.455484691827712	8.97352470145693	-7.32539078637673	8.85790433007335e-13	1.73579391728859e-11	18.199172740321
THTPA	-0.31018378740824	8.39894947812734	-7.32478254842079	8.89448005945444e-13	1.74129816202125e-11	18.1951374043768
C3	1.01989725595131	14.6133414361779	7.32347303456602	8.97373150899663e-13	1.75513869752225e-11	18.1864504034468
PARN	0.220957694958804	9.87933297870037	7.31815126032916	9.30301750977335e-13	1.81780962140971e-11	18.1511600768552
C6orf141	1.10408866859925	2.74838885124719	7.31214972130811	9.68864465219065e-13	1.89135986992384e-11	18.111387154399
PWARSN	-0.445164040176032	6.92683659036891	-7.30819391999131	9.95138128938221e-13	1.94080313606706e-11	18.0851861564571
DDAH1	-0.518966964292133	11.5466224504157	-7.30707089440884	1.0027239894195e-12	1.95374055944158e-11	18.0777499790786
ZNF397	-0.383237510662924	7.96714610787453	-7.3061479532754	1.00900089081837e-12	1.96410543424294e-11	18.0716393711923
GALNT15	-0.934076578127339	8.80039467224345	-7.30410094884382	1.02306083805646e-12	1.98958665539378e-11	18.058088816678
CABLES2	0.328768545988765	6.98717400202809	7.30282659664947	1.03191097938265e-12	2.00489749659033e-11	18.0496545550485
PPM1M	0.352791486277157	8.96376572955431	7.29678668659136	1.07489244810406e-12	2.08643030820728e-11	18.0096959533341
SIX2	0.9655273070412	3.07021599719476	7.29614796582997	1.07953946624502e-12	2.09346987041107e-11	18.00547190957
LGALS9C	0.581992330996254	3.87490190029213	7.29486285208525	1.08894930883874e-12	2.10972360429125e-11	17.9969739994622
AIF1	0.573567256823969	9.4375067146779	7.29380808631666	1.09673277252846e-12	2.12279870697797e-11	17.9900001969578
CCDC71L	0.456294332322096	8.03397550731086	7.29227196921328	1.10816630367082e-12	2.14290745074592e-11	17.9798453151923
TMEM72	-1.37953992001124	5.63912876281461	-7.29099104090134	1.11779005093847e-12	2.15948196564073e-11	17.9713787593454
UNC13B	-0.402646311235955	10.277321301015	-7.28722299563229	1.14657910760056e-12	2.21301632649489e-11	17.9464801509388
COL4A3	-0.958540937067415	7.94376492245131	-7.28550705547875	1.15993004593127e-12	2.23668089777931e-11	17.9351449962731
SP5	1.29270805758801	2.99080384985768	7.28301677635964	1.17957827335898e-12	2.27243262295833e-11	17.9186985988318
C1QB	0.747877593737829	12.0372553642172	7.27566812674822	1.23948798639557e-12	2.38503603392685e-11	17.8701931837818
NEB	1.46461817440824	6.00368322166105	7.27556453244939	1.24035358395474e-12	2.38503603392685e-11	17.8695096868512
IDI1	-0.309188247749065	9.23457147283333	-7.27433764764457	1.25065034913831e-12	2.40258363420137e-11	17.8614155228926
PRPSAP2	-0.237531782232208	9.04083938271161	-7.27401244077342	1.25339375606446e-12	2.4056014680238e-11	17.8592702131734
FNBP1L	-0.344224188404498	10.9711220757079	-7.27312016267399	1.26095135780572e-12	2.41784476711215e-11	17.8533844772905
MFAP2	1.24215599865918	5.03477630075655	7.27222466333008	1.26858132272586e-12	2.43020382804542e-11	17.8474780873644
CD72	0.745412744861424	6.77471982715356	7.27122110370774	1.27718598858202e-12	2.44440531042325e-11	17.840859678383
NABP2	0.310661134299625	9.40822772971535	7.27019018657183	1.28608501758443e-12	2.45914317854424e-11	17.8340616270641
EFTUD2	0.197545691715359	10.7628365478539	7.26591519382291	1.32364300346656e-12	2.52860181584017e-11	17.8058799853341
CCL5	0.865276986269659	10.1295802374532	7.26221989776077	1.35697617162897e-12	2.58986791751736e-11	17.7815307634592
G6PD	0.394579309086144	9.4611724851236	7.26024234220653	1.37515244497365e-12	2.62211921129409e-11	17.7685043272562
HGH1	0.388265598445694	8.65030570429026	7.25545863795759	1.42011729496287e-12	2.70319925291988e-11	17.7370054145101
EPB41L4A-DT	-0.44858410569663	5.88288388612172	-7.25543852184538	1.4203093993506e-12	2.70319925291988e-11	17.7368729933113
BDH2	-0.403752280314606	10.7611870507978	-7.25227722242993	1.45081901509032e-12	2.75870748216942e-11	17.7160663959195
TYROBP	0.619064555314605	10.4814024744139	7.24956658810276	1.47749207469033e-12	2.80682452744644e-11	17.6982318407755
CCDC167	0.434198741468165	7.34085386066667	7.248188487119	1.49123720957144e-12	2.83031580284711e-11	17.6891667530181
PSMD7	0.195644989955058	10.3805881715169	7.247985231614	1.49327509078037e-12	2.83156423637161e-11	17.6878298667745
SLC30A3	0.851570074992509	1.96339872735019	7.24759605847694	1.49718466862057e-12	2.83488136042264e-11	17.6852702176107
FGA	2.36900718019101	5.75187181251873	7.24753610168002	1.49778788063466e-12	2.83488136042264e-11	17.6848758829238
MCM4	0.439281042861424	8.82563910550562	7.2456666639975	1.51671630487669e-12	2.86806160618941e-11	17.6725819693125
TRIM59	0.388773502119851	7.27568968310861	7.24474848997003	1.52609898360043e-12	2.88314667095119e-11	17.6665447676893
LIPE	-0.617991058434458	6.51655778169288	-7.24274150281085	1.54680736033168e-12	2.91958110505291e-11	17.6533505579901
TMEM45A	1.07527107465168	8.99139473856554	7.24224533934844	1.551969317348e-12	2.92663184595855e-11	17.6500891732421
PCED1B	0.563134477588014	7.50580946857678	7.23864327978165	1.58995576435879e-12	2.99551170039938e-11	17.6264175865352
PLP2	0.645716388584267	10.4980896916442	7.23820444385193	1.59464567735007e-12	3.00159131763224e-11	17.6235343567537
KCTD5	0.230939850093632	8.95098646433146	7.23714035319804	1.60607437801898e-12	3.02033254022138e-11	17.6165436879955
USB1	0.274887385097378	9.343535736897	7.23412224882448	1.63893008239607e-12	3.07929748173261e-11	17.5967204828881
KIAA0232	-0.320271797059926	10.3882950607921	-7.23378724881159	1.64261748263203e-12	3.08340191135969e-11	17.5945205882253
GBA2	-0.35558017957678	10.4422297627884	-7.2323280691305	1.6587743424567e-12	3.1108842033075e-11	17.5849393497722
ERC2	0.874516629602997	2.50854781305243	7.22551447196507	1.7363116829709e-12	3.25332482187342e-11	17.5402210294982
MRPL49	-0.287335207970038	10.389830266206	-7.22157488996057	1.7827587057217e-12	3.33730477785511e-11	17.5143809420833
EBI3	0.668409010737828	6.47817948708427	7.22105829921788	1.7889391613711e-12	3.34582176607573e-11	17.5109934329544
IL1R2	1.40006746790637	6.46898390967228	7.21979984980167	1.80408351502794e-12	3.37107299433773e-11	17.5027420680042
CDC42BPG	-0.758462458561799	6.87155065910112	-7.21862996454152	1.81827515615034e-12	3.39449967049468e-11	17.4950724569825
COPG1	0.266418147052434	11.9639487335449	7.2173305302146	1.83416708533184e-12	3.42105509906848e-11	17.4865547358967
EMILIN1	0.917849786722847	8.88533761190449	7.21680306234949	1.84065687331741e-12	3.43004151406478e-11	17.4830975721175
PHETA1	0.385485279655428	8.18221849511985	7.21653912811142	1.84391270583066e-12	3.43299065204424e-11	17.4813677552561
TMEM125	-1.0785370491573	7.10820550127528	-7.20642948836061	1.97297929590596e-12	3.66995613908456e-11	17.4151486028787
CBX3	0.232942169449434	11.4194814064101	7.20409377437038	2.00403971039125e-12	3.7228611933947e-11	17.3998602879981
SLA2	0.803272922599252	6.38825004497753	7.20401838148375	2.00505026012631e-12	3.7228611933947e-11	17.399366874965
NOD2	0.783157201355805	6.20656977616854	7.20241409863026	2.02667292113581e-12	3.75960653914498e-11	17.3888685604416
TMEM92	1.57903347320599	6.04996032715356	7.20195877272556	2.03285151918465e-12	3.76766166387637e-11	17.3858892897067
PRKAA2	-0.526232746801501	10.2194731035206	-7.20130623909093	2.0417384659714e-12	3.78071733811689e-11	17.3816199269032
RAI2	-0.54441625587266	8.9387673889588	-7.20114258611129	2.04397326598987e-12	3.78144269597062e-11	17.380549236646
MARCO	1.33060595250936	4.89660012205993	7.2002987098269	2.05553525539828e-12	3.79617374292546e-11	17.3750285417574
MORC2	0.225798266157302	9.56610220373408	7.20029135434807	2.05563631544094e-12	3.79617374292546e-11	17.3749804240624
RPS2	0.440010872692886	13.4489583756124	7.19986573519064	2.06149240839944e-12	3.80356472510174e-11	17.3721961992407
PON2	0.487362867483149	10.5512291278539	7.19775322188851	2.09080220097833e-12	3.85417688746383e-11	17.3583790113687
YARS1	0.245969208490639	10.3767571665225	7.19571778071983	2.1194302474762e-12	3.90344258415343e-11	17.3450690774102
POU2F2	0.678138881820226	6.82333209076779	7.19546010719859	2.12308175363078e-12	3.90666083760025e-11	17.3433843476205
TNFRSF1A	0.307986534636704	11.7230655547378	7.1950626858847	2.12872576908637e-12	3.9135364340811e-11	17.3407860112966
FRMPD2	-0.86957930758427	2.81624893873596	-7.19464811335559	2.13462908628172e-12	3.92087600387126e-11	17.3380756662464
COL7A1	1.43323217970037	4.66166169233333	7.19388492490664	2.14553866621723e-12	3.93738969720741e-11	17.3330865155015
SLC44A3	-0.547800718123593	9.47705491179588	-7.1922288227229	2.16940118622101e-12	3.9776232473366e-11	17.3222616645858
NEFL	1.65284640098127	8.34413549684644	7.18664345490284	2.25182075662709e-12	4.12505414854625e-11	17.2857689003816
HDAC8	0.223467371367045	7.90411159643258	7.18541944324269	2.27028998684991e-12	4.1551774897591e-11	17.2777747677545
HCN4	0.904131480895131	2.09388069009176	7.18364869145582	2.2972729918025e-12	4.20081550559821e-11	17.2662118074123
GORASP2	0.215880714468165	10.9252726340805	7.18291509055251	2.30854390561858e-12	4.21766654599967e-11	17.2614221005661
CEBPA	0.723398368745316	8.37842888081086	7.18200197906437	2.32264879052864e-12	4.23966060812065e-11	17.2554609247898
AP2M1	0.267830809835202	12.7996462204457	7.18140868780657	2.33185878681118e-12	4.25268859813377e-11	17.2515880041357
ODAPH	0.630587706558053	0.893088790226592	7.18115780251258	2.33576421886397e-12	4.25602792881279e-11	17.2499503399364
TRPC2	1.40415282362172	3.31985947650375	7.1810028460571	2.33817957768525e-12	4.25664865974873e-11	17.2489388787388
CST3	0.463835209101125	12.4623608480375	7.17975465666681	2.35772532866975e-12	4.28842646882245e-11	17.2407921148806
TNIP3	1.06469766072285	3.42763586776592	7.17849975660289	2.37753814281712e-12	4.32063331055614e-11	17.2326027260473
ELF4	0.306183904692885	9.59704068909176	7.17716963405904	2.39871737070766e-12	4.35526409688577e-11	17.2239237266316
CFB	0.878870345033709	11.6343352667678	7.1757156111547	2.42208174926584e-12	4.39379763480878e-11	17.214437796263
DQX1	0.760085729902621	0.932035042254682	7.17528549886293	2.42903592666723e-12	4.40252032751163e-11	17.2116320808573
DYNLL1	0.263580272509365	11.6840362736142	7.17258213457131	2.47319646310899e-12	4.47860298619658e-11	17.1940006207035
SLC22A24	-1.17054117229963	2.65949235397753	-7.17092472135193	2.50066042502928e-12	4.52434302824742e-11	17.1831936035651
TGM2	0.678444903299628	13.1528452441517	7.17070187660742	2.50437584717333e-12	4.52707306224275e-11	17.1817407208056
HOXA13	1.05771682731086	2.97136924841198	7.16942461084328	2.52577628028194e-12	4.56173872733668e-11	17.1734140375111
SYT12	1.21200496484644	5.72945364002622	7.16469309733581	2.60663083354707e-12	4.70362751203916e-11	17.1425792472349
RAPGEF2	-0.397113361142321	10.5657117607697	-7.1636598922246	2.62462252605884e-12	4.73193149096215e-11	17.1358481849119
COL4A4	-0.753904823385769	8.49133336465918	-7.16272434304992	2.64101901503007e-12	4.75731230301773e-11	17.1297540152729
LLGL2	-0.538553144460671	9.36275108848127	-7.1620567930947	2.65278007662474e-12	4.77430603790436e-11	17.1254059939542
RNASET2	0.888451829700374	11.9980666324157	7.16189627939904	2.65561571963692e-12	4.77522065905264e-11	17.1243605534782
PIF1	0.76678060511985	4.00555998205805	7.16171454882203	2.6588297792629e-12	4.77681353600149e-11	17.1231769487932
H2AZ1	0.251716052820226	10.9828431568184	7.15867869721357	2.71309060197138e-12	4.87003323540217e-11	17.1034082153871
LMBRD1	-0.370741015370788	11.0065240092659	-7.1569027038823	2.74533688770054e-12	4.92360812281049e-11	17.0918465763077
MED21	-0.301783892254685	8.81389276608614	-7.15663506369868	2.75022893408109e-12	4.92807397733988e-11	17.0901044553013
DNAJC12	0.823162908179776	5.59465686727341	7.15554957805398	2.77015796868838e-12	4.95945297064394e-11	17.0830393724944
CCDC74A	0.7290918210412	7.6296947255618	7.15003465834385	2.87362385628147e-12	5.14020406794481e-11	17.0471581445455
ANXA5	0.240647948161048	13.0698952787472	7.14711590528874	2.92991118364951e-12	5.23632297516873e-11	17.0281773497207
CCDC198	-0.675455484880148	9.92716529239513	-7.14344586735444	3.00222754621842e-12	5.36089665498375e-11	17.0043199789377
TNFRSF18	0.859706136142322	4.19721341003371	7.14296631774325	3.01180556409623e-12	5.37332302248368e-11	17.0012033751582
PIP5K1B	-0.824647875374531	5.88595463766479	-7.14012260133118	3.06922346656045e-12	5.47100415842056e-11	16.9827255425266
CD3D	0.928683077131087	7.13284348119476	7.13927802715865	3.0864827530974e-12	5.49699363240446e-11	16.9772388571552
EXT1	0.285561702434455	9.80114455109363	7.13914556134523	3.08919840109041e-12	5.49705842109037e-11	16.9763783557856
C1QA	0.697284382760298	11.9378883368783	7.13823807489158	3.10786583747548e-12	5.52548382907143e-11	16.9704836542533
EPHX2	-0.642966518490633	10.0272411942004	-7.13796955275336	3.11341070378664e-12	5.5305495592719e-11	16.9687395507091
CD19	1.04377060188764	2.10365707977528	7.13447707680049	3.1864210048235e-12	5.65534599965084e-11	16.9460601685979
ANXA8	1.19995404964045	1.85609219273783	7.13343964005669	3.2084311412258e-12	5.68948848094466e-11	16.9393250428355
ATOH8	-0.924442410074907	8.07898711754307	-7.13041257680577	3.27351100254257e-12	5.79592927050721e-11	16.9196777143251
ZYX	0.37642698826966	11.7485689261798	7.13038520371439	3.27410538797965e-12	5.79592927050721e-11	16.919500079085
SULT1C4	-1.20842015617603	8.29918225835019	-7.12953590400824	3.29260009077386e-12	5.82364448813855e-11	16.9139889037726
PTX3	0.918593170741573	4.39822090586891	7.12917427347303	3.30050625480033e-12	5.83260007146756e-11	16.9116424180433
ST8SIA1	0.831345985853933	5.1620499696985	7.12809349553778	3.32424623799107e-12	5.86949742382641e-11	16.9046302382685
SLC2A4	-0.799675342101123	6.09308615111798	-7.1278997051434	3.32852068518249e-12	5.87199130678325e-11	16.9033730023448
DRP2	0.705055357456929	1.64127484350375	7.12624404803192	3.36526062967294e-12	5.93170552740547e-11	16.8926328995063
ADGRE1	0.864460515142322	5.6252912078633	7.12286992527743	3.44137295032419e-12	6.06065655122758e-11	16.8707516342711
LAMP5	1.18998127516479	3.50302185192697	7.12195964796349	3.46219495807523e-12	6.09209725170065e-11	16.8648499294927
SYN1	0.857999131883895	4.90322622277715	7.1206236167916	3.49298032267664e-12	6.14100062385233e-11	16.8561890136354
FCGR3A	0.728750395423219	11.5085693034157	7.11905078282524	3.52956725450429e-12	6.20001124663223e-11	16.8459947260432
CEMIP	1.13960067763296	4.3397481144794	7.11888313618612	3.53348916674568e-12	6.20159086690514e-11	16.8449082378035
C19orf54	0.301825759565544	8.48059868254682	7.11438036205914	3.64044466098854e-12	6.38384641961555e-11	16.8157344578444
GAREM1	-0.717781476816484	8.35196639077903	-7.11393821366565	3.65111717541958e-12	6.39709402972532e-11	16.8128705701098
ALOX5	0.792649368468165	9.38700208915918	7.11307045218108	3.67215258828425e-12	6.42846029469522e-11	16.8072503245663
TREM2	0.745668233187267	8.67948417740637	7.11210741580128	3.69563707553519e-12	6.45891716075471e-11	16.801013673333
GXYLT2	1.20744392425843	5.33521529039888	7.11209884534016	3.69584673525663e-12	6.45891716075471e-11	16.8009581739115
TRAF6	-0.311900364479402	7.93240519634457	-7.11115739135477	3.71894892404573e-12	6.48929554264111e-11	16.7948619710698
IFNG	1.10967464852434	3.01390870455056	7.11113275901416	3.71955527520882e-12	6.48929554264111e-11	16.7947024780691
SLC5A8	-2.11661572373408	7.19370064039139	-7.11054975008581	3.73393506738538e-12	6.50884840930722e-11	16.7909276617112
AP3S1	0.317545733067416	10.1154854829045	7.11026228217968	3.74104550829718e-12	6.51570718962081e-11	16.7890664831856
ZIC5	0.873332526101124	0.881940248383895	7.10889481201486	3.77505221481389e-12	6.5693593122423e-11	16.780213802892
TEF	-0.531370557382028	9.89472122799064	-7.10803170812097	3.79667243365228e-12	6.60138375603762e-11	16.7746269952437
TRPM2	0.672188404947565	7.93722818533895	7.1057545466298	3.85429993022674e-12	6.69590784660982e-11	16.7598897869033
C17orf58	0.326697089430713	7.77092276942322	7.10329421243421	3.91752958042315e-12	6.79999614226241e-11	16.7439715160467
GBGT1	0.507232714194754	7.41880848295131	7.10264488281084	3.93438649176225e-12	6.82348331796163e-11	16.7397711371601
PPARG	-0.402353413250935	8.82828818050936	-7.1014545075021	3.96547460996658e-12	6.87159143350374e-11	16.7320716697472
NTN4	-0.684643199887644	10.9608123884232	-7.09961855567932	4.01389683416313e-12	6.94963049337763e-11	16.7201986391802
PPP1R26	-0.338941423146066	9.51732296985019	-7.095058738204	4.13668844889622e-12	7.15619198195647e-11	16.6907214494064
SNAPC3	-0.281391242677902	9.07604176272472	-7.0946229949352	4.14861412795801e-12	7.17077641645447e-11	16.6879053826068
MMP11	0.642457242636702	8.73885314230712	7.09064506418483	4.25905898325412e-12	7.35548090567548e-11	16.6622039227931
TENM3-AS1	1.2925407597603	4.10507581084644	7.0892276722592	4.29910636599045e-12	7.41839910101144e-11	16.6530490158637
PPP6C	-0.216346030573035	10.6559435165487	-7.08737465846951	4.35202069769265e-12	7.50339568525715e-11	16.6410827183432
CCR8	0.808887067947565	2.23250044740824	7.0868100906112	4.36826927471065e-12	7.52508654149776e-11	16.637437395095
TRPV3	0.757554042093634	1.75030111147004	7.08641955736011	4.37954391955314e-12	7.53817974811005e-11	16.6349159256429
ZNF684	-0.415121563127341	6.32092603337266	-7.08587763913662	4.39523643343522e-12	7.55884877659601e-11	16.6314172327742
ITIH3	1.19557512758052	4.98282529809363	7.08451191581047	4.43502976285116e-12	7.62089662013545e-11	16.6226009311199
SYPL1	-0.294118196003746	11.6677404940206	-7.07831381447778	4.62012148242368e-12	7.93230397112023e-11	16.5826073231866
EPOP	0.572035970191012	6.02011450955243	7.07804584370191	4.62829277318041e-12	7.93968919961057e-11	16.580878879318
TOM1L2	-0.314491741352057	10.317309585515	-7.0726680637115	4.7953147457545e-12	8.21933773088096e-11	16.5462029961582
RHEBL1	0.547495811677904	3.90069753422097	7.07005261410086	4.87867242681182e-12	8.35523557436545e-11	16.5293464814792
MEI1	0.795459760756554	5.08789187807116	7.06697917907177	4.97844826086472e-12	8.51900108158144e-11	16.5095448564455
NCAPG2	0.391535661906368	8.1113145601779	7.06409623242622	5.07386191452798e-12	8.67503540836421e-11	16.4909769951036
PHOSPHO2	-0.475385799449437	5.48883164410674	-7.06302436741722	5.10979270029769e-12	8.72919374121629e-11	16.4840751576938
EDA	-0.558026989580525	7.62119221076405	-7.05949730210352	5.22980069095796e-12	8.92677377507358e-11	16.4613701821217
CALHM6	0.835491753367042	7.64483057961611	7.05741009100071	5.30211810690438e-12	9.04268970900724e-11	16.447938484683
VEZF1	-0.25968291048315	10.5783697212903	-7.05642979718627	5.33642155803371e-12	9.09363464337024e-11	16.4416311973771
PDZD11	0.286762613044944	9.56206318280337	7.05512309584812	5.38248638639159e-12	9.164520596647e-11	16.4332249069502
C8orf76	0.254334977524343	7.9158545747809	7.05302792803919	5.4571638330356e-12	9.28396603336579e-11	16.4197489341342
VOPP1	0.280678501486889	10.4616928093277	7.05246036157094	5.47756812976867e-12	9.31018538633201e-11	16.416098957121
PDIA5	0.572598057685397	10.2275777875993	7.05234703391171	5.48165128756108e-12	9.31018538633201e-11	16.4153701846665
PCOLCE	0.753539189846443	8.99639341591948	7.05155281252176	5.51035089034962e-12	9.35118852086874e-11	16.4102630835485
LOC100286793	0.453613547059927	7.28467783471723	7.04844008791633	5.62426138436967e-12	9.53660915893493e-11	16.3902518491637
SLC52A1	1.08327797842322	2.73353871393071	7.04829314961187	5.62969543533482e-12	9.53794064795744e-11	16.389307386057
TXNL4B	0.251049438719102	7.95423307717603	7.04788807193751	5.64470269528033e-12	9.55547567649064e-11	16.3867037865063
UBE2F	0.262006440119848	8.90410642391011	7.0471865989313	5.67078382371388e-12	9.59171242466097e-11	16.3821954264917
CD52	0.668747822707866	8.59772116762359	7.04643461286031	5.69887460170982e-12	9.62485693749144e-11	16.377362832542
FAM90A1	0.858518956842698	3.70058459003184	7.04641092346239	5.69976174833168e-12	9.62485693749144e-11	16.3772106009734
GPR18	0.69427932478277	4.13511501784457	7.04517898074469	5.74608444613472e-12	9.69509988333438e-11	16.3692945397826
TTC19	-0.21698956	9.92051166594382	-7.04425788725492	5.78096035522304e-12	9.74592963090478e-11	16.3633766436416
AGAP2	0.570413600142323	7.1239493325618	7.04289302880148	5.83302167041073e-12	9.82562443446773e-11	16.3546087993185
MAPT	-1.02163706086891	10.0436886564007	-7.04184958651404	5.87313340063019e-12	9.88507612639291e-11	16.3479066808646
WLS	-0.564683916895131	10.3375484849232	-7.03731295479321	6.05070411804861e-12	1.01755980647544e-10	16.3187770809993
BRCA1	0.423438079220974	7.078687653603	7.03618858058257	6.09552347794276e-12	1.02425761832065e-10	16.3115599090038
ARHGAP24	-0.467346694108613	10.3375910738408	-7.03522463287376	6.13420763474744e-12	1.02991438659667e-10	16.3053732495328
ZNF649	-0.445295742138577	7.47346868090075	-7.03482921428005	6.15014586366034e-12	1.0317460562937e-10	16.3028356386384
SSC4D	0.655900665228464	4.66442916879401	7.03412838890415	6.17849424664891e-12	1.03565495472627e-10	16.298338361004
MFSD4A	-0.544146440434458	7.66778733767416	-7.03369951472159	6.19590550466185e-12	1.03772565909508e-10	16.2955864089584
ALG2	-0.280178763516856	9.78420463231273	-7.03154239054632	6.28421342619077e-12	1.05165747850861e-10	16.2817469253267
SELL	0.618653448119851	7.84119021997378	7.02962036091772	6.36393841695649e-12	1.0641314140236e-10	16.2694187065407
FAM76A	-0.268170453955058	7.91869015911985	-7.0272923630007	6.46183478985375e-12	1.07962104546767e-10	16.2544902834404
LINC00426	0.742260835044943	3.31339552194569	7.02656259584764	6.49282635056181e-12	1.08391634039444e-10	16.2498114533159
TIMM10B	-0.269162031887641	9.42109533229213	-7.02183417618175	6.6972009644102e-12	1.11712579013662e-10	16.2195054265264
DOK1	0.374697039524344	8.25006890743258	7.02042111945237	6.75949467173072e-12	1.12660074882128e-10	16.2104519578687
FNDC1	1.14121571698127	6.52904488149813	7.02006358519048	6.77534639214901e-12	1.12832615201072e-10	16.208161471977
YBX3	0.392421857498128	12.3035108170487	7.01903153841339	6.82130866084516e-12	1.13505912242141e-10	16.2015503729583
BAHD1	-0.249186003734083	9.49422980579588	-7.01850531067109	6.84486205648971e-12	1.13805538746353e-10	16.1981797668127
MMP14	0.480413777636706	12.315144400088	7.01388231245235	7.05524747668024e-12	1.17208512128784e-10	16.1685774480568
HNRNPL	0.146623994292135	12.0060737246442	7.01271494075876	7.10936979733257e-12	1.18012087485334e-10	16.1611050094013
SNF8	0.266964741307117	9.75320932508052	7.01232564476726	7.12750910593368e-12	1.18217545938918e-10	16.1586133245452
SLAMF1	0.75082612917603	4.88562687281273	7.0117563934582	7.15411536480865e-12	1.18562992681566e-10	16.1549700443506
SIT1	0.914293648625469	5.9231125584588	7.01041515755009	7.21718993130953e-12	1.19511772252363e-10	16.1463869363342
DNAJC9	0.21837844670412	8.6639830962809	7.00694367080984	7.38299293551454e-12	1.22158762949961e-10	16.1241778284391
FYB1	0.699275732213483	9.58387306879963	7.00600359358875	7.42853268380451e-12	1.22813219237403e-10	16.1181651829059
DESI1	0.366747271779024	8.19011116053371	7.00545212630306	7.45537550832434e-12	1.23157761114566e-10	16.1146383618115
NUP93	0.232549547711608	9.18306851231273	7.00502152128783	7.47640157599103e-12	1.23405737035083e-10	16.1118846564199
CDHR4	0.654874432558053	0.798667338526217	7.00401499221907	7.52577707035255e-12	1.24120874720598e-10	16.1054484834332
FHL2	0.826210359985017	9.60883524495506	7.00273256772894	7.58915110186474e-12	1.25065552736513e-10	16.0972492313232
SPATA18	-0.708821571119852	9.70969223518165	-7.0017512656333	7.63799834585774e-12	1.25769512088253e-10	16.0909760642915
MACROH2A2	0.556718077580524	7.3763405114382	6.99911131775155	7.77094839651548e-12	1.27856093224786e-10	16.0741033027465
PTPN22	0.72519445876779	6.43050713775468	6.99831074626893	7.81171334823056e-12	1.28423816318627e-10	16.0689876359348
CD27	1.05066010705618	7.36301947810861	6.99507819126732	7.97846242841321e-12	1.31060139026224e-10	16.0483364944966
FRMD5	0.80751668300749	1.12732825567228	6.99156880558056	8.16345210476857e-12	1.33991637466829e-10	16.0259258005949
UCN2	0.748866065097378	1.04632879003558	6.99138918759135	8.17303281487475e-12	1.34041658083761e-10	16.0247790240156
AFG3L2	-0.355205648531838	10.8510224941873	-6.99060530490859	8.21497410397063e-12	1.34621903906682e-10	16.0197745875599
STRA6	1.06222154120225	2.80325438152622	6.99022854191614	8.23520781664933e-12	1.34845777154185e-10	16.0173694363909
RCBTB2	-0.371348537707863	10.2032754996554	-6.98846104644417	8.33078513976832e-12	1.36302008542764e-10	16.00608767073
ACHE	0.947064509299624	5.84888278329401	6.98684684966718	8.41902457074544e-12	1.37635957862936e-10	15.9957864691632
C5orf34	0.415195490629213	4.59737564263296	6.98664692833273	8.43001690229483e-12	1.37684517651753e-10	15.9945107834909
ALDH1L2	0.755348325400748	6.62763335912734	6.98654881923037	8.4354164199568e-12	1.37684517651753e-10	15.9938847664769
SH3BP4	-0.437275726382023	10.5781151787715	-6.98408545382428	8.57210917246695e-12	1.39804422807237e-10	15.9781688587252
TOLLIP	-0.269569032977525	10.8519663330843	-6.9821742214082	8.67966111596993e-12	1.41446073960568e-10	15.9659786529387
MMUT	-0.405870558921348	9.70792263295131	-6.98104142336937	8.74403240034789e-12	1.42381994252332e-10	15.9587547600888
RIBC2	0.752206867801498	2.5732196903427	6.98075321008148	8.76048483970461e-12	1.42536770385582e-10	15.9569169693972
CFAP300	1.05075349708989	4.25824819175468	6.98021338363879	8.7913823035601e-12	1.4292614161818e-10	15.9534749383836
CD300C	0.653282761014982	5.65809329055993	6.97928096009518	8.84500280183844e-12	1.43684024137228e-10	15.9475301587253
ZNF833P	-0.576207290498128	4.77548995126779	-6.97675854077759	8.99167416347548e-12	1.45951090832299e-10	15.9314514784059
BRMS1L	-0.358392847146066	7.48366309014981	-6.97208694406456	9.269651806263e-12	1.503442261732e-10	15.9016860474315
ZWILCH	0.293620625003745	7.30930642810112	6.97069386823565	9.35416724217918e-12	1.51595141633326e-10	15.8928131706816
FSTL5	0.635674855891386	0.583647194627341	6.96963489135091	9.41891954092718e-12	1.52524050687611e-10	15.8860692475616
TACC1	-0.437092882756552	11.8003010852622	-6.96862998581023	9.48077271703971e-12	1.53404585043773e-10	15.8796704575326
MPC1	-0.448885270014976	9.40516975605243	-6.96798245099216	9.52084052358522e-12	1.53931509079904e-10	15.8755476515987
NUDT17	0.541146322651686	5.33367842468165	6.96750597026152	9.55043014192869e-12	1.54288326946418e-10	15.8725141379269
ATP1A3	1.03687597978277	4.07190421616479	6.96526483662018	9.69082160773966e-12	1.56433191916597e-10	15.8582482807625
GNB5	-0.24821228603745	9.42376603664045	-6.96225629845904	9.88247776392532e-12	1.59401569404446e-10	15.8391035436897
ANKRD46	-0.315518128947565	9.09883541635768	-6.96186760513708	9.90750916309286e-12	1.59679784366988e-10	15.8366306083364
HCK	0.527460668779026	8.84155005219101	6.96163584807033	9.92246368009291e-12	1.59795280474463e-10	15.8351561837699
STXBP1	-0.60702929407865	9.81208182020037	-6.96122995665458	9.94870795787896e-12	1.60092267585728e-10	15.8325740253685
DNMT3A	0.284437113692885	8.55676466749064	6.96043095639201	1.00005694172752e-11	1.60800691797991e-10	15.8274913936375
MTFR1L	-0.264434148569292	10.2283317211835	-6.95834549161545	1.0137187212828e-11	1.62869749448389e-10	15.814227542106
KLRC2	0.735995792003745	2.42556775111049	6.95738066316265	1.02010114128848e-11	1.63766941438308e-10	15.8080922161993
TBC1D4	-0.422993903131085	9.97659520180524	-6.95675568680286	1.02425646227303e-11	1.64305471747113e-10	15.8041183814204
CYTH4	0.575970485883893	8.83741129666479	6.95231594350359	1.05425772477553e-11	1.68985982337652e-10	15.7758973813983
GNAS-AS1	0.627277743625468	1.41554143670037	6.95182274311079	1.05764330249877e-11	1.69354477627867e-10	15.7727633045288
TEAD4	0.413277268722846	8.46278828805056	6.95174069803039	1.05820753676914e-11	1.69354477627867e-10	15.7722419612146
SMCO4	0.48263170440824	8.75040809570225	6.94944266491496	1.07413209009313e-11	1.71769042029936e-10	15.7576415324035
EZH1	-0.273787885617978	10.0222821112772	-6.94690876318843	1.09196409323086e-11	1.74484636299202e-10	15.7415471871133
HMSD	0.408193710719101	0.469357682932584	6.94387129547962	1.11372341229848e-11	1.7782306031228e-10	15.7222608340643
RGS17	0.812621431359551	2.12207686958614	6.94241799345738	1.12428443913367e-11	1.7930137076272e-10	15.7130356019116
RBM34	0.235705762262169	9.33295003589888	6.94235696836031	1.12473004908915e-11	1.7930137076272e-10	15.7126482636186
COL25A1	-1.08446616451311	5.35474022658614	-6.94139238874317	1.13179657125385e-11	1.80287812518752e-10	15.7065262639782
LUM	1.48503994364794	9.1549239299176	6.94109609922209	1.13397593460697e-11	1.80494835146092e-10	15.7046459142187
PSMB10	0.528998830494377	10.2889893320375	6.93853017480757	1.15302289165981e-11	1.83384268745616e-10	15.688364520898
TRAFD1	0.261936099498127	9.82766917765918	6.93780406048044	1.15846967966809e-11	1.84107842120451e-10	15.6837580657735
CKLF	0.300695181932584	8.29904763149064	6.93731465357205	1.16215510922607e-11	1.84550591145443e-10	15.6806535046063
NCF1	0.717469799906366	7.17722037812921	6.93172177322375	1.2050983051307e-11	1.91221979322247e-10	15.6451879379942
CNGA1	-0.945590739202247	4.21989353293446	-6.93016075155133	1.21735983529207e-11	1.9301832875338e-10	15.6352934465925
TAPT1	-0.260236105389511	9.55911630389326	-6.92698152909468	1.24271218062642e-11	1.96885913590055e-10	15.6151477825667
RPRD1A	-0.24390499416854	10.0050127375262	-6.92308977526927	1.27445329671743e-11	2.01758937413206e-10	15.5904975430725
PDPN	1.10037371076405	4.96375205914981	6.91749767248737	1.32146098899331e-11	2.09039438019859e-10	15.5550975851704
FBXO9	-0.238578908539324	9.62478568092884	-6.91584534698712	1.33567362492077e-11	2.11124928832816e-10	15.5446423578952
EXPH5	-0.659889866116106	7.58995188066854	-6.91439786154559	1.34824760553485e-11	2.12948392015078e-10	15.5354849860168
ZNF14	-0.266772799468165	7.65570004274157	-6.91345006582652	1.35654380455041e-11	2.14093917215083e-10	15.5294897179303
MANSC1	-0.456938965138576	8.79671400944944	-6.91201278033015	1.36922033600881e-11	2.15928467593334e-10	15.5203994982478
NOPCHAP1	0.340892809790262	7.00538199598502	6.90894746346149	1.39664565544474e-11	2.20084323446695e-10	15.5010179428976
TMEM164	0.293666133539325	8.35333624878464	6.90841501439469	1.40146415278013e-11	2.20674136781196e-10	15.4976520760556
GATA6	0.682008520913857	6.38387177955431	6.90828444532792	1.40264825255077e-11	2.20691213171657e-10	15.4968267192021
TRPC4AP	0.185875911348312	10.8669517357491	6.90786915288914	1.40642097730647e-11	2.21042286833345e-10	15.494201647559
ENTHD1	0.552708807734083	0.954679071054307	6.90780174360643	1.40703429645829e-11	2.21042286833345e-10	15.493775564591
DNASE1L3	-0.928499573977527	6.48165598479026	-6.90703608762167	1.41401903269254e-11	2.21969613571177e-10	15.4889362229275
GNAS	0.383899310910111	14.3673112276723	6.90528452535509	1.43012606275149e-11	2.24326425301777e-10	15.4778671281737
EPHA10	1.33532817716479	2.9695552135824	6.90362924826105	1.44551321590882e-11	2.26566804055014e-10	15.4674086673997
MMP13	1.17524009961049	1.19372028853558	6.90196246565258	1.46117158895715e-11	2.28846240386517e-10	15.4568796276261
ASGR2	0.753266882486893	4.29104905268165	6.90162831938001	1.46433066875894e-11	2.29166074225226e-10	15.4547690863262
NCKAP5L	0.391841916127342	8.93530637053184	6.90101817473471	1.47011640353598e-11	2.29896175696248e-10	15.4509154988273
CCL26	0.842590108722846	1.97102956522285	6.89954755206475	1.48415410485551e-11	2.31914621243873e-10	15.4416284230251
TBC1D15	-0.242765566333334	10.2730161689082	-6.89924836703731	1.48702602265439e-11	2.32186551802131e-10	15.4397392529068
C1orf21	0.601009758093634	8.54701890280337	6.89716316518323	1.50719429490618e-11	2.35156694666084e-10	15.4265743814444
RUBCNL	0.672353692071159	6.04902219721536	6.89666336503183	1.51206818055182e-11	2.35737863680712e-10	15.4234193991738
TNFSF4	0.479055603494383	6.47343453994944	6.89638822371139	1.51475787007915e-11	2.3597788322258e-10	15.4216826545077
ACAP1	0.788661518505617	7.2299932776985	6.89500740183358	1.52832744606355e-11	2.37911185211576e-10	15.4129675167986
SEC24D	0.398278183269667	9.99015572052996	6.89439549630536	1.53437885415735e-11	2.386721072839e-10	15.4091059056348
DNMT1	0.323547620981271	9.61551844650562	6.89421548339213	1.53616355768303e-11	2.38768694795324e-10	15.4079699353108
FKBP10	0.76557473389513	11.6427538155281	6.89372851752498	1.54100171055039e-11	2.39339379980033e-10	15.4048970645531
GTF2E2	0.266808812172282	8.81561361610861	6.89266345351492	1.55163565957096e-11	2.40808690071235e-10	15.3981768887504
IL27RA	0.502208832595505	8.5816039239794	6.89244483317203	1.55382733456703e-11	2.40966556487617e-10	15.3967975793182
MYD88	0.323937343078649	10.0652822905955	6.89062190149886	1.5722210311982e-11	2.43634885929709e-10	15.3852978457926
TDRG1	0.300234551044944	0.225855501140449	6.89049798016052	1.5734791520861e-11	2.4364582462906e-10	15.3845161960009
GARS1	0.329928931333336	10.6888933344682	6.88749361027442	1.60428561221815e-11	2.48228717238912e-10	15.3655693413188
PTRHD1	0.36660758323221	7.99510325358989	6.887102313251	1.6083412708668e-11	2.48668710281644e-10	15.3631021615079
SASH3	0.595687549741573	8.90412032519663	6.88310738367209	1.65032777333581e-11	2.54968184680202e-10	15.3379203033452
GYS1	0.335257016194756	11.0121775833633	6.88277310291165	1.65388945506589e-11	2.55326184722249e-10	15.3358137334534
RHOH	0.692490978389513	6.75771402536704	6.88025365051231	1.68097755366229e-11	2.59312905778114e-10	15.3199394046654
BBS1	-0.293080923146071	10.2401026069288	-6.8797953970918	1.68595111709549e-11	2.59884741318168e-10	15.3170526068995
MOXD1	1.14938303412734	7.05286182882022	6.87950009247918	1.68916380112136e-11	2.60184487294346e-10	15.3151924011221
SAC3D1	0.455509245966293	6.50543529348876	6.8787447477026	1.69740874335803e-11	2.61258328488197e-10	15.310434578373
TXNDC12	0.22697623262547	10.6344807966985	6.87651357741498	1.72199447314355e-11	2.64843782649822e-10	15.2963832654337
TBC1D31	0.350023473943819	6.65946961831648	6.87403290823396	1.74974011786512e-11	2.68909498114147e-10	15.2807651507697
ITGA5	0.542268950247193	12.0442873328464	6.87153916724502	1.77807431441457e-11	2.7305951129374e-10	15.2650694875974
SLC2A6	0.510456924059925	6.74287183881273	6.87088320191405	1.78560201161649e-11	2.74010444819263e-10	15.2609416180674
SLC17A9	0.928741077719101	6.63422574079963	6.87025377900665	1.79285453084511e-11	2.74917760906944e-10	15.2569810850551
CHRDL2	1.33312543731835	3.14643847644569	6.8691097910941	1.80611025547714e-11	2.7674357066187e-10	15.249783519372
KCNK6	0.486075323235955	6.64956604951311	6.86897389643224	1.80769128778913e-11	2.76779120534101e-10	15.2489285850519
PLLP	-0.681867364254682	8.68875045035955	-6.86488157723756	1.85594424100167e-11	2.83955316872716e-10	15.2231898022891
MAPT-AS1	-0.93520361628839	1.83533017228652	-6.86317603816788	1.87642578572658e-11	2.86875021205307e-10	15.2124665448255
HELLS	0.486367781820223	5.78642565157303	6.85866488703775	1.93167534905076e-11	2.95101884858335e-10	15.1841142767048
ZFP28	-0.515157843048689	6.62268670481648	-6.85750343402024	1.94615668250103e-11	2.97092981063049e-10	15.1768171519296
S100B	0.817358774490636	4.40323502766854	6.85649836373383	1.9587741838688e-11	2.98796802456775e-10	15.1705033764999
NME2	0.392338530164794	12.4328687749663	6.85543395455744	1.97222418963057e-11	3.00624990331726e-10	15.1638176833706
PLEKHF2	-0.30740041007491	9.19580520144195	-6.85480508225533	1.98021326821757e-11	3.01618675753673e-10	15.1598680626395
CARMIL2	0.956241894277155	5.00304657716854	6.85467873524867	1.98182218645651e-11	3.01639805634483e-10	15.1590745792228
CBR4	-0.278769739951313	8.99607259851873	-6.85315108695448	2.00137731784559e-11	3.04390351595538e-10	15.149481624264
RNF10	0.182342058805244	11.6744855076498	6.85203202218338	2.0158223497722e-11	3.06360201113158e-10	15.142455529015
C11orf24	0.312070355842696	9.36066320934832	6.85163746039109	2.02093977298246e-11	3.06910594539461e-10	15.1399784852944
CD14	0.613100325168537	10.9909325803184	6.8458247797789	2.09782430164341e-11	3.18351044355161e-10	15.1035005436261
SRRD	0.226121473902625	8.03860553168914	6.84240905816611	2.14433620348649e-11	3.25168853561954e-10	15.0820770065792
CLSPN	0.680147998340822	4.86602154145506	6.84173241701145	2.15366945076049e-11	3.26342955105266e-10	15.077834150221
ATP7B	-0.509703366872658	8.51305248494569	-6.83933428957835	2.18707029340165e-11	3.31159566123407e-10	15.0627996010599
STK17B	0.468181434681643	9.67055213520225	6.83891052318008	2.19302510654944e-11	3.31816343002027e-10	15.0601433470297
TMED9	0.307450821157303	12.134252804133	6.83877145678144	2.19498275000864e-11	3.31867804583105e-10	15.0592716805948
PGLS	0.396216835348314	9.88547335629213	6.83813199232527	2.20400662265481e-11	3.32986773762951e-10	15.0552637166095
LGR4	-0.468552820550562	10.7677664380618	-6.83781191687718	2.20853707007402e-11	3.3342571793016e-10	15.0532577013594
SPRING1	-0.438848324662919	9.36726921818914	-6.83752993584395	2.21253589168298e-11	3.33783815365145e-10	15.051490501191
SH3GL1	0.350627442157304	10.8820870829438	6.83698094506035	2.22034162646013e-11	3.34715276635434e-10	15.0480501024065
NPEPL1	0.509889713176031	10.0562361657566	6.8355672294499	2.24056697332384e-11	3.37516245166558e-10	15.0391917379511
MAN1B1-DT	-0.44053304224719	5.83219808840824	-6.83513886554141	2.24673099650373e-11	3.38196477294695e-10	15.0365079059679
SLC25A19	0.358221307411985	7.67829314858989	6.83331789922934	2.27312046908607e-11	3.41917981409376e-10	15.0251005637874
MED22	-0.27049582513858	9.2347986306779	-6.83132820929041	2.3023030353979e-11	3.46053856243653e-10	15.0126391744866
GABRG1	-1.07404522023596	2.01597512974719	-6.82984384142219	2.3243133399858e-11	3.48951097954398e-10	15.0033445887197
MGAT1	0.260155029910111	12.1688912053933	6.82979909629592	2.32498002097608e-11	3.48951097954398e-10	15.0030644368794
CIPC	-0.396274499112359	9.00148876539139	-6.82943193504951	2.33045764293652e-11	3.4951753991322e-10	15.0007656770545
SCGB1D2	-1.1049395748015	3.45524803342322	-6.82918953738773	2.33408087721031e-11	3.49805240012593e-10	14.999248106326
FAIM2	0.851647509861423	3.73946041481461	6.82845682647122	2.34506671507263e-11	3.51195137176242e-10	14.9946611227726
TMEM150B	0.693834437007491	4.18469464937266	6.8281368608187	2.34988000098757e-11	3.51659285049321e-10	14.9926581741152
RPLP0	0.388367295198501	14.460905451779	6.8267757275486	2.37046432297489e-11	3.54481169930581e-10	14.9841385137631
ADAMTS12	0.983018020142322	5.2169305214382	6.82573845406824	2.38626968580093e-11	3.56584815321032e-10	14.9776469258483
CD4	0.522242670831465	10.9228590620187	6.82491668076771	2.39886478976582e-11	3.5820603269014e-10	14.9725045939239
CD59	-0.289876468692885	13.9361868217734	-6.82350737830975	2.42061689793294e-11	3.61191250144656e-10	14.9636869458278
UCHL1	1.34739677904494	6.90966246529026	6.82335238744246	2.42302091553613e-11	3.61287210203887e-10	14.9627173004792
PSENEN	0.406361340558053	9.720365632897	6.82255784745717	2.43538164312524e-11	3.62866558983301e-10	14.957746833118
ADD2	1.02277838510861	4.39446729136704	6.81987354744979	2.47760110229302e-11	3.68889272973482e-10	14.9409580331677
IQSEC2	0.280311478794008	8.80295174769288	6.81807492947784	2.50629143504017e-11	3.72828445437061e-10	14.9297117810616
CASP12	-0.802898991389513	3.37992081121161	-6.81798761883079	2.50769242434637e-11	3.72828445437061e-10	14.9291659154772
PABPC4L	-0.620402779220974	7.42300632600374	-6.81369907047717	2.57746105449094e-11	3.82923739717528e-10	14.9023611578355
PRCC	0.220988994228467	10.0664860876648	6.81277667430141	2.59271427682961e-11	3.84911134715725e-10	14.8965977446095
CATSPER1	0.650138073086142	2.37302696061423	6.81234437186536	2.59989351632615e-11	3.85697868940445e-10	14.8938968121814
FREM2	-1.24548847191011	8.20802806820225	-6.81110221159832	2.62063081762579e-11	3.88493370558008e-10	14.8861368629073
ADPGK	0.205593462711608	10.2198579032659	6.80930840589493	2.65086440575575e-11	3.92691588540727e-10	14.8749328028851
PANX2	1.21215535041198	3.48192121620599	6.80759492414193	2.68006378501148e-11	3.9673065423579e-10	14.864232756809
SLC52A2	0.419497816853934	9.26179035405993	6.80693825281803	2.69133757926589e-11	3.9811227911895e-10	14.860132691571
ADAMDEC1	1.24188626237828	5.53919486481461	6.80392398465718	2.74368692068616e-11	4.05563577461945e-10	14.841316735088
CIB1	0.389725388707864	11.0816703415899	6.80348204156866	2.75144576680162e-11	4.06417658729077e-10	14.8385585831994
LSM8	0.207498060913856	8.13353909596255	6.80220244355445	2.77403231529927e-11	4.09459143978382e-10	14.8305735033774
LIMK2	0.338959896479397	9.90517295707116	6.80143175302886	2.78772370418033e-11	4.11184236079567e-10	14.825764769112
C1orf162	0.616991196711609	8.79690759145693	6.80070787714102	2.80064382255941e-11	4.12793170312151e-10	14.8212485520374
RABGAP1	-0.252964286284646	10.2396586379401	-6.79941632095066	2.82384234494741e-11	4.15913663971902e-10	14.8131916149649
SBSN	0.907973541078652	0.945546644531835	6.79906439790375	2.83019610565329e-11	4.16550455521438e-10	14.8109964846469
SPHK1	0.761918288531835	6.59482313080524	6.79816171135649	2.84655780073963e-11	4.18658253747491e-10	14.8053663870467
EIF2S2	0.18833015160674	10.2628271015337	6.79556689997641	2.89410896140735e-11	4.25346945280764e-10	14.7891859245905
WDR31	-0.695965033689138	5.52222172502434	-6.79440523218529	2.91564891273287e-11	4.28205932301648e-10	14.7819437951021
LHX2	0.841732179535581	1.33770105914607	6.79236674485413	2.95382804388968e-11	4.33502789531363e-10	14.7692378652651
LTBR	0.355251627797754	11.3658297816217	6.78779944920316	3.04115979231261e-11	4.46000539377254e-10	14.7407814523141
RGP1	-0.542919622636705	7.29739341655056	-6.78679016191438	3.06079768707514e-11	4.48559901040861e-10	14.7344952843427
LRRC59	0.254570178666668	11.0292807914794	6.7863026242661	3.07032832786756e-11	4.49635448271654e-10	14.7314590233577
TUBA3D	1.79307093568539	4.4704709418015	6.78583628380783	3.07947184659261e-11	4.50652809390446e-10	14.7285549445927
ACRV1	0.362510242666667	0.746410305775281	6.78571518418846	3.08185060974291e-11	4.50679465146794e-10	14.727800838795
PHYH	-0.432778539003747	10.0178856500112	-6.78512313078807	3.09350631715909e-11	4.52061745791689e-10	14.724114194765
AQP1	-0.881131227722845	13.6240355324906	-6.78204856016214	3.15473436755025e-11	4.60681032163904e-10	14.7049735666307
CCDC91	0.597560807722845	9.02760726435206	6.78056925130266	3.18461608798968e-11	4.64713856879689e-10	14.6957667806648
PCK1	-1.57400614562173	9.68763158640262	-6.77871728898076	3.22241712556869e-11	4.69895750997107e-10	14.6842430879111
STK4	0.275709776116104	10.1577492992191	6.77764001918316	3.24460786137266e-11	4.72795592981413e-10	14.6775410768502
PDZRN3	-0.868867222426967	7.17775313550187	-6.77727004743054	3.25226347184838e-11	4.73574802355665e-10	14.6752395807227
ADGRB2	1.06707732963296	4.98804189816854	6.77681351320292	3.26173470714938e-11	4.7461709919563e-10	14.6723997479662
SIRT5	-0.261312558917602	8.69697910732772	-6.77563906577422	3.28622429889676e-11	4.77749237155208e-10	14.6650949355335
PKHD1	-1.23915905544195	9.52966748146255	-6.77555820843461	3.28791696087709e-11	4.77749237155208e-10	14.6645920592927
C2orf48	0.596732303434457	1.82365961593446	6.77381616119494	3.3245933643359e-11	4.82736603369282e-10	14.6537589661108
TIMM21	-0.229631800520602	8.55760231623783	-6.7708404195052	3.38817437687269e-11	4.91620747456131e-10	14.6352594393516
TOB1	-0.385188532677903	10.3439840365974	-6.76923822122456	3.42290031103615e-11	4.96308450046139e-10	14.6253017584896
MAPT-IT1	-0.701890454161049	1.44184100914794	-6.76881245348658	3.43218696103621e-11	4.97303530223021e-10	14.6226559403566
MSC	0.842013949262171	9.18371276711798	6.7684649341403	3.43978521671713e-11	4.98052740235606e-10	14.6204964793681
PHLDA2	0.690430370164795	5.92914395726966	6.76804408418885	3.44900889505914e-11	4.98712155366024e-10	14.6178814719423
VWA8	-0.353319961430712	9.20475580661798	-6.76803533533698	3.4492008990807e-11	4.98712155366024e-10	14.6178271112327
ZNF304	-0.30623417172659	8.40687907167228	-6.76647526880397	3.4836066605321e-11	5.03332097564346e-10	14.6081346328947
HS6ST3	-1.24013781198127	3.31003619303933	-6.76595304113958	3.49519895574964e-11	5.0465163247794e-10	14.6048905242323
DUSP10	0.489370498985016	7.36630686483333	6.76449134926767	3.52784690967981e-11	5.09007278803802e-10	14.595811528888
PADI3	1.34975027555431	1.91462175592697	6.76324643409411	3.55588883844591e-11	5.12692700621185e-10	14.5880802980767
MXRA8	0.968518838966293	9.79799669357678	6.76130413907166	3.60007678649452e-11	5.18699265649636e-10	14.5760205568101
RIN3	0.410269914333332	9.60561887093446	6.75943981667037	3.64299747358432e-11	5.24514941512488e-10	14.5644476898551
TWF2	0.322325967827718	9.84632917538577	6.75563844232763	3.73207486536236e-11	5.36963394198033e-10	14.5408588041507
DCBLD2	0.553956568531836	9.97633210414981	6.75468873028244	3.75466101773987e-11	5.3983447863328e-10	14.5349672450495
PLA2G2D	1.22543253777528	4.18423334347566	6.75311265118261	3.79243984405521e-11	5.44884371712051e-10	14.5251915427963
YWHAG	0.246683955988766	12.1857283495375	6.75284061262053	3.79899828537544e-11	5.45444701336934e-10	14.5235044055484
MYO1A	0.819964819749064	1.9555446030206	6.75124944168639	3.83758254811993e-11	5.50599168809626e-10	14.5136373778106
NCF4	0.571729928786516	7.66412085850562	6.74897801612904	3.89332936353347e-11	5.58207117761119e-10	14.4995554068973
PPDPFL	1.91495923224719	3.27384999701498	6.74841159950982	3.90735405185976e-11	5.59826697500046e-10	14.4960444615818
ISG20	0.587797997741572	7.85863971234644	6.74747780363605	3.93058349290281e-11	5.62761908750084e-10	14.4902568498445
BCAT1	0.619821477501873	8.68371128872846	6.74728133582886	3.93548812359561e-11	5.63071198269255e-10	14.4890392398215
KRT78	0.392061863580524	0.353503050891386	6.74689100362067	3.94525021754298e-11	5.64074555493584e-10	14.4866202429563
DNAL1	-0.266190068131086	8.82241747744757	-6.74672160219732	3.9494942875055e-11	5.64288121843665e-10	14.4855704520527
TREM1	0.94684323041573	4.77039772467228	6.74598883174227	3.96790428795363e-11	5.66523954599476e-10	14.481029684681
ENPP1	0.732547003288389	7.26438535500375	6.74568258016251	3.97562342728896e-11	5.67231334198106e-10	14.4791320549254
SPIB	0.886563268801497	3.29050291708989	6.74503406701077	3.99201801646075e-11	5.69174660484539e-10	14.4751139057682
MYLK2	0.645724835917604	2.12033339112734	6.7439307439965	4.02006289195509e-11	5.72775210793351e-10	14.4682785290416
SNX20	0.714137903666666	5.93307446326779	6.74135065325759	4.0864018748715e-11	5.81823089984307e-10	14.4522978627792
PLOD1	0.466746829786517	12.4457228960468	6.73997081455229	4.12231975158177e-11	5.86530057858552e-10	14.4437534777204
CACNA1G	0.610332197018727	1.16886331177903	6.736131186397	4.22390538566577e-11	6.00567337475431e-10	14.4199850742837
DGUOK	0.275412696838956	9.28715496080524	6.73545790312319	4.24196991521752e-11	6.02718121540983e-10	14.4158184327223
ASIC1	0.940865199430711	3.85379367377528	6.73307351582329	4.30655588414024e-11	6.11471329238099e-10	14.4010653741899
VPS36	-0.221895516973781	10.2555788329925	-6.73217522914275	4.33113718789186e-11	6.14536249543412e-10	14.3955084939473
FOXA2	1.19432849064794	2.2527253056573	6.73200089374111	4.33592374176096e-11	6.14790237800343e-10	14.3944301122338
ZNF844	-0.534519705430712	7.43718955607865	-6.72979784475099	4.3968597120544e-11	6.22999797736327e-10	14.380804799968
SPOCK1	1.29459632505244	9.2033483431367	6.72643327451752	4.49154809518136e-11	6.35977172317708e-10	14.3600030190904
IL6	1.36929832592509	5.16647298611236	6.72435279609875	4.55109657731391e-11	6.43964472253444e-10	14.34714464676
PALS1	-0.353123438337077	9.63810469909363	-6.72184435478859	4.62392503268172e-11	6.53818538218682e-10	14.3316457131764
DCX	0.777528730992509	2.41744042777715	6.72165714183744	4.62940607466284e-11	6.54142730260727e-10	14.3304891739646
RHOC	0.316820692779027	12.4624775997978	6.71954925438447	4.69156042162784e-11	6.62041280261822e-10	14.3174692220491
SPAG16	-0.306121379996256	8.17541303254494	-6.71954259218171	4.69175815909094e-11	6.62041280261822e-10	14.3174280765625
NAGK	0.262620961580526	10.1258358806592	6.71844534492616	4.7244368139659e-11	6.66194296303357e-10	14.3106519925465
KLF1	0.604729644599251	1.08859119923596	6.71773459256173	4.74572378726948e-11	6.6873636636956e-10	14.3062632174809
ADCY5	-0.999649773651685	8.95114460147378	-6.71711033097258	4.76449796773081e-11	6.70921103664605e-10	14.3024088311938
TMEM25	-0.580728868205992	8.18357476767978	-6.71697083890583	4.76870303235957e-11	6.71052675685331e-10	14.3015476048325
RAC1	0.190304870891383	12.6076899228427	6.71676560815692	4.77489644559516e-11	6.71463676314434e-10	14.3002805341603
RNF34	0.160863082902624	8.94901687279962	6.71481029615581	4.83430061839139e-11	6.79351683476275e-10	14.288210303439
NPY4R	0.883476285044944	2.11800043450749	6.71423397797505	4.85194762017259e-11	6.81364882430397e-10	14.2846532303315
CCIN	0.596079407172285	1.81630342202809	6.7136570398523	4.86967690032283e-11	6.83100797424181e-10	14.2810925887936
METTL1	0.349727401861427	8.48758865642884	6.71361511201362	4.8709678151366e-11	6.83100797424181e-10	14.2808338362594
C1orf112	0.278409084531836	6.33232058404494	6.71205575502342	4.9192179716441e-11	6.89396141558893e-10	14.2712114229987
EVI2A	0.591537976337079	8.5081669512397	6.71054120519579	4.96653043819606e-11	6.95551569969069e-10	14.2618673086445
LRRC70	-0.606078387779028	6.74531001920037	-6.70888249746387	5.01885843163011e-11	7.02400535073363e-10	14.2516358433541
PNRC2	-0.205982414363293	10.9327553391667	-6.70732954341111	5.06834020962747e-11	7.08842100074484e-10	14.2420586361424
PSMD14	0.271711398565545	9.8698514620206	6.70644993431915	5.09657917565555e-11	7.12305960128916e-10	14.236634837578
IL15RA	0.500675862378278	8.34149824442509	6.70353817260002	5.191163946003e-11	7.2503138652242e-10	14.2186847697238
STUM	-1.18023387569289	5.13980359582022	-6.70292025788052	5.21145648005235e-11	7.27370425858735e-10	14.2148763716179
GBP5	0.914516692026218	8.75796044912172	6.70137679195791	5.26248499888645e-11	7.33993234005121e-10	14.2053648114715
ASTN2	-0.539680461037455	7.78092290573596	-6.70038352900925	5.29558212725661e-11	7.3810773440845e-10	14.1992448373556
GFUS	0.374009491861427	9.42675700867603	6.69901659850066	5.34146455091518e-11	7.43997475839285e-10	14.1908237681942
SLPI	1.91021721713109	5.49640919257303	6.69827688276568	5.3664562521739e-11	7.46971390270365e-10	14.1862673033452
HSP90B1	0.295358941760297	14.3206239495468	6.69808645895196	5.37290836770245e-11	7.47362447323059e-10	14.1850944087719
LAMP3	0.579138298591759	6.80967723561798	6.69656918863419	5.42459052168892e-11	7.54040133695742e-10	14.1757499543562
DDIT4L	-1.028736087	8.17869832836891	-6.69582025924538	5.45028044702234e-11	7.57098198588742e-10	14.1711381610341
ZNF549	-0.458629686393259	7.20680319592697	-6.69423739624366	5.50496942637652e-11	7.64177657110738e-10	14.161392563879
MRPL50	-0.285559831220974	8.62282188317603	-6.69385901149352	5.51812238520718e-11	7.65485577939795e-10	14.1590631586282
LINC00623	0.474722409621722	7.54273021244008	6.69370923926792	5.52333710003789e-11	7.65691265415387e-10	14.1581411643096
ZP3	0.6322348219588	7.01593946192697	6.69300023554568	5.54808861301761e-11	7.68603201034992e-10	14.1537767903373
PSMC4	0.245689921374531	10.4816219069569	6.69230238633563	5.5725569563503e-11	7.71067289312582e-10	14.1494814606963
PREPL	-0.260573746112359	11.1094767048539	-6.69227863001442	5.57339177292275e-11	7.71067289312582e-10	14.149335244888
ARHGEF37	-0.609580847161052	9.65185447681273	-6.69189304051969	5.58695887092898e-11	7.72423417485512e-10	14.1469620734111
PTPRN	1.43600151029213	3.63733185933708	6.68830198904304	5.71487707599551e-11	7.89533992375804e-10	14.124865924297
ZCWPW2	-0.419740781685394	3.66871023291386	-6.68820375161279	5.71841649690717e-11	7.89533992375804e-10	14.124261598924
TGFBR3	-0.442741426254685	9.74003103187266	-6.68445815949306	5.85498315415063e-11	8.07494558013565e-10	14.1012255012515
ZSCAN18	-0.464636479295878	10.0264462419251	-6.68436868936417	5.85828410632834e-11	8.07494558013565e-10	14.100675376368
ZNF329	-0.334512279490638	8.06859217946817	-6.68431385691645	5.86030802204123e-11	8.07494558013565e-10	14.1003382312304
NCAM2	0.854155579756555	1.78015226248502	6.68361704981123	5.88608762320828e-11	8.10502414532646e-10	14.0960540166636
SORL1	-0.575017113014983	11.399711902279	-6.68306412381229	5.90662321532779e-11	8.12784631179613e-10	14.0926547020636
LOX	1.10971422894008	11.6660231297434	6.68272115902809	5.91939617435227e-11	8.13996322447624e-10	14.0905463201127
FTSJ1	0.255559745741573	8.95042148442135	6.68199515464641	5.94652403309643e-11	8.17179059524712e-10	14.0860834971156
CASKIN2	-0.410709130299624	10.1266462462247	-6.68172149221965	5.95678131029004e-11	8.18040710463325e-10	14.0844013725493
LMNB2	0.304420651284644	9.46783504098315	6.68094112294956	5.98612611490217e-11	8.21520732437779e-10	14.0796049857144
ACADM	-0.455182717153562	10.5338128075431	-6.68071962124594	5.9944812117384e-11	8.22117453350512e-10	14.0782436551139
PSTPIP1	0.78089638981648	6.57122619129401	6.67978010894341	6.03004717079304e-11	8.26442737496064e-10	14.0724699163881
NUP210	0.478209498966294	9.20109095609738	6.67918446825872	6.05270272633965e-11	8.28994004247735e-10	14.0688097835223
TGM3	0.658359134771536	1.55171070582397	6.67856779169522	6.07624635608977e-11	8.31663418865203e-10	14.0650206785025
BCKDHB	-0.404353969423221	8.21998627507865	-6.67688173104611	6.14107668567761e-11	8.39976469066984e-10	14.0546623630678
DENND4C	-0.293707615520599	10.4633304171348	-6.67498133849961	6.21496172662041e-11	8.49516120886549e-10	14.0429899484758
PRELID1	0.420764618561803	11.2788952206929	6.67394617998137	6.25557356429252e-11	8.54498021428693e-10	14.0366330751982
BAK1	0.298119184198502	8.77404053124532	6.67372605754369	6.2642430141505e-11	8.55112933608288e-10	14.0352814182079
ENAH	0.369728693640454	10.1522207921311	6.67250025759194	6.31273670549397e-11	8.61159700708908e-10	14.0277551096148
CEBPB	0.60616482272285	9.65375832188577	6.67200294752151	6.3325155387196e-11	8.6328386251103e-10	14.0247020007792
WFDC3	0.858106250340824	2.77142711199438	6.67151761219619	6.35187671513756e-11	8.65348303880992e-10	14.0217225932793
VIM	0.489785434022476	16.1638741630187	6.66728147638922	6.52334972865357e-11	8.8811921952744e-10	13.9957253097628
MRGBP	0.267012006509361	8.42861424074906	6.66673223641375	6.54591205841182e-11	8.9059998476416e-10	13.9923556309172
HOXA1	0.562368396602998	4.6637297192191	6.66415890727657	6.65264576252691e-11	9.04521756857287e-10	13.9765709531608
MRPL17	0.302138781812735	10.1486458892622	6.66335132764761	6.6864921770272e-11	9.08521589377928e-10	13.9716183605408
ZNF204P	-0.739155664052435	7.48384586340824	-6.66221537355987	6.73438708621136e-11	9.14423691911307e-10	13.9646528255694
GREM1	1.46008099619476	4.52367532995506	6.6611827012579	6.77821922125483e-11	9.1976669155083e-10	13.9583214735588
FABP4	-1.39470031037828	6.10876393474719	-6.66056118425966	6.80473447117566e-11	9.22754376372181e-10	13.954511329954
ZNF469	0.558435599797753	6.6084395573221	6.65928524077701	6.85948814170755e-11	9.29564849428097e-10	13.9466902368035
CLUHP3	-0.787369192131088	5.32978268347753	-6.65775133621948	6.92588366897986e-11	9.3794293885452e-10	13.9372896086911
CCDC80	0.879597578250937	9.45001163847004	6.65411476166372	7.085822565978e-11	9.58969799381072e-10	13.9150099574845
BCL11B	0.689271415876403	6.91692597570599	6.65299097762601	7.13597590188751e-11	9.65120748708148e-10	13.9081271224488
STAT4	0.565178508674157	6.52714208268914	6.65186814681239	7.18643433683388e-11	9.71304830624642e-10	13.9012511078089
GRB10	-0.446930732569285	11.7392741846667	-6.65130220996942	7.21199919936579e-11	9.74118417204661e-10	13.8977857841757
SRSF9	0.19526945009738	10.8469694225431	6.65027264643975	7.25873621287499e-11	9.79786124207606e-10	13.8914822383675
STK26	0.586724615812734	6.54919081329213	6.64921364271628	7.30711952929985e-11	9.85668450904964e-10	13.8849993051011
YIF1B	0.338599846078653	8.62135531981086	6.64899645223605	7.31708144832957e-11	9.86363732426923e-10	13.8836698319
SYCE1L	1.00184996465543	3.57314268512547	6.64763911987751	7.3796408740723e-11	9.94143741387665e-10	13.8753621187505
ITGAE	0.357239381906368	7.36536277842135	6.64518027479435	7.49430749452218e-11	1.00892852273695e-09	13.8603161218221
FECH	-0.276275166498127	9.3245048240206	-6.64344885018422	7.57609783889447e-11	1.01927081547933e-09	13.8497241330185
LGALSL	-0.366631584651687	9.33137275493633	-6.64268891211232	7.61227218360626e-11	1.02346650321789e-09	13.8450759500815
QSOX1	0.52786153074906	11.6627864639101	6.64024512426244	7.72975256742806e-11	1.03858109643694e-09	13.830131502682
POU2AF1	1.15507112987641	5.12403215908427	6.63825717143258	7.82662938252778e-11	1.05090939163169e-09	13.8179780476298
PRSS36	0.470267260992507	4.77615370992322	6.63705329901903	7.88587420265774e-11	1.05817188368822e-09	13.8106196075175
PLAC8	0.692430881756554	5.64937595698689	6.6343727367908	8.01937388200199e-11	1.07484453662972e-09	13.7942392421649
MAZ	0.282494758801501	11.5794412158277	6.63434827377934	8.02060235697276e-11	1.07484453662972e-09	13.794089779524
RIN1	0.647720412779027	7.27640120718352	6.63335685903471	8.07054446024661e-11	1.08083133610235e-09	13.7880328858422
CGN	-0.912169804906366	7.6289912619176	-6.63173479863365	8.15291341459824e-11	1.0911501926113e-09	13.7781248139241
PACSIN1	0.792622793790263	4.31230760447566	6.63138895702536	8.17058172766628e-11	1.09280199026421e-09	13.7760125664192
LIMCH1	-0.456222970445694	10.6943972535412	-6.63123069091908	8.17867972377686e-11	1.09317245532723e-09	13.7750459781903
AK7	-0.69245354222472	5.69477827271161	-6.63022635438086	8.2302523179694e-11	1.09934952348814e-09	13.7689125878607
NKX2-8	0.495047722558052	0.394710829949438	6.62854916124446	8.31708780768707e-11	1.1102257029949e-09	13.7586718786229
ZNF658	-0.350192029011235	5.85632685690637	-6.62707632424909	8.39408328489676e-11	1.11977507643841e-09	13.7496807493813
TMSB4XP8	0.347650768325844	14.8280193521067	6.62696757735962	8.39979587098468e-11	1.11980904408702e-09	13.7490169566299
ADORA1	1.00097526176779	6.09662654967041	6.62640758865897	8.42927306472014e-11	1.12300906148612e-09	13.7455989227419
ELP1	-0.24142654656554	9.68560429455618	-6.62301980125976	8.60977760170814e-11	1.14583350824943e-09	13.7249259160749
SOX1	0.720938028078652	0.675342840799625	6.62298294011473	8.61176229332074e-11	1.14583350824943e-09	13.7247010307032
FASLG	0.852095639985017	5.25281295417603	6.62263690949283	8.63041528854577e-11	1.1475711631568e-09	13.7225899915815
KIF2A	0.557689409602995	8.80952011119476	6.62017646597694	8.76419410540076e-11	1.16460473096184e-09	13.7075821867114
SF3B4	0.237183457928843	10.2176454008483	6.61882413478338	8.83858652121816e-11	1.17357577997025e-09	13.6993354738048
VAV1	0.624864293340825	7.84767912546817	6.61869522035774	8.84571040750147e-11	1.17357577997025e-09	13.6985494093651
TRAM2	0.468445444071161	9.76081741822659	6.61863815833596	8.84886548527554e-11	1.17357577997025e-09	13.6982014739657
SIGLEC10	0.648204996588011	8.18735544753745	6.61411501967103	9.1025009384374e-11	1.20643418445685e-09	13.6706297456465
GNG4	1.11068170663296	3.34396514138015	6.6123206241162	9.2050847312585e-11	1.21924288851666e-09	13.6596960621719
AUNIP	0.399651832307116	3.31422235007116	6.61034649143977	9.31925359210675e-11	1.23356855451132e-09	13.6476701025692
CCZ1P-OR7E38P	0.419272551149813	6.26986225584082	6.60708178234187	9.51111313704064e-11	1.25815285772188e-09	13.6277889304071
DNAAF9	-0.290956612370788	9.66409076631648	-6.60623296875772	9.56162698073931e-11	1.26401997914838e-09	13.6226212553096
POSTN	0.952816079438206	10.5096940958352	6.6060138786384	9.574707927024e-11	1.26493420823407e-09	13.6212875007784
PLCL1	-0.626161614808984	8.37963876372659	-6.60539442891986	9.61178765964958e-11	1.2690157491186e-09	13.6175166807725
CYBA	0.52020064548689	11.1505709149307	6.60438345721126	9.67260615720818e-11	1.27571201023526e-09	13.6113631653553
UTP14C	-0.333229735232209	10.0033613677996	-6.60434475037732	9.67494218416957e-11	1.27571201023526e-09	13.6111275830463
HK3	0.706372723629214	6.43841477482959	6.60344726299436	9.7292625228723e-11	1.28205060489256e-09	13.6056655129183
HIKESHI	0.259102853056181	8.40692682874532	6.6008074287553	9.8907772717305e-11	1.3024972868042e-09	13.5896032429967
IRF4	0.857628145602995	5.6727151889588	6.60037693914473	9.91736431438182e-11	1.30516076740328e-09	13.5869844131743
ATP1A1-AS1	-0.352481550853933	6.26720367705992	-6.59907120285331	9.99843588486235e-11	1.31498659647257e-09	13.5790420155337
DMRTA1	-0.728791657367041	6.7013179033839	-6.59877363768627	1.00170020496742e-10	1.31658443980247e-09	13.5772322034085
ADCY7	0.492276896516852	9.10909786747191	6.59803108038962	1.0063480413143e-10	1.32184652776219e-09	13.5727162200025
LRRC15	1.28944334816105	3.55566416262734	6.59482084081604	1.02668612492585e-10	1.34769796705718e-09	13.5531975850707
LASP1	0.228152808621722	12.6451405870112	6.59360006412598	1.03452549664722e-10	1.35712017996873e-09	13.5457772339982
SYDE2	-0.551720641104869	6.25353891194195	-6.5923786747753	1.04242751929138e-10	1.36661248647292e-09	13.5383543254106
CNFN	0.859759671082398	3.55842501098315	6.59208464596959	1.04433861648922e-10	1.36824363949612e-09	13.5365675601117
STRIP2	1.07420629530337	5.2256743463633	6.59122546863736	1.04994270955135e-10	1.37470801352042e-09	13.5313468665187
GJA3	0.759561743247192	2.50771356844757	6.59086822590333	1.05228153834818e-10	1.37689160218683e-09	13.5291762915375
FRMD3	-0.869052156745318	7.78279142199064	-6.58861644029089	1.06714172712904e-10	1.39544594107753e-09	13.5154969410859
XXYLT1	0.280950750213483	8.45023099375468	6.58549159081199	1.08810484520239e-10	1.42195204516035e-09	13.4965203962939
H3C2	0.299340425554307	0.311389222582397	6.58526633103547	1.0896315080312e-10	1.42304071612197e-09	13.4951527369541
C8orf48	0.67061457259176	4.37018871182397	6.58397548673809	1.09842058018192e-10	1.4336065549359e-09	13.4873161725234
HAS2-AS1	0.526429339389513	0.792540909305243	6.58277741434851	1.10664015039518e-10	1.44341614530565e-09	13.4800439823957
MOV10	0.315763623299626	9.8548483751442	6.57954857396802	1.12909351912011e-10	1.47176694611101e-09	13.4604508102401
TARBP2	0.35936446507865	8.28262575305243	6.57936052570761	1.13041488034436e-10	1.47255378412859e-09	13.4593099517852
ENDOD1	-0.350721400936324	10.9385794412996	-6.57887546549383	1.13383026119056e-10	1.476065702338e-09	13.4563672975456
TSPYL4	-0.314892300179771	9.43151727911611	-6.57866225208248	1.13533472681275e-10	1.47708703804802e-09	13.4550738806465
LMO7	-0.45720522413483	10.2923409941161	-6.57742411982471	1.14410992546609e-10	1.4875604144986e-09	13.4475637002191
SLC22A23	-0.414811339580526	8.89419706064794	-6.57719105266394	1.14576919644535e-10	1.48877432574219e-09	13.4461501111583
TBC1D10C	0.725881675168536	7.05519144282772	6.57694947827519	1.14749152230451e-10	1.49006857994441e-09	13.4446849693125
TMEM220	-0.453634457310858	8.13234393301873	-6.57569357626051	1.15648656036837e-10	1.50079916249702e-09	13.4370686954353
AGAP2-AS1	0.625799627400751	7.31621999440075	6.57374267480079	1.17059657310263e-10	1.51814980343532e-09	13.4252401268342
UNC13D	0.607439307752809	7.82070847363296	6.57269041323471	1.17827703080624e-10	1.5271452837051e-09	13.4188613660343
ERMP1	-0.394019081033708	9.93640218044569	-6.56972605648437	1.20018043258006e-10	1.55455188985133e-09	13.4008962365028
EN1	0.869369296943821	2.36015106924345	6.56936212082848	1.20289687942008e-10	1.55708739905752e-09	13.3986911224714
EDN3	0.790010199970038	0.957765014805243	6.56783220661241	1.21438235689816e-10	1.57096360759645e-09	13.3894223900926
MEMO1	0.249496216329585	7.93880221144944	6.56706437094003	1.2201871484389e-10	1.57747824351109e-09	13.3847712758299
PDCD5	0.33406294866292	9.61076250481461	6.56676397990691	1.22246548024119e-10	1.57942847972975e-09	13.3829518025617
HMGB2	0.29178552306367	10.3021248754981	6.56638546625724	1.22534227527156e-10	1.58174675357154e-09	13.3806592400517
ZNF132	-0.435226011692884	6.33922623065169	-6.56632509884678	1.22580169526673e-10	1.58174675357154e-09	13.3802936201257
MAP7D1	0.292083451415731	10.5301208918914	6.56405804759629	1.24317761878519e-10	1.6031599751487e-09	13.3665651151605
VAV3	-0.511767290344567	10.4197375264981	-6.56300994297434	1.25129225301692e-10	1.61261075095152e-09	13.3602195054196
EIF5	-0.261768771692886	11.6483916796891	-6.5626434220688	1.254142164216e-10	1.61526897572001e-09	13.3580006566582
LRRC61	0.481129967696631	8.63917929664607	6.56157864886536	1.26245752483884e-10	1.62495865979414e-09	13.3515553168923
BANF1	0.345537085056179	10.6090293153745	6.56116671357892	1.26568901539726e-10	1.62809664758028e-09	13.3490620075271
ATP8A1	-0.550871013700377	9.1206466768427	-6.55847015992588	1.28704368905002e-10	1.65452853184457e-09	13.3327439373844
MUC12	1.0880338505618	3.66650514142322	6.55815036130344	1.28959955821008e-10	1.65677608865349e-09	13.3308090689341
PLCXD2	0.586208442797751	5.47953371636142	6.55558815867278	1.31025737659912e-10	1.6822622400303e-09	13.3153099430399
HMGCLL1	-0.951973836220974	2.77045394748876	-6.55525411115364	1.31297442783432e-10	1.68469645627746e-09	13.3132896217524
PSMC2	0.201814095378273	10.6409575523146	6.55488497500653	1.31598330325083e-10	1.68750183954984e-09	13.3110571860365
ARHGAP15	0.473976236438201	7.42289167974719	6.55418505174514	1.32170703295292e-10	1.6937828354213e-09	13.306824532642
LNX1	-0.549597235404494	7.79561961305431	-6.55386160053281	1.32436034094831e-10	1.69612366512088e-09	13.3048686524973
SNRPF	0.320170065299624	8.97282014648502	6.55373920018091	1.32536576624521e-10	1.69635242832521e-09	13.3041285300736
WBP4	-0.204126074573034	8.38226421276217	-6.55354184147949	1.32698849286203e-10	1.69737050548942e-09	13.3029351791668
SOCS2	-0.533554019505617	8.50317403234457	-6.55325354010944	1.32936247053332e-10	1.69934765158455e-09	13.3011919884136
XKR3	0.554868472576779	0.924008125374532	6.5521015946647	1.33888961810189e-10	1.7104606659151e-09	13.2942274948311
OR13A1	0.629425995610487	1.15550399338202	6.55090583573805	1.34884990458716e-10	1.7221128495591e-09	13.2869992124966
CIRBP	-0.34725309491386	12.4176178757228	-6.54991264429188	1.35717804756135e-10	1.73166803493881e-09	13.2809962897958
CLCN5	-0.595789745385767	10.5131689076517	-6.54964714796728	1.35941281934333e-10	1.7334414427885e-09	13.2793917414333
CX3CL1	-0.479633045760298	12.1746810920599	-6.54952162637376	1.3604706319861e-10	1.73371279232664e-09	13.2786331608562
CDK2	0.2356681125618	8.9297136371985	6.54936549281861	1.36178754777871e-10	1.73431378757144e-09	13.2776895963787
IL27	0.523795549719101	1.38630759339139	6.54925377686665	1.36273058789836e-10	1.73443818063962e-09	13.2770144732715
TMEM192	-0.349713576794006	9.47756922467416	-6.54599326369555	1.39053761148944e-10	1.76873280687717e-09	13.2573148171547
ZMYND8	0.33619627041573	9.73541949201311	6.54508582634528	1.39837503517828e-10	1.77759978914205e-09	13.2518336662256
LINC00160	0.550726563142322	0.650015048440075	6.54406959385126	1.40720350269951e-10	1.78771481516321e-09	13.2456961323251
KLF4	-0.593588336955058	9.14309449080337	-6.54344544563348	1.41265281082962e-10	1.79352708662075e-09	13.2419269923715
CPA5	0.540188311217229	0.670459048016854	6.54240114199833	1.42181669179754e-10	1.80404533491714e-09	13.2356212790741
NRSN2	0.287169846415729	9.99159794181461	6.54218259487978	1.42374182589711e-10	1.80537151062615e-09	13.2343017563847
PRDX1	0.26413038814232	12.4259867862846	6.54149643359851	1.42980268719329e-10	1.81193710519732e-09	13.2301591617314
RNF152	-0.656686918254682	7.15827985514981	-6.54116346636269	1.43275289106254e-10	1.81455500406976e-09	13.2281490557568
TNFAIP8	0.398046147505616	9.50961847362547	6.53907585648134	1.45138625254577e-10	1.83701984845661e-09	13.2155482466806
MED8	0.184773394760297	9.08338904398315	6.53855765698033	1.45604820889545e-10	1.84178428495117e-09	13.2124209256685
SLC1A5	0.4302443267191	10.5414908901648	6.53816096623143	1.45962693153937e-10	1.8443068918068e-09	13.2100270494294
MAST2	0.310566423003744	9.22819904419101	6.53813734245852	1.45984032377747e-10	1.8443068918068e-09	13.2098844929361
TRMO	-0.231806538602994	7.82328570818914	-6.53775364074018	1.46331056426412e-10	1.84755340596966e-09	13.2075691251957
KLF6	-0.495414073220974	12.9145548293109	-6.53582770995099	1.48085138537043e-10	1.86855029973217e-09	13.1959492454623
HSPA1L	-0.269756166955056	6.23144637147004	-6.53452047476829	1.49287452841722e-10	1.88256341115772e-09	13.1880638535768
OPHN1	-0.354347278434455	7.29153327705993	-6.53281347103896	1.5087186026361e-10	1.90137466647942e-09	13.1777690329949
RPL34-DT	-0.392709969333334	1.77931883444195	-6.53038348968653	1.53155781357579e-10	1.92883250867812e-09	13.1631179334858
NCCRP1	0.713809876059925	2.38134230152809	6.53029601073892	1.532386308498e-10	1.92883250867812e-09	13.1625905827146
SIPA1	0.37253530058427	10.0227229477566	6.52949202059555	1.5400213276418e-10	1.93725429670306e-09	13.1577441573633
VSIG4	0.729995302408236	9.11964732852622	6.528854139816	1.54610541360771e-10	1.94371597861454e-09	13.153899394986
YKT6	0.272452847827713	10.6413871305393	6.52846828735537	1.54979708808212e-10	1.94716392260752e-09	13.1515738632072
CD53	0.534170546872662	10.218268939706	6.52717707153375	1.56221382620371e-10	1.96156310111515e-09	13.1437925596683
USP53	-0.3666752045543	9.27326427823595	-6.52555635334361	1.57793720314895e-10	1.9800940426304e-09	13.134027417877
CD70	1.4261669845206	8.74073304251873	6.52532383064059	1.58020570183319e-10	1.98172862986011e-09	13.1326265927889
GRIN2B	0.701355322516854	1.19435518207491	6.52513874907119	1.58201364730259e-10	1.98278399521731e-09	13.131511605567
APOE	0.78915504851685	12.8195570801124	6.52434466069269	1.58979362899462e-10	1.99131843016377e-09	13.1267280831515
RTP3	0.721740943011236	0.711353561191011	6.52376993895371	1.59544776736784e-10	1.99718132050556e-09	13.1232663163401
EFHD1	-0.604099237700378	9.65941882819101	-6.52207039530148	1.61228349543485e-10	2.01702563877053e-09	13.1130308401909
MT1F	0.948823778801499	7.77143671568165	6.52152007059619	1.61777224632556e-10	2.02265893832185e-09	13.1097170046161
SPATA9	0.467241618621722	2.48830447923221	6.52130159946119	1.61995627635274e-10	2.02415608537936e-09	13.1084015247259
LPAR2	0.507706964284644	7.56333908255056	6.5208218577189	1.62476234058906e-10	2.02892568118477e-09	13.1055129882343
ZFP69	0.271564885265915	6.43194478609363	6.5204980250615	1.62801439959285e-10	2.0317500873751e-09	13.1035632863704
C4orf19	-0.700812659127341	7.91134341660487	-6.51767556886284	1.65663003229063e-10	2.06620537218887e-09	13.086573593259
PLA2G4D	0.983452705486891	1.70315950342135	6.51637628022239	1.66996804602853e-10	2.08157560148039e-09	13.0787546688007
ANGPTL6	0.639439827101124	2.10552200758801	6.51464817153714	1.68787132692712e-10	2.10096447088900e-09	13.068357226972
UBE2L3	0.187557738565541	10.8137253266161	6.51462159291435	1.68814814586502e-10	2.10096447088900e-09	13.0681973307864
PTP4A2	0.246050828333333	10.8198253355749	6.51457869507645	1.68859502485546e-10	2.10096447088900e-09	13.0679392598718
GPR132	0.517558503475658	6.84420641691386	6.51383013612556	1.69641166096768e-10	2.10941079079235e-09	13.0634362054889
RANGAP1	0.305115325617974	10.0605010004382	6.51357435347202	1.69909072464495e-10	2.1109522530158e-09	13.061897612489
EIF5B	0.320424806352058	11.34831156403	6.51351537222872	1.69970908124097e-10	2.1109522530158e-09	13.0615428336993
ANK3	-0.777706035696626	10.1000047680019	-6.51283128873513	1.70689711020254e-10	2.11818291504269e-09	13.0574281947532
CYP1B1	0.873442983176032	9.33792480107491	6.51276493409177	1.70759591630385e-10	2.11818291504269e-09	13.0570291031173
JAKMIP1	0.926327251127342	4.35006722170225	6.511099429846	1.72522808819522e-10	2.13876161241699e-09	13.0470130215054
PITX2	1.5060114833633	2.86557340085019	6.50797452616853	1.75879310358838e-10	2.17905544120306e-09	13.0282262297575
CD99	0.475794492134831	11.1902588415843	6.50762303840989	1.76260827827788e-10	2.18246433587371e-09	13.0261135806705
BMAL2	0.696582812235956	5.09966334423034	6.50678567557062	1.77173001525289e-10	2.19243574927283e-09	13.0210809270404
LST1	0.55147502844944	7.89011392900375	6.50631584684312	1.77686829158314e-10	2.19746876060345e-09	13.0182574403051
RAB15	0.509860584606742	7.71839394885768	6.50452468955543	1.79659153798742e-10	2.22052220390891e-09	13.0074948799982
PPIA	0.256654693101121	12.1619240612809	6.5043782884669	1.79821307669393e-10	2.22118830189821e-09	13.0066153086824
TMEM119	0.889884217445691	7.42324064296255	6.5039344028491	1.80313832443893e-10	2.22593194960972e-09	13.003948566501
KHDC1	0.604788143509363	3.94156976844008	6.50304099893134	1.81309142414282e-10	2.23687292538414e-09	12.9985817128127
RGCC	-0.584263553722844	10.5318478718127	-6.50146396121369	1.83079218233392e-10	2.25735355798948e-09	12.9891096695838
PLEK	0.636001413528092	9.29155575124345	6.50060066437695	1.84055346825571e-10	2.26802615664879e-09	12.9839253439916
STMN2	1.18884415911985	2.01097832383333	6.49955467664269	1.85244877339414e-10	2.28131401462951e-09	12.9776446975692
ZNF181	-0.248633191685395	7.95468717307865	-6.49835014463363	1.86624042256627e-10	2.29691990100733e-09	12.9704131374301
EIF4EBP1	0.608935307314608	9.52446733828277	6.49678615237467	1.8842980138322e-10	2.3177543375177e-09	12.9610252172904
PDE10A	1.00623782579026	8.32583751508614	6.49548821344079	1.8994136830695e-10	2.33494730590395e-09	12.9532357547365
MFSD8	-0.273033098434459	8.70235890046442	-6.49375182419986	1.91982140272614e-10	2.35862130058276e-09	12.9428170476674
FCRLA	0.854013832307117	3.08178764197378	6.49315639276464	1.92686882661448e-10	2.36586281960797e-09	12.9392448785186
HPDL	0.508743794910112	2.63257949537266	6.4924805355278	1.93489887046104e-10	2.37430144289768e-09	12.9351905496793
GNA12	0.246679776531835	10.375803262588	6.49175716516643	1.94352975433218e-10	2.38346682424587e-09	12.9308515980893
HYAL1	-0.542433519288393	9.4154017221573	-6.49161185994911	1.94526800517671e-10	2.38417345652392e-09	12.9299800717359
STMP1	0.261395983674156	9.94878245339139	6.49134296491573	1.94848874893722e-10	2.38669514399671e-09	12.9283673097413
CDK2AP1	0.267883275996255	10.9054143231629	6.49116564149326	1.9506155334145e-10	2.38787463598241e-09	12.9273038014621
CTSV	0.724880048715356	4.00679039679588	6.49068298438491	1.95641596038159e-10	2.39354718301426e-09	12.9244091608699
ULK4P3	0.573926580861424	2.62667451991011	6.49021622689253	1.96204138132276e-10	2.39899898811675e-09	12.9216100496773
SERINC1	-0.338984668629212	12.8168776871348	-6.49007782800588	1.96371242619692e-10	2.39961214105314e-09	12.9207801144827
FBXO34	-0.299527836209739	9.1127164819176	-6.48936760485427	1.97230970714251e-10	2.40868322984779e-09	12.9165213640166
LSP1	0.578218513086144	9.80614849489139	6.48869825711861	1.98044593614394e-10	2.41718080141971e-09	12.9125080809246
COPZ2	0.542712890277151	7.88704975774157	6.4880318965103	1.98857851415372e-10	2.42566381539191e-09	12.9085130588136
SLC15A3	0.486396025486892	9.67228802580712	6.48709626082122	2.00005269603895e-10	2.43821040788064e-09	12.9029042463722
CHSY3	0.546057778580525	6.66471550608427	6.48542798656866	2.02067274153007e-10	2.46188495474896e-09	12.8929052310516
MYO1F	0.556318780857673	9.29274609988202	6.48517001710685	2.0238798078225e-10	2.46432890309164e-09	12.8913592539011
LOC606724	0.662467545880151	5.11731632235206	6.48443206322267	2.03308158153827e-10	2.47406493525627e-09	12.8869370827404
EIF3B	0.217167552382024	11.8409336033708	6.48315232004528	2.04913635393614e-10	2.49212392256714e-09	12.8792692698905
BPHL	-0.377068415284642	8.82667280699064	-6.48258877025018	2.05624558660642e-10	2.49928854860213e-09	12.8758930687922
IGFL2	0.697487519677903	0.907680855902622	6.48077090549435	2.07934319325673e-10	2.52586644736816e-09	12.8650040306883
NAPG	-0.224339244299626	9.26490705241948	-6.48028343526251	2.08558003449772e-10	2.53194352472129e-09	12.8620845194953
TOR3A	0.282386499524343	9.5769343446573	6.48014973620397	2.08729382056162e-10	2.53252556572813e-09	12.8612838143237
ACVR2A	-0.24300729743071	8.36888620175655	-6.47847658012979	2.10885773970298e-10	2.55717696486324e-09	12.8512647060273
GOT1	-0.463123028850184	10.8541885395974	-6.47784592593799	2.11704222175739e-10	2.565585071695e-09	12.847488827521
LENG9	0.482169248977527	6.47206786318165	6.47755953543297	2.12076919635138e-10	2.56858451012641e-09	12.845774242175
TRABD2A	0.861060047355803	4.68049843395506	6.47701071073981	2.12792935646158e-10	2.57525706693672e-09	12.8424886758296
LHFPL3-AS2	-1.1731868072397	5.44353223032397	-6.47694495605193	2.12878880222482e-10	2.57525706693672e-09	12.8420950480546
SYN3	-0.599219725621722	3.30153942765356	-6.47532238238875	2.1501046806958e-10	2.5995107680516e-09	12.8323829037417
FANCC	-0.419823779842694	8.66036846235955	-6.47399557216798	2.16769035801422e-10	2.61922868524015e-09	12.8244426368628
STK32B	-0.674211477539323	9.28890119955618	-6.47146414137451	2.20163390642337e-10	2.65792034173545e-09	12.8092971971859
AMPD2	0.348291955400752	10.0343852808202	6.47135100583957	2.20316301575969e-10	2.65792034173545e-09	12.8086204302666
FREM1	-1.2974504523221	4.50108141743446	-6.47131881886715	2.20359823623921e-10	2.65792034173545e-09	12.8084278924456
PSMD13	0.219580588220976	10.8879867606985	6.4710639024631	2.20704809874033e-10	2.66051738201265e-09	12.8069030482034
KLHDC2	-0.297844671696627	10.2456596240843	-6.46704845934838	2.26209351495585e-10	2.72527144135931e-09	12.7828904682533
CYP1B1-AS1	0.68992627205618	2.88090268553745	6.46693034318129	2.26373289674462e-10	2.72564600014726e-09	12.7821843194763
AFAP1-AS1	1.1201402706779	3.4659141314176	6.4665377424952	2.26919032674957e-10	2.73061454157893e-09	12.7798372644186
FUT8	0.377423546438203	8.66581354742135	6.46490837428216	2.29197776740706e-10	2.75641898322922e-09	12.770097835685
XK	1.00528211029588	3.74511979339888	6.4631372957787	2.31700134554278e-10	2.78488087911548e-09	12.759513721308
AMZ1	0.961648802378278	3.97156860027528	6.46179728691323	2.33611198096837e-10	2.80559782302981e-09	12.7515073611524
LBHD1	0.32367686345693	8.78451198550374	6.46173719468771	2.33697259811763e-10	2.80559782302981e-09	12.751148351968
ISL2	0.532677680086142	0.874457611537453	6.46113129703168	2.34566739503884e-10	2.81343170968561e-09	12.7475286948873
MIR4435-2HG	0.433718389367042	8.60764368040637	6.46109143675363	2.34624051044113e-10	2.81343170968561e-09	12.7472905781383
LCP1	0.592283176262175	11.5133337309813	6.46095532711299	2.34819854361261e-10	2.81413490182827e-09	12.7464774978043
RNF216P1	0.238560498217227	7.88878882465169	6.46012963577873	2.36011104715924e-10	2.82675997399685e-09	12.7415453658568
VPS26B	0.153018174086144	10.0728711144438	6.45958412746883	2.36801371453689e-10	2.83457044230766e-09	12.7382871566658
EYA1	1.2947211601573	2.77229487129588	6.4587656216593	2.37991988428349e-10	2.84716129829997e-09	12.7333988302911
CARD9	0.635962239108616	5.81349729284644	6.45846253064363	2.38434357410056e-10	2.85079120686604e-09	12.7315888273428
TMEM88	-0.642395074456929	7.71502294276779	-6.45777455472638	2.39441466590454e-10	2.86116515436013e-09	12.7274806328929
WNT5A	0.686442742494383	6.79202205592135	6.45611652747876	2.4188575923124e-10	2.88869040870043e-09	12.7175813888812
CYP4F2	1.22530442163296	2.0749458050824	6.45596498864283	2.4211037551123e-10	2.88969085186964e-09	12.716676735267
PRIMA1	1.75029025898877	7.63472285201873	6.45496789288645	2.43593409321512e-10	2.90570115061015e-09	12.7107247446625
ILF3-DT	-0.377859119325846	8.73441091403371	-6.45367357290242	2.45531798041465e-10	2.92712138315906e-09	12.7029996969729
LILRB4	0.707260496419472	8.35103504912734	6.45199468185891	2.48068645936263e-10	2.95564715950889e-09	12.6929813388988
GLA	0.28881992641948	8.98491760251685	6.45141045111219	2.48957440664426e-10	2.96423956774603e-09	12.6894956119076
LILRB3	0.613941663460674	6.71861869711985	6.45133085980262	2.49078764672913e-10	2.96423956774603e-09	12.689020762917
GAD1	1.44652856782397	4.08014151338389	6.45091950363984	2.49706733909515e-10	2.96999017949073e-09	12.686566654437
RPL26L1	0.292035787149814	8.08411803943258	6.450034635287	2.51062818709618e-10	2.9832751418309e-09	12.6812880742228
SERPING1	0.641165968239701	13.4198680064794	6.44999916674431	2.5111732530378e-10	2.9832751418309e-09	12.681076503616
HNRNPDL	-0.185184005415733	11.8146551344569	-6.4499064237187	2.51259903742448e-10	2.9832751418309e-09	12.6805232942067
CLMN	-0.513348805138575	10.0269225879963	-6.44896140621939	2.52717253432961e-10	2.99884319761947e-09	12.6748866802551
ARHGAP5	-0.344814029692886	10.8893755836779	-6.44853772046182	2.53373321225194e-10	3.00489042287706e-09	12.6723598101223
DDR1	-0.433803060614231	11.7913261606966	-6.44834866406556	2.53666608739918e-10	3.00663074033328e-09	12.6712323198617
GRM3	-0.799550439655431	1.79204633512734	-6.44797353511152	2.54249539630769e-10	3.01180011813192e-09	12.6689952179281
UTP14A	0.183598686767793	8.48845809948502	6.44778804049936	2.54538273194296e-10	3.01348052575151e-09	12.6678890518109
BTLA	0.720434928640449	4.01805112278464	6.44639182363665	2.56721899134212e-10	3.03757970273162e-09	12.6595638187068
LINC00896	0.715951665217229	1.42831952836517	6.4456839581538	2.57835969832368e-10	3.04900322366034e-09	12.6553436123794
DDX41	0.323837093719101	11.1230737175861	6.4436050115088	2.61135355251504e-10	3.08624083162161e-09	12.6429514800919
ZBP1	0.783980659161049	4.703688986603	6.44172286342608	2.6415805280806e-10	3.12016739750314e-09	12.6317353669398
EDAR	-1.06302030576405	3.13182165745131	-6.44038055347357	2.66334686034269e-10	3.14323820568472e-09	12.6237379731053
RAB14	-0.220306720329589	11.2748299458914	-6.44032959374216	2.66417665335367e-10	3.14323820568472e-09	12.6234343864731
APLP1	0.939483384262173	5.06880618694382	6.43837529056206	2.69619092872281e-10	3.17918099336816e-09	12.6117934037985
APBB1	-0.317700250992505	9.83124635477341	-6.43792766960899	2.70357645921523e-10	3.18605848441809e-09	12.6091275345063
SIGLEC9	0.575592580116105	6.2802665015412	6.43700352997862	2.71888705134505e-10	3.20226209141484e-09	12.6036241928375
TNFSF12-TNFSF13	0.945679107176031	7.61359288107491	6.43586973770842	2.73778707145313e-10	3.22267225157796e-09	12.5968732720782
MAGOHB	0.278739800299625	7.66940682443071	6.43575818680055	2.73965353330466e-10	3.22302015727131e-09	12.5962091212801
MYORG	-0.484618035936328	7.57910870614045	-6.43552594644448	2.74354336113032e-10	3.2257466556052e-09	12.5948264423057
RAB42	1.0766062246779	6.89248325645506	6.42945441757301	2.84717732783566e-10	3.34567796307012e-09	12.5586937948972
KAZN	-0.381898451059921	9.37488906586704	-6.42865625527812	2.86108298731854e-10	3.36009385522694e-09	12.553945971899
DENR	0.173276936352062	10.1681692005056	6.42807524476857	2.87124721385475e-10	3.37010177841292e-09	12.5504901810558
ZNF470	-0.540566718898875	7.50022413453558	-6.42581161226096	2.91118565387282e-10	3.4150255037455e-09	12.5370288758717
DOK2	0.542965955719101	7.54893614975468	6.42566266246016	2.91383264448736e-10	3.41617739239698e-09	12.5361432476823
TNFRSF11A	0.687424901250936	5.00534504626217	6.42506473819912	2.92448211192909e-10	3.42484985899202e-09	12.5325882764902
CCNB1IP1	-0.404730263531839	9.51969731109176	-6.4250599030987	2.9245683837569e-10	3.42484985899202e-09	12.5325595304532
HSD3B7	0.60513150313483	11.0927400697434	6.42356010395253	2.95144966588583e-10	3.45435783200112e-09	12.5236436944485
HSD11B1	0.984118931651685	4.4291072428633	6.42269883115621	2.966995687571e-10	3.47057300580925e-09	12.5185245025698
KCNMB1	0.601407850434457	7.25983643980524	6.42173391114971	2.98450779634277e-10	3.4890681742202e-09	12.5127899550352
DCAF11	-0.220590962872661	10.5002223457509	-6.42160335227392	2.98688503946982e-10	3.4898587901368e-09	12.5120140964846
RPS6KA4	0.275149427786515	9.31761787364232	6.41982047566784	3.0195341695658e-10	3.52599786892325e-09	12.5014205332834
VCAN	0.905552047539327	12.2718551811479	6.41816579146313	3.05014829308924e-10	3.55972084922139e-09	12.4915909209532
TMED3	0.350433661794009	10.3741004298221	6.41779771139515	3.0569995353381e-10	3.56568842902398e-09	12.4894046448863
TXNDC17	0.348056575921351	9.2538456489382	6.41659880660666	3.07941994058768e-10	3.58979880233167e-09	12.4822842838606
NR4A1	-0.938797103191011	11.201522527382	-6.41617493712775	3.08738507519447e-10	3.59704029459198e-09	12.4797671723132
ATP13A4	-1.15614022211236	4.09041182398502	-6.41197499225419	3.1674065313039e-10	3.68817706031567e-09	12.454833862616
FAM136A	0.223064478764044	9.3947569576779	6.4114372335211	3.17779797631231e-10	3.69817816676118e-09	12.4516424241225
IL10RB	0.246726349041198	10.2122815500787	6.40690135307979	3.26678615734205e-10	3.79958342347998e-09	12.4247324392943
SLC22A12	-1.82574465113858	7.44558687479775	-6.40556050010481	3.29355605280024e-10	3.82854898217012e-09	12.4167806936335
FBXO6	0.428515660595508	8.2318343830206	6.40382289309289	3.3285667916003e-10	3.86705576802171e-09	12.4064781726868
ABCD1	0.344640978651684	9.07345605846817	6.40153677705766	3.37518490635049e-10	3.91899653217843e-09	12.3929271099817
MAPK8IP1	-0.489600540153557	8.16111896708427	-6.39836403355062	3.44094374151876e-10	3.99309065298305e-09	12.3741273878411
ZNF608	0.574598714288387	9.20336734012172	6.3977416343616	3.45399008018940e-10	4.0059646396408e-09	12.3704403706826
ADH5	-0.231014933235956	11.6111301108989	-6.39703588905711	3.46884206494112e-10	4.0209170986665e-09	12.3662599930273
DMP1	0.71310677975281	1.51751369731086	6.3955437279813	3.50044984746939e-10	4.05526423040821e-09	12.3574226990164
EPS8L3	1.65256303391011	3.63122428819476	6.39392528230129	3.53505146207242e-10	4.0930389868702e-09	12.3478394839988
PPP2R1B	-0.234861273235957	9.51483419486142	-6.39362072564325	3.54160007507184e-10	4.09830844558651e-09	12.3460363614438
NCKAP1L	0.632048085539324	9.377001061897	6.39273098237543	3.56079954699066e-10	4.11820317393503e-09	12.340769073022
HTR1D	0.748428805460674	1.85647734002996	6.39200655658551	3.57650691598976e-10	4.1340390081894e-09	12.3364809295527
PDCD1	1.0150663576779	5.60879188247191	6.39165368791201	3.58418254349117e-10	4.14057844846894e-09	12.3343923205433
EIF2AK1	0.18687121145318	11.6241881267566	6.39106869227722	3.59694296034594e-10	4.15298135719852e-09	12.3309299833442
SLC12A9	0.3129229470824	9.64476189361236	6.39077539014184	3.60335744267347e-10	4.15804750569919e-09	12.3291941565519
TOM1L1	-0.423039117958799	10.0497754623315	-6.39047912111283	3.60984817994549e-10	4.16319590263865e-09	12.32744084034
ZFYVE21	-0.245871674209736	9.57271869171536	-6.38562713182839	3.71778996138719e-10	4.28527509201017e-09	12.2987367450429
COPZ1	0.214153176767789	11.7836491636386	6.38543202561406	3.72219592209038e-10	4.28794462288199e-09	12.2975828985185
CDK4	0.235791448651685	10.6389138338577	6.38241298206018	3.79102818167677e-10	4.36478817078913e-09	12.2797323071119
SNORC	0.654989898816479	1.4120110514794	6.38157704041537	3.81030638497712e-10	4.38452361753088e-09	12.2747909441299
DGKE	-0.458224056348314	7.59679495032772	-6.37806561558795	3.89233928893019e-10	4.47640836272314e-09	12.254040503713
ARHGEF2	0.299888034528092	10.4914188282603	6.37696957086537	3.91829701083792e-10	4.503736681869e-09	12.2475655343387
TTC9	-0.552790873205992	7.10326304972659	-6.37674092659739	3.92373333715624e-10	4.50746007158089e-09	12.2462149208602
SOCS1	0.676455203539327	6.66402696445506	6.37629661325767	3.9343186103846e-10	4.5170909305686e-09	12.2435904578235
SOS2	-0.286517051850188	10.084698411794	-6.37534932854844	3.95698003998813e-10	4.54056820360382e-09	12.2379955750613
RHBDF2	0.368467771887644	10.0084606947453	6.37160337012114	4.0478511338203e-10	4.64224492524265e-09	12.2158780618428
DNER	1.3836632451985	3.92616223166292	6.37044646820685	4.07632637193238e-10	4.6722898420635e-09	12.2090495420842
IL12RB1	0.611605627767788	6.46743582471536	6.37030492732109	4.07982360224731e-10	4.67368737282568e-09	12.2082141815115
HTATIP2	0.357724642385767	9.94157540402434	6.36949382795577	4.09992117628461e-10	4.69408944050398e-09	12.2034274588271
UBE2Z	0.167582082363298	11.5112785959157	6.36933394830828	4.10389412312934e-10	4.69601760871415e-09	12.2024839868816
CEACAM21	0.611892464329588	4.75408061270786	6.36802639509892	4.13652806533079e-10	4.73072164528383e-09	12.1947686968391
MMP23B	0.847152529157303	4.4205218735	6.36791927628831	4.13921276858676e-10	4.73115478401641e-09	12.1941366965991
PDCD2L	0.289230605932585	6.24989583749438	6.36737165810464	4.15296431449513e-10	4.74422989089624e-09	12.1909058956187
COPS4	-0.243763881700376	9.51982827459925	-6.36706717170561	4.16062977783545e-10	4.75034174467724e-09	12.1891096103368
CHMP5	-0.258557547509366	10.7348291312079	-6.36657198619277	4.17312568987089e-10	4.76195883087214e-09	12.1861884732152
ENTPD8	-0.885126925490637	3.60523822917603	-6.35902519704475	4.3681760831234e-10	4.98176035005241e-09	12.1416935165383
GSG1	1.08623931920599	1.74653010624719	6.35885859675034	4.37258108690571e-10	4.98401367555803e-09	12.1407117723221
OTUD3	-0.468196132970036	8.35681053248127	-6.3587129807919	4.37643481407926e-10	4.98563648420123e-09	12.1398537029341
DHX37	0.257185478494382	8.88482399907491	6.35593566802127	4.45057602924669e-10	5.06728459445363e-09	12.1234910945351
BASP1-AS1	0.353305673164794	0.456064546574906	6.3552592554657	4.4688184191626e-10	5.08523280676423e-09	12.1195069221171
ACADL	-0.976245903887641	9.14639461105618	-6.352439184732	4.54566566150448e-10	5.16889548654061e-09	12.102900201043
DCLRE1C	0.285968612026218	7.794722779897	6.35237686361228	4.54737844382989e-10	5.16889548654061e-09	12.1025332783663
CSF1	0.457434058876405	9.62136138770412	6.35186568156931	4.56145121017699e-10	5.18202073528246e-09	12.0995237526287
TBC1D19	-0.289704795602997	7.45041796564794	-6.3504028453735	4.60195882134071e-10	5.22514605077185e-09	12.0909126210943
GNB1L	0.40305724035955	5.97341789250936	6.3491150324348	4.63791110027134e-10	5.26305431660769e-09	12.0833331911138
PTMA	0.265736982232211	13.8242137783296	6.34683565626644	4.70222023097956e-10	5.3330819501939e-09	12.069921146472
SEPTIN3	0.858083704191011	4.35367979156367	6.34607334395237	4.72392183484806e-10	5.35473504340208e-09	12.0654365584363
ACAD8	-0.261102683123596	8.85085859755805	-6.34571216932093	4.73423799455899e-10	5.36346554027425e-09	12.06331197476
GRAMD1C	-0.538621919550562	8.26505548816105	-6.34542230772198	4.74253320002049e-10	5.36989810512254e-09	12.0616069599668
RUFY4	0.948699225850187	3.11227167974532	6.34234785796947	4.8313975379821e-10	5.4675004570755e-09	12.0435266460368
METTL7A	-0.440856559779027	11.7092153176648	-6.33798609538441	4.9602724571194e-10	5.61024862198008e-09	12.0178887803111
GNE	-0.332634142898875	9.89497686774532	-6.33543648173144	5.03715641759389e-10	5.69406822147514e-09	12.0029095054139
SIMC1	0.499755651846442	7.262337994103	6.33499606923653	5.0505547284944e-10	5.70607000905945e-09	12.0003225556639
OGDHL	-1.01263493920974	9.68507488001311	-6.33344570052827	5.09799840534779e-10	5.75650155655039e-09	11.9912170365091
CDCA4	0.320796087996255	7.23142727088202	6.33278439636544	5.11836777856939e-10	5.7763229765076e-09	11.9873336929755
PRECSIT	0.44647946819101	6.62598677627903	6.3325747191075	5.12484283485315e-10	5.78045082147785e-09	11.9861024884101
SLC66A1L	1.01924717237453	3.74646033811236	6.33166960787114	5.1528857408903e-10	5.80730512177165e-09	11.9807881648722
SH2D1A	0.77932602218352	6.22655258983708	6.33162369200772	5.15431233939961e-10	5.80730512177165e-09	11.9805185891613
CCR5	0.768976293052436	8.29215524344382	6.33064241370022	5.18489306245724e-10	5.83855383987021e-09	11.9747578272965
SHISAL1	1.06107064510487	4.5817026882603	6.3302155870302	5.19825010806343e-10	5.85038384350726e-09	11.9722523079486
CAT	-0.393807610307119	11.6370063048315	-6.32969788860553	5.21449607636359e-10	5.86545043852805e-09	11.9692135563031
UBL4B	0.416654154007491	0.741551525707865	6.32789986277498	5.27130707145461e-10	5.92610450328955e-09	11.9586612837497
KNTC1	0.410978635902623	8.13641184795131	6.32763903783205	5.27959832408444e-10	5.93217518155753e-09	11.9571307656606
DUSP9	1.11665469687266	2.55576744870974	6.32654015323095	5.31467067004023e-10	5.96831407428656e-09	11.9506831176581
SHISA4	0.493142498614233	7.09026435491011	6.32577380257181	5.33926459867369e-10	5.99265272270175e-09	11.9461871649781
TGFB1	0.43720076337079	11.3515785225243	6.32551573251735	5.34757169190206e-10	5.99869482792535e-09	11.9446732496763
SEMA4B	0.480987701670413	10.9718021199738	6.31924026407722	5.55351303797968e-10	6.22630748635132e-09	11.9078758420224
NOMO3	0.353818969078654	10.3432688974157	6.31891477224504	5.56440378559728e-10	6.23511045707807e-09	11.9059681152719
TGFBR2	-0.46394337116479	12.446771727088	-6.31824349894535	5.58693019484848e-10	6.25542491593132e-09	11.9020340098853
LAIR2	0.78988804618352	1.95934565482584	6.31819292866909	5.58863082853346e-10	6.25542491593132e-09	11.9017376491883
SNRPA1	0.24595794929588	8.2859491524382	6.31790607441504	5.59828707392873e-10	6.26281657010882e-09	11.9000566147808
TUB	-0.826487841550563	8.14123567260674	-6.31433594540872	5.71984136199146e-10	6.39436249191939e-09	11.8791402991831
SLC25A30	-0.366402236404495	9.88740713737079	-6.31427007244138	5.72210826883268e-10	6.39436249191939e-09	11.8787544647628
FBXL3	-0.303771768333332	10.4335209604513	-6.31330920399006	5.75527504128507e-10	6.42792476984463e-09	11.8731268118899
TMEM50B	-0.231484165913859	9.76534351105805	-6.31261901076745	5.77921479661007e-10	6.45115070631386e-09	11.869084915211
SNRPA	0.284979886303372	9.80148172920037	6.31222344473233	5.79297913236748e-10	6.46299906790558e-09	11.8667685801403
KRT25	0.837875610011236	0.898369006496255	6.31067775406987	5.84707207420384e-10	6.51980313839349e-09	11.8577186022445
CCR1	0.649606463543073	8.14215977683521	6.30913611132329	5.90151554866628e-10	6.57693614948322e-09	11.8486942241359
NSUN7	-0.755928169704122	6.36985756777341	-6.30770780028572	5.95239917070425e-10	6.63004200789028e-09	11.840334953548
POLE	0.328355219775281	8.81312971101873	6.30664831564932	5.99042040816461e-10	6.66877132470501e-09	11.8341353122348
LINC02447	-0.491043450520599	3.42630682312172	-6.30617630135384	6.00743578786415e-10	6.68408677112846e-09	11.8313735793047
KRT15	1.08927996777903	2.16361813503933	6.30601811193181	6.01314884296714e-10	6.68681706293532e-09	11.8304480604034
LRRC8A	-0.301398430172283	10.8551880147228	-6.30564130388461	6.02677879211888e-10	6.69834347117568e-09	11.8282435499163
FBXL5	-0.334669330617976	12.5841692726386	-6.30419438959665	6.07939822815327e-10	6.7531680263682e-09	11.81977945047
TRIM46	0.760585320232209	4.4471847556367	6.30246403931968	6.14291571348334e-10	6.82003255917412e-09	11.8096595138294
VIPR1	-0.803800281411984	4.82640604460487	-6.30209311228389	6.15661593277141e-10	6.83154619214013e-09	11.8074904618988
MCF2	-0.731392946243445	2.58889840138764	-6.2997141425856	6.24519680552906e-10	6.92609204643458e-09	11.793581689161
HAR1B	0.489571640082397	1.09361441846816	6.29854410736712	6.28921929818022e-10	6.97114599355827e-09	11.7867426743926
LCK	0.697801319666667	7.92679769029401	6.29837474966223	6.29561647185249e-10	6.97446885275365e-09	11.785752846201
PER3	-0.497099266434461	9.61199801111611	-6.2972512578378	6.3382157894822e-10	7.01787228023780e-09	11.7791870650386
PTH1R	-0.914129655168538	7.92276114208989	-6.29668213131097	6.35990278482859e-10	7.03531774757424e-09	11.7758614262972
SPTLC1	-0.210381242883892	10.5810362209963	-6.29665784722217	6.36082976153931e-10	7.03531774757424e-09	11.7757195302043
CMC4	0.402017690602994	9.01369733919663	6.29319385578924	6.49442111830669e-10	7.17920463816263e-09	11.7554836616596
SEPTIN1	0.59195482668165	7.4020697623221	6.29171946787231	6.55211124545113e-10	7.23907735179972e-09	11.7468735239364
GDF10	0.870799705086142	2.14646522707865	6.29087428030951	6.58540767010973e-10	7.27194882495378e-09	11.7419385768712
IFNLR1	-0.448990509831462	6.9255781270618	-6.29047635063971	6.60114149471219e-10	7.28540183146907e-09	11.7396153117525
TUBA3C	1.15269574024719	1.84010073853184	6.29015297108713	6.61395474890373e-10	7.29561879479881e-09	11.7377273918541
GRAMD1A	0.320144623554306	10.3814927057397	6.28994851585434	6.62206842192869e-10	7.30064362239177e-09	11.7365338063208
CTSA	0.33665108964045	12.1940781468202	6.28881507032051	6.6672254097019e-10	7.34648032926176e-09	11.7299174910241
ZNF280B	0.698642268741574	4.44899381612734	6.28835767374422	6.68553349178011e-10	7.3626994444902e-09	11.7272477991393
PPP6R1	0.23232547103745	10.7608372882041	6.28790730430272	6.70360835388546e-10	7.37864445261094e-09	11.7246192860154
RBM38	0.373805824179772	8.4821958031236	6.28640233128789	6.76435553694829e-10	7.4415164907007e-09	11.715836914877
TUBA3E	1.49170403499626	3.12500308201498	6.28610709779863	6.77633545834588e-10	7.45023513596769e-09	11.7141142724619
LCP2	0.460436079352061	9.5773000308221	6.28602813021383	6.7795433049918e-10	7.45023513596769e-09	11.7136535204519
LSM12	0.21510819980899	9.50604951816292	6.28492681030766	6.82443661820335e-10	7.49555493017549e-09	11.7072281710183
SNTG2	0.604098871662921	0.861571734292135	6.28482271714415	6.82869480004079e-10	7.49621889847174e-09	11.7066209181192
JPH2	0.724004201134831	7.94801035893446	6.2846375062228	6.8362777271825e-10	7.50052995340125e-09	11.7055404663842
ICAM3	0.399230742606738	8.79345683993633	6.28338233654636	6.88788455278603e-10	7.55311209885147e-09	11.6982189954119
TCF3	0.265303689535576	9.68573074503371	6.28097822280328	6.9877969565134e-10	7.65858067076846e-09	11.6841991905073
CD38	0.853993648340825	5.39964246127903	6.2780514308162	7.11134630099023e-10	7.78557288427822e-09	11.6671375798535
ANGPTL8	1.31417426292884	2.09647084394757	6.27794082981014	7.11605678831561e-10	7.78557288427822e-09	11.6664929703021
RPS20	0.390039078707865	13.9247811278071	6.2778849880391	7.11843624400138e-10	7.78557288427822e-09	11.6661675146023
SLC43A3	0.478982852741572	10.1251918981536	6.2778753919879	7.11884521660376e-10	7.78557288427822e-09	11.666111587373
LAT2	0.481913956254679	8.17030338058427	6.27707775336782	7.15292013419077e-10	7.81867141146468e-09	11.6614630871003
CYS1	-0.969703226400748	10.2225200041105	-6.27639948872446	7.18202090805599e-10	7.84630047766692e-09	11.6575106781867
TTLL10	-0.541200671153558	1.69433921297753	-6.2749930983675	7.24273126365156e-10	7.90841497266307e-09	11.6493164808802
CD79A	1.04885546422097	5.3884721689794	6.2747061327136	7.25518037852569e-10	7.91779445884104e-09	11.6476446976653
COL18A1-AS1	-0.67467535016854	2.57034594976217	-6.27196608373049	7.37510795867237e-10	8.04439606528873e-09	11.6316852419756
CCNA1	0.967618860921349	1.83183526964419	6.27014899921476	7.45570599701459e-10	8.12798724446059e-09	11.6211049197888
UBASH3A	0.833216202779027	5.22906506052809	6.26779098985227	7.56158267275558e-10	8.23903301629985e-09	11.6073788990871
LINC02904	0.756898660494382	3.49800071344944	6.26570495986293	7.65647227947351e-10	8.33799584702538e-09	11.5952397863787
LOXL3	0.52449865843071	6.94451562383333	6.2629927602721	7.78158846938223e-10	8.46975334887614e-09	11.5794620510674
PTDSS1	0.213547199853936	10.4332949482303	6.26238186800067	7.81004422877774e-10	8.49621831610991e-09	11.5759091074714
EGFL6	1.09691875779401	2.30515739418165	6.26128956728235	7.86117822099447e-10	8.54731285427363e-09	11.5695570418847
SLC4A3	1.24116786017228	4.59308918761798	6.26106524773232	7.87171977410031e-10	8.55424123968305e-09	11.568252672776
AKT3	-0.418140331483148	10.2446263793933	-6.2608112912011	7.88367075979652e-10	8.56269311692669e-09	11.5667760197437
PDCL2	0.278103528029963	0.192721215962547	6.25849255722437	7.99361246242569e-10	8.67751041754433e-09	11.5532959219805
CCDC85A	-0.602803177307117	7.26095116577715	-6.25806229745343	8.01417734197743e-10	8.69523408383665e-09	11.550795054934
SND1	0.230477208820222	12.0436848199757	6.25792169417855	8.0209088878086e-10	8.69793803653114e-09	11.5499778363873
ZIC4	0.55734024494382	0.585670818037453	6.25756487427344	8.03801689333188e-10	8.71188550451613e-09	11.5479039881856
RAB22A	0.1947191483633	10.1748264195936	6.25675033661807	8.07720437217606e-10	8.74938789583008e-09	11.5431702525857
CAD	0.317196301026215	9.44844296241198	6.25666859290211	8.08114737173954e-10	8.74938789583008e-09	11.5426952233079
RLN2	-0.630228657303372	2.99790759131835	-6.25623036028627	8.10231813525395e-10	8.76768255174078e-09	11.5401486561596
DIO2	0.997972075771537	5.86038975215918	6.2553277444845	8.14609405641635e-10	8.81040652374771e-09	11.5349040458661
GNG5	0.233769442074909	10.301563473603	6.2524713394168	8.28615662415977e-10	8.95716941295501e-09	11.5183113286516
EN2	0.926728175606742	1.82016928675094	6.25185790149011	8.31654209917401e-10	8.98528142436826e-09	11.5147487505835
POP7	0.31367026241573	8.67177996042509	6.24898896689867	8.46010208340003e-10	9.13557444447991e-09	11.4980912419244
ZNF18	0.255644934539324	7.52705084606367	6.24796337322688	8.51200806306668e-10	9.18678955444182e-09	11.4921380761908
PTPRCAP	0.742513923516855	7.91170601341011	6.247462829439	8.5374538927716e-10	9.20940807139826e-09	11.4892329235947
LRP1	0.473761922936331	12.7277718359363	6.24711357588277	8.55525272629672e-10	9.22375828614975e-09	11.4872059773917
AK3	-0.26814157355056	10.4988108729101	-6.24619867813341	8.60205043423892e-10	9.26934184660084e-09	11.4818966925631
GALK1	0.443988364636706	8.59415868050562	6.24568553850698	8.62840740502377e-10	9.29286271542639e-09	11.4789191623466
PTPRB	-0.669716766779027	11.3359024790712	-6.24533319802285	8.64655078676285e-10	9.30751744449178e-09	11.4768748031574
C11orf71	-0.291113587629211	8.10879358066479	-6.24115611453412	8.86450894885191e-10	9.53713319892997e-09	11.4526460051209
SPARCL1	-0.64213491107116	13.1859640778989	-6.24053548079033	8.89734846087129e-10	9.56744750375767e-09	11.4490472686868
ZNF189	-0.486269807389508	9.95567045420787	-6.23948754339211	8.95306808815982e-10	9.62232048008251e-09	11.442971518949
LIN7C	-0.206195712134834	9.68669394949813	-6.23934341363783	8.96075822295586e-10	9.62554327017724e-09	11.4421359498466
CCDC77	0.24291076359176	6.9086981329382	6.23890782040159	8.98403886213734e-10	9.64550106407492e-09	11.4396107692924
PRSS3	0.907497199460675	1.42578058759551	6.2386922535998	8.99558187725641e-10	9.65284274977352e-09	11.4383611617947
CYP2C9	1.19997073370787	3.12549303342322	6.2379813630185	9.03375101072117e-10	9.68873337621361e-09	11.4342405029012
DCLK1	0.748330332374533	8.53569849192884	6.23776023459427	9.04565610053153e-10	9.6964329265729e-09	11.4329588203623
TPD52L2	0.195056276692885	11.2617926116236	6.23739619977752	9.06528839979651e-10	9.71240324274805e-09	11.4308489234711
LILRB1	0.501417896558051	8.06495807169476	6.23439697989181	9.22862931046756e-10	9.88224360975276e-09	11.4134698941491
COMT	0.294765607337075	10.6025641997397	6.23267611137376	9.32364558776844e-10	9.97878124800444e-09	11.4035015515872
RFC5	0.23148772346442	8.12297652349625	6.2325785297048	9.32906204367568e-10	9.9793725729976e-09	11.4029363689617
MTTP	1.35810874164794	3.27662089329963	6.23071390687272	9.4331546375006e-10	1.00854629336946e-08	11.3921381403516
IL34	0.687259296973783	7.08137589438951	6.23003316457888	9.47143940675122e-10	1.01211209535581e-08	11.3881965848226
MGST1	0.871330338063673	11.2173803004251	6.2292921476109	9.51328673755641e-10	1.01605467982532e-08	11.3839064566204
CYP4V2	-0.381138238801498	10.5098870174944	-6.22878910828148	9.54179777204589e-10	1.0185695363635e-08	11.3809943544695
CLSTN3	0.375831037816477	11.7625026176835	6.22780487696573	9.59782347507903e-10	1.02401739073425e-08	11.375297212256
MYEF2	-0.387466634093634	9.24204149508802	-6.22760877511165	9.60902461188879e-10	1.02467961518775e-08	11.3741621856649
TMIGD2	0.579463801794008	2.94444313571723	6.22744371476805	9.6184625968762e-10	1.02515323168888e-08	11.373206849532
LBX2	0.580673163629212	3.50170277536142	6.22735555391645	9.62350725930368e-10	1.02515835118969e-08	11.3726966011816
IL22RA2	0.460779462254682	0.466631132606742	6.22714741372597	9.63542754078199e-10	1.02589552077958e-08	11.3714919734518
RPL37	0.377496375026219	13.4999359146929	6.22700496943743	9.64359370942555e-10	1.02623242809276e-08	11.3706675859684
GFI1	0.664945765262173	5.37888022078464	6.22681569108095	9.65445529414332e-10	1.02685567273167e-08	11.3695721744246
KDSR	-0.235936849636701	11.0067201110843	-6.22362150318841	9.83956581890388e-10	1.04600192697643e-08	11.3510907737911
IFNGR2	0.274934860820224	11.2359256735375	6.22298228260847	9.87702470269365e-10	1.04944026838511e-08	11.3473932613713
SEM1	0.353806579906363	10.3516390197434	6.22159453927035	9.95882830894869e-10	1.05758426715683e-08	11.3393671175768
MT2A	0.780715134307117	11.171560546764	6.21892804715478	1.01178742611729e-09	1.07391839739516e-08	11.3239495512542
IKZF1	0.575399678127338	8.85380169003371	6.21784277790046	1.01833151573871e-09	1.08030546579169e-08	11.3176761966756
PSMB4	0.260431132711611	11.8577836584232	6.21771567627519	1.01910063082263e-09	1.08056266886759e-08	11.3169415528138
CNTN2	0.648289079265917	1.77982370170787	6.21655542752185	1.02614781687607e-09	1.08747286977512e-08	11.3102359471962
ZNF274	-0.32866550520599	9.01449438391011	-6.21628059982434	1.02782404884975e-09	1.08868693909398e-08	11.3086477512663
GIN1	-0.238195366157304	7.21286978401498	-6.21461297794408	1.03805278838415e-09	1.09895402782651e-08	11.2990120679002
KCNE5	0.481312624134831	1.64252852098127	6.21359066386371	1.04437252723008e-09	1.10507432393912e-08	11.2931061412501
SLC9A9	0.591096366265921	8.57329465345506	6.21113310148963	1.05971899953163e-09	1.12073477904074e-08	11.2789121956221
TP53	0.242892899490634	10.0585386971536	6.21094704691665	1.0608897713332e-09	1.12139492212484e-08	11.2778378127998
CRP	1.30851294673034	2.35678454503558	6.21080359655909	1.06179331413081e-09	1.12177206107219e-08	11.277009469461
LCMT2	-0.236369803576779	8.05916418266854	-6.21021720426409	1.0654946215178e-09	1.12510309571183e-08	11.2736235630794
MIAT	0.862770687059927	6.76834526922659	6.20824855122968	1.078013263168e-09	1.13773652882808e-08	11.2622583224348
DEGS1	0.383557838449436	11.5158256111273	6.20800521993166	1.07957055528516e-09	1.13879429731545e-08	11.2608537616223
ACSL1	-0.499838151876409	12.184980759515	-6.20723953598823	1.08448520807842e-09	1.14339069959635e-08	11.2564343790289
ADGRD1	0.734634683426967	4.65620978550375	6.20638964422292	1.08996597923969e-09	1.14857894175967e-08	11.2515295167347
CHRDL1	1.60529085939326	4.33082796980899	6.20589192277413	1.09318824339013e-09	1.15138312061783e-08	11.2486573556784
UPK2	0.545357270430712	1.53693673336517	6.20391555447419	1.10607548529543e-09	1.16409786283357e-08	11.2372544519973
PIK3C3	-0.224594451554307	9.21137796523408	-6.20386682503328	1.10639510285396e-09	1.16409786283357e-08	11.2369733410747
DUSP23	0.502582557254682	9.94836039744007	6.20354330331393	1.1085193805806e-09	1.16573511693348e-08	11.2351070539193
SLC25A53	0.471768767445693	4.04471743300375	6.20328590529783	1.11021233110636e-09	1.16691733592773e-08	11.2336222721139
CUL1	0.163661055419475	10.3736150132753	6.20250127559293	1.11538858697017e-09	1.171757687602e-08	11.2290965212334
C10orf55	0.52446142088015	2.99195715023408	6.20214005045006	1.11777953888505e-09	1.17366851582931e-08	11.2270131379241
LNX2	-0.328164814516853	8.89095790440075	-6.20193532882728	1.11913681682145e-09	1.17449258673789e-08	11.2258324427465
MISP	1.30872815229963	4.75672444853183	6.2015928187875	1.12141121815188e-09	1.17627780996023e-08	11.2238571529937
APOBEC3F	0.352632448958805	7.96164134594757	6.19984009620203	1.13312090493844e-09	1.18795307136546e-08	11.2137505027261
TPSG1	1.31933291298127	3.21258710590637	6.19893040748349	1.13924544217209e-09	1.19376398044152e-08	11.2085059770178
MMD	0.377683331363295	8.27254087029588	6.19793643884911	1.14597440214939e-09	1.20020198105662e-08	11.2027763227937
FAM78A	0.449632145232211	8.21394130762734	6.19611559204785	1.15840209056453e-09	1.21259875980165e-08	11.192282255663
RPL28	0.424658334996257	13.226307484176	6.19475312753057	1.16778730549791e-09	1.22122807606306e-08	11.1844317228832
POC5	0.244061304846441	7.40407858192509	6.19474606078073	1.16783617743126e-09	1.22122807606306e-08	11.1843910081004
GGT7	-0.39179305230337	8.66937798788951	-6.19459728770489	1.16886552034906e-09	1.22168180748862e-08	11.1835338675908
FUT1	-0.538145283707864	6.71249663695506	-6.19395628696199	1.17331068016684e-09	1.22570342286064e-08	11.1798410125404
CDCP1	1.01400831261798	8.71928497525281	6.19342241814839	1.17702552117547e-09	1.22895840294947e-08	11.1767656051882
UGT1A10	1.53128119437079	2.52819609187453	6.19204420259476	1.18666885425607e-09	1.23839699301993e-08	11.168827310029
CDC14C	-0.494309430389513	3.0538962435206	-6.19121670590672	1.1924958892752e-09	1.24384535639345e-08	11.1640617994381
CEP170	0.336660387348317	9.88923551776779	6.19110805224526	1.19326307713808e-09	1.24401313788831e-08	11.1634361095541
ADAM23	0.965399428782771	3.47650196544757	6.18975748169841	1.20283963088175e-09	1.25336011715596e-08	11.1556595454567
UBE3D	-0.312833997876404	5.9703339382191	-6.18810156799965	1.21468387471534e-09	1.26505934302206e-08	11.1461268237198
TNFRSF9	1.0569523689588	4.89135782220225	6.18790837139176	1.21607315613981e-09	1.26586367044751e-08	11.1450147781891
RASGEF1C	1.0228942849176	2.18222401123783	6.1877783988351	1.2170086658244e-09	1.26619507082754e-08	11.1442666691187
HACD1	0.724972765947566	4.22286276177903	6.18741883301418	1.21960039695676e-09	1.26824842090025e-08	11.1421971149672
NOXA1	-0.654629624355806	6.78111656452247	-6.18667616827104	1.22497057769967e-09	1.27318750469423e-08	11.1379228865899
MTBP	0.35314121040075	5.54003108874345	6.18654474874407	1.22592327158138e-09	1.27353254496381e-08	11.1371665793343
ABRAXAS1	-0.406607034741572	8.36892681721723	-6.18587241891325	1.23080850616382e-09	1.27796043122283e-08	11.133297600686
CEP41	0.272757087295878	7.41733258250187	6.18545638443802	1.2338409922781e-09	1.28046108439908e-08	11.1309036775141
PURA	-0.285974337958798	8.9745499851779	-6.18426890416072	1.24253679997434e-09	1.28883354525144e-08	11.1240715089598
OTUD1	-0.296391072629211	9.34002890190637	-6.18324834115068	1.25005813724775e-09	1.29597992935382e-08	11.1182006061843
IKZF5	-0.253273588415732	8.98369585830899	-6.18131612428054	1.26442026853743e-09	1.31020760856477e-08	11.1070876097395
NFX1	-0.213294675224718	10.0329107404401	-6.18084340066023	1.26795850017138e-09	1.31321072932944e-08	11.104369234013
NFAM1	0.483719879651687	8.22315808809551	6.18056856230625	1.27002005189603e-09	1.3146822101287e-08	11.1027888712616
ADNP2	-0.239837149228466	9.18857830168165	-6.18016468064727	1.27305549908965e-09	1.31715984240153e-08	11.1004666000675
UNC5A	0.967282047232211	4.36739969804307	6.1784999259228	1.285642308275e-09	1.3295122600241e-08	11.0908958464725
NINJ2	0.495004983569289	5.22881531553371	6.17620033333655	1.30322925222822e-09	1.34702038125775e-08	11.077679051515
ARX	1.18717001346816	1.69665042598127	6.17516604064531	1.31121583833519e-09	1.35459291818344e-08	11.0717358941743
PKP3	1.35665868983895	3.51321602628652	6.17394782880464	1.32068398319276e-09	1.36368763377785e-08	11.0647370229318
LSM10	0.304350051378279	8.39890335173408	6.17297316638926	1.32830731639218e-09	1.37086927617799e-08	11.0591382529899
PTPN2	0.215437074906365	8.8158700653221	6.17267103900321	1.330679130352e-09	1.37262663234952e-08	11.057402892903
GMPR2	-0.226498600490636	10.4941877457172	-6.17224581676596	1.3340243000684e-09	1.37538575701022e-08	11.0549606248901
CD74	0.504461881880154	16.2888797140787	6.17105513634003	1.3434350280502e-09	1.38439259018111e-08	11.0481227156133
APOLD1	-0.75336865383146	11.9576339929719	-6.17015671734856	1.3505787467191e-09	1.39105542903794e-08	11.04296397868
PCMTD2	-0.247468537636706	10.589060142118	-6.16966275474836	1.35452226341768e-09	1.39441712386054e-08	11.0401279142845
RNF175	0.675996637468165	3.54127118310112	6.16895809729681	1.3601673348125e-09	1.39952623913481e-08	11.0360824950917
FCN2	-0.92560309364045	2.30846253058052	-6.16874395807224	1.36188737395284e-09	1.40059364668624e-08	11.0348532069379
SPEG	0.884073780093632	4.90717121045506	6.16665480926705	1.37878007213353e-09	1.41725604909638e-08	11.0228621735099
ATP5F1A	-0.312947097314606	13.0573385640094	-6.16624736635059	1.38209840965937e-09	1.41932418759375e-08	11.020523993911
ERI1	0.259267481344569	7.99361537059363	6.16617209587311	1.3827122887284e-09	1.41932418759375e-08	11.0200920562807
LY9	0.685771787468164	5.50352140817978	6.16615308176736	1.38286740312906e-09	1.41932418759375e-08	11.0199829450638
[truncated: 18,518 more rows]
