# Supplementary material for: Targeting KIF20A: a new frontier in cancer treatment revealed by multi-omics analysis
Source: Front Immunol. 2026 Jan 21;17:1744899. doi: 10.3389/fimmu.2026.1744899 (PMC12867832; doi:10.3389/fimmu.2026.1744899)
Supplement: Supplementary file 1 [file DataSheet1.zip › supplementary material/ExpressionAndStageTable.xlsx]

## Sheet: SheetName
cancertype	symbol	stagetype	stage1	stage2	stage3	stage4	pval	fdr	entrez
ACC	KIF20A	pathologic_stage	130/9	250/37	360/16	690/15	0.000290213	0.0400615	10112
BLCA	KIF20A	pathologic_stage		860/130	890/140	840/134	0.908864	0.948246	10112
BRCA	KIF20A	pathologic_stage	540/182	670/626	630/252	610/20	0.00725276	0.0754132	10112
CESC	KIF20A	clinical_stage	1100/162	1300/69	1200/46	1500/22	0.00194909	0.165782	10112
CHOL	KIF20A	pathologic_stage	310/19	290/9		270/7	0.814982	0.99976	10112
COAD	KIF20A	pathologic_stage	600/45	640/111	520/81	560/39	0.0102817	0.121351	10112
DLBC	KIF20A	clinical_stage	560/8	610/17	570/5	610/12	0.7768	0.994036	10112
ESCA	KIF20A	pathologic_stage	600/19	1100/78	780/56	1100/9	0.00427836	0.12353	10112
ESCA	KIF20A	clinical_stage		1300/30	980/21	1000/11	0.3804	0.817974	10112
HNSC	KIF20A	pathologic_stage	930/27	970/74	830/81	880/268	0.158228	0.450631	10112
HNSC	KIF20A	clinical_stage	920/20	910/98	840/105	960/285	0.355273	0.660573	10112
KICH	KIF20A	pathologic_stage	34/21	79/25	54/14	430/6	0.00359451	0.157145	10112
KIRC	KIF20A	pathologic_stage	110/268	140/57	190/123	310/84	1.384e-12	1.16169e-09	10112
KIRP	KIF20A	pathologic_stage	50/172	98/22	180/52	290/15	7.61509e-12	7.2686e-08	10112
KIRP	KIF20A	clinical_stage	61/140	78/21	230/29	270/11	1.81057e-06	0.00132116	10112
LIHC	KIF20A	pathologic_stage	230/173	340/87	420/85	130/5	0.00362188	0.103499	10112
LUAD	KIF20A	pathologic_stage	390/277	430/122	500/84	550/26	0.00443785	0.087615	10112
LUSC	KIF20A	pathologic_stage	720/245	780/162	770/84	500/7	0.00822409	0.161848	10112
MESO	KIF20A	pathologic_stage	880/10	520/16	540/45	680/16	0.762439	0.925191	10112
OV	KIF20A	clinical_stage		1100/22	990/246	990/38	0.583916	0.814375	10112
PAAD	KIF20A	pathologic_stage	170/21	240/147		170/5	0.125835	0.362016	10112
READ	KIF20A	pathologic_stage	520/12	580/26	530/33	470/13	0.673737	0.896863	10112
SKCM	KIF20A	pathologic_stage	840/78	680/140	640/171	660/24	0.0669019	0.246465	10112
STAD	KIF20A	pathologic_stage	620/57	660/123	630/171	660/41	0.887494	0.942869	10112
TGCT	KIF20A	pathologic_stage	1600/56	1600/12	2000/14		0.0945253	0.226127	10112
TGCT	KIF20A	clinical_stage	1600/52	1400/17	2100/15		0.0324845	0.210143	10112
TGCT	KIF20A	igcccg_stage	1700/32 (stage good)	2100/9 (stage intermediate)			0.327108	0.8874	10112
THCA	KIF20A	pathologic_stage	52/288	40/51	56/111	65/57	0.112347	0.218594	10112
THYM	KIF20A	masaoka_stage		640/61	490/15	360/6	0.392913	0.853392	10112
UCEC	KIF20A	clinical_stage	810/98	850/24	970/45	1100/10	0.235522	0.75047	10112
UCS	KIF20A	clinical_stage	1400/22	1500/5	1500/20	1300/10	0.808965	0.919297	10112
UVM	KIF20A	pathologic_stage		110/39	140/36		0.60164	0.99245	10112
UVM	KIF20A	clinical_stage		100/36	140/40		0.260666	0.734035	10112
