# Supplementary material for: Targeting KIF20A: a new frontier in cancer treatment revealed by multi-omics analysis
Source: Front Immunol. 2026 Jan 21;17:1744899. doi: 10.3389/fimmu.2026.1744899 (PMC12867832; doi:10.3389/fimmu.2026.1744899)
Supplement: Supplementary file 1 [file DataSheet1.zip › supplementary material/GSE167573-data-Tissue.csv]

	Tissue	KIF20A
GSM5107793	Normal	-0.33680371942438
GSM5107796	Normal	-0.33680371942438
GSM5107797	Normal	-1.2981792070915
GSM5508078	Normal	-0.363259579179405
GSM5107799	Normal	-1.41073367794339
GSM5107801	Normal	-1.1978053739849
GSM5107802	Normal	-1.1542906567512
GSM5107804	Normal	-0.976630807703453
GSM5107805	Normal	-0.540313793936112
GSM5107808	Normal	-0.605615312480066
GSM5107809	Normal	-0.68852030396908
GSM5107810	Normal	-2.18090374307476
GSM5107812	Normal	-1.32365071556255
GSM5107814	Normal	-1.23211030189908
GSM5107730	Tumor	1.13074209467028
GSM5107739	Tumor	-0.174873760913911
GSM5107740	Tumor	1.70894768033842
GSM5107741	Tumor	0.177500973261892
GSM5107742	Tumor	-0.3379884045274
GSM5107743	Tumor	1.38342374617038
GSM5107744	Tumor	0.0106670121151771
GSM5107745	Tumor	-0.624849501955386
GSM5107746	Tumor	-0.0769073812445853
GSM5107747	Tumor	-0.249763387370185
GSM5107748	Tumor	-0.884671923449877
GSM5107731	Tumor	-1.36235979951476
GSM5107749	Tumor	-0.255604540667306
GSM5107750	Tumor	-1.05797103844042
GSM5107751	Tumor	0.776800807230491
GSM5107752	Tumor	0.654658873002151
GSM5107753	Tumor	-0.235773240428466
GSM5107754	Tumor	0.255809280884573
GSM5107755	Tumor	-0.493970964959987
GSM5107732	Tumor	-0.0506461794318819
GSM5107756	Tumor	-0.549290845265683
GSM5107757	Tumor	-0.504997311178336
GSM5107758	Tumor	1.32145457999813
GSM5107759	Tumor	-0.073609406822283
GSM5107760	Tumor	0.770593435390809
GSM5107761	Tumor	-0.779938165725074
GSM5107762	Tumor	-0.192057573851787
GSM5107763	Tumor	1.46370970187433
GSM5107764	Tumor	-0.267942859837682
GSM5107733	Tumor	1.40963908972289
GSM5107765	Tumor	1.18336713731056
GSM5107766	Tumor	-0.252758947882046
GSM5107767	Tumor	0.0419621033847974
GSM5107768	Tumor	-0.165659555037071
GSM5107769	Tumor	1.15508073875905
GSM5107770	Tumor	-0.994380026446899
GSM5107771	Tumor	0.884823098196068
GSM5107772	Tumor	-1.15201723779587
GSM5107773	Tumor	0.42803181639846
GSM5107734	Tumor	1.47682767446969
GSM5107774	Tumor	0.695044378564984
GSM5107775	Tumor	1.25201095071807
GSM5107776	Tumor	-0.524013568571138
GSM5107777	Tumor	2.49086913649265
GSM5107778	Tumor	0.331161698224222
GSM5107779	Tumor	-2.83301972749477
GSM5107780	Tumor	1.10312149015953
GSM5107781	Tumor	0.211776463560436
GSM5107782	Tumor	-0.24020189893679
GSM5107783	Tumor	-0.553651026955892
GSM5107735	Tumor	-0.252305137844527
GSM5107784	Tumor	0.052170465646971
GSM5107785	Tumor	0.329259088857444
GSM5107786	Tumor	-0.517662726309391
GSM5107787	Tumor	-0.175213482766596
GSM5107788	Tumor	1.71219989868301
GSM5107789	Tumor	-0.259738069494447
GSM5107790	Tumor	1.54014895659915
GSM5107791	Tumor	1.29986800608554
GSM5107736	Tumor	-0.770856034143688
GSM5107792	Tumor	0.26027722891294
GSM5107737	Tumor	1.71419529833555
GSM5107738	Tumor	1.28417173366976
