# Supplementary material for: Targeting KIF20A: a new frontier in cancer treatment revealed by multi-omics analysis
Source: Front Immunol. 2026 Jan 21;17:1744899. doi: 10.3389/fimmu.2026.1744899 (PMC12867832; doi:10.3389/fimmu.2026.1744899)
Supplement: Supplementary file 1 [file DataSheet1.zip › supplementary material/Immu score.xlsx]

## Sheet: Sheet1
Type	ID	StromalScore	ImmuneScore	ESTIMATEScore	exp
TCGA-GBM(N=152)	TCGA-19-1787-01	-527.678	704.282	176.604	4.88415
TCGA-GBM(N=152)	TCGA-06-5412-01	493.129	1797.78	2290.91	2.16668
TCGA-GBM(N=152)	TCGA-12-5299-01	-486.051	592.903	106.852	2.90302
TCGA-GBM(N=152)	TCGA-06-2565-01	-886.687	188.95	-697.736	2.85404
TCGA-GBM(N=152)	TCGA-06-2561-01	-403.989	1153.71	749.722	1.9222
TCGA-GBM(N=152)	TCGA-06-0132-01	394.793	1657.21	2052	0.978196
TCGA-GBM(N=152)	TCGA-19-2629-01	-488.948	820.63	331.682	3.04089
TCGA-GBM(N=152)	TCGA-06-0238-01	-302.206	946.563	644.358	3.34907
TCGA-GBM(N=152)	TCGA-06-0749-01	-508.832	1021.5	512.671	0.925999
TCGA-GBM(N=152)	TCGA-06-0174-01	-922.98	-126.04	-1049.02	4.16431
TCGA-GBM(N=152)	TCGA-06-5410-01	678.015	2408.58	3086.59	2.29275
TCGA-GBM(N=152)	TCGA-28-2513-01	320.29	1521.84	1842.13	2.06695
TCGA-GBM(N=152)	TCGA-76-4929-01	-670.865	254.372	-416.493	2.39783
TCGA-GBM(N=152)	TCGA-06-0645-01	378.972	1774.7	2153.67	2.68708
TCGA-GBM(N=152)	TCGA-32-2634-01	-886.715	-268.876	-1155.59	3.98736
TCGA-GBM(N=152)	TCGA-06-0141-01	300.795	1692.65	1993.44	1.81967
TCGA-GBM(N=152)	TCGA-06-0125-01	-819.132	-221.959	-1041.09	3.60288
TCGA-GBM(N=152)	TCGA-26-1442-01	-970.71	-59.318	-1030.03	0.389567
TCGA-GBM(N=152)	TCGA-26-5136-01	-233.586	1049.74	816.159	3.74519
TCGA-GBM(N=152)	TCGA-14-1034-01	-301.71	1045.1	743.388	3.30162
TCGA-GBM(N=152)	TCGA-06-0184-01	20.2308	1439.17	1459.4	2.53107
TCGA-GBM(N=152)	TCGA-12-3652-01	-1162.37	-38.1949	-1200.57	2.91265
TCGA-GBM(N=152)	TCGA-76-4927-01	1.29986	757.108	758.408	3.59454
TCGA-GBM(N=152)	TCGA-14-0790-01	-1019.66	-503.25	-1522.9	3.39641
TCGA-GBM(N=152)	TCGA-26-5132-01	-614.809	351.695	-263.114	3.66449
TCGA-GBM(N=152)	TCGA-76-4932-01	-965.797	341.785	-624.012	3.36459
TCGA-GBM(N=152)	TCGA-32-1970-01	-834.501	71.6527	-762.849	3.67472
TCGA-GBM(N=152)	TCGA-06-0219-01	-472.266	758.822	286.556	2.96719
TCGA-GBM(N=152)	TCGA-14-0787-01	-778.143	701.783	-76.3597	3.17795
TCGA-GBM(N=152)	TCGA-12-0618-01	-1144.67	-456.925	-1601.59	4.07806
TCGA-GBM(N=152)	TCGA-27-2524-01	-253.334	792.562	539.229	3.58738
TCGA-GBM(N=152)	TCGA-08-0386-01	-796.358	-321.307	-1117.67	3.56319
TCGA-GBM(N=152)	TCGA-06-0190-01	444.997	1294.38	1739.37	3.46728
TCGA-GBM(N=152)	TCGA-06-0745-01	-314.438	820.666	506.228	3.52105
TCGA-GBM(N=152)	TCGA-26-5135-01	-260.238	664.14	403.902	3.48804
TCGA-GBM(N=152)	TCGA-41-3915-01	160.751	1130.33	1291.08	2.78245
TCGA-GBM(N=152)	TCGA-27-1831-01	65.6675	1074.28	1139.95	2.23573
TCGA-GBM(N=152)	TCGA-28-1753-01	318.35	1301.03	1619.38	3.99185
TCGA-GBM(N=152)	TCGA-12-5295-01	-466.482	1110.87	644.392	3.25399
TCGA-GBM(N=152)	TCGA-28-5204-01	-756.406	401.604	-354.802	3.83993
TCGA-GBM(N=152)	TCGA-06-2569-01	-261.53	-1106.82	-1368.35	3.47246
TCGA-GBM(N=152)	TCGA-27-1830-01	-10.5827	844.545	833.962	3.24486
TCGA-GBM(N=152)	TCGA-06-2559-01	-632.267	310.1	-322.167	4.53792
TCGA-GBM(N=152)	TCGA-06-0139-01	1050.34	2619.68	3670.01	2.1144
TCGA-GBM(N=152)	TCGA-27-2526-01	-761.245	891.235	129.99	1.68706
TCGA-GBM(N=152)	TCGA-06-5856-01	-314.396	542.092	227.696	4.42557
TCGA-GBM(N=152)	TCGA-06-5418-01	-481.915	872.508	390.594	2.34199
TCGA-GBM(N=152)	TCGA-06-5414-01	-474.632	1121.45	646.821	2.82169
TCGA-GBM(N=152)	TCGA-06-5417-01	-1087.59	-320.244	-1407.83	3.18587
TCGA-GBM(N=152)	TCGA-26-5134-01	-882.496	113.148	-769.347	2.26607
TCGA-GBM(N=152)	TCGA-76-4925-01	-1063.5	-363.49	-1426.99	4.47119
TCGA-GBM(N=152)	TCGA-06-5413-01	147.673	1003.28	1150.96	3.76131
TCGA-GBM(N=152)	TCGA-06-0646-01	-213.498	1066.99	853.493	4.01436
TCGA-GBM(N=152)	TCGA-12-3650-01	-897.049	312.176	-584.873	3.77502
TCGA-GBM(N=152)	TCGA-12-0616-01	-708.238	593.541	-114.697	4.07383
TCGA-GBM(N=152)	TCGA-28-5215-01	129.387	805.277	934.664	4.08408
TCGA-GBM(N=152)	TCGA-19-2620-01	-552.127	294.242	-257.885	1.62761
TCGA-GBM(N=152)	TCGA-16-0846-01	-421.358	1037.89	616.533	2.60407
TCGA-GBM(N=152)	TCGA-02-0047-01	-134.577	853.385	718.808	3.29864
TCGA-GBM(N=152)	TCGA-19-2624-01	-1442.9	-783.591	-2226.49	5.14648
TCGA-GBM(N=152)	TCGA-32-1982-01	53.4479	1242.93	1296.38	2.27199
TCGA-GBM(N=152)	TCGA-27-1835-01	-1026.31	-529.841	-1556.15	2.97818
TCGA-GBM(N=152)	TCGA-06-0747-01	-1287.27	-179.548	-1466.82	2.95045
TCGA-GBM(N=152)	TCGA-28-5220-01	-633.592	677.443	43.8511	3.17634
TCGA-GBM(N=152)	TCGA-14-0817-01	-33.1763	1487.08	1453.9	3.01255
TCGA-GBM(N=152)	TCGA-06-2570-01	-559.639	839.928	280.289	3.46991
TCGA-GBM(N=152)	TCGA-41-4097-01	231.253	956.391	1187.64	2.37016
TCGA-GBM(N=152)	TCGA-06-0211-01	-449.365	652.269	202.903	3.4607
TCGA-GBM(N=152)	TCGA-02-2483-01	-533.435	543.15	9.7151	3.64727
TCGA-GBM(N=152)	TCGA-76-4931-01	-1221.54	-208.974	-1430.51	3.843
TCGA-GBM(N=152)	TCGA-06-0156-01	-263.332	1043.85	780.522	4.04484
TCGA-GBM(N=152)	TCGA-27-2523-01	-1111.83	-60.5532	-1172.39	4.10263
TCGA-GBM(N=152)	TCGA-27-1837-01	-703.1	555.809	-147.292	3.85296
TCGA-GBM(N=152)	TCGA-06-0744-01	-830.435	131.692	-698.743	2.2203
TCGA-GBM(N=152)	TCGA-06-0750-01	126.226	931.086	1057.31	2.30454
TCGA-GBM(N=152)	TCGA-32-5222-01	-350.086	1112.71	762.622	2.34769
TCGA-GBM(N=152)	TCGA-27-2519-01	-52.1632	1286.31	1234.14	2.87974
TCGA-GBM(N=152)	TCGA-12-0821-01	-723.489	-158.153	-881.642	3.95421
TCGA-GBM(N=152)	TCGA-19-2619-01	-712.506	-109.617	-822.123	3.46728
TCGA-GBM(N=152)	TCGA-12-0619-01	-271.255	1180.22	908.97	3.93738
TCGA-GBM(N=152)	TCGA-28-5213-01	563.231	1877.76	2440.99	1.95609
TCGA-GBM(N=152)	TCGA-14-0789-01	-71.1731	1450.07	1378.9	1.11103
TCGA-GBM(N=152)	TCGA-28-5209-01	-799.238	-95.0523	-894.29	4.15704
TCGA-GBM(N=152)	TCGA-28-5218-01	991.003	1620.87	2611.87	3.88556
TCGA-GBM(N=152)	TCGA-28-2514-01	-835.413	-6.74237	-842.156	3.30305
TCGA-GBM(N=152)	TCGA-06-5859-01	-410.198	912.817	502.618	4.332
TCGA-GBM(N=152)	TCGA-28-2509-01	-787.258	566.341	-220.917	3.62061
TCGA-GBM(N=152)	TCGA-14-1825-01	-1125.18	-216.375	-1341.55	4.41824
TCGA-GBM(N=152)	TCGA-19-4065-01	60.6562	1472.99	1533.65	3.03035
TCGA-GBM(N=152)	TCGA-02-2485-01	-810.744	-52.9236	-863.667	3.40193
TCGA-GBM(N=152)	TCGA-12-1597-01	-715.909	321.134	-394.775	2.89722
TCGA-GBM(N=152)	TCGA-28-1747-01	-663.905	1043.04	379.132	2.95045
TCGA-GBM(N=152)	TCGA-28-2499-01	-747.9	417.622	-330.278	0.799087
TCGA-GBM(N=152)	TCGA-06-0649-01	199.935	1279.77	1479.71	2.62994
TCGA-GBM(N=152)	TCGA-06-2564-01	-437.074	741.651	304.576	3.03035
TCGA-GBM(N=152)	TCGA-06-5408-01	-723.32	159.241	-564.08	3.54225
TCGA-GBM(N=152)	TCGA-27-1832-01	-1.85475	1299.29	1297.44	3.90115
TCGA-GBM(N=152)	TCGA-14-1829-01	135.828	1104.08	1239.91	1.852
TCGA-GBM(N=152)	TCGA-32-2615-01	-228.549	886.981	658.432	2.71365
TCGA-GBM(N=152)	TCGA-06-0158-01	-549.542	758.486	208.945	2.97085
TCGA-GBM(N=152)	TCGA-06-2558-01	-341.553	429.051	87.4985	3.93831
TCGA-GBM(N=152)	TCGA-28-5216-01	-334.154	447.057	112.904	3.64847
TCGA-GBM(N=152)	TCGA-28-5207-01	-204.198	348.236	144.038	3.00721
TCGA-GBM(N=152)	TCGA-41-2572-01	-526.609	532.073	5.46344	2.74203
TCGA-GBM(N=152)	TCGA-06-0130-01	1010.18	2399.14	3409.33	4.05568
TCGA-GBM(N=152)	TCGA-06-5416-01	-1301.26	-571.774	-1873.04	4.80944
TCGA-GBM(N=152)	TCGA-06-0168-01	119.926	1169.12	1289.05	3.3205
TCGA-GBM(N=152)	TCGA-02-0055-01	1002	1539.48	2541.47	2.66676
TCGA-GBM(N=152)	TCGA-06-5415-01	-838.396	-78.3258	-916.722	3.09251
TCGA-GBM(N=152)	TCGA-06-5411-01	-449.117	438.866	-10.2515	2.82375
TCGA-GBM(N=152)	TCGA-26-5139-01	-479.165	529.024	49.8588	2.85404
TCGA-GBM(N=152)	TCGA-76-4928-01	-316.037	889.665	573.628	3.66679
TCGA-GBM(N=152)	TCGA-06-0644-01	494.823	1169.31	1664.13	3.98736
TCGA-GBM(N=152)	TCGA-14-0871-01	-745.632	-985.117	-1730.75	4.45878
TCGA-GBM(N=152)	TCGA-32-2632-01	-104.665	1316.75	1212.08	3.24181
TCGA-GBM(N=152)	TCGA-06-0882-01	-168.786	1184.61	1015.83	1.48027
TCGA-GBM(N=152)	TCGA-19-2625-01	-772.043	192.018	-580.024	3.18747
TCGA-GBM(N=152)	TCGA-32-1980-01	130.427	1248.81	1379.24	2.23266
TCGA-GBM(N=152)	TCGA-27-1834-01	-392.526	1033.67	641.144	2.16031
TCGA-GBM(N=152)	TCGA-41-2571-01	-1036.47	-13.6821	-1050.15	2.48029
TCGA-GBM(N=152)	TCGA-14-0781-01	230.423	1092.89	1323.31	2.43563
TCGA-GBM(N=152)	TCGA-06-0157-01	-278.704	588.158	309.454	3.16026
TCGA-GBM(N=152)	TCGA-12-3653-01	-889.464	578.161	-311.304	3.19058
TCGA-GBM(N=152)	TCGA-76-4926-01	-875.222	46.6697	-828.553	2.97085
TCGA-GBM(N=152)	TCGA-26-5133-01	-1007.27	-444.27	-1451.54	2.80941
TCGA-GBM(N=152)	TCGA-06-2562-01	-205	713.464	508.464	2.44093
TCGA-GBM(N=152)	TCGA-27-2521-01	-1051.36	-403.154	-1454.52	3.23573
TCGA-GBM(N=152)	TCGA-41-5651-01	-1130.99	-622.417	-1753.41	4.60881
TCGA-GBM(N=152)	TCGA-06-0210-01	-382.138	1213.41	831.273	1.91073
TCGA-GBM(N=152)	TCGA-19-5960-01	-1422.61	-820.109	-2242.72	3.54964
TCGA-GBM(N=152)	TCGA-06-0686-01	-677.757	236.385	-441.372	4.36385
TCGA-GBM(N=152)	TCGA-06-2563-01	-619.842	329.8	-290.042	3.17634
TCGA-GBM(N=152)	TCGA-15-1444-01	-368.368	878.778	510.41	2.54597
TCGA-GBM(N=152)	TCGA-32-4213-01	331.873	1414.6	1746.47	1.91073
TCGA-GBM(N=152)	TCGA-15-0742-01	-1132.69	-173.729	-1306.42	3.61941
TCGA-GBM(N=152)	TCGA-06-0187-01	-472.568	759.984	287.416	3.11602
TCGA-GBM(N=152)	TCGA-19-1390-01	-1364.07	-360.528	-1724.6	5.09005
TCGA-GBM(N=152)	TCGA-06-2557-01	-165.944	1659.55	1493.61	3.71366
TCGA-GBM(N=152)	TCGA-06-0878-01	-205.374	1012.55	807.178	3.48411
TCGA-GBM(N=152)	TCGA-06-0129-01	-935.947	960.346	24.3984	4.60229
TCGA-GBM(N=152)	TCGA-16-1045-01	397.81	1647.31	2045.12	2.26006
TCGA-GBM(N=152)	TCGA-06-2567-01	-289.868	1068.88	779.016	3.98914
TCGA-GBM(N=152)	TCGA-32-2616-01	-698.444	450.915	-247.529	3.53849
TCGA-GBM(N=152)	TCGA-06-0138-01	102.175	1145.79	1247.96	2.69824
TCGA-GBM(N=152)	TCGA-28-5208-01	-317.242	594.3	277.058	3.51977
TCGA-GBM(N=152)	TCGA-06-1804-01	-655.229	78.4365	-576.792	2.93166
TCGA-GBM(N=152)	TCGA-14-2554-01	-243.223	1001.66	758.442	1.73114
TCGA-GBM(N=152)	TCGA-27-2528-01	-429.962	-433.81	-863.772	3.73548
TCGA-GBM(N=152)	TCGA-06-5858-01	-308.346	633.868	325.522	4.06696
TCGA-GBM(N=152)	TCGA-06-0178-01	-459.382	817.467	358.086	1.99635
TCGA-GBM(N=152)	TCGA-14-1823-01	-104.462	1386	1281.54	2.23573
TCGA-GBM(N=152)	TCGA-06-0743-01	-570.432	493.992	-76.4394	2.45678
TCGA-GBMLGG(N=656)	TCGA-19-1787-01	-527.678	704.282	176.604	4.88415
TCGA-GBMLGG(N=656)	TCGA-S9-A7J2-01	-1609.72	-987.03	-2596.75	0.722466
TCGA-GBMLGG(N=656)	TCGA-E1-A7YI-01	-1511.8	-526.778	-2038.58	4.64268
TCGA-GBMLGG(N=656)	TCGA-06-5412-01	493.129	1797.78	2290.91	2.16668
TCGA-GBMLGG(N=656)	TCGA-DU-7302-01	-1576.8	-1074.91	-2651.72	1.43829
TCGA-GBMLGG(N=656)	TCGA-DU-A7TI-01	-942.756	466.658	-476.097	1.1375
TCGA-GBMLGG(N=656)	TCGA-12-5299-01	-486.051	592.903	106.852	2.90302
TCGA-GBMLGG(N=656)	TCGA-P5-A5EX-01	-236.757	1154.92	918.167	0.62293
TCGA-GBMLGG(N=656)	TCGA-HT-8563-01	410.287	2096.3	2506.59	1.32769
TCGA-GBMLGG(N=656)	TCGA-FG-A60K-01	-1524.12	-378.185	-1902.31	0.555816
TCGA-GBMLGG(N=656)	TCGA-06-2565-01	-886.687	188.95	-697.736	2.85404
TCGA-GBMLGG(N=656)	TCGA-06-2561-01	-403.989	1153.71	749.722	1.9222
TCGA-GBMLGG(N=656)	TCGA-CS-5397-01	-637.558	45.5648	-591.993	2.71145
TCGA-GBMLGG(N=656)	TCGA-E1-5322-01	-867.423	559.689	-307.735	2.41951
TCGA-GBMLGG(N=656)	TCGA-HT-8558-01	-1386.95	-1289.59	-2676.54	0.0840643
TCGA-GBMLGG(N=656)	TCGA-S9-A6U8-01	-953.799	237.576	-716.223	0.83996
TCGA-GBMLGG(N=656)	TCGA-HT-7854-01	-461.478	656.41	194.931	0.163499
TCGA-GBMLGG(N=656)	TCGA-HT-7467-01	-1191.8	-744.108	-1935.91	1.82375
TCGA-GBMLGG(N=656)	TCGA-HT-7874-01	-1335.03	-998.996	-2334.03	0.163499
TCGA-GBMLGG(N=656)	TCGA-S9-A6TV-01	-362.612	1043.48	680.869	1.19535
TCGA-GBMLGG(N=656)	TCGA-VM-A8CD-01	-730.848	388.92	-341.927	2.24486
TCGA-GBMLGG(N=656)	TCGA-06-0132-01	394.793	1657.21	2052	0.978196
TCGA-GBMLGG(N=656)	TCGA-HT-7616-01	-538.414	878.925	340.511	1.32193
TCGA-GBMLGG(N=656)	TCGA-KT-A7W1-01	-1297.94	-350.381	-1648.32	4.22037
TCGA-GBMLGG(N=656)	TCGA-P5-A5F2-01	-1435.77	-885.065	-2320.84	0.238787
TCGA-GBMLGG(N=656)	TCGA-19-2629-01	-488.948	820.63	331.682	3.04089
TCGA-GBMLGG(N=656)	TCGA-HT-7607-01	-1083.35	-627.278	-1710.62	0.321928
TCGA-GBMLGG(N=656)	TCGA-06-0238-01	-302.206	946.563	644.358	3.34907
TCGA-GBMLGG(N=656)	TCGA-HT-7873-01	-1159.96	-193.608	-1353.57	1.79073
TCGA-GBMLGG(N=656)	TCGA-06-0749-01	-508.832	1021.5	512.671	0.925999
TCGA-GBMLGG(N=656)	TCGA-HT-7603-01	-1409.26	-974.751	-2384.02	0.0426443
TCGA-GBMLGG(N=656)	TCGA-DB-A64P-01	-1123.66	-285.469	-1409.13	1.852
TCGA-GBMLGG(N=656)	TCGA-06-0174-01	-922.98	-126.04	-1049.02	4.16431
TCGA-GBMLGG(N=656)	TCGA-HW-7486-01	-1040.03	-178.699	-1218.73	0.815575
TCGA-GBMLGG(N=656)	TCGA-P5-A5F1-01	-829.992	127.942	-702.051	0.238787
TCGA-GBMLGG(N=656)	TCGA-DU-7011-01	-172.014	779.06	607.046	0.895303
TCGA-GBMLGG(N=656)	TCGA-P5-A77X-01	-1648.51	-1159.31	-2807.82	1
TCGA-GBMLGG(N=656)	TCGA-HW-7493-01	-515.946	156.528	-359.418	0.545968
TCGA-GBMLGG(N=656)	TCGA-VM-A8CA-01	-775.292	63.0519	-712.24	0.378512
TCGA-GBMLGG(N=656)	TCGA-DU-7015-01	-827.778	739.356	-88.4211	1.63227
TCGA-GBMLGG(N=656)	TCGA-TM-A7C5-01	-1564.72	-804.783	-2369.5	0.956057
TCGA-GBMLGG(N=656)	TCGA-DU-8162-01	-925.726	-620.503	-1546.23	1.02857
TCGA-GBMLGG(N=656)	TCGA-TM-A84O-01	-1179.96	-336.553	-1516.52	1.66453
TCGA-GBMLGG(N=656)	TCGA-06-5410-01	678.015	2408.58	3086.59	2.29275
TCGA-GBMLGG(N=656)	TCGA-S9-A7R3-01	-948.632	122.489	-826.143	0.831877
TCGA-GBMLGG(N=656)	TCGA-TQ-A7RN-01	-1573.58	-823.125	-2396.7	1.1375
TCGA-GBMLGG(N=656)	TCGA-28-2513-01	320.29	1521.84	1842.13	2.06695
TCGA-GBMLGG(N=656)	TCGA-DU-A6S6-01	-1690.24	-1389.67	-3079.91	0.594549
TCGA-GBMLGG(N=656)	TCGA-P5-A735-01	-1503.18	-349.465	-1852.65	0.871844
TCGA-GBMLGG(N=656)	TCGA-HT-7691-01	-328.211	612.644	284.433	0.367371
TCGA-GBMLGG(N=656)	TCGA-FG-A6J1-01	-1060.32	53.4659	-1006.86	0.275007
TCGA-GBMLGG(N=656)	TCGA-S9-A7R7-01	-70.9526	1033.66	962.704	0.807355
TCGA-GBMLGG(N=656)	TCGA-76-4929-01	-670.865	254.372	-416.493	2.39783
TCGA-GBMLGG(N=656)	TCGA-DU-6402-01	-385.352	801.969	416.617	3.33915
TCGA-GBMLGG(N=656)	TCGA-HT-7684-01	-812.871	377.344	-435.527	0.137504
TCGA-GBMLGG(N=656)	TCGA-HT-8104-01	-854.347	-232.926	-1087.27	3.46728
TCGA-GBMLGG(N=656)	TCGA-FN-7833-01	-322.9	1187.77	864.87	2.98552
TCGA-GBMLGG(N=656)	TCGA-HT-7473-01	-351.653	1240.61	888.961	0.378512
TCGA-GBMLGG(N=656)	TCGA-06-0645-01	378.972	1774.7	2153.67	2.68708
TCGA-GBMLGG(N=656)	TCGA-HT-8019-01	-1343.47	-1307.35	-2650.82	0.0840643
TCGA-GBMLGG(N=656)	TCGA-TQ-A7RU-01	-1558.25	-894.167	-2452.42	0.887525
TCGA-GBMLGG(N=656)	TCGA-DB-A4XF-01	-1001.31	-176.605	-1177.91	1.64616
TCGA-GBMLGG(N=656)	TCGA-FG-A713-01	-1315.15	-1161.07	-2476.22	0.189034
TCGA-GBMLGG(N=656)	TCGA-E1-A7YL-01	-416.613	877.179	460.565	3.06871
TCGA-GBMLGG(N=656)	TCGA-CS-5396-01	-1024.87	-356.875	-1381.74	1.81151
TCGA-GBMLGG(N=656)	TCGA-HW-8322-01	-1435.34	-481.692	-1917.03	2.18903
TCGA-GBMLGG(N=656)	TCGA-S9-A6U9-01	-463.507	716.923	253.417	0.226509
TCGA-GBMLGG(N=656)	TCGA-HT-7676-01	-923.843	603.465	-320.378	1.34483
TCGA-GBMLGG(N=656)	TCGA-HT-7469-01	-1296.76	-540.192	-1836.95	3.63688
TCGA-GBMLGG(N=656)	TCGA-32-2634-01	-886.715	-268.876	-1155.59	3.98736
TCGA-GBMLGG(N=656)	TCGA-HT-7478-01	-292.978	1367.08	1074.1	1.09761
TCGA-GBMLGG(N=656)	TCGA-DU-A5TW-01	-1410.26	-487.364	-1897.63	1.54102
TCGA-GBMLGG(N=656)	TCGA-S9-A6TX-01	-1350.41	-521.964	-1872.38	1.25701
TCGA-GBMLGG(N=656)	TCGA-RY-A83Z-01	-1531.62	-47.3093	-1578.93	2.23573
TCGA-GBMLGG(N=656)	TCGA-06-0141-01	300.795	1692.65	1993.44	1.81967
TCGA-GBMLGG(N=656)	TCGA-06-0125-01	-819.132	-221.959	-1041.09	3.60288
TCGA-GBMLGG(N=656)	TCGA-FG-A6IZ-01	-1457.42	-265.776	-1723.2	0.344828
TCGA-GBMLGG(N=656)	TCGA-CS-4941-01	-622.083	836.896	214.813	1.71374
TCGA-GBMLGG(N=656)	TCGA-DH-A7UT-01	-1242.43	65.5389	-1176.89	0.62293
TCGA-GBMLGG(N=656)	TCGA-DU-5871-01	-1111.76	174.205	-937.55	0.0840643
TCGA-GBMLGG(N=656)	TCGA-HW-8321-01	-1021.43	-95.6707	-1117.1	0.333424
TCGA-GBMLGG(N=656)	TCGA-EZ-7264-01	-1638.36	-1172.38	-2810.74	0.62293
TCGA-GBMLGG(N=656)	TCGA-CS-6666-01	-784.805	-56.3479	-841.153	1.84398
TCGA-GBMLGG(N=656)	TCGA-HW-7491-01	-1485.36	-863.389	-2348.75	0.978196
TCGA-GBMLGG(N=656)	TCGA-S9-A6U1-01	-1145.84	-160.742	-1306.58	1.99635
TCGA-GBMLGG(N=656)	TCGA-E1-5307-01	-1261.45	-126.691	-1388.14	0.545968
TCGA-GBMLGG(N=656)	TCGA-DU-A76L-01	9.12173	757.572	766.693	3.55953
TCGA-GBMLGG(N=656)	TCGA-HW-7495-01	-1381.36	-1032.78	-2414.13	0.344828
TCGA-GBMLGG(N=656)	TCGA-CS-6669-01	-1433.97	-1437.01	-2870.98	0
TCGA-GBMLGG(N=656)	TCGA-HT-7481-01	-1370.62	-890.086	-2260.7	1.96717
TCGA-GBMLGG(N=656)	TCGA-DU-8163-01	-806.676	534.666	-272.01	1.63227
TCGA-GBMLGG(N=656)	TCGA-26-1442-01	-970.71	-59.318	-1030.03	0.389567
TCGA-GBMLGG(N=656)	TCGA-HT-8110-01	-351.807	1419.65	1067.84	2.43293
TCGA-GBMLGG(N=656)	TCGA-RY-A840-01	-1691.23	-771.982	-2463.22	1.22033
TCGA-GBMLGG(N=656)	TCGA-VM-A8C9-01	-236.903	1215.24	978.34	0.0976108
TCGA-GBMLGG(N=656)	TCGA-HW-8319-01	-1309.74	-643.74	-1953.48	1.58015
TCGA-GBMLGG(N=656)	TCGA-HT-7482-01	-713.564	386.435	-327.129	0.933573
TCGA-GBMLGG(N=656)	TCGA-QH-A6CW-01	-1109.43	150.28	-959.152	1.45418
TCGA-GBMLGG(N=656)	TCGA-DU-5870-01	-1021.27	-239.945	-1261.22	0.948601
TCGA-GBMLGG(N=656)	TCGA-TM-A84S-01	-1210.96	-250.234	-1461.19	0.847997
TCGA-GBMLGG(N=656)	TCGA-26-5136-01	-233.586	1049.74	816.159	3.74519
TCGA-GBMLGG(N=656)	TCGA-14-1034-01	-301.71	1045.1	743.388	3.30162
TCGA-GBMLGG(N=656)	TCGA-06-0184-01	20.2308	1439.17	1459.4	2.53107
TCGA-GBMLGG(N=656)	TCGA-12-3652-01	-1162.37	-38.1949	-1200.57	2.91265
TCGA-GBMLGG(N=656)	TCGA-RY-A845-01	-1341.63	-392.76	-1734.39	0.505891
TCGA-GBMLGG(N=656)	TCGA-76-4927-01	1.29986	757.108	758.408	3.59454
TCGA-GBMLGG(N=656)	TCGA-FG-8182-01	-997.606	182.913	-814.693	1.36737
TCGA-GBMLGG(N=656)	TCGA-14-0790-01	-1019.66	-503.25	-1522.9	3.39641
TCGA-GBMLGG(N=656)	TCGA-26-5132-01	-614.809	351.695	-263.114	3.66449
TCGA-GBMLGG(N=656)	TCGA-FG-6688-01	-585.677	716.577	130.9	1.45418
TCGA-GBMLGG(N=656)	TCGA-TQ-A7RP-01	-690.927	-166.861	-857.788	0.0703893
TCGA-GBMLGG(N=656)	TCGA-HT-8113-01	-1531.06	-1177.49	-2708.56	0.0285692
TCGA-GBMLGG(N=656)	TCGA-76-4932-01	-965.797	341.785	-624.012	3.36459
TCGA-GBMLGG(N=656)	TCGA-HT-7689-01	-1139.68	-72.3938	-1212.07	0.454176
TCGA-GBMLGG(N=656)	TCGA-FG-7638-01	-1294.64	-627.768	-1922.41	1.01436
TCGA-GBMLGG(N=656)	TCGA-DU-7013-01	-988.084	96.2425	-891.842	3.9486
TCGA-GBMLGG(N=656)	TCGA-32-1970-01	-834.501	71.6527	-762.849	3.67472
TCGA-GBMLGG(N=656)	TCGA-E1-A7Z3-01	-902.94	-150.346	-1053.29	0.575312
TCGA-GBMLGG(N=656)	TCGA-HT-7476-01	-576.686	-334.253	-910.94	0.992768
TCGA-GBMLGG(N=656)	TCGA-TQ-A7RG-01	-1237.66	-261.883	-1499.54	0.879706
TCGA-GBMLGG(N=656)	TCGA-FG-8181-01	-1069.38	-934.887	-2004.27	0.0285692
TCGA-GBMLGG(N=656)	TCGA-DU-A7T6-01	-1133.65	-735.409	-1869.06	2.78448
TCGA-GBMLGG(N=656)	TCGA-DB-A4XC-01	-1108.93	144.695	-964.238	1.81558
TCGA-GBMLGG(N=656)	TCGA-FG-A4MW-01	-1092.01	-320.297	-1412.31	3.20475
TCGA-GBMLGG(N=656)	TCGA-06-0219-01	-472.266	758.822	286.556	2.96719
TCGA-GBMLGG(N=656)	TCGA-DH-5142-01	-538.043	1114.95	576.903	2.30454
TCGA-GBMLGG(N=656)	TCGA-14-0787-01	-778.143	701.783	-76.3597	3.17795
TCGA-GBMLGG(N=656)	TCGA-S9-A6U2-01	-1116.07	-363.819	-1479.89	0.432959
TCGA-GBMLGG(N=656)	TCGA-12-0618-01	-1144.67	-456.925	-1601.59	4.07806
TCGA-GBMLGG(N=656)	TCGA-27-2524-01	-253.334	792.562	539.229	3.58738
TCGA-GBMLGG(N=656)	TCGA-TQ-A7RH-01	-914.325	304.494	-609.831	1.09761
TCGA-GBMLGG(N=656)	TCGA-08-0386-01	-796.358	-321.307	-1117.67	3.56319
TCGA-GBMLGG(N=656)	TCGA-DB-A75M-01	-1122.3	-37.8396	-1160.13	0.432959
TCGA-GBMLGG(N=656)	TCGA-HT-8012-01	-1384.13	-592.818	-1976.95	0.137504
TCGA-GBMLGG(N=656)	TCGA-S9-A7QW-01	-1695.72	-933.668	-2629.39	1.15704
TCGA-GBMLGG(N=656)	TCGA-P5-A733-01	-1315.12	-656.896	-1972.01	0.226509
TCGA-GBMLGG(N=656)	TCGA-E1-A7Z4-01	-1253.41	302.062	-951.353	0.163499
TCGA-GBMLGG(N=656)	TCGA-DU-A5TR-01	-380.586	1547.9	1167.32	0.275007
TCGA-GBMLGG(N=656)	TCGA-FG-8185-01	-1364.7	-453.24	-1817.94	1.09761
TCGA-GBMLGG(N=656)	TCGA-HW-8320-01	-1077.28	-43.7623	-1121.04	0.678072
TCGA-GBMLGG(N=656)	TCGA-CS-6667-01	-1100.96	-177.226	-1278.19	0.344828
TCGA-GBMLGG(N=656)	TCGA-DU-5849-01	-1342.57	-545.935	-1888.51	0.757023
TCGA-GBMLGG(N=656)	TCGA-DB-5279-01	-1239.93	-495.318	-1735.25	0.0976108
TCGA-GBMLGG(N=656)	TCGA-06-0190-01	444.997	1294.38	1739.37	3.46728
TCGA-GBMLGG(N=656)	TCGA-CS-6670-01	-1414.39	-932.621	-2347.02	0.748461
TCGA-GBMLGG(N=656)	TCGA-DB-A64V-01	-704.951	731.88	26.9289	0.594549
TCGA-GBMLGG(N=656)	TCGA-06-0745-01	-314.438	820.666	506.228	3.52105
TCGA-GBMLGG(N=656)	TCGA-DU-5854-01	-339.95	580.995	241.045	2.49057
TCGA-GBMLGG(N=656)	TCGA-DH-A7UR-01	-1363.95	-1026.37	-2390.32	2.34199
TCGA-GBMLGG(N=656)	TCGA-S9-A6WL-01	-951.436	-828.31	-1779.75	1.42761
TCGA-GBMLGG(N=656)	TCGA-HT-7880-01	-1230.29	-634.297	-1864.59	0.367371
TCGA-GBMLGG(N=656)	TCGA-26-5135-01	-260.238	664.14	403.902	3.48804
TCGA-GBMLGG(N=656)	TCGA-E1-5318-01	-981.267	-566.645	-1547.91	0.432959
TCGA-GBMLGG(N=656)	TCGA-DU-6393-01	-1718.56	-1057.03	-2775.59	3.45545
TCGA-GBMLGG(N=656)	TCGA-41-3915-01	160.751	1130.33	1291.08	2.78245
TCGA-GBMLGG(N=656)	TCGA-DU-5853-01	-859.551	576.757	-282.794	1.51602
TCGA-GBMLGG(N=656)	TCGA-TM-A84J-01	-1211.2	-901.355	-2112.55	3.65989
TCGA-GBMLGG(N=656)	TCGA-FG-5962-01	-1309.8	-769.445	-2079.24	0.632268
TCGA-GBMLGG(N=656)	TCGA-27-1831-01	65.6675	1074.28	1139.95	2.23573
TCGA-GBMLGG(N=656)	TCGA-F6-A8O4-01	-1548.98	-943.677	-2492.66	0.604071
TCGA-GBMLGG(N=656)	TCGA-28-1753-01	318.35	1301.03	1619.38	3.99185
TCGA-GBMLGG(N=656)	TCGA-S9-A7R1-01	-1526.84	-1022.52	-2549.36	0.344828
TCGA-GBMLGG(N=656)	TCGA-12-5295-01	-466.482	1110.87	644.392	3.25399
TCGA-GBMLGG(N=656)	TCGA-TM-A84M-01	-1801.9	-1087.66	-2889.56	2.15704
TCGA-GBMLGG(N=656)	TCGA-HT-8107-01	-1218.48	-1099.46	-2317.94	0.163499
TCGA-GBMLGG(N=656)	TCGA-P5-A72W-01	-1346.87	-320.018	-1666.88	0.275007
TCGA-GBMLGG(N=656)	TCGA-FG-A70Y-01	-897.786	271.336	-626.45	0.111031
TCGA-GBMLGG(N=656)	TCGA-TM-A84R-01	-1426.31	-1280.79	-2707.09	0.176323
TCGA-GBMLGG(N=656)	TCGA-HW-A5KM-01	-188.997	1888.23	1699.23	0.250962
TCGA-GBMLGG(N=656)	TCGA-HT-7477-01	-1224.16	-447.137	-1671.3	5.02012
TCGA-GBMLGG(N=656)	TCGA-FG-A87Q-01	-205.581	899.283	693.702	1.60881
TCGA-GBMLGG(N=656)	TCGA-FG-A70Z-01	-267.095	446.556	179.461	3.30009
TCGA-GBMLGG(N=656)	TCGA-FG-A4MU-01	-472.305	738.098	265.794	3.32914
TCGA-GBMLGG(N=656)	TCGA-DB-A4XB-01	-1430.39	-474.255	-1904.65	2.13422
TCGA-GBMLGG(N=656)	TCGA-WY-A85D-01	-1205.21	23.3896	-1181.82	0.443607
TCGA-GBMLGG(N=656)	TCGA-FG-7641-01	-1724.65	-1375.6	-3100.24	0.400538
TCGA-GBMLGG(N=656)	TCGA-DU-5872-01	-723.015	339.532	-383.484	0.704872
TCGA-GBMLGG(N=656)	TCGA-FG-6689-01	-1039.71	162.486	-877.22	0.0143553
TCGA-GBMLGG(N=656)	TCGA-DB-5277-01	-1278.38	-713.942	-1992.33	2.04611
TCGA-GBMLGG(N=656)	TCGA-28-5204-01	-756.406	401.604	-354.802	3.83993
TCGA-GBMLGG(N=656)	TCGA-HT-A615-01	-1012.31	438.534	-573.775	0.678072
TCGA-GBMLGG(N=656)	TCGA-DU-7301-01	-590.188	421.667	-168.521	1.59932
TCGA-GBMLGG(N=656)	TCGA-P5-A5EW-01	-1042.56	-90.2541	-1132.81	0.443607
TCGA-GBMLGG(N=656)	TCGA-06-2569-01	-261.53	-1106.82	-1368.35	3.47246
TCGA-GBMLGG(N=656)	TCGA-HT-A5RB-01	-1458.01	-1060.09	-2518.1	0.565597
TCGA-GBMLGG(N=656)	TCGA-E1-A7YN-01	176.33	1885.43	2061.76	0.739848
TCGA-GBMLGG(N=656)	TCGA-27-1830-01	-10.5827	844.545	833.962	3.24486
TCGA-GBMLGG(N=656)	TCGA-QH-A6XC-01	-1084.5	-236.242	-1320.74	1.65992
TCGA-GBMLGG(N=656)	TCGA-06-2559-01	-632.267	310.1	-322.167	4.53792
TCGA-GBMLGG(N=656)	TCGA-S9-A6WN-01	-519.619	921.794	402.175	0.505891
TCGA-GBMLGG(N=656)	TCGA-06-0139-01	1050.34	2619.68	3670.01	2.1144
TCGA-GBMLGG(N=656)	TCGA-DB-A64L-01	-1432.65	-225.467	-1658.12	0.0426443
TCGA-GBMLGG(N=656)	TCGA-TM-A84I-01	-1371.48	-305.716	-1677.2	3.62181
TCGA-GBMLGG(N=656)	TCGA-QH-A6CZ-01	-1534.74	-1061.58	-2596.32	0.475085
TCGA-GBMLGG(N=656)	TCGA-WY-A858-01	-357.492	923.729	566.237	0.748461
TCGA-GBMLGG(N=656)	TCGA-VM-A8CB-01	-1736.23	-850.294	-2586.52	0.344828
TCGA-GBMLGG(N=656)	TCGA-27-2526-01	-761.245	891.235	129.99	1.68706
TCGA-GBMLGG(N=656)	TCGA-VM-A8CF-01	-646.162	895.457	249.294	0.0285692
TCGA-GBMLGG(N=656)	TCGA-06-5856-01	-314.396	542.092	227.696	4.42557
TCGA-GBMLGG(N=656)	TCGA-HT-7608-01	-981.265	-231.173	-1212.44	0.176323
TCGA-GBMLGG(N=656)	TCGA-CS-4938-01	-939.295	-142.958	-1082.25	0.356144
TCGA-GBMLGG(N=656)	TCGA-QH-A6X5-01	-1380.21	-543.101	-1923.32	0.650765
TCGA-GBMLGG(N=656)	TCGA-DU-8166-01	-1080.87	-127.955	-1208.82	0.970854
TCGA-GBMLGG(N=656)	TCGA-HT-8018-01	-105.11	479.53	374.42	1.45943
TCGA-GBMLGG(N=656)	TCGA-DU-7292-01	-1121.37	-791.011	-1912.38	2.44361
TCGA-GBMLGG(N=656)	TCGA-S9-A6TU-01	-867.728	344.727	-523.001	0.422233
TCGA-GBMLGG(N=656)	TCGA-DB-A75P-01	-894.794	-258.791	-1153.58	0.275007
TCGA-GBMLGG(N=656)	TCGA-06-5418-01	-481.915	872.508	390.594	2.34199
TCGA-GBMLGG(N=656)	TCGA-FG-6691-01	-543.047	821.063	278.016	1.3505
TCGA-GBMLGG(N=656)	TCGA-DU-6399-01	-800.631	324.256	-476.375	2.26306
TCGA-GBMLGG(N=656)	TCGA-S9-A7IQ-01	-1566.74	-1454.44	-3021.17	0.0565835
TCGA-GBMLGG(N=656)	TCGA-06-5414-01	-474.632	1121.45	646.821	2.82169
TCGA-GBMLGG(N=656)	TCGA-S9-A6WI-01	-1303.15	-1171.95	-2475.1	0.0840643
TCGA-GBMLGG(N=656)	TCGA-DB-A64S-01	-565.868	676.546	110.678	0.978196
TCGA-GBMLGG(N=656)	TCGA-FG-6692-01	-909.681	312.207	-597.474	2.43563
TCGA-GBMLGG(N=656)	TCGA-HW-7489-01	-1223.42	-617.908	-1841.32	0.226509
TCGA-GBMLGG(N=656)	TCGA-06-5417-01	-1087.59	-320.244	-1407.83	3.18587
TCGA-GBMLGG(N=656)	TCGA-HT-A618-01	-653.16	1203.06	549.904	0.713696
TCGA-GBMLGG(N=656)	TCGA-26-5134-01	-882.496	113.148	-769.347	2.26607
TCGA-GBMLGG(N=656)	TCGA-QH-A65S-01	-1102.97	111.876	-991.097	0.485427
TCGA-GBMLGG(N=656)	TCGA-DU-7019-01	-729.716	17.2003	-712.516	0.31034
TCGA-GBMLGG(N=656)	TCGA-76-4925-01	-1063.5	-363.49	-1426.99	4.47119
TCGA-GBMLGG(N=656)	TCGA-DU-A7TJ-01	-921.541	122.865	-798.676	3.86497
TCGA-GBMLGG(N=656)	TCGA-TM-A84H-01	-1561.87	-686.15	-2248.02	0.378512
TCGA-GBMLGG(N=656)	TCGA-S9-A7R8-01	-1059.89	235.595	-824.296	2.33631
TCGA-GBMLGG(N=656)	TCGA-S9-A7R4-01	-406.04	270.768	-135.272	0.650765
TCGA-GBMLGG(N=656)	TCGA-S9-A7J3-01	-1394.19	-335.699	-1729.89	0.238787
TCGA-GBMLGG(N=656)	TCGA-TM-A84L-01	-801.54	305.657	-495.883	0.516015
TCGA-GBMLGG(N=656)	TCGA-E1-A7YH-01	-1297.55	-100.187	-1397.74	0.773996
TCGA-GBMLGG(N=656)	TCGA-06-5413-01	147.673	1003.28	1150.96	3.76131
TCGA-GBMLGG(N=656)	TCGA-06-0646-01	-213.498	1066.99	853.493	4.01436
TCGA-GBMLGG(N=656)	TCGA-P5-A5EV-01	-1215.98	-128.306	-1344.29	0.863938
TCGA-GBMLGG(N=656)	TCGA-DU-A7TD-01	-563.082	938.818	375.736	3.65647
TCGA-GBMLGG(N=656)	TCGA-HW-A5KL-01	-1193.35	-65.3205	-1258.67	0.632268
TCGA-GBMLGG(N=656)	TCGA-RY-A83X-01	-1565.1	-931.711	-2496.81	0.704872
TCGA-GBMLGG(N=656)	TCGA-HT-7687-01	-1198.22	-335.371	-1533.6	1.1375
TCGA-GBMLGG(N=656)	TCGA-WY-A85A-01	-1423.71	-254.332	-1678.04	0.584963
TCGA-GBMLGG(N=656)	TCGA-12-3650-01	-897.049	312.176	-584.873	3.77502
TCGA-GBMLGG(N=656)	TCGA-DB-5281-01	-932.46	-511.567	-1444.03	1.81558
TCGA-GBMLGG(N=656)	TCGA-E1-A7YK-01	-502.202	1128.75	626.544	1.04264
TCGA-GBMLGG(N=656)	TCGA-DU-A5TU-01	-689.916	833.552	143.636	0.739848
TCGA-GBMLGG(N=656)	TCGA-DU-A7TA-01	-786.362	390.784	-395.578	1.74416
TCGA-GBMLGG(N=656)	TCGA-CS-5395-01	-1023.91	-663.746	-1687.65	2.42495
TCGA-GBMLGG(N=656)	TCGA-TQ-A7RR-01	-1089.01	21.6788	-1067.33	0.918386
TCGA-GBMLGG(N=656)	TCGA-HT-A5R5-01	-665.199	558.105	-107.093	0.0840643
TCGA-GBMLGG(N=656)	TCGA-12-0616-01	-708.238	593.541	-114.697	4.07383
TCGA-GBMLGG(N=656)	TCGA-QH-A65V-01	-1309.47	-279.863	-1589.33	0.250962
TCGA-GBMLGG(N=656)	TCGA-S9-A6WP-01	-1198.21	131.138	-1067.07	1.52607
TCGA-GBMLGG(N=656)	TCGA-28-5215-01	129.387	805.277	934.664	4.08408
TCGA-GBMLGG(N=656)	TCGA-19-2620-01	-552.127	294.242	-257.885	1.62761
TCGA-GBMLGG(N=656)	TCGA-S9-A6U5-01	-1227.48	339.967	-887.51	0.659925
TCGA-GBMLGG(N=656)	TCGA-E1-A7YO-01	-1472.47	-1041.79	-2514.25	1.87974
TCGA-GBMLGG(N=656)	TCGA-QH-A6X8-01	-1500.91	-516.014	-2016.92	1.1177
TCGA-GBMLGG(N=656)	TCGA-HT-7610-01	-1297.66	-915.822	-2213.48	1
TCGA-GBMLGG(N=656)	TCGA-HT-7875-01	-1545.09	-1153.91	-2698.99	0.286881
TCGA-GBMLGG(N=656)	TCGA-16-0846-01	-421.358	1037.89	616.533	2.60407
TCGA-GBMLGG(N=656)	TCGA-R8-A6MK-01	-1501.09	-524.442	-2025.53	0.536053
TCGA-GBMLGG(N=656)	TCGA-P5-A5F0-01	-1834.34	-1363.81	-3198.15	0.887525
TCGA-GBMLGG(N=656)	TCGA-R8-A73M-01	-1689.17	-904.887	-2594.06	0.163499
TCGA-GBMLGG(N=656)	TCGA-02-0047-01	-134.577	853.385	718.808	3.29864
TCGA-GBMLGG(N=656)	TCGA-S9-A6TS-01	-1149.4	-53.9864	-1203.38	0.545968
TCGA-GBMLGG(N=656)	TCGA-S9-A6TW-01	-1008.44	-386.498	-1394.94	0.895303
TCGA-GBMLGG(N=656)	TCGA-E1-5303-01	-595.53	933.656	338.126	0.992768
TCGA-GBMLGG(N=656)	TCGA-HT-7606-01	-1476.56	-544.385	-2020.95	4.29724
TCGA-GBMLGG(N=656)	TCGA-DU-6408-01	-1142.56	37.3341	-1105.23	1.55085
TCGA-GBMLGG(N=656)	TCGA-FG-5964-01	-1015.32	373.589	-641.727	1.1375
TCGA-GBMLGG(N=656)	TCGA-DB-A64Q-01	-1556.95	-670.301	-2227.26	0.695994
TCGA-GBMLGG(N=656)	TCGA-S9-A7IZ-01	-1041.83	25.4086	-1016.42	0.565597
TCGA-GBMLGG(N=656)	TCGA-S9-A6WH-01	-1615.9	-789.913	-2405.82	0.443607
TCGA-GBMLGG(N=656)	TCGA-HT-7602-01	-981.145	32.9683	-948.177	0.495695
TCGA-GBMLGG(N=656)	TCGA-19-2624-01	-1442.9	-783.591	-2226.49	5.14648
TCGA-GBMLGG(N=656)	TCGA-DU-A6S8-01	-1565.51	-849.198	-2414.71	0.695994
TCGA-GBMLGG(N=656)	TCGA-HT-7858-01	-818.388	746.053	-72.3346	1.5361
TCGA-GBMLGG(N=656)	TCGA-32-1982-01	53.4479	1242.93	1296.38	2.27199
TCGA-GBMLGG(N=656)	TCGA-S9-A6WD-01	-1659.47	-887.425	-2546.9	0.948601
TCGA-GBMLGG(N=656)	TCGA-27-1835-01	-1026.31	-529.841	-1556.15	2.97818
TCGA-GBMLGG(N=656)	TCGA-HT-7860-01	-555.159	620.87	65.7104	1.02857
TCGA-GBMLGG(N=656)	TCGA-DU-7006-01	-402.859	963.051	560.192	3.10099
TCGA-GBMLGG(N=656)	TCGA-DU-7009-01	-1593.08	-1183.81	-2776.89	1.5008
TCGA-GBMLGG(N=656)	TCGA-06-0747-01	-1287.27	-179.548	-1466.82	2.95045
TCGA-GBMLGG(N=656)	TCGA-DU-7010-01	-941.829	-477.094	-1418.92	3.36459
TCGA-GBMLGG(N=656)	TCGA-QH-A6X3-01	-1250.37	-316.426	-1566.8	1.62293
TCGA-GBMLGG(N=656)	TCGA-DU-8164-01	-1586.97	-1150.47	-2737.44	0.956057
TCGA-GBMLGG(N=656)	TCGA-DU-7018-01	-1535.68	-1145.86	-2681.54	1.89142
TCGA-GBMLGG(N=656)	TCGA-RY-A843-01	-1309.55	-412.17	-1721.72	1.43829
TCGA-GBMLGG(N=656)	TCGA-DU-7014-01	-1000.22	-119.302	-1119.52	0.831877
TCGA-GBMLGG(N=656)	TCGA-HT-7693-01	-976.944	551.284	-425.66	0.992768
TCGA-GBMLGG(N=656)	TCGA-FG-A6J3-01	-291.69	1121.75	830.057	1.25096
TCGA-GBMLGG(N=656)	TCGA-28-5220-01	-633.592	677.443	43.8511	3.17634
TCGA-GBMLGG(N=656)	TCGA-HT-8106-01	236.527	2620.48	2857.01	1.41148
TCGA-GBMLGG(N=656)	TCGA-HT-7472-01	-729.137	460.973	-268.164	1.36737
TCGA-GBMLGG(N=656)	TCGA-14-0817-01	-33.1763	1487.08	1453.9	3.01255
TCGA-GBMLGG(N=656)	TCGA-HT-7855-01	-1309.42	-312.589	-1622	0.389567
TCGA-GBMLGG(N=656)	TCGA-06-2570-01	-559.639	839.928	280.289	3.46991
TCGA-GBMLGG(N=656)	TCGA-DB-A4XG-01	-1817	-1387.25	-3204.26	2.07379
TCGA-GBMLGG(N=656)	TCGA-HT-A5RC-01	-819.691	190.705	-628.986	2.45678
TCGA-GBMLGG(N=656)	TCGA-VM-A8C8-01	-1065.27	6.62022	-1058.65	0.526069
TCGA-GBMLGG(N=656)	TCGA-HT-7681-01	-1126.9	-310.962	-1437.86	0.367371
TCGA-GBMLGG(N=656)	TCGA-41-4097-01	231.253	956.391	1187.64	2.37016
TCGA-GBMLGG(N=656)	TCGA-DU-A6S2-01	-1581.22	-1001.18	-2582.4	0.226509
TCGA-GBMLGG(N=656)	TCGA-DU-7309-01	-960.021	-441.209	-1401.23	0.575312
TCGA-GBMLGG(N=656)	TCGA-DB-A4XH-01	-1445.01	-1139.92	-2584.93	0.432959
TCGA-GBMLGG(N=656)	TCGA-HT-7485-01	-1056.13	-159.713	-1215.84	0.298658
TCGA-GBMLGG(N=656)	TCGA-VW-A7QS-01	-1517.67	-863.606	-2381.27	0.863938
TCGA-GBMLGG(N=656)	TCGA-06-0211-01	-449.365	652.269	202.903	3.4607
TCGA-GBMLGG(N=656)	TCGA-VV-A86M-01	-1149.33	254.717	-894.609	0.790772
TCGA-GBMLGG(N=656)	TCGA-E1-A7YV-01	-1591.01	-970.127	-2561.14	4.36947
TCGA-GBMLGG(N=656)	TCGA-HT-7468-01	-1365.71	-577.194	-1942.9	1.91073
TCGA-GBMLGG(N=656)	TCGA-02-2483-01	-533.435	543.15	9.7151	3.64727
TCGA-GBMLGG(N=656)	TCGA-HT-7677-01	-1372.07	-718.251	-2090.32	1
TCGA-GBMLGG(N=656)	TCGA-76-4931-01	-1221.54	-208.974	-1430.51	3.843
TCGA-GBMLGG(N=656)	TCGA-DU-A5TY-01	-229.013	1272.43	1043.42	1.92979
TCGA-GBMLGG(N=656)	TCGA-HT-8109-01	-1145.31	-513.667	-1658.98	0.565597
TCGA-GBMLGG(N=656)	TCGA-06-0156-01	-263.332	1043.85	780.522	4.04484
TCGA-GBMLGG(N=656)	TCGA-HT-7479-01	-590.844	350.088	-240.756	0.411426
TCGA-GBMLGG(N=656)	TCGA-DB-5275-01	-1375.66	-326.347	-1702.01	1.47508
TCGA-GBMLGG(N=656)	TCGA-TM-A7C4-01	-1474.36	-1080.94	-2555.3	0.713696
TCGA-GBMLGG(N=656)	TCGA-27-2523-01	-1111.83	-60.5532	-1172.39	4.10263
TCGA-GBMLGG(N=656)	TCGA-27-1837-01	-703.1	555.809	-147.292	3.85296
TCGA-GBMLGG(N=656)	TCGA-DH-A7UU-01	-1320.7	-425.795	-1746.49	2.65304
TCGA-GBMLGG(N=656)	TCGA-06-0744-01	-830.435	131.692	-698.743	2.2203
TCGA-GBMLGG(N=656)	TCGA-HT-A4DV-01	-1255.47	-345.071	-1600.54	0.344828
TCGA-GBMLGG(N=656)	TCGA-FG-8186-01	-926.637	372.51	-554.127	1.3505
TCGA-GBMLGG(N=656)	TCGA-FG-A4MT-01	-1368.41	-442.746	-1811.16	1.91456
TCGA-GBMLGG(N=656)	TCGA-E1-5305-01	-1042.69	-206.657	-1249.35	2.13096
TCGA-GBMLGG(N=656)	TCGA-CS-5393-01	-1011.61	295.109	-716.499	0.422233
TCGA-GBMLGG(N=656)	TCGA-DU-6395-01	-1091.12	-75.0844	-1166.2	0.992768
TCGA-GBMLGG(N=656)	TCGA-DB-A64X-01	-1312.5	-463.886	-1776.39	0.189034
TCGA-GBMLGG(N=656)	TCGA-S9-A7IS-01	-1523.29	-466.381	-1989.68	3.57895
TCGA-GBMLGG(N=656)	TCGA-HT-7856-01	-1297.47	-1045.15	-2342.62	0.632268
TCGA-GBMLGG(N=656)	TCGA-06-0750-01	126.226	931.086	1057.31	2.30454
TCGA-GBMLGG(N=656)	TCGA-32-5222-01	-350.086	1112.71	762.622	2.34769
TCGA-GBMLGG(N=656)	TCGA-QH-A6XA-01	-1127.19	-231.029	-1358.21	0.757023
TCGA-GBMLGG(N=656)	TCGA-P5-A77W-01	-1657.27	-1002.41	-2659.68	0.400538
TCGA-GBMLGG(N=656)	TCGA-27-2519-01	-52.1632	1286.31	1234.14	2.87974
TCGA-GBMLGG(N=656)	TCGA-CS-4942-01	-755.341	921.649	166.309	1.32193
TCGA-GBMLGG(N=656)	TCGA-CS-6186-01	-1189.78	-292.458	-1482.23	1.4489
TCGA-GBMLGG(N=656)	TCGA-DU-7008-01	-1549.17	-810.135	-2359.31	2.02503
TCGA-GBMLGG(N=656)	TCGA-HT-7688-01	-1446.37	-1063.12	-2509.49	1.14405
TCGA-GBMLGG(N=656)	TCGA-DU-A7T8-01	-700.473	304.512	-395.961	1.32769
TCGA-GBMLGG(N=656)	TCGA-DU-A6S3-01	-1649.51	-1185.85	-2835.36	0.555816
TCGA-GBMLGG(N=656)	TCGA-DB-A64U-01	-1389.29	-690.127	-2079.41	0.632268
TCGA-GBMLGG(N=656)	TCGA-HT-A61C-01	-804.589	323.642	-480.947	4.01877
TCGA-GBMLGG(N=656)	TCGA-12-0821-01	-723.489	-158.153	-881.642	3.95421
TCGA-GBMLGG(N=656)	TCGA-TQ-A7RF-01	-1366.24	-220.283	-1586.53	0.454176
TCGA-GBMLGG(N=656)	TCGA-19-2619-01	-712.506	-109.617	-822.123	3.46728
TCGA-GBMLGG(N=656)	TCGA-F6-A8O3-01	-1801.32	-1205.13	-3006.45	1.11103
TCGA-GBMLGG(N=656)	TCGA-R8-A6ML-01	-1712.76	-864.72	-2577.48	0.378512
TCGA-GBMLGG(N=656)	TCGA-DU-A5TT-01	-798.412	-71.96	-870.372	1.62761
TCGA-GBMLGG(N=656)	TCGA-QH-A870-01	-1446.85	-591.924	-2038.78	0.111031
TCGA-GBMLGG(N=656)	TCGA-DB-A75O-01	-1017.64	574.576	-443.063	0.214125
TCGA-GBMLGG(N=656)	TCGA-HT-8111-01	-940.299	431.411	-508.888	1.5361
TCGA-GBMLGG(N=656)	TCGA-S9-A7QZ-01	-1696.49	-1232.11	-2928.61	0.847997
TCGA-GBMLGG(N=656)	TCGA-12-0619-01	-271.255	1180.22	908.97	3.93738
TCGA-GBMLGG(N=656)	TCGA-DB-5273-01	-515.425	516.955	1.53016	1.79073
TCGA-GBMLGG(N=656)	TCGA-HT-7470-01	-1108.96	-534.137	-1643.1	0.555816
TCGA-GBMLGG(N=656)	TCGA-FG-A4MY-01	-1239	-316.053	-1555.05	0.454176
TCGA-GBMLGG(N=656)	TCGA-HT-8108-01	-1024.18	558.792	-465.386	1.60881
TCGA-GBMLGG(N=656)	TCGA-DB-A4XE-01	-1403.8	-474.239	-1878.04	2.60407
TCGA-GBMLGG(N=656)	TCGA-HT-A4DS-01	-908.709	757.387	-151.322	1.73985
TCGA-GBMLGG(N=656)	TCGA-DU-8158-01	-334.378	834.583	500.205	1.5008
TCGA-GBMLGG(N=656)	TCGA-HT-7474-01	-1254.77	-744.967	-1999.74	0.475085
TCGA-GBMLGG(N=656)	TCGA-DH-5143-01	-926.578	-34.0869	-960.665	1.01436
TCGA-GBMLGG(N=656)	TCGA-TQ-A7RJ-01	-1128.96	93.8758	-1035.08	1.19535
TCGA-GBMLGG(N=656)	TCGA-S9-A7QY-01	-1586.98	-849.04	-2436.02	0.389567
TCGA-GBMLGG(N=656)	TCGA-DB-A4XA-01	-1039.29	-75.2535	-1114.54	0.378512
TCGA-GBMLGG(N=656)	TCGA-28-5213-01	563.231	1877.76	2440.99	1.95609
TCGA-GBMLGG(N=656)	TCGA-P5-A731-01	-758.774	-169.712	-928.486	1.48027
TCGA-GBMLGG(N=656)	TCGA-E1-A7YE-01	-388.572	966.992	578.419	2.49057
TCGA-GBMLGG(N=656)	TCGA-FG-A710-01	-884.192	609.466	-274.726	2.03914
TCGA-GBMLGG(N=656)	TCGA-HT-8010-01	-1040.49	-481.486	-1521.97	0.0703893
TCGA-GBMLGG(N=656)	TCGA-DU-7299-01	-1195.78	-12.4839	-1208.26	0.214125
TCGA-GBMLGG(N=656)	TCGA-DB-5270-01	-616.831	-75.1637	-691.995	1.05658
TCGA-GBMLGG(N=656)	TCGA-14-0789-01	-71.1731	1450.07	1378.9	1.11103
TCGA-GBMLGG(N=656)	TCGA-KT-A74X-01	-1532.62	-374.583	-1907.2	1.24489
TCGA-GBMLGG(N=656)	TCGA-DB-A75L-01	-1174.57	-190.535	-1365.1	1.99996
TCGA-GBMLGG(N=656)	TCGA-HT-A616-01	-1238.47	-808.769	-2047.24	0.201634
TCGA-GBMLGG(N=656)	TCGA-HT-A74K-01	-733.288	20.1564	-713.132	0.941106
TCGA-GBMLGG(N=656)	TCGA-WY-A85C-01	-1267.89	-195.398	-1463.28	0.411426
TCGA-GBMLGG(N=656)	TCGA-FG-8188-01	-970.744	-111.79	-1082.53	1.1177
TCGA-GBMLGG(N=656)	TCGA-DU-A6S7-01	-1129.86	161.837	-968.025	1.53102
TCGA-GBMLGG(N=656)	TCGA-DU-7294-01	-1396.94	-796.574	-2193.51	0.895303
TCGA-GBMLGG(N=656)	TCGA-DB-5274-01	-755.019	322.017	-433.002	0.918386
TCGA-GBMLGG(N=656)	TCGA-28-5209-01	-799.238	-95.0523	-894.29	4.15704
TCGA-GBMLGG(N=656)	TCGA-HT-7604-01	-1228.22	-542.874	-1771.09	2.59929
TCGA-GBMLGG(N=656)	TCGA-TM-A84F-01	-532.755	1320.74	787.99	0.782409
TCGA-GBMLGG(N=656)	TCGA-DB-A64O-01	-804.812	-142.895	-947.707	0.0976108
TCGA-GBMLGG(N=656)	TCGA-HT-7884-01	-1407.09	-839.33	-2246.42	0.367371
TCGA-GBMLGG(N=656)	TCGA-S9-A6WE-01	-1367.24	-544.927	-1912.17	0.0840643
TCGA-GBMLGG(N=656)	TCGA-QH-A6CY-01	-1433.7	-768.8	-2202.5	0.432959
TCGA-GBMLGG(N=656)	TCGA-S9-A6WM-01	-784.472	-315.73	-1100.2	3.16834
TCGA-GBMLGG(N=656)	TCGA-28-5218-01	991.003	1620.87	2611.87	3.88556
TCGA-GBMLGG(N=656)	TCGA-HT-A5RA-01	-656.53	207.664	-448.866	3.72901
TCGA-GBMLGG(N=656)	TCGA-QH-A6CV-01	-834.166	508.253	-325.913	3.5059
TCGA-GBMLGG(N=656)	TCGA-VM-A8CE-01	-1209.34	-556.639	-1765.98	0.765535
TCGA-GBMLGG(N=656)	TCGA-DU-5852-01	-505.817	443.741	-62.0754	3.46209
TCGA-GBMLGG(N=656)	TCGA-P5-A72U-01	79.7528	702.635	782.388	1.14405
TCGA-GBMLGG(N=656)	TCGA-28-2514-01	-835.413	-6.74237	-842.156	3.30305
TCGA-GBMLGG(N=656)	TCGA-06-5859-01	-410.198	912.817	502.618	4.332
TCGA-GBMLGG(N=656)	TCGA-DB-A75K-01	-963.684	210.852	-752.833	1.15056
TCGA-GBMLGG(N=656)	TCGA-DU-6410-01	-1753.08	-1501.42	-3254.5	2.37573
TCGA-GBMLGG(N=656)	TCGA-28-2509-01	-787.258	566.341	-220.917	3.62061
TCGA-GBMLGG(N=656)	TCGA-QH-A65Z-01	-1589.69	-753.078	-2342.76	0.226509
TCGA-GBMLGG(N=656)	TCGA-14-1825-01	-1125.18	-216.375	-1341.55	4.41824
TCGA-GBMLGG(N=656)	TCGA-S9-A7IY-01	-1071.59	350.149	-721.44	0.238787
TCGA-GBMLGG(N=656)	TCGA-P5-A781-01	-1316.9	-663.789	-1980.69	0.505891
TCGA-GBMLGG(N=656)	TCGA-TM-A84G-01	-1789.08	-1251	-3040.08	0.475085
TCGA-GBMLGG(N=656)	TCGA-HW-A5KK-01	-447.676	987.031	539.355	1.07724
TCGA-GBMLGG(N=656)	TCGA-E1-5311-01	-1503.87	-1049.62	-2553.49	1.33342
TCGA-GBMLGG(N=656)	TCGA-FG-7634-01	-365.785	477.724	111.938	2.81352
TCGA-GBMLGG(N=656)	TCGA-DU-5855-01	-896.93	458.894	-438.036	0.545968
TCGA-GBMLGG(N=656)	TCGA-DU-6396-01	-313.015	1506.99	1193.98	1.13093
TCGA-GBMLGG(N=656)	TCGA-19-4065-01	60.6562	1472.99	1533.65	3.03035
TCGA-GBMLGG(N=656)	TCGA-FG-7643-01	-987.775	-621.799	-1609.57	0.565597
TCGA-GBMLGG(N=656)	TCGA-TM-A84C-01	-698.826	316.769	-382.057	1.01436
TCGA-GBMLGG(N=656)	TCGA-02-2485-01	-810.744	-52.9236	-863.667	3.40193
TCGA-GBMLGG(N=656)	TCGA-WY-A85E-01	-1644.01	-833.903	-2477.91	1.18903
TCGA-GBMLGG(N=656)	TCGA-12-1597-01	-715.909	321.134	-394.775	2.89722
TCGA-GBMLGG(N=656)	TCGA-28-1747-01	-663.905	1043.04	379.132	2.95045
TCGA-GBMLGG(N=656)	TCGA-28-2499-01	-747.9	417.622	-330.278	0.799087
TCGA-GBMLGG(N=656)	TCGA-DU-7298-01	-1194.21	-125.92	-1320.13	2.74627
TCGA-GBMLGG(N=656)	TCGA-TM-A84T-01	-1183.53	-125.023	-1308.56	0.464668
TCGA-GBMLGG(N=656)	TCGA-FG-7637-01	-1234.21	-724.859	-1959.07	1.15704
TCGA-GBMLGG(N=656)	TCGA-HT-A5R9-01	-1420.77	-910.689	-2331.46	1.55582
TCGA-GBMLGG(N=656)	TCGA-HT-A614-01	-1279.1	-283.93	-1563.03	0.62293
TCGA-GBMLGG(N=656)	TCGA-06-0649-01	199.935	1279.77	1479.71	2.62994
TCGA-GBMLGG(N=656)	TCGA-QH-A65R-01	-1428.28	-705.192	-2133.47	1.30451
TCGA-GBMLGG(N=656)	TCGA-FG-A60J-01	-1023.82	-47.2115	-1071.04	0.9855
TCGA-GBMLGG(N=656)	TCGA-FG-8189-01	-1503.46	-1492.02	-2995.48	0.0976108
TCGA-GBMLGG(N=656)	TCGA-P5-A5EY-01	-994.708	-329.876	-1324.58	0.238787
TCGA-GBMLGG(N=656)	TCGA-06-2564-01	-437.074	741.651	304.576	3.03035
TCGA-GBMLGG(N=656)	TCGA-06-5408-01	-723.32	159.241	-564.08	3.54225
TCGA-GBMLGG(N=656)	TCGA-27-1832-01	-1.85475	1299.29	1297.44	3.90115
TCGA-GBMLGG(N=656)	TCGA-14-1829-01	135.828	1104.08	1239.91	1.852
TCGA-GBMLGG(N=656)	TCGA-32-2615-01	-228.549	886.981	658.432	2.71365
TCGA-GBMLGG(N=656)	TCGA-06-0158-01	-549.542	758.486	208.945	2.97085
TCGA-GBMLGG(N=656)	TCGA-HT-7882-01	1478.71	1959	3437.71	1.92979
TCGA-GBMLGG(N=656)	TCGA-06-2558-01	-341.553	429.051	87.4985	3.93831
TCGA-GBMLGG(N=656)	TCGA-HT-8011-01	-1338.48	-481.063	-1819.55	4.47702
TCGA-GBMLGG(N=656)	TCGA-DU-6394-01	-1410.88	-517.991	-1928.87	0.895303
TCGA-GBMLGG(N=656)	TCGA-28-5216-01	-334.154	447.057	112.904	3.64847
TCGA-GBMLGG(N=656)	TCGA-WY-A859-01	-1590.42	-1203.8	-2794.22	0.687061
TCGA-GBMLGG(N=656)	TCGA-WY-A85B-01	-921.244	501.211	-420.033	1.66453
TCGA-GBMLGG(N=656)	TCGA-S9-A6UB-01	-1812.4	-1159.07	-2971.46	0.722466
TCGA-GBMLGG(N=656)	TCGA-28-5207-01	-204.198	348.236	144.038	3.00721
TCGA-GBMLGG(N=656)	TCGA-S9-A6U6-01	-1278.74	-368.812	-1647.55	1.02857
TCGA-GBMLGG(N=656)	TCGA-DU-8168-01	-1778.3	-1053.18	-2831.48	2.80735
TCGA-GBMLGG(N=656)	TCGA-41-2572-01	-526.609	532.073	5.46344	2.74203
TCGA-GBMLGG(N=656)	TCGA-06-0130-01	1010.18	2399.14	3409.33	4.05568
TCGA-GBMLGG(N=656)	TCGA-DU-7290-01	-276.806	1154.09	877.281	1.4957
TCGA-GBMLGG(N=656)	TCGA-06-5416-01	-1301.26	-571.774	-1873.04	4.80944
TCGA-GBMLGG(N=656)	TCGA-06-0168-01	119.926	1169.12	1289.05	3.3205
TCGA-GBMLGG(N=656)	TCGA-DU-6407-01	-1152.91	-330.014	-1482.93	1.69153
TCGA-GBMLGG(N=656)	TCGA-02-0055-01	1002	1539.48	2541.47	2.66676
TCGA-GBMLGG(N=656)	TCGA-HT-7601-01	-182.571	1316.33	1133.76	2.03559
TCGA-GBMLGG(N=656)	TCGA-DU-6403-01	-997.706	380.433	-617.273	3.92598
TCGA-GBMLGG(N=656)	TCGA-06-5415-01	-838.396	-78.3258	-916.722	3.09251
TCGA-GBMLGG(N=656)	TCGA-DB-A64R-01	-1565.28	-1086.84	-2652.12	0.895303
TCGA-GBMLGG(N=656)	TCGA-E1-A7YQ-01	-45.5485	1318.03	1272.48	3.45545
TCGA-GBMLGG(N=656)	TCGA-DU-6405-01	-1170.47	-13.7337	-1184.21	3.28831
TCGA-GBMLGG(N=656)	TCGA-HW-7487-01	-1548.11	-1003.09	-2551.2	0.0703893
TCGA-GBMLGG(N=656)	TCGA-S9-A7R2-01	-508.52	881.624	373.104	1.07724
TCGA-GBMLGG(N=656)	TCGA-S9-A7J1-01	-1244.83	-464.556	-1709.38	0.575312
TCGA-GBMLGG(N=656)	TCGA-P5-A72X-01	-928.357	-380.897	-1309.25	0.575312
TCGA-GBMLGG(N=656)	TCGA-E1-A7YJ-01	-979.422	612.041	-367.381	2.69156
TCGA-GBMLGG(N=656)	TCGA-06-5411-01	-449.117	438.866	-10.2515	2.82375
TCGA-GBMLGG(N=656)	TCGA-26-5139-01	-479.165	529.024	49.8588	2.85404
TCGA-GBMLGG(N=656)	TCGA-HT-7690-01	-471.666	707.849	236.183	2.0496
TCGA-GBMLGG(N=656)	TCGA-HT-8105-01	-1392.45	-509.927	-1902.37	1.42761
TCGA-GBMLGG(N=656)	TCGA-76-4928-01	-316.037	889.665	573.628	3.66679
TCGA-GBMLGG(N=656)	TCGA-06-0644-01	494.823	1169.31	1664.13	3.98736
TCGA-GBMLGG(N=656)	TCGA-E1-A7YY-01	-1212	-866.596	-2078.6	0.765535
TCGA-GBMLGG(N=656)	TCGA-HT-A619-01	-1689.58	-1066.83	-2756.4	0.62293
TCGA-GBMLGG(N=656)	TCGA-DU-6400-01	-1562.72	-721.859	-2284.58	0.400538
TCGA-GBMLGG(N=656)	TCGA-P5-A737-01	-1461.34	-565.504	-2026.85	1.15704
TCGA-GBMLGG(N=656)	TCGA-14-0871-01	-745.632	-985.117	-1730.75	4.45878
TCGA-GBMLGG(N=656)	TCGA-RY-A83Y-01	-1351.12	-67.161	-1418.28	0.575312
TCGA-GBMLGG(N=656)	TCGA-HT-8564-01	-936.354	-199.297	-1135.65	2.29275
TCGA-GBMLGG(N=656)	TCGA-HT-7686-01	-525.298	1187.05	661.747	0.903038
TCGA-GBMLGG(N=656)	TCGA-E1-A7YM-01	-1296.54	-372.988	-1669.53	1.59455
TCGA-GBMLGG(N=656)	TCGA-DH-A66F-01	-1465.62	-667.492	-2133.11	0.0840643
TCGA-GBMLGG(N=656)	TCGA-S9-A6UA-01	127.15	1474.81	1601.96	3.16345
TCGA-GBMLGG(N=656)	TCGA-32-2632-01	-104.665	1316.75	1212.08	3.24181
TCGA-GBMLGG(N=656)	TCGA-FG-A87N-01	-1467.06	-476.896	-1943.96	3.80323
TCGA-GBMLGG(N=656)	TCGA-VV-A829-01	-1180.08	-22.9441	-1203.03	1.32769
TCGA-GBMLGG(N=656)	TCGA-DH-A66B-01	-816.879	776.141	-40.738	0.903038
TCGA-GBMLGG(N=656)	TCGA-HT-A5R7-01	-1293.75	-630.8	-1924.55	1.35614
TCGA-GBMLGG(N=656)	TCGA-CS-5394-01	-1708.89	-1179.86	-2888.75	1.26303
TCGA-GBMLGG(N=656)	TCGA-DH-A66D-01	-972.653	352.776	-619.877	1.29866
TCGA-GBMLGG(N=656)	TCGA-HT-7877-01	-1418.47	-840.054	-2258.52	0.765535
TCGA-GBMLGG(N=656)	TCGA-06-0882-01	-168.786	1184.61	1015.83	1.48027
TCGA-GBMLGG(N=656)	TCGA-DU-6542-01	-850.541	428.305	-422.236	1.35614
TCGA-GBMLGG(N=656)	TCGA-QH-A6CS-01	-718.992	78.9889	-640.003	0.0285692
TCGA-GBMLGG(N=656)	TCGA-E1-A7YU-01	-1313.96	-402.578	-1716.53	0.565597
TCGA-GBMLGG(N=656)	TCGA-W9-A837-01	-1567.48	-1041.27	-2608.75	0.389567
TCGA-GBMLGG(N=656)	TCGA-IK-7675-01	-1348.28	-832.608	-2180.89	1.66453
TCGA-GBMLGG(N=656)	TCGA-DU-7306-01	-897.647	-50.0824	-947.729	0.321928
TCGA-GBMLGG(N=656)	TCGA-QH-A6X9-01	-1397.38	-655.54	-2052.92	1.17632
TCGA-GBMLGG(N=656)	TCGA-S9-A6U0-01	-1.17732	1105.77	1104.59	3.05311
TCGA-GBMLGG(N=656)	TCGA-HT-7611-01	-860.686	118.195	-742.491	0.555816
TCGA-GBMLGG(N=656)	TCGA-S9-A6TY-01	-1834.08	-1363.8	-3197.88	1.33342
TCGA-GBMLGG(N=656)	TCGA-DU-A7TB-01	-1338.93	-747.107	-2086.04	0.516015
TCGA-GBMLGG(N=656)	TCGA-19-2625-01	-772.043	192.018	-580.024	3.18747
TCGA-GBMLGG(N=656)	TCGA-IK-8125-01	-1279.44	-595.998	-1875.44	1.15056
TCGA-GBMLGG(N=656)	TCGA-WH-A86K-01	-1155.45	-175.924	-1331.37	0.432959
TCGA-GBMLGG(N=656)	TCGA-DH-5141-01	-1155.09	-387.38	-1542.47	0.201634
TCGA-GBMLGG(N=656)	TCGA-FG-A60L-01	-788.69	535.794	-252.895	0.263034
TCGA-GBMLGG(N=656)	TCGA-DB-5280-01	-1075.34	-507.732	-1583.07	0.31034
TCGA-GBMLGG(N=656)	TCGA-S9-A7IX-01	-533.233	450.996	-82.2367	2.68032
TCGA-GBMLGG(N=656)	TCGA-32-1980-01	130.427	1248.81	1379.24	2.23266
TCGA-GBMLGG(N=656)	TCGA-FG-5965-01	-997.47	188.921	-808.549	1.76549
TCGA-GBMLGG(N=656)	TCGA-P5-A5F6-01	-805.306	-383.908	-1189.21	1.35614
TCGA-GBMLGG(N=656)	TCGA-27-1834-01	-392.526	1033.67	641.144	2.16031
TCGA-GBMLGG(N=656)	TCGA-DU-7007-01	-191.444	626.393	434.95	0.831877
TCGA-GBMLGG(N=656)	TCGA-HW-7490-01	-942.177	76.3245	-865.853	0.286881
TCGA-GBMLGG(N=656)	TCGA-CS-6188-01	-677.041	358.506	-318.535	2.69824
TCGA-GBMLGG(N=656)	TCGA-CS-6668-01	-1839	-1125.05	-2964.05	1.05658
TCGA-GBMLGG(N=656)	TCGA-DU-8165-01	-229.43	647.377	417.947	4.52605
TCGA-GBMLGG(N=656)	TCGA-HT-7692-01	-1404.14	-440.745	-1844.89	1.67356
TCGA-GBMLGG(N=656)	TCGA-TQ-A7RM-01	-1592.85	-1234.34	-2827.19	4.12845
TCGA-GBMLGG(N=656)	TCGA-DU-8161-01	-266.043	1021.4	755.354	1.9855
TCGA-GBMLGG(N=656)	TCGA-P5-A736-01	-473.57	886.725	413.154	0.422233
TCGA-GBMLGG(N=656)	TCGA-DU-6401-01	-728.371	-53.6847	-782.056	0.400538
TCGA-GBMLGG(N=656)	TCGA-HT-A74H-01	-413.476	377.145	-36.3301	0.0703893
TCGA-GBMLGG(N=656)	TCGA-41-2571-01	-1036.47	-13.6821	-1050.15	2.48029
TCGA-GBMLGG(N=656)	TCGA-TQ-A7RV-01	-1466.48	-637.086	-2103.57	0.948601
TCGA-GBMLGG(N=656)	TCGA-14-0781-01	230.423	1092.89	1323.31	2.43563
TCGA-GBMLGG(N=656)	TCGA-HT-7483-01	-944.407	-556.912	-1501.32	1.88753
TCGA-GBMLGG(N=656)	TCGA-HT-7620-01	-1322.83	-278.146	-1600.97	0.739848
TCGA-GBMLGG(N=656)	TCGA-HT-7480-01	-1491.54	-992.283	-2483.82	0.555816
TCGA-GBMLGG(N=656)	TCGA-06-0157-01	-278.704	588.158	309.454	3.16026
TCGA-GBMLGG(N=656)	TCGA-S9-A7J0-01	-1746.84	-772.212	-2519.05	4.95609
TCGA-GBMLGG(N=656)	TCGA-12-3653-01	-889.464	578.161	-311.304	3.19058
TCGA-GBMLGG(N=656)	TCGA-TM-A84Q-01	-860.347	470.571	-389.776	0.713696
TCGA-GBMLGG(N=656)	TCGA-76-4926-01	-875.222	46.6697	-828.553	2.97085
TCGA-GBMLGG(N=656)	TCGA-26-5133-01	-1007.27	-444.27	-1451.54	2.80941
TCGA-GBMLGG(N=656)	TCGA-06-2562-01	-205	713.464	508.464	2.44093
TCGA-GBMLGG(N=656)	TCGA-RY-A847-01	-975.291	107.004	-868.287	0.613532
TCGA-GBMLGG(N=656)	TCGA-TQ-A7RQ-01	-1765.76	-1393.08	-3158.84	0.367371
TCGA-GBMLGG(N=656)	TCGA-TQ-A7RW-01	-781.513	677.381	-104.132	1.68706
TCGA-GBMLGG(N=656)	TCGA-FG-8191-01	-852.589	242.45	-610.14	0.0840643
TCGA-GBMLGG(N=656)	TCGA-E1-A7YW-01	-1240.34	-101.763	-1342.1	1.37295
TCGA-GBMLGG(N=656)	TCGA-DB-5278-01	-1132.45	-659.891	-1792.34	0.495695
TCGA-GBMLGG(N=656)	TCGA-E1-A7YS-01	-1895.99	-1039.9	-2935.89	2.43832
TCGA-GBMLGG(N=656)	TCGA-HT-7695-01	-1377.8	-1015.32	-2393.12	0.545968
TCGA-GBMLGG(N=656)	TCGA-DU-7012-01	383.216	1621.77	2004.99	1.53102
TCGA-GBMLGG(N=656)	TCGA-HT-7879-01	-971.597	-92.6455	-1064.24	0.687061
TCGA-GBMLGG(N=656)	TCGA-DU-A7TC-01	-1471.97	-789.286	-2261.25	1.09085
TCGA-GBMLGG(N=656)	TCGA-27-2521-01	-1051.36	-403.154	-1454.52	3.23573
TCGA-GBMLGG(N=656)	TCGA-HT-7680-01	-472.291	574.671	102.38	0.0143553
TCGA-GBMLGG(N=656)	TCGA-DB-A4X9-01	-1467.33	-458.306	-1925.63	0.948601
TCGA-GBMLGG(N=656)	TCGA-TQ-A7RI-01	-1424.33	-377.729	-1802.05	0.400538
TCGA-GBMLGG(N=656)	TCGA-TM-A7CA-01	-1530.43	-706.265	-2236.69	1.15704
TCGA-GBMLGG(N=656)	TCGA-QH-A86X-01	-1524.84	-697.896	-2222.74	0.887525
TCGA-GBMLGG(N=656)	TCGA-DU-A76R-01	-1085.82	-685.078	-1770.9	0.516015
TCGA-GBMLGG(N=656)	TCGA-DH-5144-01	-1544.02	-704.198	-2248.22	0.505891
TCGA-GBMLGG(N=656)	TCGA-41-5651-01	-1130.99	-622.417	-1753.41	4.60881
TCGA-GBMLGG(N=656)	TCGA-E1-A7Z2-01	-1353.6	-905.865	-2259.46	1.66453
TCGA-GBMLGG(N=656)	TCGA-DU-A5TP-01	-731.531	1256.51	524.983	0.584963
TCGA-GBMLGG(N=656)	TCGA-06-0210-01	-382.138	1213.41	831.273	1.91073
TCGA-GBMLGG(N=656)	TCGA-FG-8187-01	-1127.77	-348.126	-1475.89	0.594549
TCGA-GBMLGG(N=656)	TCGA-E1-5304-01	-1912.77	-1280.68	-3193.45	3.93645
TCGA-GBMLGG(N=656)	TCGA-CS-4943-01	-1106.14	-162.515	-1268.65	3.78133
TCGA-GBMLGG(N=656)	TCGA-19-5960-01	-1422.61	-820.109	-2242.72	3.54964
TCGA-GBMLGG(N=656)	TCGA-06-0686-01	-677.757	236.385	-441.372	4.36385
TCGA-GBMLGG(N=656)	TCGA-DH-5140-01	-1082.71	-605.353	-1688.06	3.11602
TCGA-GBMLGG(N=656)	TCGA-TM-A7CF-01	-1579.09	-1028.07	-2607.16	0.536053
TCGA-GBMLGG(N=656)	TCGA-DH-A7US-01	-1441.46	-544.793	-1986.25	1.09761
TCGA-GBMLGG(N=656)	TCGA-HT-A61B-01	-556.02	1209.09	653.073	3.07214
TCGA-GBMLGG(N=656)	TCGA-E1-A7Z6-01	-1144.79	-245.903	-1390.7	0.0703893
TCGA-GBMLGG(N=656)	TCGA-HT-7857-01	685.529	2128.89	2814.42	2.31907
TCGA-GBMLGG(N=656)	TCGA-E1-5319-01	-1058.56	-270.868	-1329.43	0.0976108
TCGA-GBMLGG(N=656)	TCGA-DU-A5TS-01	-1222.27	-172.284	-1394.56	1.07724
TCGA-GBMLGG(N=656)	TCGA-DU-6392-01	-559.322	214.983	-344.338	2.89921
TCGA-GBMLGG(N=656)	TCGA-QH-A6CU-01	-909.914	95.6301	-814.284	0.0840643
TCGA-GBMLGG(N=656)	TCGA-DU-6404-01	-919.542	-361.05	-1280.59	2.29863
TCGA-GBMLGG(N=656)	TCGA-VW-A8FI-01	-1029.95	323.25	-706.696	3.57043
TCGA-GBMLGG(N=656)	TCGA-HT-A74L-01	-1298.28	-204.732	-1503.02	1.23266
TCGA-GBMLGG(N=656)	TCGA-P5-A5EZ-01	-942.707	238.773	-703.933	1.60881
TCGA-GBMLGG(N=656)	TCGA-S9-A89Z-01	-577.355	758.267	180.912	1.80323
TCGA-GBMLGG(N=656)	TCGA-S9-A6TZ-01	-922.66	25.2724	-897.387	0.0703893
TCGA-GBMLGG(N=656)	TCGA-FG-5963-01	-416.837	1079.3	662.463	2.24796
TCGA-GBMLGG(N=656)	TCGA-HT-A61A-01	-1287.98	-976.871	-2264.85	0.321928
TCGA-GBMLGG(N=656)	TCGA-S9-A89V-01	-967.985	-3.02397	-971.009	0.516015
TCGA-GBMLGG(N=656)	TCGA-DB-A64W-01	-1885.99	-1655.92	-3541.91	3.54846
TCGA-GBMLGG(N=656)	TCGA-FG-A4MX-01	-1411.26	-230.862	-1642.12	0.669027
TCGA-GBMLGG(N=656)	TCGA-P5-A72Z-01	-1713.87	-1077.45	-2791.32	2.26306
TCGA-GBMLGG(N=656)	TCGA-HT-8114-01	-436.834	783.564	346.73	1.33342
TCGA-GBMLGG(N=656)	TCGA-06-2563-01	-619.842	329.8	-290.042	3.17634
TCGA-GBMLGG(N=656)	TCGA-15-1444-01	-368.368	878.778	510.41	2.54597
TCGA-GBMLGG(N=656)	TCGA-32-4213-01	331.873	1414.6	1746.47	1.91073
TCGA-GBMLGG(N=656)	TCGA-HT-7881-01	-1542.71	-1229.19	-2771.91	0.263034
TCGA-GBMLGG(N=656)	TCGA-15-0742-01	-1132.69	-173.729	-1306.42	3.61941
TCGA-GBMLGG(N=656)	TCGA-CS-4944-01	-881.426	120.198	-761.228	0.0703893
TCGA-GBMLGG(N=656)	TCGA-06-0187-01	-472.568	759.984	287.416	3.11602
TCGA-GBMLGG(N=656)	TCGA-19-1390-01	-1364.07	-360.528	-1724.6	5.09005
TCGA-GBMLGG(N=656)	TCGA-S9-A7QX-01	-1303.57	144.083	-1159.49	1.15704
TCGA-GBMLGG(N=656)	TCGA-DU-A7TG-01	-1021.57	-502.198	-1523.77	0.263034
TCGA-GBMLGG(N=656)	TCGA-DU-5874-01	-1614.83	-1112.37	-2727.21	2.07035
TCGA-GBMLGG(N=656)	TCGA-TQ-A8XE-01	-1431.28	-329.997	-1761.28	0.815575
TCGA-GBMLGG(N=656)	TCGA-DU-7300-01	-994.324	-419.921	-1414.25	1.45943
TCGA-GBMLGG(N=656)	TCGA-HT-7694-01	-1506.7	-1157.97	-2664.67	0.713696
TCGA-GBMLGG(N=656)	TCGA-HT-7471-01	-759.994	366.032	-393.963	2.65992
TCGA-GBMLGG(N=656)	TCGA-DB-A4XD-01	-1335.35	-463.954	-1799.31	1.1375
TCGA-GBMLGG(N=656)	TCGA-TQ-A7RK-01	-1526.98	-663.795	-2190.78	2.21409
TCGA-GBMLGG(N=656)	TCGA-HT-7475-01	-1621.4	-1057.75	-2679.16	1.43296
TCGA-GBMLGG(N=656)	TCGA-TQ-A7RO-01	-1570.67	-760.595	-2331.27	0.516015
TCGA-GBMLGG(N=656)	TCGA-HT-7902-01	-1265.03	-384.762	-1649.79	0.650765
TCGA-GBMLGG(N=656)	TCGA-FG-A711-01	-1585.52	-476.669	-2062.18	1.15704
TCGA-GBMLGG(N=656)	TCGA-06-2557-01	-165.944	1659.55	1493.61	3.71366
TCGA-GBMLGG(N=656)	TCGA-DB-5276-01	-474.055	525.542	51.4873	0.344828
TCGA-GBMLGG(N=656)	TCGA-P5-A730-01	-1231.17	-708.83	-1940	1.35614
TCGA-GBMLGG(N=656)	TCGA-E1-A7YD-01	-1162.81	-283.463	-1446.27	4.41213
TCGA-GBMLGG(N=656)	TCGA-HT-A74O-01	-642.548	934.666	292.118	1.44355
TCGA-GBMLGG(N=656)	TCGA-HT-8015-01	-764.146	-123.603	-887.749	1.33914
TCGA-GBMLGG(N=656)	TCGA-HT-A74J-01	-1342.88	-198.889	-1541.77	0.895303
TCGA-GBMLGG(N=656)	TCGA-06-0878-01	-205.374	1012.55	807.178	3.48411
TCGA-GBMLGG(N=656)	TCGA-DH-A669-01	-1228.15	-51.3728	-1279.52	3.73446
TCGA-GBMLGG(N=656)	TCGA-06-0129-01	-935.947	960.346	24.3984	4.60229
TCGA-GBMLGG(N=656)	TCGA-HT-A617-01	-310.84	737.747	426.907	0.782409
TCGA-GBMLGG(N=656)	TCGA-16-1045-01	397.81	1647.31	2045.12	2.26006
TCGA-GBMLGG(N=656)	TCGA-06-2567-01	-289.868	1068.88	779.016	3.98914
TCGA-GBMLGG(N=656)	TCGA-32-2616-01	-698.444	450.915	-247.529	3.53849
TCGA-GBMLGG(N=656)	TCGA-HT-7605-01	-1241.23	-782.469	-2023.7	0.298658
TCGA-GBMLGG(N=656)	TCGA-S9-A6WO-01	-1175.21	277.546	-897.663	1
TCGA-GBMLGG(N=656)	TCGA-06-0138-01	102.175	1145.79	1247.96	2.69824
TCGA-GBMLGG(N=656)	TCGA-28-5208-01	-317.242	594.3	277.058	3.51977
TCGA-GBMLGG(N=656)	TCGA-06-1804-01	-655.229	78.4365	-576.792	2.93166
TCGA-GBMLGG(N=656)	TCGA-QH-A6CX-01	-801.704	348.845	-452.859	0.298658
TCGA-GBMLGG(N=656)	TCGA-14-2554-01	-243.223	1001.66	758.442	1.73114
TCGA-GBMLGG(N=656)	TCGA-P5-A5F4-01	-1438.78	-1012	-2450.78	1.07039
TCGA-GBMLGG(N=656)	TCGA-DU-A76K-01	-1282.95	-1229.83	-2512.78	1.18269
TCGA-GBMLGG(N=656)	TCGA-VM-A8CH-01	-1010.84	239.491	-771.352	0.823749
TCGA-GBMLGG(N=656)	TCGA-HT-7609-01	-1081.64	150.68	-930.962	0.298658
TCGA-GBMLGG(N=656)	TCGA-27-2528-01	-429.962	-433.81	-863.772	3.73548
TCGA-GBMLGG(N=656)	TCGA-QH-A6X4-01	-1750.12	-689.67	-2439.79	0.505891
TCGA-GBMLGG(N=656)	TCGA-DH-A7UV-01	-1188.01	-9.19775	-1197.2	0.475085
TCGA-GBMLGG(N=656)	TCGA-TM-A7C3-01	-1135.49	-637.62	-1773.11	2.35896
TCGA-GBMLGG(N=656)	TCGA-S9-A6WG-01	74.0663	778.554	852.62	2.54099
TCGA-GBMLGG(N=656)	TCGA-06-5858-01	-308.346	633.868	325.522	4.06696
TCGA-GBMLGG(N=656)	TCGA-FG-6690-01	-978.949	254.485	-724.465	0.748461
TCGA-GBMLGG(N=656)	TCGA-DU-8167-01	-576.994	407.565	-169.429	0.879706
TCGA-GBMLGG(N=656)	TCGA-QH-A65X-01	-1056.82	-141.955	-1198.78	1.46989
TCGA-GBMLGG(N=656)	TCGA-06-0178-01	-459.382	817.467	358.086	1.99635
TCGA-GBMLGG(N=656)	TCGA-P5-A780-01	-848.954	20.5793	-828.375	0.847997
TCGA-GBMLGG(N=656)	TCGA-E1-5302-01	-789.109	450.245	-338.864	2.10434
TCGA-GBMLGG(N=656)	TCGA-14-1823-01	-104.462	1386	1281.54	2.23573
TCGA-GBMLGG(N=656)	TCGA-HW-A5KJ-01	-1569.22	-789.616	-2358.84	1.22033
TCGA-GBMLGG(N=656)	TCGA-R8-A6MO-01	-1339.02	-171.221	-1510.24	0.695994
TCGA-GBMLGG(N=656)	TCGA-FG-7636-01	-1365.76	-301.313	-1667.08	0.485427
TCGA-GBMLGG(N=656)	TCGA-CS-6290-01	-538.304	1186.77	648.467	0.454176
TCGA-GBMLGG(N=656)	TCGA-DU-5847-01	-477.342	858.433	381.091	3.00897
TCGA-GBMLGG(N=656)	TCGA-DU-6406-01	-966.952	122.692	-844.261	3.6679
TCGA-GBMLGG(N=656)	TCGA-06-0743-01	-570.432	493.992	-76.4394	2.45678
TCGA-GBMLGG(N=656)	TCGA-TM-A84B-01	-1082.49	-762.811	-1845.31	2.26607
TCGA-GBMLGG(N=656)	TCGA-DU-A76O-01	-1012.77	728.069	-284.706	1.38405
TCGA-LGG(N=504)	TCGA-S9-A7J2-01	-1609.72	-987.03	-2596.75	0.722466
TCGA-LGG(N=504)	TCGA-E1-A7YI-01	-1511.8	-526.778	-2038.58	4.64268
TCGA-LGG(N=504)	TCGA-DU-7302-01	-1576.8	-1074.91	-2651.72	1.43829
TCGA-LGG(N=504)	TCGA-DU-A7TI-01	-942.756	466.658	-476.097	1.1375
TCGA-LGG(N=504)	TCGA-P5-A5EX-01	-236.757	1154.92	918.167	0.62293
TCGA-LGG(N=504)	TCGA-HT-8563-01	410.287	2096.3	2506.59	1.32769
TCGA-LGG(N=504)	TCGA-FG-A60K-01	-1524.12	-378.185	-1902.31	0.555816
TCGA-LGG(N=504)	TCGA-CS-5397-01	-637.558	45.5648	-591.993	2.71145
TCGA-LGG(N=504)	TCGA-E1-5322-01	-867.423	559.689	-307.735	2.41951
TCGA-LGG(N=504)	TCGA-HT-8558-01	-1386.95	-1289.59	-2676.54	0.0840643
TCGA-LGG(N=504)	TCGA-S9-A6U8-01	-953.799	237.576	-716.223	0.83996
TCGA-LGG(N=504)	TCGA-HT-7854-01	-461.478	656.41	194.931	0.163499
TCGA-LGG(N=504)	TCGA-HT-7467-01	-1191.8	-744.108	-1935.91	1.82375
TCGA-LGG(N=504)	TCGA-HT-7874-01	-1335.03	-998.996	-2334.03	0.163499
TCGA-LGG(N=504)	TCGA-S9-A6TV-01	-362.612	1043.48	680.869	1.19535
TCGA-LGG(N=504)	TCGA-VM-A8CD-01	-730.848	388.92	-341.927	2.24486
TCGA-LGG(N=504)	TCGA-HT-7616-01	-538.414	878.925	340.511	1.32193
TCGA-LGG(N=504)	TCGA-KT-A7W1-01	-1297.94	-350.381	-1648.32	4.22037
TCGA-LGG(N=504)	TCGA-P5-A5F2-01	-1435.77	-885.065	-2320.84	0.238787
TCGA-LGG(N=504)	TCGA-HT-7607-01	-1083.35	-627.278	-1710.62	0.321928
TCGA-LGG(N=504)	TCGA-HT-7873-01	-1159.96	-193.608	-1353.57	1.79073
TCGA-LGG(N=504)	TCGA-HT-7603-01	-1409.26	-974.751	-2384.02	0.0426443
TCGA-LGG(N=504)	TCGA-DB-A64P-01	-1123.66	-285.469	-1409.13	1.852
TCGA-LGG(N=504)	TCGA-HW-7486-01	-1040.03	-178.699	-1218.73	0.815575
TCGA-LGG(N=504)	TCGA-P5-A5F1-01	-829.992	127.942	-702.051	0.238787
TCGA-LGG(N=504)	TCGA-DU-7011-01	-172.014	779.06	607.046	0.895303
TCGA-LGG(N=504)	TCGA-P5-A77X-01	-1648.51	-1159.31	-2807.82	1
TCGA-LGG(N=504)	TCGA-HW-7493-01	-515.946	156.528	-359.418	0.545968
TCGA-LGG(N=504)	TCGA-VM-A8CA-01	-775.292	63.0519	-712.24	0.378512
TCGA-LGG(N=504)	TCGA-DU-7015-01	-827.778	739.356	-88.4211	1.63227
TCGA-LGG(N=504)	TCGA-TM-A7C5-01	-1564.72	-804.783	-2369.5	0.956057
TCGA-LGG(N=504)	TCGA-DU-8162-01	-925.726	-620.503	-1546.23	1.02857
TCGA-LGG(N=504)	TCGA-TM-A84O-01	-1179.96	-336.553	-1516.52	1.66453
TCGA-LGG(N=504)	TCGA-S9-A7R3-01	-948.632	122.489	-826.143	0.831877
TCGA-LGG(N=504)	TCGA-TQ-A7RN-01	-1573.58	-823.125	-2396.7	1.1375
TCGA-LGG(N=504)	TCGA-DU-A6S6-01	-1690.24	-1389.67	-3079.91	0.594549
TCGA-LGG(N=504)	TCGA-P5-A735-01	-1503.18	-349.465	-1852.65	0.871844
TCGA-LGG(N=504)	TCGA-HT-7691-01	-328.211	612.644	284.433	0.367371
TCGA-LGG(N=504)	TCGA-FG-A6J1-01	-1060.32	53.4659	-1006.86	0.275007
TCGA-LGG(N=504)	TCGA-S9-A7R7-01	-70.9526	1033.66	962.704	0.807355
TCGA-LGG(N=504)	TCGA-DU-6402-01	-385.352	801.969	416.617	3.33915
TCGA-LGG(N=504)	TCGA-HT-7684-01	-812.871	377.344	-435.527	0.137504
TCGA-LGG(N=504)	TCGA-HT-8104-01	-854.347	-232.926	-1087.27	3.46728
TCGA-LGG(N=504)	TCGA-FN-7833-01	-322.9	1187.77	864.87	2.98552
TCGA-LGG(N=504)	TCGA-HT-7473-01	-351.653	1240.61	888.961	0.378512
TCGA-LGG(N=504)	TCGA-HT-8019-01	-1343.47	-1307.35	-2650.82	0.0840643
TCGA-LGG(N=504)	TCGA-TQ-A7RU-01	-1558.25	-894.167	-2452.42	0.887525
TCGA-LGG(N=504)	TCGA-DB-A4XF-01	-1001.31	-176.605	-1177.91	1.64616
TCGA-LGG(N=504)	TCGA-FG-A713-01	-1315.15	-1161.07	-2476.22	0.189034
TCGA-LGG(N=504)	TCGA-E1-A7YL-01	-416.613	877.179	460.565	3.06871
TCGA-LGG(N=504)	TCGA-CS-5396-01	-1024.87	-356.875	-1381.74	1.81151
TCGA-LGG(N=504)	TCGA-HW-8322-01	-1435.34	-481.692	-1917.03	2.18903
TCGA-LGG(N=504)	TCGA-S9-A6U9-01	-463.507	716.923	253.417	0.226509
TCGA-LGG(N=504)	TCGA-HT-7676-01	-923.843	603.465	-320.378	1.34483
TCGA-LGG(N=504)	TCGA-HT-7469-01	-1296.76	-540.192	-1836.95	3.63688
TCGA-LGG(N=504)	TCGA-HT-7478-01	-292.978	1367.08	1074.1	1.09761
TCGA-LGG(N=504)	TCGA-DU-A5TW-01	-1410.26	-487.364	-1897.63	1.54102
TCGA-LGG(N=504)	TCGA-S9-A6TX-01	-1350.41	-521.964	-1872.38	1.25701
TCGA-LGG(N=504)	TCGA-RY-A83Z-01	-1531.62	-47.3093	-1578.93	2.23573
TCGA-LGG(N=504)	TCGA-FG-A6IZ-01	-1457.42	-265.776	-1723.2	0.344828
TCGA-LGG(N=504)	TCGA-CS-4941-01	-622.083	836.896	214.813	1.71374
TCGA-LGG(N=504)	TCGA-DH-A7UT-01	-1242.43	65.5389	-1176.89	0.62293
TCGA-LGG(N=504)	TCGA-DU-5871-01	-1111.76	174.205	-937.55	0.0840643
TCGA-LGG(N=504)	TCGA-HW-8321-01	-1021.43	-95.6707	-1117.1	0.333424
TCGA-LGG(N=504)	TCGA-EZ-7264-01	-1638.36	-1172.38	-2810.74	0.62293
TCGA-LGG(N=504)	TCGA-CS-6666-01	-784.805	-56.3479	-841.153	1.84398
TCGA-LGG(N=504)	TCGA-HW-7491-01	-1485.36	-863.389	-2348.75	0.978196
TCGA-LGG(N=504)	TCGA-S9-A6U1-01	-1145.84	-160.742	-1306.58	1.99635
TCGA-LGG(N=504)	TCGA-E1-5307-01	-1261.45	-126.691	-1388.14	0.545968
TCGA-LGG(N=504)	TCGA-DU-A76L-01	9.12173	757.572	766.693	3.55953
TCGA-LGG(N=504)	TCGA-HW-7495-01	-1381.36	-1032.78	-2414.13	0.344828
TCGA-LGG(N=504)	TCGA-CS-6669-01	-1433.97	-1437.01	-2870.98	0
TCGA-LGG(N=504)	TCGA-HT-7481-01	-1370.62	-890.086	-2260.7	1.96717
TCGA-LGG(N=504)	TCGA-DU-8163-01	-806.676	534.666	-272.01	1.63227
TCGA-LGG(N=504)	TCGA-HT-8110-01	-351.807	1419.65	1067.84	2.43293
TCGA-LGG(N=504)	TCGA-RY-A840-01	-1691.23	-771.982	-2463.22	1.22033
TCGA-LGG(N=504)	TCGA-VM-A8C9-01	-236.903	1215.24	978.34	0.0976108
TCGA-LGG(N=504)	TCGA-HW-8319-01	-1309.74	-643.74	-1953.48	1.58015
TCGA-LGG(N=504)	TCGA-HT-7482-01	-713.564	386.435	-327.129	0.933573
TCGA-LGG(N=504)	TCGA-QH-A6CW-01	-1109.43	150.28	-959.152	1.45418
TCGA-LGG(N=504)	TCGA-DU-5870-01	-1021.27	-239.945	-1261.22	0.948601
TCGA-LGG(N=504)	TCGA-TM-A84S-01	-1210.96	-250.234	-1461.19	0.847997
TCGA-LGG(N=504)	TCGA-RY-A845-01	-1341.63	-392.76	-1734.39	0.505891
TCGA-LGG(N=504)	TCGA-FG-8182-01	-997.606	182.913	-814.693	1.36737
TCGA-LGG(N=504)	TCGA-FG-6688-01	-585.677	716.577	130.9	1.45418
TCGA-LGG(N=504)	TCGA-TQ-A7RP-01	-690.927	-166.861	-857.788	0.0703893
TCGA-LGG(N=504)	TCGA-HT-8113-01	-1531.06	-1177.49	-2708.56	0.0285692
TCGA-LGG(N=504)	TCGA-HT-7689-01	-1139.68	-72.3938	-1212.07	0.454176
TCGA-LGG(N=504)	TCGA-FG-7638-01	-1294.64	-627.768	-1922.41	1.01436
TCGA-LGG(N=504)	TCGA-DU-7013-01	-988.084	96.2425	-891.842	3.9486
TCGA-LGG(N=504)	TCGA-E1-A7Z3-01	-902.94	-150.346	-1053.29	0.575312
TCGA-LGG(N=504)	TCGA-HT-7476-01	-576.686	-334.253	-910.94	0.992768
TCGA-LGG(N=504)	TCGA-TQ-A7RG-01	-1237.66	-261.883	-1499.54	0.879706
TCGA-LGG(N=504)	TCGA-FG-8181-01	-1069.38	-934.887	-2004.27	0.0285692
TCGA-LGG(N=504)	TCGA-DU-A7T6-01	-1133.65	-735.409	-1869.06	2.78448
TCGA-LGG(N=504)	TCGA-DB-A4XC-01	-1108.93	144.695	-964.238	1.81558
TCGA-LGG(N=504)	TCGA-FG-A4MW-01	-1092.01	-320.297	-1412.31	3.20475
TCGA-LGG(N=504)	TCGA-DH-5142-01	-538.043	1114.95	576.903	2.30454
TCGA-LGG(N=504)	TCGA-S9-A6U2-01	-1116.07	-363.819	-1479.89	0.432959
TCGA-LGG(N=504)	TCGA-TQ-A7RH-01	-914.325	304.494	-609.831	1.09761
TCGA-LGG(N=504)	TCGA-DB-A75M-01	-1122.3	-37.8396	-1160.13	0.432959
TCGA-LGG(N=504)	TCGA-HT-8012-01	-1384.13	-592.818	-1976.95	0.137504
TCGA-LGG(N=504)	TCGA-S9-A7QW-01	-1695.72	-933.668	-2629.39	1.15704
TCGA-LGG(N=504)	TCGA-P5-A733-01	-1315.12	-656.896	-1972.01	0.226509
TCGA-LGG(N=504)	TCGA-E1-A7Z4-01	-1253.41	302.062	-951.353	0.163499
TCGA-LGG(N=504)	TCGA-DU-A5TR-01	-380.586	1547.9	1167.32	0.275007
TCGA-LGG(N=504)	TCGA-FG-8185-01	-1364.7	-453.24	-1817.94	1.09761
TCGA-LGG(N=504)	TCGA-HW-8320-01	-1077.28	-43.7623	-1121.04	0.678072
TCGA-LGG(N=504)	TCGA-CS-6667-01	-1100.96	-177.226	-1278.19	0.344828
TCGA-LGG(N=504)	TCGA-DU-5849-01	-1342.57	-545.935	-1888.51	0.757023
TCGA-LGG(N=504)	TCGA-DB-5279-01	-1239.93	-495.318	-1735.25	0.0976108
TCGA-LGG(N=504)	TCGA-CS-6670-01	-1414.39	-932.621	-2347.02	0.748461
TCGA-LGG(N=504)	TCGA-DB-A64V-01	-704.951	731.88	26.9289	0.594549
TCGA-LGG(N=504)	TCGA-DU-5854-01	-339.95	580.995	241.045	2.49057
TCGA-LGG(N=504)	TCGA-DH-A7UR-01	-1363.95	-1026.37	-2390.32	2.34199
TCGA-LGG(N=504)	TCGA-S9-A6WL-01	-951.436	-828.31	-1779.75	1.42761
TCGA-LGG(N=504)	TCGA-HT-7880-01	-1230.29	-634.297	-1864.59	0.367371
TCGA-LGG(N=504)	TCGA-E1-5318-01	-981.267	-566.645	-1547.91	0.432959
TCGA-LGG(N=504)	TCGA-DU-6393-01	-1718.56	-1057.03	-2775.59	3.45545
TCGA-LGG(N=504)	TCGA-DU-5853-01	-859.551	576.757	-282.794	1.51602
TCGA-LGG(N=504)	TCGA-TM-A84J-01	-1211.2	-901.355	-2112.55	3.65989
TCGA-LGG(N=504)	TCGA-FG-5962-01	-1309.8	-769.445	-2079.24	0.632268
TCGA-LGG(N=504)	TCGA-F6-A8O4-01	-1548.98	-943.677	-2492.66	0.604071
TCGA-LGG(N=504)	TCGA-S9-A7R1-01	-1526.84	-1022.52	-2549.36	0.344828
TCGA-LGG(N=504)	TCGA-TM-A84M-01	-1801.9	-1087.66	-2889.56	2.15704
TCGA-LGG(N=504)	TCGA-HT-8107-01	-1218.48	-1099.46	-2317.94	0.163499
TCGA-LGG(N=504)	TCGA-P5-A72W-01	-1346.87	-320.018	-1666.88	0.275007
TCGA-LGG(N=504)	TCGA-FG-A70Y-01	-897.786	271.336	-626.45	0.111031
TCGA-LGG(N=504)	TCGA-TM-A84R-01	-1426.31	-1280.79	-2707.09	0.176323
TCGA-LGG(N=504)	TCGA-HW-A5KM-01	-188.997	1888.23	1699.23	0.250962
TCGA-LGG(N=504)	TCGA-HT-7477-01	-1224.16	-447.137	-1671.3	5.02012
TCGA-LGG(N=504)	TCGA-FG-A87Q-01	-205.581	899.283	693.702	1.60881
TCGA-LGG(N=504)	TCGA-FG-A70Z-01	-267.095	446.556	179.461	3.30009
TCGA-LGG(N=504)	TCGA-FG-A4MU-01	-472.305	738.098	265.794	3.32914
TCGA-LGG(N=504)	TCGA-DB-A4XB-01	-1430.39	-474.255	-1904.65	2.13422
TCGA-LGG(N=504)	TCGA-WY-A85D-01	-1205.21	23.3896	-1181.82	0.443607
TCGA-LGG(N=504)	TCGA-FG-7641-01	-1724.65	-1375.6	-3100.24	0.400538
TCGA-LGG(N=504)	TCGA-DU-5872-01	-723.015	339.532	-383.484	0.704872
TCGA-LGG(N=504)	TCGA-FG-6689-01	-1039.71	162.486	-877.22	0.0143553
TCGA-LGG(N=504)	TCGA-DB-5277-01	-1278.38	-713.942	-1992.33	2.04611
TCGA-LGG(N=504)	TCGA-HT-A615-01	-1012.31	438.534	-573.775	0.678072
TCGA-LGG(N=504)	TCGA-DU-7301-01	-590.188	421.667	-168.521	1.59932
TCGA-LGG(N=504)	TCGA-P5-A5EW-01	-1042.56	-90.2541	-1132.81	0.443607
TCGA-LGG(N=504)	TCGA-HT-A5RB-01	-1458.01	-1060.09	-2518.1	0.565597
TCGA-LGG(N=504)	TCGA-E1-A7YN-01	176.33	1885.43	2061.76	0.739848
TCGA-LGG(N=504)	TCGA-QH-A6XC-01	-1084.5	-236.242	-1320.74	1.65992
TCGA-LGG(N=504)	TCGA-S9-A6WN-01	-519.619	921.794	402.175	0.505891
TCGA-LGG(N=504)	TCGA-DB-A64L-01	-1432.65	-225.467	-1658.12	0.0426443
TCGA-LGG(N=504)	TCGA-TM-A84I-01	-1371.48	-305.716	-1677.2	3.62181
TCGA-LGG(N=504)	TCGA-QH-A6CZ-01	-1534.74	-1061.58	-2596.32	0.475085
TCGA-LGG(N=504)	TCGA-WY-A858-01	-357.492	923.729	566.237	0.748461
TCGA-LGG(N=504)	TCGA-VM-A8CB-01	-1736.23	-850.294	-2586.52	0.344828
TCGA-LGG(N=504)	TCGA-VM-A8CF-01	-646.162	895.457	249.294	0.0285692
TCGA-LGG(N=504)	TCGA-HT-7608-01	-981.265	-231.173	-1212.44	0.176323
TCGA-LGG(N=504)	TCGA-CS-4938-01	-939.295	-142.958	-1082.25	0.356144
TCGA-LGG(N=504)	TCGA-QH-A6X5-01	-1380.21	-543.101	-1923.32	0.650765
TCGA-LGG(N=504)	TCGA-DU-8166-01	-1080.87	-127.955	-1208.82	0.970854
TCGA-LGG(N=504)	TCGA-HT-8018-01	-105.11	479.53	374.42	1.45943
TCGA-LGG(N=504)	TCGA-DU-7292-01	-1121.37	-791.011	-1912.38	2.44361
TCGA-LGG(N=504)	TCGA-S9-A6TU-01	-867.728	344.727	-523.001	0.422233
TCGA-LGG(N=504)	TCGA-DB-A75P-01	-894.794	-258.791	-1153.58	0.275007
TCGA-LGG(N=504)	TCGA-FG-6691-01	-543.047	821.063	278.016	1.3505
TCGA-LGG(N=504)	TCGA-DU-6399-01	-800.631	324.256	-476.375	2.26306
TCGA-LGG(N=504)	TCGA-S9-A7IQ-01	-1566.74	-1454.44	-3021.17	0.0565835
TCGA-LGG(N=504)	TCGA-S9-A6WI-01	-1303.15	-1171.95	-2475.1	0.0840643
TCGA-LGG(N=504)	TCGA-DB-A64S-01	-565.868	676.546	110.678	0.978196
TCGA-LGG(N=504)	TCGA-FG-6692-01	-909.681	312.207	-597.474	2.43563
TCGA-LGG(N=504)	TCGA-HW-7489-01	-1223.42	-617.908	-1841.32	0.226509
TCGA-LGG(N=504)	TCGA-HT-A618-01	-653.16	1203.06	549.904	0.713696
TCGA-LGG(N=504)	TCGA-QH-A65S-01	-1102.97	111.876	-991.097	0.485427
TCGA-LGG(N=504)	TCGA-DU-7019-01	-729.716	17.2003	-712.516	0.31034
TCGA-LGG(N=504)	TCGA-DU-A7TJ-01	-921.541	122.865	-798.676	3.86497
TCGA-LGG(N=504)	TCGA-TM-A84H-01	-1561.87	-686.15	-2248.02	0.378512
TCGA-LGG(N=504)	TCGA-S9-A7R8-01	-1059.89	235.595	-824.296	2.33631
TCGA-LGG(N=504)	TCGA-S9-A7R4-01	-406.04	270.768	-135.272	0.650765
TCGA-LGG(N=504)	TCGA-S9-A7J3-01	-1394.19	-335.699	-1729.89	0.238787
TCGA-LGG(N=504)	TCGA-TM-A84L-01	-801.54	305.657	-495.883	0.516015
TCGA-LGG(N=504)	TCGA-E1-A7YH-01	-1297.55	-100.187	-1397.74	0.773996
TCGA-LGG(N=504)	TCGA-P5-A5EV-01	-1215.98	-128.306	-1344.29	0.863938
TCGA-LGG(N=504)	TCGA-DU-A7TD-01	-563.082	938.818	375.736	3.65647
TCGA-LGG(N=504)	TCGA-HW-A5KL-01	-1193.35	-65.3205	-1258.67	0.632268
TCGA-LGG(N=504)	TCGA-RY-A83X-01	-1565.1	-931.711	-2496.81	0.704872
TCGA-LGG(N=504)	TCGA-HT-7687-01	-1198.22	-335.371	-1533.6	1.1375
TCGA-LGG(N=504)	TCGA-WY-A85A-01	-1423.71	-254.332	-1678.04	0.584963
TCGA-LGG(N=504)	TCGA-DB-5281-01	-932.46	-511.567	-1444.03	1.81558
TCGA-LGG(N=504)	TCGA-E1-A7YK-01	-502.202	1128.75	626.544	1.04264
TCGA-LGG(N=504)	TCGA-DU-A5TU-01	-689.916	833.552	143.636	0.739848
TCGA-LGG(N=504)	TCGA-DU-A7TA-01	-786.362	390.784	-395.578	1.74416
TCGA-LGG(N=504)	TCGA-CS-5395-01	-1023.91	-663.746	-1687.65	2.42495
TCGA-LGG(N=504)	TCGA-TQ-A7RR-01	-1089.01	21.6788	-1067.33	0.918386
TCGA-LGG(N=504)	TCGA-HT-A5R5-01	-665.199	558.105	-107.093	0.0840643
TCGA-LGG(N=504)	TCGA-QH-A65V-01	-1309.47	-279.863	-1589.33	0.250962
TCGA-LGG(N=504)	TCGA-S9-A6WP-01	-1198.21	131.138	-1067.07	1.52607
TCGA-LGG(N=504)	TCGA-S9-A6U5-01	-1227.48	339.967	-887.51	0.659925
TCGA-LGG(N=504)	TCGA-E1-A7YO-01	-1472.47	-1041.79	-2514.25	1.87974
TCGA-LGG(N=504)	TCGA-QH-A6X8-01	-1500.91	-516.014	-2016.92	1.1177
TCGA-LGG(N=504)	TCGA-HT-7610-01	-1297.66	-915.822	-2213.48	1
TCGA-LGG(N=504)	TCGA-HT-7875-01	-1545.09	-1153.91	-2698.99	0.286881
TCGA-LGG(N=504)	TCGA-R8-A6MK-01	-1501.09	-524.442	-2025.53	0.536053
TCGA-LGG(N=504)	TCGA-P5-A5F0-01	-1834.34	-1363.81	-3198.15	0.887525
TCGA-LGG(N=504)	TCGA-R8-A73M-01	-1689.17	-904.887	-2594.06	0.163499
TCGA-LGG(N=504)	TCGA-S9-A6TS-01	-1149.4	-53.9864	-1203.38	0.545968
TCGA-LGG(N=504)	TCGA-S9-A6TW-01	-1008.44	-386.498	-1394.94	0.895303
TCGA-LGG(N=504)	TCGA-E1-5303-01	-595.53	933.656	338.126	0.992768
TCGA-LGG(N=504)	TCGA-HT-7606-01	-1476.56	-544.385	-2020.95	4.29724
TCGA-LGG(N=504)	TCGA-DU-6408-01	-1142.56	37.3341	-1105.23	1.55085
TCGA-LGG(N=504)	TCGA-FG-5964-01	-1015.32	373.589	-641.727	1.1375
TCGA-LGG(N=504)	TCGA-DB-A64Q-01	-1556.95	-670.301	-2227.26	0.695994
TCGA-LGG(N=504)	TCGA-S9-A7IZ-01	-1041.83	25.4086	-1016.42	0.565597
TCGA-LGG(N=504)	TCGA-S9-A6WH-01	-1615.9	-789.913	-2405.82	0.443607
TCGA-LGG(N=504)	TCGA-HT-7602-01	-981.145	32.9683	-948.177	0.495695
TCGA-LGG(N=504)	TCGA-DU-A6S8-01	-1565.51	-849.198	-2414.71	0.695994
TCGA-LGG(N=504)	TCGA-HT-7858-01	-818.388	746.053	-72.3346	1.5361
TCGA-LGG(N=504)	TCGA-S9-A6WD-01	-1659.47	-887.425	-2546.9	0.948601
TCGA-LGG(N=504)	TCGA-HT-7860-01	-555.159	620.87	65.7104	1.02857
TCGA-LGG(N=504)	TCGA-DU-7006-01	-402.859	963.051	560.192	3.10099
TCGA-LGG(N=504)	TCGA-DU-7009-01	-1593.08	-1183.81	-2776.89	1.5008
TCGA-LGG(N=504)	TCGA-DU-7010-01	-941.829	-477.094	-1418.92	3.36459
TCGA-LGG(N=504)	TCGA-QH-A6X3-01	-1250.37	-316.426	-1566.8	1.62293
TCGA-LGG(N=504)	TCGA-DU-8164-01	-1586.97	-1150.47	-2737.44	0.956057
TCGA-LGG(N=504)	TCGA-DU-7018-01	-1535.68	-1145.86	-2681.54	1.89142
TCGA-LGG(N=504)	TCGA-RY-A843-01	-1309.55	-412.17	-1721.72	1.43829
TCGA-LGG(N=504)	TCGA-DU-7014-01	-1000.22	-119.302	-1119.52	0.831877
TCGA-LGG(N=504)	TCGA-HT-7693-01	-976.944	551.284	-425.66	0.992768
TCGA-LGG(N=504)	TCGA-FG-A6J3-01	-291.69	1121.75	830.057	1.25096
TCGA-LGG(N=504)	TCGA-HT-8106-01	236.527	2620.48	2857.01	1.41148
TCGA-LGG(N=504)	TCGA-HT-7472-01	-729.137	460.973	-268.164	1.36737
TCGA-LGG(N=504)	TCGA-HT-7855-01	-1309.42	-312.589	-1622	0.389567
TCGA-LGG(N=504)	TCGA-DB-A4XG-01	-1817	-1387.25	-3204.26	2.07379
TCGA-LGG(N=504)	TCGA-HT-A5RC-01	-819.691	190.705	-628.986	2.45678
TCGA-LGG(N=504)	TCGA-VM-A8C8-01	-1065.27	6.62022	-1058.65	0.526069
TCGA-LGG(N=504)	TCGA-HT-7681-01	-1126.9	-310.962	-1437.86	0.367371
TCGA-LGG(N=504)	TCGA-DU-A6S2-01	-1581.22	-1001.18	-2582.4	0.226509
TCGA-LGG(N=504)	TCGA-DU-7309-01	-960.021	-441.209	-1401.23	0.575312
TCGA-LGG(N=504)	TCGA-DB-A4XH-01	-1445.01	-1139.92	-2584.93	0.432959
TCGA-LGG(N=504)	TCGA-HT-7485-01	-1056.13	-159.713	-1215.84	0.298658
TCGA-LGG(N=504)	TCGA-VW-A7QS-01	-1517.67	-863.606	-2381.27	0.863938
TCGA-LGG(N=504)	TCGA-VV-A86M-01	-1149.33	254.717	-894.609	0.790772
TCGA-LGG(N=504)	TCGA-E1-A7YV-01	-1591.01	-970.127	-2561.14	4.36947
TCGA-LGG(N=504)	TCGA-HT-7468-01	-1365.71	-577.194	-1942.9	1.91073
TCGA-LGG(N=504)	TCGA-HT-7677-01	-1372.07	-718.251	-2090.32	1
TCGA-LGG(N=504)	TCGA-DU-A5TY-01	-229.013	1272.43	1043.42	1.92979
TCGA-LGG(N=504)	TCGA-HT-8109-01	-1145.31	-513.667	-1658.98	0.565597
TCGA-LGG(N=504)	TCGA-HT-7479-01	-590.844	350.088	-240.756	0.411426
TCGA-LGG(N=504)	TCGA-DB-5275-01	-1375.66	-326.347	-1702.01	1.47508
TCGA-LGG(N=504)	TCGA-TM-A7C4-01	-1474.36	-1080.94	-2555.3	0.713696
TCGA-LGG(N=504)	TCGA-DH-A7UU-01	-1320.7	-425.795	-1746.49	2.65304
TCGA-LGG(N=504)	TCGA-HT-A4DV-01	-1255.47	-345.071	-1600.54	0.344828
TCGA-LGG(N=504)	TCGA-FG-8186-01	-926.637	372.51	-554.127	1.3505
TCGA-LGG(N=504)	TCGA-FG-A4MT-01	-1368.41	-442.746	-1811.16	1.91456
TCGA-LGG(N=504)	TCGA-E1-5305-01	-1042.69	-206.657	-1249.35	2.13096
TCGA-LGG(N=504)	TCGA-CS-5393-01	-1011.61	295.109	-716.499	0.422233
TCGA-LGG(N=504)	TCGA-DU-6395-01	-1091.12	-75.0844	-1166.2	0.992768
TCGA-LGG(N=504)	TCGA-DB-A64X-01	-1312.5	-463.886	-1776.39	0.189034
TCGA-LGG(N=504)	TCGA-S9-A7IS-01	-1523.29	-466.381	-1989.68	3.57895
TCGA-LGG(N=504)	TCGA-HT-7856-01	-1297.47	-1045.15	-2342.62	0.632268
TCGA-LGG(N=504)	TCGA-QH-A6XA-01	-1127.19	-231.029	-1358.21	0.757023
TCGA-LGG(N=504)	TCGA-P5-A77W-01	-1657.27	-1002.41	-2659.68	0.400538
TCGA-LGG(N=504)	TCGA-CS-4942-01	-755.341	921.649	166.309	1.32193
TCGA-LGG(N=504)	TCGA-CS-6186-01	-1189.78	-292.458	-1482.23	1.4489
TCGA-LGG(N=504)	TCGA-DU-7008-01	-1549.17	-810.135	-2359.31	2.02503
TCGA-LGG(N=504)	TCGA-HT-7688-01	-1446.37	-1063.12	-2509.49	1.14405
TCGA-LGG(N=504)	TCGA-DU-A7T8-01	-700.473	304.512	-395.961	1.32769
TCGA-LGG(N=504)	TCGA-DU-A6S3-01	-1649.51	-1185.85	-2835.36	0.555816
TCGA-LGG(N=504)	TCGA-DB-A64U-01	-1389.29	-690.127	-2079.41	0.632268
TCGA-LGG(N=504)	TCGA-HT-A61C-01	-804.589	323.642	-480.947	4.01877
TCGA-LGG(N=504)	TCGA-TQ-A7RF-01	-1366.24	-220.283	-1586.53	0.454176
TCGA-LGG(N=504)	TCGA-F6-A8O3-01	-1801.32	-1205.13	-3006.45	1.11103
TCGA-LGG(N=504)	TCGA-R8-A6ML-01	-1712.76	-864.72	-2577.48	0.378512
TCGA-LGG(N=504)	TCGA-DU-A5TT-01	-798.412	-71.96	-870.372	1.62761
TCGA-LGG(N=504)	TCGA-QH-A870-01	-1446.85	-591.924	-2038.78	0.111031
TCGA-LGG(N=504)	TCGA-DB-A75O-01	-1017.64	574.576	-443.063	0.214125
TCGA-LGG(N=504)	TCGA-HT-8111-01	-940.299	431.411	-508.888	1.5361
TCGA-LGG(N=504)	TCGA-S9-A7QZ-01	-1696.49	-1232.11	-2928.61	0.847997
TCGA-LGG(N=504)	TCGA-DB-5273-01	-515.425	516.955	1.53016	1.79073
TCGA-LGG(N=504)	TCGA-HT-7470-01	-1108.96	-534.137	-1643.1	0.555816
TCGA-LGG(N=504)	TCGA-FG-A4MY-01	-1239	-316.053	-1555.05	0.454176
TCGA-LGG(N=504)	TCGA-HT-8108-01	-1024.18	558.792	-465.386	1.60881
TCGA-LGG(N=504)	TCGA-DB-A4XE-01	-1403.8	-474.239	-1878.04	2.60407
TCGA-LGG(N=504)	TCGA-HT-A4DS-01	-908.709	757.387	-151.322	1.73985
TCGA-LGG(N=504)	TCGA-DU-8158-01	-334.378	834.583	500.205	1.5008
TCGA-LGG(N=504)	TCGA-HT-7474-01	-1254.77	-744.967	-1999.74	0.475085
TCGA-LGG(N=504)	TCGA-DH-5143-01	-926.578	-34.0869	-960.665	1.01436
TCGA-LGG(N=504)	TCGA-TQ-A7RJ-01	-1128.96	93.8758	-1035.08	1.19535
TCGA-LGG(N=504)	TCGA-S9-A7QY-01	-1586.98	-849.04	-2436.02	0.389567
TCGA-LGG(N=504)	TCGA-DB-A4XA-01	-1039.29	-75.2535	-1114.54	0.378512
TCGA-LGG(N=504)	TCGA-P5-A731-01	-758.774	-169.712	-928.486	1.48027
TCGA-LGG(N=504)	TCGA-E1-A7YE-01	-388.572	966.992	578.419	2.49057
TCGA-LGG(N=504)	TCGA-FG-A710-01	-884.192	609.466	-274.726	2.03914
TCGA-LGG(N=504)	TCGA-HT-8010-01	-1040.49	-481.486	-1521.97	0.0703893
TCGA-LGG(N=504)	TCGA-DU-7299-01	-1195.78	-12.4839	-1208.26	0.214125
TCGA-LGG(N=504)	TCGA-DB-5270-01	-616.831	-75.1637	-691.995	1.05658
TCGA-LGG(N=504)	TCGA-KT-A74X-01	-1532.62	-374.583	-1907.2	1.24489
TCGA-LGG(N=504)	TCGA-DB-A75L-01	-1174.57	-190.535	-1365.1	1.99996
TCGA-LGG(N=504)	TCGA-HT-A616-01	-1238.47	-808.769	-2047.24	0.201634
TCGA-LGG(N=504)	TCGA-HT-A74K-01	-733.288	20.1564	-713.132	0.941106
TCGA-LGG(N=504)	TCGA-WY-A85C-01	-1267.89	-195.398	-1463.28	0.411426
TCGA-LGG(N=504)	TCGA-FG-8188-01	-970.744	-111.79	-1082.53	1.1177
TCGA-LGG(N=504)	TCGA-DU-A6S7-01	-1129.86	161.837	-968.025	1.53102
TCGA-LGG(N=504)	TCGA-DU-7294-01	-1396.94	-796.574	-2193.51	0.895303
TCGA-LGG(N=504)	TCGA-DB-5274-01	-755.019	322.017	-433.002	0.918386
TCGA-LGG(N=504)	TCGA-HT-7604-01	-1228.22	-542.874	-1771.09	2.59929
TCGA-LGG(N=504)	TCGA-TM-A84F-01	-532.755	1320.74	787.99	0.782409
TCGA-LGG(N=504)	TCGA-DB-A64O-01	-804.812	-142.895	-947.707	0.0976108
TCGA-LGG(N=504)	TCGA-HT-7884-01	-1407.09	-839.33	-2246.42	0.367371
TCGA-LGG(N=504)	TCGA-S9-A6WE-01	-1367.24	-544.927	-1912.17	0.0840643
TCGA-LGG(N=504)	TCGA-QH-A6CY-01	-1433.7	-768.8	-2202.5	0.432959
TCGA-LGG(N=504)	TCGA-S9-A6WM-01	-784.472	-315.73	-1100.2	3.16834
TCGA-LGG(N=504)	TCGA-HT-A5RA-01	-656.53	207.664	-448.866	3.72901
TCGA-LGG(N=504)	TCGA-QH-A6CV-01	-834.166	508.253	-325.913	3.5059
TCGA-LGG(N=504)	TCGA-VM-A8CE-01	-1209.34	-556.639	-1765.98	0.765535
TCGA-LGG(N=504)	TCGA-DU-5852-01	-505.817	443.741	-62.0754	3.46209
TCGA-LGG(N=504)	TCGA-P5-A72U-01	79.7528	702.635	782.388	1.14405
TCGA-LGG(N=504)	TCGA-DB-A75K-01	-963.684	210.852	-752.833	1.15056
TCGA-LGG(N=504)	TCGA-DU-6410-01	-1753.08	-1501.42	-3254.5	2.37573
TCGA-LGG(N=504)	TCGA-QH-A65Z-01	-1589.69	-753.078	-2342.76	0.226509
TCGA-LGG(N=504)	TCGA-S9-A7IY-01	-1071.59	350.149	-721.44	0.238787
TCGA-LGG(N=504)	TCGA-P5-A781-01	-1316.9	-663.789	-1980.69	0.505891
TCGA-LGG(N=504)	TCGA-TM-A84G-01	-1789.08	-1251	-3040.08	0.475085
TCGA-LGG(N=504)	TCGA-HW-A5KK-01	-447.676	987.031	539.355	1.07724
TCGA-LGG(N=504)	TCGA-E1-5311-01	-1503.87	-1049.62	-2553.49	1.33342
TCGA-LGG(N=504)	TCGA-FG-7634-01	-365.785	477.724	111.938	2.81352
TCGA-LGG(N=504)	TCGA-DU-5855-01	-896.93	458.894	-438.036	0.545968
TCGA-LGG(N=504)	TCGA-DU-6396-01	-313.015	1506.99	1193.98	1.13093
TCGA-LGG(N=504)	TCGA-FG-7643-01	-987.775	-621.799	-1609.57	0.565597
TCGA-LGG(N=504)	TCGA-TM-A84C-01	-698.826	316.769	-382.057	1.01436
TCGA-LGG(N=504)	TCGA-WY-A85E-01	-1644.01	-833.903	-2477.91	1.18903
TCGA-LGG(N=504)	TCGA-DU-7298-01	-1194.21	-125.92	-1320.13	2.74627
TCGA-LGG(N=504)	TCGA-TM-A84T-01	-1183.53	-125.023	-1308.56	0.464668
TCGA-LGG(N=504)	TCGA-FG-7637-01	-1234.21	-724.859	-1959.07	1.15704
TCGA-LGG(N=504)	TCGA-HT-A5R9-01	-1420.77	-910.689	-2331.46	1.55582
TCGA-LGG(N=504)	TCGA-HT-A614-01	-1279.1	-283.93	-1563.03	0.62293
TCGA-LGG(N=504)	TCGA-QH-A65R-01	-1428.28	-705.192	-2133.47	1.30451
TCGA-LGG(N=504)	TCGA-FG-A60J-01	-1023.82	-47.2115	-1071.04	0.9855
TCGA-LGG(N=504)	TCGA-FG-8189-01	-1503.46	-1492.02	-2995.48	0.0976108
TCGA-LGG(N=504)	TCGA-P5-A5EY-01	-994.708	-329.876	-1324.58	0.238787
TCGA-LGG(N=504)	TCGA-HT-7882-01	1478.71	1959	3437.71	1.92979
TCGA-LGG(N=504)	TCGA-HT-8011-01	-1338.48	-481.063	-1819.55	4.47702
TCGA-LGG(N=504)	TCGA-DU-6394-01	-1410.88	-517.991	-1928.87	0.895303
TCGA-LGG(N=504)	TCGA-WY-A859-01	-1590.42	-1203.8	-2794.22	0.687061
TCGA-LGG(N=504)	TCGA-WY-A85B-01	-921.244	501.211	-420.033	1.66453
TCGA-LGG(N=504)	TCGA-S9-A6UB-01	-1812.4	-1159.07	-2971.46	0.722466
TCGA-LGG(N=504)	TCGA-S9-A6U6-01	-1278.74	-368.812	-1647.55	1.02857
TCGA-LGG(N=504)	TCGA-DU-8168-01	-1778.3	-1053.18	-2831.48	2.80735
TCGA-LGG(N=504)	TCGA-DU-7290-01	-276.806	1154.09	877.281	1.4957
TCGA-LGG(N=504)	TCGA-DU-6407-01	-1152.91	-330.014	-1482.93	1.69153
TCGA-LGG(N=504)	TCGA-HT-7601-01	-182.571	1316.33	1133.76	2.03559
TCGA-LGG(N=504)	TCGA-DU-6403-01	-997.706	380.433	-617.273	3.92598
TCGA-LGG(N=504)	TCGA-DB-A64R-01	-1565.28	-1086.84	-2652.12	0.895303
TCGA-LGG(N=504)	TCGA-E1-A7YQ-01	-45.5485	1318.03	1272.48	3.45545
TCGA-LGG(N=504)	TCGA-DU-6405-01	-1170.47	-13.7337	-1184.21	3.28831
TCGA-LGG(N=504)	TCGA-HW-7487-01	-1548.11	-1003.09	-2551.2	0.0703893
TCGA-LGG(N=504)	TCGA-S9-A7R2-01	-508.52	881.624	373.104	1.07724
TCGA-LGG(N=504)	TCGA-S9-A7J1-01	-1244.83	-464.556	-1709.38	0.575312
TCGA-LGG(N=504)	TCGA-P5-A72X-01	-928.357	-380.897	-1309.25	0.575312
TCGA-LGG(N=504)	TCGA-E1-A7YJ-01	-979.422	612.041	-367.381	2.69156
TCGA-LGG(N=504)	TCGA-HT-7690-01	-471.666	707.849	236.183	2.0496
TCGA-LGG(N=504)	TCGA-HT-8105-01	-1392.45	-509.927	-1902.37	1.42761
TCGA-LGG(N=504)	TCGA-E1-A7YY-01	-1212	-866.596	-2078.6	0.765535
TCGA-LGG(N=504)	TCGA-HT-A619-01	-1689.58	-1066.83	-2756.4	0.62293
TCGA-LGG(N=504)	TCGA-DU-6400-01	-1562.72	-721.859	-2284.58	0.400538
TCGA-LGG(N=504)	TCGA-P5-A737-01	-1461.34	-565.504	-2026.85	1.15704
TCGA-LGG(N=504)	TCGA-RY-A83Y-01	-1351.12	-67.161	-1418.28	0.575312
TCGA-LGG(N=504)	TCGA-HT-8564-01	-936.354	-199.297	-1135.65	2.29275
TCGA-LGG(N=504)	TCGA-HT-7686-01	-525.298	1187.05	661.747	0.903038
TCGA-LGG(N=504)	TCGA-E1-A7YM-01	-1296.54	-372.988	-1669.53	1.59455
TCGA-LGG(N=504)	TCGA-DH-A66F-01	-1465.62	-667.492	-2133.11	0.0840643
TCGA-LGG(N=504)	TCGA-S9-A6UA-01	127.15	1474.81	1601.96	3.16345
TCGA-LGG(N=504)	TCGA-FG-A87N-01	-1467.06	-476.896	-1943.96	3.80323
TCGA-LGG(N=504)	TCGA-VV-A829-01	-1180.08	-22.9441	-1203.03	1.32769
TCGA-LGG(N=504)	TCGA-DH-A66B-01	-816.879	776.141	-40.738	0.903038
TCGA-LGG(N=504)	TCGA-HT-A5R7-01	-1293.75	-630.8	-1924.55	1.35614
TCGA-LGG(N=504)	TCGA-CS-5394-01	-1708.89	-1179.86	-2888.75	1.26303
TCGA-LGG(N=504)	TCGA-DH-A66D-01	-972.653	352.776	-619.877	1.29866
TCGA-LGG(N=504)	TCGA-HT-7877-01	-1418.47	-840.054	-2258.52	0.765535
TCGA-LGG(N=504)	TCGA-DU-6542-01	-850.541	428.305	-422.236	1.35614
TCGA-LGG(N=504)	TCGA-QH-A6CS-01	-718.992	78.9889	-640.003	0.0285692
TCGA-LGG(N=504)	TCGA-E1-A7YU-01	-1313.96	-402.578	-1716.53	0.565597
TCGA-LGG(N=504)	TCGA-W9-A837-01	-1567.48	-1041.27	-2608.75	0.389567
TCGA-LGG(N=504)	TCGA-IK-7675-01	-1348.28	-832.608	-2180.89	1.66453
TCGA-LGG(N=504)	TCGA-DU-7306-01	-897.647	-50.0824	-947.729	0.321928
TCGA-LGG(N=504)	TCGA-QH-A6X9-01	-1397.38	-655.54	-2052.92	1.17632
TCGA-LGG(N=504)	TCGA-S9-A6U0-01	-1.17732	1105.77	1104.59	3.05311
TCGA-LGG(N=504)	TCGA-HT-7611-01	-860.686	118.195	-742.491	0.555816
TCGA-LGG(N=504)	TCGA-S9-A6TY-01	-1834.08	-1363.8	-3197.88	1.33342
TCGA-LGG(N=504)	TCGA-DU-A7TB-01	-1338.93	-747.107	-2086.04	0.516015
TCGA-LGG(N=504)	TCGA-IK-8125-01	-1279.44	-595.998	-1875.44	1.15056
TCGA-LGG(N=504)	TCGA-WH-A86K-01	-1155.45	-175.924	-1331.37	0.432959
TCGA-LGG(N=504)	TCGA-DH-5141-01	-1155.09	-387.38	-1542.47	0.201634
TCGA-LGG(N=504)	TCGA-FG-A60L-01	-788.69	535.794	-252.895	0.263034
TCGA-LGG(N=504)	TCGA-DB-5280-01	-1075.34	-507.732	-1583.07	0.31034
TCGA-LGG(N=504)	TCGA-S9-A7IX-01	-533.233	450.996	-82.2367	2.68032
TCGA-LGG(N=504)	TCGA-FG-5965-01	-997.47	188.921	-808.549	1.76549
TCGA-LGG(N=504)	TCGA-P5-A5F6-01	-805.306	-383.908	-1189.21	1.35614
TCGA-LGG(N=504)	TCGA-DU-7007-01	-191.444	626.393	434.95	0.831877
TCGA-LGG(N=504)	TCGA-HW-7490-01	-942.177	76.3245	-865.853	0.286881
TCGA-LGG(N=504)	TCGA-CS-6188-01	-677.041	358.506	-318.535	2.69824
TCGA-LGG(N=504)	TCGA-CS-6668-01	-1839	-1125.05	-2964.05	1.05658
TCGA-LGG(N=504)	TCGA-DU-8165-01	-229.43	647.377	417.947	4.52605
TCGA-LGG(N=504)	TCGA-HT-7692-01	-1404.14	-440.745	-1844.89	1.67356
TCGA-LGG(N=504)	TCGA-TQ-A7RM-01	-1592.85	-1234.34	-2827.19	4.12845
TCGA-LGG(N=504)	TCGA-DU-8161-01	-266.043	1021.4	755.354	1.9855
TCGA-LGG(N=504)	TCGA-P5-A736-01	-473.57	886.725	413.154	0.422233
TCGA-LGG(N=504)	TCGA-DU-6401-01	-728.371	-53.6847	-782.056	0.400538
TCGA-LGG(N=504)	TCGA-HT-A74H-01	-413.476	377.145	-36.3301	0.0703893
TCGA-LGG(N=504)	TCGA-TQ-A7RV-01	-1466.48	-637.086	-2103.57	0.948601
TCGA-LGG(N=504)	TCGA-HT-7483-01	-944.407	-556.912	-1501.32	1.88753
TCGA-LGG(N=504)	TCGA-HT-7620-01	-1322.83	-278.146	-1600.97	0.739848
TCGA-LGG(N=504)	TCGA-HT-7480-01	-1491.54	-992.283	-2483.82	0.555816
TCGA-LGG(N=504)	TCGA-S9-A7J0-01	-1746.84	-772.212	-2519.05	4.95609
TCGA-LGG(N=504)	TCGA-TM-A84Q-01	-860.347	470.571	-389.776	0.713696
TCGA-LGG(N=504)	TCGA-RY-A847-01	-975.291	107.004	-868.287	0.613532
TCGA-LGG(N=504)	TCGA-TQ-A7RQ-01	-1765.76	-1393.08	-3158.84	0.367371
TCGA-LGG(N=504)	TCGA-TQ-A7RW-01	-781.513	677.381	-104.132	1.68706
TCGA-LGG(N=504)	TCGA-FG-8191-01	-852.589	242.45	-610.14	0.0840643
TCGA-LGG(N=504)	TCGA-E1-A7YW-01	-1240.34	-101.763	-1342.1	1.37295
TCGA-LGG(N=504)	TCGA-DB-5278-01	-1132.45	-659.891	-1792.34	0.495695
TCGA-LGG(N=504)	TCGA-E1-A7YS-01	-1895.99	-1039.9	-2935.89	2.43832
TCGA-LGG(N=504)	TCGA-HT-7695-01	-1377.8	-1015.32	-2393.12	0.545968
TCGA-LGG(N=504)	TCGA-DU-7012-01	383.216	1621.77	2004.99	1.53102
TCGA-LGG(N=504)	TCGA-HT-7879-01	-971.597	-92.6455	-1064.24	0.687061
TCGA-LGG(N=504)	TCGA-DU-A7TC-01	-1471.97	-789.286	-2261.25	1.09085
TCGA-LGG(N=504)	TCGA-HT-7680-01	-472.291	574.671	102.38	0.0143553
TCGA-LGG(N=504)	TCGA-DB-A4X9-01	-1467.33	-458.306	-1925.63	0.948601
TCGA-LGG(N=504)	TCGA-TQ-A7RI-01	-1424.33	-377.729	-1802.05	0.400538
TCGA-LGG(N=504)	TCGA-TM-A7CA-01	-1530.43	-706.265	-2236.69	1.15704
TCGA-LGG(N=504)	TCGA-QH-A86X-01	-1524.84	-697.896	-2222.74	0.887525
TCGA-LGG(N=504)	TCGA-DU-A76R-01	-1085.82	-685.078	-1770.9	0.516015
TCGA-LGG(N=504)	TCGA-DH-5144-01	-1544.02	-704.198	-2248.22	0.505891
TCGA-LGG(N=504)	TCGA-E1-A7Z2-01	-1353.6	-905.865	-2259.46	1.66453
TCGA-LGG(N=504)	TCGA-DU-A5TP-01	-731.531	1256.51	524.983	0.584963
TCGA-LGG(N=504)	TCGA-FG-8187-01	-1127.77	-348.126	-1475.89	0.594549
TCGA-LGG(N=504)	TCGA-E1-5304-01	-1912.77	-1280.68	-3193.45	3.93645
TCGA-LGG(N=504)	TCGA-CS-4943-01	-1106.14	-162.515	-1268.65	3.78133
TCGA-LGG(N=504)	TCGA-DH-5140-01	-1082.71	-605.353	-1688.06	3.11602
TCGA-LGG(N=504)	TCGA-TM-A7CF-01	-1579.09	-1028.07	-2607.16	0.536053
TCGA-LGG(N=504)	TCGA-DH-A7US-01	-1441.46	-544.793	-1986.25	1.09761
TCGA-LGG(N=504)	TCGA-HT-A61B-01	-556.02	1209.09	653.073	3.07214
TCGA-LGG(N=504)	TCGA-E1-A7Z6-01	-1144.79	-245.903	-1390.7	0.0703893
TCGA-LGG(N=504)	TCGA-HT-7857-01	685.529	2128.89	2814.42	2.31907
TCGA-LGG(N=504)	TCGA-E1-5319-01	-1058.56	-270.868	-1329.43	0.0976108
TCGA-LGG(N=504)	TCGA-DU-A5TS-01	-1222.27	-172.284	-1394.56	1.07724
TCGA-LGG(N=504)	TCGA-DU-6392-01	-559.322	214.983	-344.338	2.89921
TCGA-LGG(N=504)	TCGA-QH-A6CU-01	-909.914	95.6301	-814.284	0.0840643
TCGA-LGG(N=504)	TCGA-DU-6404-01	-919.542	-361.05	-1280.59	2.29863
TCGA-LGG(N=504)	TCGA-VW-A8FI-01	-1029.95	323.25	-706.696	3.57043
TCGA-LGG(N=504)	TCGA-HT-A74L-01	-1298.28	-204.732	-1503.02	1.23266
TCGA-LGG(N=504)	TCGA-P5-A5EZ-01	-942.707	238.773	-703.933	1.60881
TCGA-LGG(N=504)	TCGA-S9-A89Z-01	-577.355	758.267	180.912	1.80323
TCGA-LGG(N=504)	TCGA-S9-A6TZ-01	-922.66	25.2724	-897.387	0.0703893
TCGA-LGG(N=504)	TCGA-FG-5963-01	-416.837	1079.3	662.463	2.24796
TCGA-LGG(N=504)	TCGA-HT-A61A-01	-1287.98	-976.871	-2264.85	0.321928
TCGA-LGG(N=504)	TCGA-S9-A89V-01	-967.985	-3.02397	-971.009	0.516015
TCGA-LGG(N=504)	TCGA-DB-A64W-01	-1885.99	-1655.92	-3541.91	3.54846
TCGA-LGG(N=504)	TCGA-FG-A4MX-01	-1411.26	-230.862	-1642.12	0.669027
TCGA-LGG(N=504)	TCGA-P5-A72Z-01	-1713.87	-1077.45	-2791.32	2.26306
TCGA-LGG(N=504)	TCGA-HT-8114-01	-436.834	783.564	346.73	1.33342
TCGA-LGG(N=504)	TCGA-HT-7881-01	-1542.71	-1229.19	-2771.91	0.263034
TCGA-LGG(N=504)	TCGA-CS-4944-01	-881.426	120.198	-761.228	0.0703893
TCGA-LGG(N=504)	TCGA-S9-A7QX-01	-1303.57	144.083	-1159.49	1.15704
TCGA-LGG(N=504)	TCGA-DU-A7TG-01	-1021.57	-502.198	-1523.77	0.263034
TCGA-LGG(N=504)	TCGA-DU-5874-01	-1614.83	-1112.37	-2727.21	2.07035
TCGA-LGG(N=504)	TCGA-TQ-A8XE-01	-1431.28	-329.997	-1761.28	0.815575
TCGA-LGG(N=504)	TCGA-DU-7300-01	-994.324	-419.921	-1414.25	1.45943
TCGA-LGG(N=504)	TCGA-HT-7694-01	-1506.7	-1157.97	-2664.67	0.713696
TCGA-LGG(N=504)	TCGA-HT-7471-01	-759.994	366.032	-393.963	2.65992
TCGA-LGG(N=504)	TCGA-DB-A4XD-01	-1335.35	-463.954	-1799.31	1.1375
TCGA-LGG(N=504)	TCGA-TQ-A7RK-01	-1526.98	-663.795	-2190.78	2.21409
TCGA-LGG(N=504)	TCGA-HT-7475-01	-1621.4	-1057.75	-2679.16	1.43296
TCGA-LGG(N=504)	TCGA-TQ-A7RO-01	-1570.67	-760.595	-2331.27	0.516015
TCGA-LGG(N=504)	TCGA-HT-7902-01	-1265.03	-384.762	-1649.79	0.650765
TCGA-LGG(N=504)	TCGA-FG-A711-01	-1585.52	-476.669	-2062.18	1.15704
TCGA-LGG(N=504)	TCGA-DB-5276-01	-474.055	525.542	51.4873	0.344828
TCGA-LGG(N=504)	TCGA-P5-A730-01	-1231.17	-708.83	-1940	1.35614
TCGA-LGG(N=504)	TCGA-E1-A7YD-01	-1162.81	-283.463	-1446.27	4.41213
TCGA-LGG(N=504)	TCGA-HT-A74O-01	-642.548	934.666	292.118	1.44355
TCGA-LGG(N=504)	TCGA-HT-8015-01	-764.146	-123.603	-887.749	1.33914
TCGA-LGG(N=504)	TCGA-HT-A74J-01	-1342.88	-198.889	-1541.77	0.895303
TCGA-LGG(N=504)	TCGA-DH-A669-01	-1228.15	-51.3728	-1279.52	3.73446
TCGA-LGG(N=504)	TCGA-HT-A617-01	-310.84	737.747	426.907	0.782409
TCGA-LGG(N=504)	TCGA-HT-7605-01	-1241.23	-782.469	-2023.7	0.298658
TCGA-LGG(N=504)	TCGA-S9-A6WO-01	-1175.21	277.546	-897.663	1
TCGA-LGG(N=504)	TCGA-QH-A6CX-01	-801.704	348.845	-452.859	0.298658
TCGA-LGG(N=504)	TCGA-P5-A5F4-01	-1438.78	-1012	-2450.78	1.07039
TCGA-LGG(N=504)	TCGA-DU-A76K-01	-1282.95	-1229.83	-2512.78	1.18269
TCGA-LGG(N=504)	TCGA-VM-A8CH-01	-1010.84	239.491	-771.352	0.823749
TCGA-LGG(N=504)	TCGA-HT-7609-01	-1081.64	150.68	-930.962	0.298658
TCGA-LGG(N=504)	TCGA-QH-A6X4-01	-1750.12	-689.67	-2439.79	0.505891
TCGA-LGG(N=504)	TCGA-DH-A7UV-01	-1188.01	-9.19775	-1197.2	0.475085
TCGA-LGG(N=504)	TCGA-TM-A7C3-01	-1135.49	-637.62	-1773.11	2.35896
TCGA-LGG(N=504)	TCGA-S9-A6WG-01	74.0663	778.554	852.62	2.54099
TCGA-LGG(N=504)	TCGA-FG-6690-01	-978.949	254.485	-724.465	0.748461
TCGA-LGG(N=504)	TCGA-DU-8167-01	-576.994	407.565	-169.429	0.879706
TCGA-LGG(N=504)	TCGA-QH-A65X-01	-1056.82	-141.955	-1198.78	1.46989
TCGA-LGG(N=504)	TCGA-P5-A780-01	-848.954	20.5793	-828.375	0.847997
TCGA-LGG(N=504)	TCGA-E1-5302-01	-789.109	450.245	-338.864	2.10434
TCGA-LGG(N=504)	TCGA-HW-A5KJ-01	-1569.22	-789.616	-2358.84	1.22033
TCGA-LGG(N=504)	TCGA-R8-A6MO-01	-1339.02	-171.221	-1510.24	0.695994
TCGA-LGG(N=504)	TCGA-FG-7636-01	-1365.76	-301.313	-1667.08	0.485427
TCGA-LGG(N=504)	TCGA-CS-6290-01	-538.304	1186.77	648.467	0.454176
TCGA-LGG(N=504)	TCGA-DU-5847-01	-477.342	858.433	381.091	3.00897
TCGA-LGG(N=504)	TCGA-DU-6406-01	-966.952	122.692	-844.261	3.6679
TCGA-LGG(N=504)	TCGA-TM-A84B-01	-1082.49	-762.811	-1845.31	2.26607
TCGA-LGG(N=504)	TCGA-DU-A76O-01	-1012.77	728.069	-284.706	1.38405
TCGA-CESC(N=291)	TCGA-EK-A2RE-01	-1522.98	-343.864	-1866.84	4.92929
TCGA-CESC(N=291)	TCGA-IR-A3L7-01	-1484.85	-426.327	-1911.18	4.92175
TCGA-CESC(N=291)	TCGA-Q1-A73Q-01	-1550.9	3.89233	-1547.01	4.9411
TCGA-CESC(N=291)	TCGA-C5-A1MF-01	-770.006	1244.33	474.322	2.37016
TCGA-CESC(N=291)	TCGA-ZJ-A8QQ-01	-1697.16	386.734	-1310.43	4.35824
TCGA-CESC(N=291)	TCGA-EX-A3L1-01	-767.289	1014.01	246.718	4.3688
TCGA-CESC(N=291)	TCGA-JW-A5VI-01	-689.794	899.629	209.835	4.03295
TCGA-CESC(N=291)	TCGA-EA-A1QT-01	-1261.89	420.44	-841.451	4.71312
TCGA-CESC(N=291)	TCGA-UC-A7PG-01	-1060.12	216.263	-843.853	4.21024
TCGA-CESC(N=291)	TCGA-EA-A97N-01	-588.605	190.074	-398.532	4.59098
TCGA-CESC(N=291)	TCGA-EA-A3QD-01	35.2911	2484.76	2520.05	4.48217
TCGA-CESC(N=291)	TCGA-C5-A1ME-01	-1286.52	916.462	-370.058	2.15704
TCGA-CESC(N=291)	TCGA-C5-A8YR-01	-929.255	1438.31	509.055	4.46403
TCGA-CESC(N=291)	TCGA-FU-A40J-01	-1076.58	820.815	-255.762	3.99007
TCGA-CESC(N=291)	TCGA-VS-A9V5-01	-1552.95	-211.475	-1764.42	4.32981
TCGA-CESC(N=291)	TCGA-MY-A913-01	-1138.26	992.637	-145.62	5.23304
TCGA-CESC(N=291)	TCGA-VS-A8Q9-01	-1821.98	230.217	-1591.77	4.99996
TCGA-CESC(N=291)	TCGA-DS-A0VL-01	-1355.13	856.393	-498.737	4.60584
TCGA-CESC(N=291)	TCGA-VS-A9UU-01	-1784.87	101.49	-1683.38	3.71921
TCGA-CESC(N=291)	TCGA-VS-A9U6-01	-1005.99	881.638	-124.354	4.72467
TCGA-CESC(N=291)	TCGA-C5-A2LX-01	-479.113	2138.72	1659.6	4.04355
TCGA-CESC(N=291)	TCGA-C5-A1M8-01	-1405.05	-56.0664	-1461.11	4.669
TCGA-CESC(N=291)	TCGA-C5-A7CJ-01	-174.659	1432.72	1258.06	4.68149
TCGA-CESC(N=291)	TCGA-GH-A9DA-01	-979.576	909.577	-69.9995	5.52759
TCGA-CESC(N=291)	TCGA-EA-A5O9-01	-1577.55	640.768	-936.781	5.34764
TCGA-CESC(N=291)	TCGA-Q1-A73P-01	-1289.11	724.94	-564.167	3.46336
TCGA-CESC(N=291)	TCGA-C5-A8XK-01	-1503	412.877	-1090.13	5.70156
TCGA-CESC(N=291)	TCGA-C5-A907-01	-1227.15	914.887	-312.266	4.62176
TCGA-CESC(N=291)	TCGA-VS-A9UD-01	-1140.05	2208.45	1068.4	3.29864
TCGA-CESC(N=291)	TCGA-C5-A7CM-01	-1201.51	-219.086	-1420.6	4.56319
TCGA-CESC(N=291)	TCGA-VS-A9V2-01	-1032.61	1360.34	327.721	4.55525
TCGA-CESC(N=291)	TCGA-VS-A94Y-01	-946.575	538.174	-408.401	4.15053
TCGA-CESC(N=291)	TCGA-C5-A8ZZ-01	-56.5315	-238.469	-295	5.10976
TCGA-CESC(N=291)	TCGA-VS-A9UJ-01	-1687.89	-1031.09	-2718.99	4.64672
TCGA-CESC(N=291)	TCGA-Q1-A6DT-01	-1438.66	8.05983	-1430.6	3.98642
TCGA-CESC(N=291)	TCGA-VS-A9UQ-01	-1052.11	-20.0439	-1072.15	4.67861
TCGA-CESC(N=291)	TCGA-VS-A8EG-01	-1913.25	172.36	-1740.89	5.28388
TCGA-CESC(N=291)	TCGA-EX-A69L-01	-551.002	2017.12	1466.11	4.8856
TCGA-CESC(N=291)	TCGA-Q1-A73O-01	-1081.46	917.19	-164.268	5.32013
TCGA-CESC(N=291)	TCGA-VS-A8QC-01	-762.978	368.519	-394.459	4.93974
TCGA-CESC(N=291)	TCGA-EA-A5ZE-01	-276.136	1479.45	1203.31	4.61821
TCGA-CESC(N=291)	TCGA-JX-A5QV-01	-1507.15	882.868	-624.284	3.99007
TCGA-CESC(N=291)	TCGA-EK-A2GZ-01	-1620.25	509.482	-1110.77	4.13015
TCGA-CESC(N=291)	TCGA-EK-A2R9-01	-282.64	1256.54	973.897	4.46594
TCGA-CESC(N=291)	TCGA-IR-A3LL-01	-766.499	2067.88	1301.38	4.25853
TCGA-CESC(N=291)	TCGA-C5-A1M5-01	-1090.05	1214.64	124.596	4.74526
TCGA-CESC(N=291)	TCGA-C5-A7X8-01	-89.9138	677.935	588.021	4.35053
TCGA-CESC(N=291)	TCGA-EA-A3HS-01	-1065.6	657.89	-407.713	4.58072
TCGA-CESC(N=291)	TCGA-IR-A3LH-01	358.659	2521.04	2879.69	4.2555
TCGA-CESC(N=291)	TCGA-C5-A1M9-01	-1587.45	138.343	-1449.11	5.22262
TCGA-CESC(N=291)	TCGA-DG-A2KJ-01	-807.126	1669.44	862.315	0.594549
TCGA-CESC(N=291)	TCGA-Q1-A5R3-01	-1421.86	1123.08	-298.787	0.895303
TCGA-CESC(N=291)	TCGA-HG-A2PA-01	-910.385	836.404	-73.9811	3.10435
TCGA-CESC(N=291)	TCGA-EA-A50E-01	37.3904	764.807	802.197	4.7996
TCGA-CESC(N=291)	TCGA-EA-A556-01	-454.459	-352.174	-806.632	4.1227
TCGA-CESC(N=291)	TCGA-VS-A9V3-01	-1208.94	1029.1	-179.836	4.91411
TCGA-CESC(N=291)	TCGA-VS-A9UH-01	64.074	2206.49	2270.57	4.74526
TCGA-CESC(N=291)	TCGA-JX-A3PZ-01	-557.764	1356.84	799.08	4.02506
TCGA-CESC(N=291)	TCGA-C5-A1MP-01	55.6959	1826.16	1881.86	4.30379
TCGA-CESC(N=291)	TCGA-MU-A5YI-01	52.0379	953.544	1005.58	3.56685
TCGA-CESC(N=291)	TCGA-VS-A8QA-01	-2226.49	332.894	-1893.6	5.61883
TCGA-CESC(N=291)	TCGA-FU-A5XV-01	-1423.43	371.483	-1051.94	4.02591
TCGA-CESC(N=291)	TCGA-EX-A8YF-01	-1196.85	1381.18	184.325	4.63347
TCGA-CESC(N=291)	TCGA-ZJ-A8QR-01	-1648.71	486.914	-1161.8	4.7835
TCGA-CESC(N=291)	TCGA-IR-A3LB-01	-209.478	349.392	139.914	3.49187
TCGA-CESC(N=291)	TCGA-EK-A2PI-01	-1039.22	-351.498	-1390.72	5.08112
TCGA-CESC(N=291)	TCGA-HM-A6W2-01	-527.509	198.711	-328.798	4.5765
TCGA-CESC(N=291)	TCGA-EK-A2IR-01	-1826.37	-966.418	-2792.79	2.79699
TCGA-CESC(N=291)	TCGA-IR-A3LF-01	-1158.65	513.608	-645.039	5.05919
TCGA-CESC(N=291)	TCGA-HM-A4S6-01	-504.317	1496.91	992.59	4.96529
TCGA-CESC(N=291)	TCGA-VS-A8QF-01	-934.939	1023.9	88.9564	4.00902
TCGA-CESC(N=291)	TCGA-VS-AA62-01	-687.525	1896.4	1208.88	4.79806
TCGA-CESC(N=291)	TCGA-C5-A7UE-01	-1731.52	353.97	-1377.55	3.43566
TCGA-CESC(N=291)	TCGA-DS-A5RQ-01	-1125.5	1029.75	-95.7496	4.20863
TCGA-CESC(N=291)	TCGA-BI-A20A-01	-839.503	1455.08	615.573	5.01256
TCGA-CESC(N=291)	TCGA-EA-A3HU-01	-754.784	2211.39	1456.61	5.09509
TCGA-CESC(N=291)	TCGA-EK-A2RM-01	-576.315	46.5814	-529.734	4.16346
TCGA-CESC(N=291)	TCGA-DG-A2KK-01	-1427.08	575.518	-851.558	5.10267
TCGA-CESC(N=291)	TCGA-C5-A1MI-01	-1064.89	606.153	-458.735	5.0206
TCGA-CESC(N=291)	TCGA-JW-A852-01	-1579.29	706.207	-873.085	2.77817
TCGA-CESC(N=291)	TCGA-EK-A2RA-01	-1552.22	1539.57	-12.6466	6.17449
TCGA-CESC(N=291)	TCGA-EK-A2RB-01	-1577.86	446.399	-1131.46	4.58733
TCGA-CESC(N=291)	TCGA-C5-A1MJ-01	-123.09	510.912	387.822	4.81609
TCGA-CESC(N=291)	TCGA-MY-A5BE-01	-146.89	3059.32	2912.43	4.31328
TCGA-CESC(N=291)	TCGA-C5-A1BE-01	-1193.09	463.661	-729.433	3.87876
TCGA-CESC(N=291)	TCGA-LP-A7HU-01	-864.89	1133.6	268.711	4.36947
TCGA-CESC(N=291)	TCGA-2W-A8YY-01	-1232.21	229.95	-1002.26	4.58197
TCGA-CESC(N=291)	TCGA-EA-A411-01	-125.552	565.167	439.614	4.19294
TCGA-CESC(N=291)	TCGA-C5-A1MN-01	-1590.53	220.921	-1369.6	3.66218
TCGA-CESC(N=291)	TCGA-C5-A2M2-01	-2048.18	-159.978	-2208.16	4.98456
TCGA-CESC(N=291)	TCGA-EK-A2PK-01	-537.485	1961.94	1424.45	4.07298
TCGA-CESC(N=291)	TCGA-EA-A410-01	-504.114	196.24	-307.874	5.00132
TCGA-CESC(N=291)	TCGA-VS-A952-01	-1929.25	-117.532	-2046.78	4.38127
TCGA-CESC(N=291)	TCGA-EK-A2IP-01	-1654.08	391.658	-1262.43	3.94486
TCGA-CESC(N=291)	TCGA-EK-A2PG-01	-2160.55	31.4187	-2129.13	5.20161
TCGA-CESC(N=291)	TCGA-FU-A3YQ-01	-313.107	1700.05	1386.94	4.00451
TCGA-CESC(N=291)	TCGA-DS-A1OB-01	-992.151	702.749	-289.402	5.35047
TCGA-CESC(N=291)	TCGA-VS-A959-01	-1052.2	1048.54	-3.66532	4.93355
TCGA-CESC(N=291)	TCGA-EK-A2R7-01	-1136.7	994.899	-141.799	5.25514
TCGA-CESC(N=291)	TCGA-JW-A5VJ-01	-1468.14	231.574	-1236.56	4.5789
TCGA-CESC(N=291)	TCGA-C5-A7UH-01	-1019.84	553.328	-466.517	5.29498
TCGA-CESC(N=291)	TCGA-MA-AA3Z-01	-1734.42	1143.9	-590.525	4.4731
TCGA-CESC(N=291)	TCGA-VS-A9UR-01	-1894.3	-222.979	-2117.28	5.81326
TCGA-CESC(N=291)	TCGA-EK-A3GN-01	-2111.08	-487.08	-2598.16	5.71696
TCGA-CESC(N=291)	TCGA-DS-A3LQ-01	-351.548	532.614	181.067	3.62999
TCGA-CESC(N=291)	TCGA-ZJ-AAXU-01	-1143.43	1419.47	276.045	4.60526
TCGA-CESC(N=291)	TCGA-VS-A9UY-01	-1243.72	854.35	-389.367	5.32335
TCGA-CESC(N=291)	TCGA-ZJ-AAXA-01	-1140.04	-25.4387	-1165.48	5.15221
TCGA-CESC(N=291)	TCGA-EK-A2RO-01	-456.755	271.443	-185.311	4.37994
TCGA-CESC(N=291)	TCGA-DS-A0VM-01	-749.208	666.469	-82.7393	4.2502
TCGA-CESC(N=291)	TCGA-EX-A1H5-01	-1471.4	57.7239	-1413.68	5.45152
TCGA-CESC(N=291)	TCGA-FU-A3EO-01	-994.397	855.817	-138.579	1.76549
TCGA-CESC(N=291)	TCGA-EK-A2RK-01	-1361.01	1097.36	-263.645	4.15222
TCGA-CESC(N=291)	TCGA-C5-A1BL-01	-1432.87	1179.79	-253.085	4.33561
TCGA-CESC(N=291)	TCGA-Q1-A73S-01	-1526.8	-610.307	-2137.1	4.64614
TCGA-CESC(N=291)	TCGA-PN-A8MA-01	-824.648	574.236	-250.412	5.14162
TCGA-CESC(N=291)	TCGA-DS-A7WF-01	-1103.84	-4.87213	-1108.72	4.60411
TCGA-CESC(N=291)	TCGA-C5-A7X3-01	-554.084	1222.28	668.194	3.42895
TCGA-CESC(N=291)	TCGA-HM-A3JK-01	362.736	1027.34	1390.07	3.76343
TCGA-CESC(N=291)	TCGA-VS-A9V1-01	-1843.67	366.005	-1477.67	4.10772
TCGA-CESC(N=291)	TCGA-FU-A3HZ-01	-1206.52	157.02	-1049.5	4.05399
TCGA-CESC(N=291)	TCGA-EA-A78R-01	-500.274	1020.99	520.717	3.93831
TCGA-CESC(N=291)	TCGA-JW-A5VG-01	-1421.88	1129.44	-292.437	5.62265
TCGA-CESC(N=291)	TCGA-VS-A9UV-01	-1697.44	123.119	-1574.32	4.99182
TCGA-CESC(N=291)	TCGA-C5-A8YT-01	-170.929	278.607	107.679	4.7393
TCGA-CESC(N=291)	TCGA-ZX-AA5X-01	276.045	1404.75	1680.8	3.96254
TCGA-CESC(N=291)	TCGA-VS-A958-01	-959.176	2190.7	1231.53	5.42328
TCGA-CESC(N=291)	TCGA-VS-A8EL-01	-572.672	1941.97	1369.3	3.80015
TCGA-CESC(N=291)	TCGA-C5-A2LZ-01	-1642.69	910.337	-732.357	4.87922
TCGA-CESC(N=291)	TCGA-VS-A950-01	-1164.93	279.867	-885.065	5.34734
TCGA-CESC(N=291)	TCGA-IR-A3LK-01	-1514.96	918.125	-596.834	5.1457
TCGA-CESC(N=291)	TCGA-DS-A1OC-01	-1303.25	1029.67	-273.578	4.3533
TCGA-CESC(N=291)	TCGA-C5-A3HE-01	-924.327	1573.83	649.504	4.92311
TCGA-CESC(N=291)	TCGA-MA-AA3W-01	-1044.84	2155.5	1110.66	5.13336
TCGA-CESC(N=291)	TCGA-VS-A9UL-01	-2023.37	-1214.69	-3238.06	5.38852
TCGA-CESC(N=291)	TCGA-VS-A9UO-01	-2561.18	-97.2301	-2658.41	4.25247
TCGA-CESC(N=291)	TCGA-C5-A8XJ-01	-541.531	365.174	-176.357	5.64529
TCGA-CESC(N=291)	TCGA-C5-A7CL-01	-956.412	476.159	-480.253	5.39233
TCGA-CESC(N=291)	TCGA-FU-A3NI-01	-865.626	532.816	-332.81	4.9411
TCGA-CESC(N=291)	TCGA-EA-A439-01	-249.462	94.3288	-155.133	5.65617
TCGA-CESC(N=291)	TCGA-VS-A9V0-01	-1789.38	-608.547	-2397.93	5.42524
TCGA-CESC(N=291)	TCGA-EK-A3GK-01	-2105.08	433.494	-1671.59	4.43759
TCGA-CESC(N=291)	TCGA-C5-A7CG-01	-632.412	2565.07	1932.66	3.88556
TCGA-CESC(N=291)	TCGA-C5-A1BI-01	-518.498	1574.37	1055.87	4.64556
TCGA-CESC(N=291)	TCGA-HM-A3JJ-01	-244.013	1054.73	810.721	4.78871
TCGA-CESC(N=291)	TCGA-C5-A7UI-01	-847.22	1571.29	724.066	2.75487
TCGA-CESC(N=291)	TCGA-EK-A2R8-01	-1220.68	441.456	-779.228	5.191
TCGA-CESC(N=291)	TCGA-VS-A9UP-01	-1611.6	-1163.99	-2775.58	6.12993
TCGA-CESC(N=291)	TCGA-C5-A1BF-01	-547.207	1004	456.797	4.86396
TCGA-CESC(N=291)	TCGA-EX-A69M-01	-1255.75	1567.81	312.06	3.35475
TCGA-CESC(N=291)	TCGA-EA-A5ZD-01	-684.162	1326.33	642.163	4.60287
TCGA-CESC(N=291)	TCGA-JX-A3Q0-01	-1162.28	1303.4	141.119	4.0934
TCGA-CESC(N=291)	TCGA-BI-A0VS-01	-735.876	774.362	38.4866	5.02108
TCGA-CESC(N=291)	TCGA-VS-A8EJ-01	-1446.09	202.732	-1243.36	3.51977
TCGA-CESC(N=291)	TCGA-DR-A0ZL-01	-1971.16	12.3673	-1958.8	4.03125
TCGA-CESC(N=291)	TCGA-MA-AA41-01	-1539.12	499.985	-1039.14	5.20472
TCGA-CESC(N=291)	TCGA-EA-A3HQ-01	-646.486	1280.9	634.419	5.1457
TCGA-CESC(N=291)	TCGA-LP-A5U2-01	-1506.67	330.921	-1175.75	4.07891
TCGA-CESC(N=291)	TCGA-EA-A43B-01	-746.963	1385.96	638.998	4.41824
TCGA-CESC(N=291)	TCGA-C5-A3HD-01	-2201.36	-244.071	-2445.43	6.05248
TCGA-CESC(N=291)	TCGA-IR-A3LI-01	-2523.87	-445.914	-2969.79	4.36109
TCGA-CESC(N=291)	TCGA-VS-A8EI-01	-949.9	1112.88	162.977	3.84998
TCGA-CESC(N=291)	TCGA-EA-A4BA-01	-860.554	-820.662	-1681.22	4.32193
TCGA-CESC(N=291)	TCGA-C5-A3HL-01	-1499.44	267.146	-1232.3	5.06268
TCGA-CESC(N=291)	TCGA-EA-A3Y4-01	-705.704	2064.68	1358.98	3.8166
TCGA-CESC(N=291)	TCGA-UC-A7PF-01	-567.015	1815.38	1248.36	4.21649
TCGA-CESC(N=291)	TCGA-VS-A9UB-01	-1116.21	2129.28	1013.07	4.7495
TCGA-CESC(N=291)	TCGA-UC-A7PI-01	-1866.34	-108.504	-1974.84	4.28471
TCGA-CESC(N=291)	TCGA-DG-A2KL-01	147.509	968.013	1115.52	4.78505
TCGA-CESC(N=291)	TCGA-JW-AAVH-01	-1911.82	-4.126	-1915.95	5.35261
TCGA-CESC(N=291)	TCGA-MY-A5BF-01	-1238.37	1270.98	32.6136	4.2288
TCGA-CESC(N=291)	TCGA-Q1-A5R1-01	-1649.26	246.545	-1402.71	3.74205
TCGA-CESC(N=291)	TCGA-FU-A57G-01	84.1738	-107.78	-23.6058	3.44628
TCGA-CESC(N=291)	TCGA-C5-A1BQ-01	-1052.05	1338.65	286.605	4.72736
TCGA-CESC(N=291)	TCGA-EK-A2PL-01	-1707.95	384.829	-1323.12	3.90693
TCGA-CESC(N=291)	TCGA-Q1-A6DW-01	-1208.21	459.597	-748.61	4.84996
TCGA-CESC(N=291)	TCGA-C5-A2M1-01	-1447.29	1270.12	-177.173	4.91508
TCGA-CESC(N=291)	TCGA-R2-A69V-01	-29.1324	2859.57	2830.44	2.64849
TCGA-CESC(N=291)	TCGA-EA-A5ZF-01	-674.42	-287.479	-961.899	5.3023
TCGA-CESC(N=291)	TCGA-FU-A23L-01	-1204.45	1429.37	224.915	3.91552
TCGA-CESC(N=291)	TCGA-DS-A1OA-01	-625.918	1304.37	678.456	4.03388
TCGA-CESC(N=291)	TCGA-EK-A2H1-01	-415.716	1362.2	946.485	4.65421
TCGA-CESC(N=291)	TCGA-LP-A4AU-01	-1200.79	762.627	-438.167	4.74844
TCGA-CESC(N=291)	TCGA-VS-A9U7-01	-1071.43	1398.31	326.876	5.28797
TCGA-CESC(N=291)	TCGA-C5-A2LS-01	-2342.51	-304.474	-2646.98	4.43759
TCGA-CESC(N=291)	TCGA-MA-AA3Y-01	-684.854	1633.84	948.988	5.09005
TCGA-CESC(N=291)	TCGA-DG-A2KM-01	295.901	3396.99	3692.89	3.78763
TCGA-CESC(N=291)	TCGA-C5-A3HF-01	-997.155	728.883	-268.272	3.71154
TCGA-CESC(N=291)	TCGA-C5-A2LT-01	-517.514	1142.25	624.74	2.78448
TCGA-CESC(N=291)	TCGA-C5-A1BK-01	-763.413	2192.68	1429.27	3.1293
TCGA-CESC(N=291)	TCGA-UC-A7PD-01	-1504.57	291.3	-1213.27	5.35827
TCGA-CESC(N=291)	TCGA-MY-A5BD-01	-1907.72	-106.624	-2014.34	5.14278
TCGA-CESC(N=291)	TCGA-VS-A9UZ-01	-1471.95	455.722	-1016.23	4.92504
TCGA-CESC(N=291)	TCGA-DS-A1OD-01	-453.008	2295.54	1842.53	4.27124
TCGA-CESC(N=291)	TCGA-C5-A8XH-01	-1137.79	1036.44	-101.348	4.54471
TCGA-CESC(N=291)	TCGA-EK-A2RC-01	-583.236	1384.78	801.549	3.40601
TCGA-CESC(N=291)	TCGA-JX-A3Q8-01	-1363.85	879.432	-484.422	4.47119
TCGA-CESC(N=291)	TCGA-JW-A5VL-01	-1161.74	1403.01	241.277	4.59932
TCGA-CESC(N=291)	TCGA-DS-A7WI-01	-1576.17	783.773	-792.4	4.33266
TCGA-CESC(N=291)	TCGA-VS-A953-01	-1799.29	386.459	-1412.84	5.70352
TCGA-CESC(N=291)	TCGA-EA-A44S-01	-917.302	1052.65	135.351	4.49249
TCGA-CESC(N=291)	TCGA-VS-A957-01	-2253.21	-79.0068	-2332.22	4.55764
TCGA-CESC(N=291)	TCGA-JW-A5VH-01	-1004.5	-950.182	-1954.68	4.52481
TCGA-CESC(N=291)	TCGA-EA-A3HR-01	-1269.87	258.943	-1010.92	4.60526
TCGA-CESC(N=291)	TCGA-EA-A3QE-01	-805.364	2070.71	1265.34	4.51037
TCGA-CESC(N=291)	TCGA-WL-A834-01	-1303.4	-138.405	-1441.81	4.90976
TCGA-CESC(N=291)	TCGA-C5-A901-01	-993.274	580.44	-412.834	3.84803
TCGA-CESC(N=291)	TCGA-JW-A69B-01	-951.633	677.742	-273.891	3.2615
TCGA-CESC(N=291)	TCGA-FU-A3HY-01	-1913.45	-158.762	-2072.21	4.43759
TCGA-CESC(N=291)	TCGA-C5-A1M6-01	-1698.59	-590.739	-2289.33	5.76849
TCGA-CESC(N=291)	TCGA-VS-A9V4-01	-1864.05	-189.486	-2053.53	4.2304
TCGA-CESC(N=291)	TCGA-VS-A8Q8-01	-1031.52	1360.54	329.022	4.1375
TCGA-CESC(N=291)	TCGA-DS-A0VN-01	-343.001	2014.25	1671.25	5.69038
TCGA-CESC(N=291)	TCGA-MU-A8JM-01	-1194.08	989.353	-204.727	3.13586
TCGA-CESC(N=291)	TCGA-C5-A2LY-01	-806.774	2085.09	1278.32	3.56804
TCGA-CESC(N=291)	TCGA-FU-A23K-01	-540.858	1409.47	868.613	2.67358
TCGA-CESC(N=291)	TCGA-EA-A6QX-01	-1035.1	1022.83	-12.2683	4.49957
TCGA-CESC(N=291)	TCGA-C5-A7CH-01	-1229.36	122.667	-1106.7	4.23646
TCGA-CESC(N=291)	TCGA-EK-A2RN-01	-1169.9	1333.28	163.374	4.05315
TCGA-CESC(N=291)	TCGA-EK-A2RJ-01	-950.037	1405.41	455.37	3.30746
TCGA-CESC(N=291)	TCGA-C5-A1BM-01	-629.095	1650.77	1021.67	5.09675
TCGA-CESC(N=291)	TCGA-Q1-A73R-01	-1367.64	-306.426	-1674.07	5.03029
TCGA-CESC(N=291)	TCGA-DS-A7WH-01	-321.787	46.2444	-275.543	3.63927
TCGA-CESC(N=291)	TCGA-ZJ-AAX4-01	-678.154	1588.41	910.256	5.31438
TCGA-CESC(N=291)	TCGA-C5-A7CK-01	-798.69	-523.77	-1322.46	5.27316
TCGA-CESC(N=291)	TCGA-VS-A8EK-01	-1781.13	380.385	-1400.74	4.43425
TCGA-CESC(N=291)	TCGA-EA-A1QS-01	526.758	641.647	1168.41	3.78346
TCGA-CESC(N=291)	TCGA-FU-A3WB-01	-1461.86	-183.907	-1645.77	5.97726
TCGA-CESC(N=291)	TCGA-FU-A3TQ-01	-1045.79	843.269	-202.517	4.9439
TCGA-CESC(N=291)	TCGA-C5-A8XI-01	-1279.65	979.105	-300.546	4.12015
TCGA-CESC(N=291)	TCGA-C5-A1BN-01	-1880.1	-286.675	-2166.78	4.82786
TCGA-CESC(N=291)	TCGA-IR-A3LA-01	-1037.47	236.975	-800.499	4.99231
TCGA-CESC(N=291)	TCGA-VS-A94X-01	-1724.35	366.568	-1357.79	5.04435
TCGA-CESC(N=291)	TCGA-MA-AA42-01	-603.433	2749.9	2146.46	3.82887
TCGA-CESC(N=291)	TCGA-C5-A8YQ-01	-1359.46	442.93	-916.53	3.49824
TCGA-CESC(N=291)	TCGA-C5-A7X5-01	-1514.04	-450.804	-1964.84	5.67862
TCGA-CESC(N=291)	TCGA-VS-A9U5-01	-1527.15	1094.78	-432.366	5.01168
TCGA-CESC(N=291)	TCGA-C5-A1M7-01	-1107.1	1063.76	-43.3364	3.68707
TCGA-CESC(N=291)	TCGA-C5-A905-01	-1992.48	62.3454	-1930.14	4.03125
TCGA-CESC(N=291)	TCGA-Q1-A5R2-01	-617.17	1408.96	791.794	3.56438
TCGA-CESC(N=291)	TCGA-EK-A3GJ-01	-1211.16	1475.8	264.642	4.07213
TCGA-CESC(N=291)	TCGA-MU-A51Y-01	-429.59	1794.73	1365.14	4.36034
TCGA-CESC(N=291)	TCGA-DG-A2KH-01	-2561.98	-359.509	-2921.49	3.81455
TCGA-CESC(N=291)	TCGA-VS-A8EB-01	-1198.11	814.409	-383.702	4.90831
TCGA-CESC(N=291)	TCGA-LP-A4AX-01	-531.001	1910.37	1379.37	5.93948
TCGA-CESC(N=291)	TCGA-VS-A94Z-01	-616.62	2210.27	1593.65	5.38062
TCGA-CESC(N=291)	TCGA-C5-A1MQ-01	-155.29	1890.01	1734.72	3.04618
TCGA-CESC(N=291)	TCGA-EX-A1H6-01	-1220.36	90.9429	-1129.42	3.6679
TCGA-CESC(N=291)	TCGA-VS-A9UM-01	-486.137	1254.3	768.164	5.03427
TCGA-CESC(N=291)	TCGA-VS-A8EH-01	-1862.38	-3.16263	-1865.54	4.74036
TCGA-CESC(N=291)	TCGA-BI-A0VR-01	-777.835	1498.06	720.225	4.57105
TCGA-CESC(N=291)	TCGA-EA-A5FO-01	-2487.91	-511.462	-2999.37	5.28095
TCGA-CESC(N=291)	TCGA-DR-A0ZM-01	-537.282	1780.86	1243.58	3.64157
TCGA-CESC(N=291)	TCGA-MA-AA43-01	-644.809	170.515	-474.294	4.79912
TCGA-CESC(N=291)	TCGA-C5-A7UC-01	-1677.57	-346.254	-2023.83	4.19766
TCGA-CESC(N=291)	TCGA-C5-A7XC-01	-769.693	1219.43	449.734	4.80683
TCGA-CESC(N=291)	TCGA-VS-A8QH-01	-1663.74	-92.8653	-1756.6	3.19379
TCGA-CESC(N=291)	TCGA-LP-A5U3-01	-1414.93	919.473	-495.457	4.84398
TCGA-CESC(N=291)	TCGA-DS-A1O9-01	-226.231	1588.12	1361.89	5.19577
TCGA-CESC(N=291)	TCGA-EA-A3HT-01	-173.746	807.193	633.447	4.49507
TCGA-CESC(N=291)	TCGA-IR-A3LC-01	-1270.29	565.875	-704.418	4.17469
TCGA-CESC(N=291)	TCGA-FU-A770-01	-1690.11	321.226	-1368.88	4.65709
TCGA-CESC(N=291)	TCGA-VS-A8EC-01	-2278.07	-1185.14	-3463.2	5.08364
TCGA-CESC(N=291)	TCGA-4J-AA1J-01	-996.965	57.6391	-939.326	4.5053
TCGA-CESC(N=291)	TCGA-EK-A2RL-01	-1675.99	-183.394	-1859.38	4.98233
TCGA-CESC(N=291)	TCGA-VS-A9UC-01	-692.591	1005.89	313.298	4.4731
TCGA-CESC(N=291)	TCGA-FU-A2QG-01	-1976.3	416.547	-1559.75	3.94393
TCGA-CESC(N=291)	TCGA-EK-A2PM-01	-1532.56	-1130.72	-2663.28	4.62464
TCGA-CESC(N=291)	TCGA-DS-A0VK-01	-1043.92	23.6025	-1020.32	3.41552
TCGA-CESC(N=291)	TCGA-VS-A94W-01	-866.725	1720.82	854.09	5.22107
TCGA-CESC(N=291)	TCGA-C5-A1MK-01	-205.48	683.888	478.408	4.79806
TCGA-CESC(N=291)	TCGA-C5-A1MH-01	-250.288	1877.92	1627.63	4.45811
TCGA-CESC(N=291)	TCGA-C5-A0TN-01	-1288.76	453.561	-835.203	4.554
TCGA-CESC(N=291)	TCGA-VS-A9UI-01	-1499.61	1132.4	-367.219	4.10018
TCGA-CESC(N=291)	TCGA-FU-A3TX-01	-1293.66	777.118	-516.547	5.59875
TCGA-CESC(N=291)	TCGA-Q1-A6DV-01	-1888.87	157.042	-1731.83	5.23382
TCGA-CESC(N=291)	TCGA-C5-A1ML-01	-1241.63	519.464	-722.171	5.80688
TCGA-CESC(N=291)	TCGA-VS-A8QM-01	-264.991	2088.93	1823.94	4.33912
TCGA-CESC(N=291)	TCGA-RA-A741-01	-843.638	1446.77	603.129	3.43965
TCGA-CESC(N=291)	TCGA-VS-A954-01	-933.527	440.012	-493.515	5.17787
TCGA-CESC(N=291)	TCGA-XS-A8TJ-01	-885.273	769.166	-116.107	3.53356
TCGA-CESC(N=291)	TCGA-LP-A4AW-01	-127.529	300.27	172.741	4.272
TCGA-CESC(N=291)	TCGA-JW-A5VK-01	-1785.93	-104.675	-1890.61	3.93449
TCGA-CESC(N=291)	TCGA-EK-A2H0-01	-1901.02	456.467	-1444.55	4.54969
TCGA-CESC(N=291)	TCGA-EX-A449-01	-1947.99	-163.09	-2111.07	4.76443
TCGA-CESC(N=291)	TCGA-C5-A902-01	-1621.5	1468.37	-153.128	5.07335
TCGA-CESC(N=291)	TCGA-MA-AA3X-01	-566.814	1250.8	683.982	3.40601
TCGA-CESC(N=291)	TCGA-C5-A7CO-01	-1648.91	533.892	-1115.02	4.75913
TCGA-CESC(N=291)	TCGA-C5-A2LV-01	-850.107	1242.39	392.279	5.12685
TCGA-CESC(N=291)	TCGA-VS-A9UT-01	-118.957	2474.46	2355.5	3.2555
TCGA-CESC(N=291)	TCGA-C5-A1BJ-01	-777.015	1171.72	394.706	4.44628
TCGA-LUAD(N=500)	TCGA-44-6778-01	436.918	2853.52	3290.44	2.88165
TCGA-LUAD(N=500)	TCGA-05-4420-01	-484.733	354.782	-129.95	3.75806
TCGA-LUAD(N=500)	TCGA-64-1679-01	821.576	1267.3	2088.87	3.50973
TCGA-LUAD(N=500)	TCGA-49-6744-01	806.012	2304.07	3110.08	2.45415
TCGA-LUAD(N=500)	TCGA-55-6982-01	625.08	1464.8	2089.88	2.92027
TCGA-LUAD(N=500)	TCGA-NJ-A4YI-01	-127.851	1252.85	1125	2.47768
TCGA-LUAD(N=500)	TCGA-73-4666-01	-200.637	2142.58	1941.94	4.57411
TCGA-LUAD(N=500)	TCGA-MN-A4N1-01	-803.021	190.513	-612.508	3.49187
TCGA-LUAD(N=500)	TCGA-55-7911-01	-380.699	2042.72	1662.02	3.94393
TCGA-LUAD(N=500)	TCGA-55-A4DG-01	-629.983	1356.06	726.076	1.28688
TCGA-LUAD(N=500)	TCGA-L9-A5IP-01	-862.852	931.747	68.8951	3.45282
TCGA-LUAD(N=500)	TCGA-73-4662-01	-114.76	1807.14	1692.38	2.10772
TCGA-LUAD(N=500)	TCGA-55-6712-01	130.068	2152.06	2282.13	3.0179
TCGA-LUAD(N=500)	TCGA-97-7553-01	547.859	2731.97	3279.83	3.43965
TCGA-LUAD(N=500)	TCGA-49-AARE-01	-382.087	970.032	587.945	3.33483
TCGA-LUAD(N=500)	TCGA-50-8460-01	7.93108	1869.61	1877.54	2.95602
TCGA-LUAD(N=500)	TCGA-50-5933-01	1140.78	1793.31	2934.08	3.88464
TCGA-LUAD(N=500)	TCGA-44-6774-01	1629.97	1439.81	3069.77	2.84197
TCGA-LUAD(N=500)	TCGA-73-4670-01	-167.054	603.224	436.17	3.05311
TCGA-LUAD(N=500)	TCGA-55-A48Z-01	341.838	1285.46	1627.3	3.76658
TCGA-LUAD(N=500)	TCGA-44-A47A-01	-291.574	1715.02	1423.44	4.11516
TCGA-LUAD(N=500)	TCGA-05-4398-01	146.154	1822.06	1968.21	4.2357
TCGA-LUAD(N=500)	TCGA-67-3773-01	348.329	1925.93	2274.26	2.33342
TCGA-LUAD(N=500)	TCGA-64-5781-01	-12.149	1737.3	1725.15	3.18747
TCGA-LUAD(N=500)	TCGA-97-7552-01	65.0065	2737.13	2802.13	1.89142
TCGA-LUAD(N=500)	TCGA-49-AARN-01	-482.36	1071.51	589.153	2.39506
TCGA-LUAD(N=500)	TCGA-44-3919-01	258.385	2033.51	2291.89	3.31465
TCGA-LUAD(N=500)	TCGA-99-8032-01	258.445	916.831	1175.28	2.89921
TCGA-LUAD(N=500)	TCGA-55-8299-01	1007.83	2420.09	3427.92	2.67358
TCGA-LUAD(N=500)	TCGA-55-A491-01	-35.6193	1543.71	1508.1	1.19535
TCGA-LUAD(N=500)	TCGA-50-6595-01	831.052	1580.53	2411.58	4.51285
TCGA-LUAD(N=500)	TCGA-95-A4VP-01	-20.1659	1502.62	1482.45	3.29281
TCGA-LUAD(N=500)	TCGA-55-8302-01	-585.165	1210.54	625.377	2.81352
TCGA-LUAD(N=500)	TCGA-44-4112-01	421.071	1075.99	1497.06	3.15056
TCGA-LUAD(N=500)	TCGA-05-4430-01	839.374	1713.48	2552.86	2.11103
TCGA-LUAD(N=500)	TCGA-75-7027-01	85.1468	427.043	512.19	3.48675
TCGA-LUAD(N=500)	TCGA-44-2668-01	661.229	2217.14	2878.36	3.55703
TCGA-LUAD(N=500)	TCGA-55-8507-01	-479.847	748.081	268.234	3.6679
TCGA-LUAD(N=500)	TCGA-69-8254-01	-693.635	1446.6	752.963	1.60407
TCGA-LUAD(N=500)	TCGA-78-8640-01	-924.834	1028.17	103.332	3.7279
TCGA-LUAD(N=500)	TCGA-69-7979-01	-344.257	279.641	-64.6158	3.28688
TCGA-LUAD(N=500)	TCGA-55-7573-01	-42.75	1697.56	1654.81	1.97453
TCGA-LUAD(N=500)	TCGA-49-4506-01	-375.278	1726.82	1351.54	2.30159
TCGA-LUAD(N=500)	TCGA-05-4402-01	43.2107	1276.57	1319.78	3.0286
TCGA-LUAD(N=500)	TCGA-44-8119-01	637.947	1219.59	1857.54	3.86693
TCGA-LUAD(N=500)	TCGA-55-7724-01	457.794	1923.19	2380.99	3.27199
TCGA-LUAD(N=500)	TCGA-44-6776-01	-947.207	222.101	-725.105	1.61824
TCGA-LUAD(N=500)	TCGA-49-4514-01	-791.983	1217.24	425.256	3.17795
TCGA-LUAD(N=500)	TCGA-05-4396-01	-857.201	190.218	-666.983	2.28099
TCGA-LUAD(N=500)	TCGA-55-8204-01	-266.699	1291.39	1024.69	2.96719
TCGA-LUAD(N=500)	TCGA-L4-A4E6-01	730.731	2579.49	3310.22	1.46467
TCGA-LUAD(N=500)	TCGA-62-A46O-01	-1753.73	-745.78	-2499.51	4.15222
TCGA-LUAD(N=500)	TCGA-78-7155-01	-1353.97	-226.689	-1580.65	6.03081
TCGA-LUAD(N=500)	TCGA-62-A472-01	-723.109	1350.74	627.633	3.72133
TCGA-LUAD(N=500)	TCGA-NJ-A55R-01	-638.712	331.943	-306.769	2.57046
TCGA-LUAD(N=500)	TCGA-62-8395-01	41.8416	673.625	715.467	1.45943
TCGA-LUAD(N=500)	TCGA-95-7567-01	-121.425	1199.23	1077.8	3.90786
TCGA-LUAD(N=500)	TCGA-50-5051-01	-809.291	335.612	-473.678	3.78346
TCGA-LUAD(N=500)	TCGA-55-A48Y-01	335.249	938.912	1274.16	2.95602
TCGA-LUAD(N=500)	TCGA-86-A456-01	32.8757	1597.98	1630.85	1.5008
TCGA-LUAD(N=500)	TCGA-50-5068-01	469.423	2345.3	2814.72	1.55085
TCGA-LUAD(N=500)	TCGA-NJ-A55A-01	-2.06584	1884.77	1882.7	1.79909
TCGA-LUAD(N=500)	TCGA-J2-A4AG-01	171.151	1834.79	2005.94	1.48543
TCGA-LUAD(N=500)	TCGA-05-4405-01	628.322	1213.84	1842.16	2.82169
TCGA-LUAD(N=500)	TCGA-50-5944-01	432.767	963.837	1396.6	2.54347
TCGA-LUAD(N=500)	TCGA-86-7955-01	-1845.63	-536.371	-2382.01	3.69935
TCGA-LUAD(N=500)	TCGA-50-6673-01	16.2344	983.221	999.455	3.5059
TCGA-LUAD(N=500)	TCGA-55-7727-01	-503.737	1472.57	968.832	4.07213
TCGA-LUAD(N=500)	TCGA-55-8510-01	366.389	2160.1	2526.49	2.53603
TCGA-LUAD(N=500)	TCGA-MP-A4T8-01	-284.651	242.505	-42.1469	3.35475
TCGA-LUAD(N=500)	TCGA-86-8279-01	29.9848	551.059	581.044	3.70267
TCGA-LUAD(N=500)	TCGA-55-A494-01	-1462.05	-624.405	-2086.46	3.93168
TCGA-LUAD(N=500)	TCGA-44-3917-01	-251.118	1015.63	764.516	1.42761
TCGA-LUAD(N=500)	TCGA-75-5125-01	61.9019	1904.89	1966.79	4.22037
TCGA-LUAD(N=500)	TCGA-55-8615-01	-877.391	227.624	-649.767	2.71807
TCGA-LUAD(N=500)	TCGA-MP-A4TF-01	-1307.98	710.875	-597.102	3.466
TCGA-LUAD(N=500)	TCGA-55-6979-01	700.276	2675.67	3375.95	3.20636
TCGA-LUAD(N=500)	TCGA-86-A4JF-01	-481.472	1536.69	1055.22	4.23798
TCGA-LUAD(N=500)	TCGA-86-7701-01	294.798	2004.41	2299.21	4.00179
TCGA-LUAD(N=500)	TCGA-62-8398-01	-388.135	1146.43	758.3	3.28688
TCGA-LUAD(N=500)	TCGA-L9-A443-01	16.0691	979.424	995.493	2.21104
TCGA-LUAD(N=500)	TCGA-78-8660-01	-260.031	2051.14	1791.11	4.55027
TCGA-LUAD(N=500)	TCGA-78-7148-01	-640.305	917.985	277.68	3.49058
TCGA-LUAD(N=500)	TCGA-67-6215-01	-882.788	1048.73	165.942	3.32914
TCGA-LUAD(N=500)	TCGA-55-A490-01	-46.3498	982.106	935.756	3.73012
TCGA-LUAD(N=500)	TCGA-69-7974-01	229.182	1932.54	2161.73	4.12516
TCGA-LUAD(N=500)	TCGA-49-AAR4-01	-222.554	2263.26	2040.7	2.38957
TCGA-LUAD(N=500)	TCGA-05-4418-01	-176.81	1660.29	1483.48	2.1177
TCGA-LUAD(N=500)	TCGA-35-4123-01	482.851	2374.69	2857.54	3.57776
TCGA-LUAD(N=500)	TCGA-55-6969-01	548.036	2028.02	2576.05	3.53109
TCGA-LUAD(N=500)	TCGA-91-8497-01	238.03	2034.44	2272.47	1.4489
TCGA-LUAD(N=500)	TCGA-62-A470-01	-757.846	584.756	-173.091	2.38131
TCGA-LUAD(N=500)	TCGA-53-A4EZ-01	-1131.51	381.443	-750.066	3.84096
TCGA-LUAD(N=500)	TCGA-78-7162-01	93.6235	1568.68	1662.31	1.91839
TCGA-LUAD(N=500)	TCGA-62-A46Y-01	-409.267	1870.89	1461.62	2.94671
TCGA-LUAD(N=500)	TCGA-62-A46R-01	-227.215	1668.94	1441.73	2.29275
TCGA-LUAD(N=500)	TCGA-L9-A8F4-01	-115.513	1926.15	1810.64	4.10263
TCGA-LUAD(N=500)	TCGA-55-7726-01	746.209	1047.62	1793.83	4.10433
TCGA-LUAD(N=500)	TCGA-49-4512-01	554.807	1302.46	1857.27	3.21412
TCGA-LUAD(N=500)	TCGA-73-A9RS-01	-1133.52	379.467	-754.052	4.40394
TCGA-LUAD(N=500)	TCGA-MP-A4TD-01	484.267	1315.66	1799.93	2.56806
TCGA-LUAD(N=500)	TCGA-75-5147-01	-35.4829	1567.66	1532.18	2.9241
TCGA-LUAD(N=500)	TCGA-44-7671-01	-146.046	283.969	137.924	3.0179
TCGA-LUAD(N=500)	TCGA-38-4631-01	-795.156	790.281	-4.87473	2.45154
TCGA-LUAD(N=500)	TCGA-NJ-A55O-01	-407.031	1328.27	921.239	1.88358
TCGA-LUAD(N=500)	TCGA-05-5420-01	467.659	2795.08	3262.74	2.14727
TCGA-LUAD(N=500)	TCGA-55-1594-01	-700.762	908.284	207.521	3.59692
TCGA-LUAD(N=500)	TCGA-64-5774-01	-858.159	28.9423	-829.217	4.66103
TCGA-LUAD(N=500)	TCGA-50-5941-01	363.046	2501.09	2864.14	3.25855
TCGA-LUAD(N=500)	TCGA-44-2662-01	620.272	1885.97	2506.24	3.3831
TCGA-LUAD(N=500)	TCGA-97-A4M2-01	140.756	2425.17	2565.93	1.60881
TCGA-LUAD(N=500)	TCGA-55-7995-01	-238.814	2326.84	2088.02	3.67693
TCGA-LUAD(N=500)	TCGA-95-7043-01	-811.162	-155.291	-966.454	2.81352
TCGA-LUAD(N=500)	TCGA-NJ-A4YP-01	542.228	1136.79	1679.02	3.03738
TCGA-LUAD(N=500)	TCGA-97-A4M1-01	-188.419	1551.18	1362.76	1.20789
TCGA-LUAD(N=500)	TCGA-78-7149-01	-382.056	380.725	-1.33042	1.79073
TCGA-LUAD(N=500)	TCGA-MP-A4TC-01	696.897	1613.56	2310.46	3.0635
TCGA-LUAD(N=500)	TCGA-97-A4M5-01	217.867	1596.54	1814.4	2.60883
TCGA-LUAD(N=500)	TCGA-99-8028-01	1026.98	2919.79	3946.77	1.64616
TCGA-LUAD(N=500)	TCGA-67-6217-01	-131.044	1698.64	1567.6	1.4957
TCGA-LUAD(N=500)	TCGA-44-A47B-01	-396.433	1214.73	818.292	2.53603
TCGA-LUAD(N=500)	TCGA-38-4628-01	217.539	1059.56	1277.1	2.75275
TCGA-LUAD(N=500)	TCGA-05-4250-01	98.4575	1613.41	1711.87	3.75918
TCGA-LUAD(N=500)	TCGA-67-3774-01	-112.933	1585.43	1472.5	1.90304
TCGA-LUAD(N=500)	TCGA-80-5608-01	-877.732	837.015	-40.7164	3.18907
TCGA-LUAD(N=500)	TCGA-05-4389-01	-466.93	1853.15	1386.22	2.59455
TCGA-LUAD(N=500)	TCGA-55-6981-01	-362.003	870.635	508.632	3.49696
TCGA-LUAD(N=500)	TCGA-55-7903-01	-695.725	1324.94	629.211	3.69603
TCGA-LUAD(N=500)	TCGA-62-8394-01	-594.151	814.299	220.148	4.30958
TCGA-LUAD(N=500)	TCGA-49-4488-01	-523.076	1415.77	892.693	2.63462
TCGA-LUAD(N=500)	TCGA-78-7537-01	-180.059	759.793	579.734	1.46989
TCGA-LUAD(N=500)	TCGA-80-5611-01	-447.94	1872.28	1424.34	4.76077
TCGA-LUAD(N=500)	TCGA-55-6972-01	-1900.68	-419.766	-2320.45	2.40868
TCGA-LUAD(N=500)	TCGA-86-A4D0-01	-1225.99	365.945	-860.049	4.5904
TCGA-LUAD(N=500)	TCGA-97-7941-01	-201.307	1130.93	929.62	1.53102
TCGA-LUAD(N=500)	TCGA-91-6840-01	-535.378	1123.68	588.304	3.78763
TCGA-LUAD(N=500)	TCGA-69-7978-01	656.783	2587.61	3244.39	3.11433
TCGA-LUAD(N=500)	TCGA-50-5930-01	312.714	1591.33	1904.05	2.87776
TCGA-LUAD(N=500)	TCGA-93-8067-01	-804.437	557.744	-246.693	3.46073
TCGA-LUAD(N=500)	TCGA-44-A479-01	652.298	2475.88	3128.18	2.9222
TCGA-LUAD(N=500)	TCGA-55-8087-01	-464.092	735.832	271.74	1.41684
TCGA-LUAD(N=500)	TCGA-86-6562-01	487.2	1022.5	1509.7	3.15866
TCGA-LUAD(N=500)	TCGA-05-4425-01	257.37	1906.63	2164	2.60407
TCGA-LUAD(N=500)	TCGA-MP-A4SW-01	-196.626	1682.59	1485.96	3.45809
TCGA-LUAD(N=500)	TCGA-55-8512-01	-806.912	745.781	-61.1306	1.02148
TCGA-LUAD(N=500)	TCGA-67-3770-01	-186.655	1587.77	1401.11	1.20163
TCGA-LUAD(N=500)	TCGA-50-6592-01	85.316	1858.35	1943.66	4.15619
TCGA-LUAD(N=500)	TCGA-55-6975-01	602.361	785.864	1388.23	4.60766
TCGA-LUAD(N=500)	TCGA-S2-AA1A-01	502.4	2285.42	2787.82	0.565597
TCGA-LUAD(N=500)	TCGA-55-8511-01	313.798	1781.86	2095.66	3.45282
TCGA-LUAD(N=500)	TCGA-05-4434-01	379.913	2224.8	2604.72	3.8768
TCGA-LUAD(N=500)	TCGA-55-8092-01	-40.2156	1924.28	1884.07	2.52105
TCGA-LUAD(N=500)	TCGA-L9-A50W-01	-564.95	1128.32	563.375	1.5361
TCGA-LUAD(N=500)	TCGA-44-7661-01	585.774	2034.74	2620.52	4.49182
TCGA-LUAD(N=500)	TCGA-05-4426-01	-651.417	1135.3	483.881	2.0635
TCGA-LUAD(N=500)	TCGA-05-4390-01	-80.1749	590.301	510.126	4.57229
TCGA-LUAD(N=500)	TCGA-64-5815-01	1201.56	1810.78	3012.34	2.89921
TCGA-LUAD(N=500)	TCGA-69-7761-01	172.279	2255.11	2427.39	3.17634
TCGA-LUAD(N=500)	TCGA-55-8301-01	439.969	2489.95	2929.92	3.51101
TCGA-LUAD(N=500)	TCGA-44-A4SU-01	-374.02	1059.5	685.482	2.23879
TCGA-LUAD(N=500)	TCGA-69-7765-01	851.032	1534.8	2385.83	2.37573
TCGA-LUAD(N=500)	TCGA-05-4433-01	-454.668	1892.14	1437.47	2.87379
TCGA-LUAD(N=500)	TCGA-55-8508-01	-260.219	1222.82	962.605	2.94488
TCGA-LUAD(N=500)	TCGA-50-5044-01	-1.36629	1433.82	1432.45	4.10433
TCGA-LUAD(N=500)	TCGA-05-4384-01	-229.299	1212.62	983.325	1.40599
TCGA-LUAD(N=500)	TCGA-O1-A52J-01	-450.806	1591.77	1140.97	2.33342
TCGA-LUAD(N=500)	TCGA-78-7220-01	-977.09	39.3736	-937.716	4.25853
TCGA-LUAD(N=500)	TCGA-05-4422-01	-730.486	1824.31	1093.82	2.59929
TCGA-LUAD(N=500)	TCGA-44-6779-01	437.982	2260.49	2698.47	3.96254
TCGA-LUAD(N=500)	TCGA-86-8672-01	301.67	1779.36	2081.03	3.35754
TCGA-LUAD(N=500)	TCGA-55-6983-01	186.32	1804.2	1990.52	2.21409
TCGA-LUAD(N=500)	TCGA-91-8499-01	-545.96	1062	516.037	4.02947
TCGA-LUAD(N=500)	TCGA-91-6836-01	-1132.41	437.217	-695.195	5.0883
TCGA-LUAD(N=500)	TCGA-38-7271-01	956.675	3019.69	3976.37	1.73114
TCGA-LUAD(N=500)	TCGA-NJ-A4YG-01	6.93152	1458.26	1465.19	2.43832
TCGA-LUAD(N=500)	TCGA-73-4658-01	1112.5	2210.37	3322.86	2.26906
TCGA-LUAD(N=500)	TCGA-86-8076-01	-87.8104	2292.39	2204.58	1.92596
TCGA-LUAD(N=500)	TCGA-55-6987-01	352.088	2881.48	3233.57	2.75063
TCGA-LUAD(N=500)	TCGA-78-7152-01	-370.242	1435.22	1064.98	2.21723
TCGA-LUAD(N=500)	TCGA-55-8096-01	618.777	1562.77	2181.54	2.01432
TCGA-LUAD(N=500)	TCGA-50-5931-01	-822.555	-197.821	-1020.38	4.34341
TCGA-LUAD(N=500)	TCGA-49-AARO-01	363.667	2098.5	2462.17	2.83388
TCGA-LUAD(N=500)	TCGA-44-2655-01	-430.994	1341.24	910.243	1.5008
TCGA-LUAD(N=500)	TCGA-73-4668-01	-207.522	609.994	402.471	2.85601
TCGA-LUAD(N=500)	TCGA-91-6831-01	385.943	1168.76	1554.71	4.52672
TCGA-LUAD(N=500)	TCGA-L9-A444-01	342.502	2577.95	2920.45	2.12767
TCGA-LUAD(N=500)	TCGA-05-5425-01	96.5646	2149.14	2245.7	3.2126
TCGA-LUAD(N=500)	TCGA-44-6775-01	981.063	1750.59	2731.65	2.6315
TCGA-LUAD(N=500)	TCGA-75-7025-01	138.543	1650.39	1788.94	1.36177
TCGA-LUAD(N=500)	TCGA-05-5429-01	-519.574	454.912	-64.6614	2.68928
TCGA-LUAD(N=500)	TCGA-99-7458-01	482.633	2027.58	2510.21	2.38957
TCGA-LUAD(N=500)	TCGA-97-7546-01	435.302	1727.52	2162.82	2.94862
TCGA-LUAD(N=500)	TCGA-67-3772-01	617.363	1582.34	2199.7	1.61348
TCGA-LUAD(N=500)	TCGA-91-7771-01	420.014	2095.28	2515.29	2.28099
TCGA-LUAD(N=500)	TCGA-55-6984-01	-1021.93	827.486	-194.447	2.57771
TCGA-LUAD(N=500)	TCGA-44-3918-01	801.379	2418.22	3219.59	2.03326
TCGA-LUAD(N=500)	TCGA-50-8459-01	1495.74	2259.45	3755.19	2.04611
TCGA-LUAD(N=500)	TCGA-69-7980-01	-14.4971	1516.53	1502.03	2.95045
TCGA-LUAD(N=500)	TCGA-50-5939-01	249.388	1729.91	1979.3	3.42895
TCGA-LUAD(N=500)	TCGA-78-7143-01	-914.591	1188.42	273.829	4.23959
TCGA-LUAD(N=500)	TCGA-50-6594-01	-468.698	795.584	326.887	3.79905
TCGA-LUAD(N=500)	TCGA-MP-A5C7-01	-1265.53	-113.716	-1379.25	1.36177
TCGA-LUAD(N=500)	TCGA-44-5645-01	6.30093	1943.68	1949.98	1.21001
TCGA-LUAD(N=500)	TCGA-50-5935-01	-118.347	1417.69	1299.34	2.17632
TCGA-LUAD(N=500)	TCGA-55-7914-01	-350.102	1229.1	878.994	2.63923
TCGA-LUAD(N=500)	TCGA-55-7576-01	-36.8821	1282.25	1245.37	2.41681
TCGA-LUAD(N=500)	TCGA-44-2666-01	-790.447	455.112	-335.335	1.33153
TCGA-LUAD(N=500)	TCGA-55-7284-01	24.0287	1560.31	1584.34	1.30451
TCGA-LUAD(N=500)	TCGA-73-4676-01	-343.656	937.547	593.891	3.43293
TCGA-LUAD(N=500)	TCGA-78-7166-01	-1086.52	716.369	-370.155	3.11939
TCGA-LUAD(N=500)	TCGA-83-5908-01	7.15151	2251.81	2258.96	4.52232
TCGA-LUAD(N=500)	TCGA-50-5049-01	1368.18	3020.58	4388.76	2.45154
TCGA-LUAD(N=500)	TCGA-44-3396-01	893.542	2219.3	3112.84	3.21877
TCGA-LUAD(N=500)	TCGA-97-8172-01	537.645	2087.69	2625.34	1.29866
TCGA-LUAD(N=500)	TCGA-50-6597-01	-449.165	1586.82	1137.66	2.55824
TCGA-LUAD(N=500)	TCGA-69-8255-01	-1009.07	1771.13	762.061	4.03651
TCGA-LUAD(N=500)	TCGA-62-A46U-01	-173.377	2821.53	2648.16	3.98736
TCGA-LUAD(N=500)	TCGA-97-8176-01	-552.261	976.822	424.562	4.10348
TCGA-LUAD(N=500)	TCGA-86-8358-01	-841.827	306.947	-534.879	5.90397
TCGA-LUAD(N=500)	TCGA-05-4415-01	-1171.61	503.083	-668.528	3.85994
TCGA-LUAD(N=500)	TCGA-55-7281-01	486.304	1944.98	2431.28	2.26306
TCGA-LUAD(N=500)	TCGA-78-7161-01	-588.784	-12.2847	-601.069	2.37016
TCGA-LUAD(N=500)	TCGA-49-4507-01	-396.502	1860.98	1464.48	3.49058
TCGA-LUAD(N=500)	TCGA-55-8621-01	722.433	2451.76	3174.19	2.21104
TCGA-LUAD(N=500)	TCGA-55-6970-01	-275.335	1607.45	1332.11	3.30162
TCGA-LUAD(N=500)	TCGA-55-8205-01	387.46	2548.77	2936.23	4.16988
TCGA-LUAD(N=500)	TCGA-69-7763-01	446.943	1038.96	1485.9	1.89142
TCGA-LUAD(N=500)	TCGA-55-7913-01	-1541.2	212.507	-1328.69	4.03125
TCGA-LUAD(N=500)	TCGA-62-8397-01	-331.315	1303.35	972.035	1.55582
TCGA-LUAD(N=500)	TCGA-73-4659-01	184.848	1099.64	1284.49	3.62291
TCGA-LUAD(N=500)	TCGA-91-A4BC-01	647.858	2559.33	3207.18	2.40051
TCGA-LUAD(N=500)	TCGA-97-8547-01	683.803	1200.92	1884.72	2.86394
TCGA-LUAD(N=500)	TCGA-97-8175-01	-410.891	1490.55	1079.66	2.86792
TCGA-LUAD(N=500)	TCGA-86-8075-01	831.472	1286.73	2118.21	3.25246
TCGA-LUAD(N=500)	TCGA-55-6985-01	267.977	1810.27	2078.25	3.18587
TCGA-LUAD(N=500)	TCGA-55-A48X-01	-112.375	1946.65	1834.27	3.07892
TCGA-LUAD(N=500)	TCGA-44-2657-01	453.635	2698.41	3152.05	2.57529
TCGA-LUAD(N=500)	TCGA-95-7562-01	-246.075	1115.17	869.098	3.78976
TCGA-LUAD(N=500)	TCGA-55-7725-01	-371.185	1976.64	1605.46	3.47246
TCGA-LUAD(N=500)	TCGA-69-A59K-01	-518.917	1228.03	709.108	2.35053
TCGA-LUAD(N=500)	TCGA-05-5715-01	273.104	1272.71	1545.82	2.58979
TCGA-LUAD(N=500)	TCGA-55-A492-01	-741.01	681.71	-59.3006	0.678072
TCGA-LUAD(N=500)	TCGA-78-7145-01	-185.276	866.061	680.785	4.09594
TCGA-LUAD(N=500)	TCGA-86-8278-01	141.513	1190.98	1332.5	3.18105
TCGA-LUAD(N=500)	TCGA-69-8453-01	248.962	2472.12	2721.08	2.39506
TCGA-LUAD(N=500)	TCGA-MN-A4N5-01	-749.145	1373.35	624.204	3.57776
TCGA-LUAD(N=500)	TCGA-64-5778-01	-479.272	2176.61	1697.34	3.23421
TCGA-LUAD(N=500)	TCGA-J2-8194-01	-42.2342	1101.66	1059.43	1.82375
TCGA-LUAD(N=500)	TCGA-55-A57B-01	24.3221	1335.89	1360.21	2.08746
TCGA-LUAD(N=500)	TCGA-38-4627-01	1787.11	1816.83	3603.94	2.47251
TCGA-LUAD(N=500)	TCGA-86-7711-01	323.469	1601.93	1925.4	3.01255
TCGA-LUAD(N=500)	TCGA-05-5423-01	-0.179303	2093.19	2093.01	2.02857
TCGA-LUAD(N=500)	TCGA-91-8496-01	-75.3011	2036.85	1961.55	0.782409
TCGA-LUAD(N=500)	TCGA-86-8280-01	380.481	2016.18	2396.67	2.43023
TCGA-LUAD(N=500)	TCGA-44-6146-01	-872.73	125.243	-747.487	0.987903
TCGA-LUAD(N=500)	TCGA-78-7146-01	-829.397	679.351	-150.046	4.87034
TCGA-LUAD(N=500)	TCGA-35-4122-01	626.435	2443.45	3069.89	2.25704
TCGA-LUAD(N=500)	TCGA-78-8648-01	1648.91	2810.98	4459.89	2.6415
TCGA-LUAD(N=500)	TCGA-86-7953-01	-135.403	1729.82	1594.42	3.88556
TCGA-LUAD(N=500)	TCGA-44-5643-01	-1226.43	962.175	-264.252	4.01258
TCGA-LUAD(N=500)	TCGA-73-7498-01	17.5661	1163.18	1180.75	1.44355
TCGA-LUAD(N=500)	TCGA-75-6214-01	-1200.48	308.662	-891.822	3.9486
TCGA-LUAD(N=500)	TCGA-93-7348-01	221.317	1219.57	1440.88	2.75913
TCGA-LUAD(N=500)	TCGA-97-8174-01	457.246	1522.03	1979.28	1.67356
TCGA-LUAD(N=500)	TCGA-55-8620-01	-1128.37	949.762	-178.606	3.49824
TCGA-LUAD(N=500)	TCGA-62-8399-01	-290.628	615.476	324.848	3.21725
TCGA-LUAD(N=500)	TCGA-49-AAR2-01	-832.691	1230.31	397.614	2.38957
TCGA-LUAD(N=500)	TCGA-55-6543-01	-124.82	1387.41	1262.59	2.02857
TCGA-LUAD(N=500)	TCGA-49-4501-01	266.016	1617.66	1883.68	1.87188
TCGA-LUAD(N=500)	TCGA-78-7156-01	-968.868	249.403	-719.465	1.53102
TCGA-LUAD(N=500)	TCGA-62-A46S-01	-543.488	1110.92	567.436	1.36737
TCGA-LUAD(N=500)	TCGA-49-AARQ-01	-1042.85	1097.51	54.6672	3.82682
TCGA-LUAD(N=500)	TCGA-93-A4JN-01	-71.8169	1200.32	1128.5	3.34483
TCGA-LUAD(N=500)	TCGA-91-6847-01	-1953.45	-481.465	-2434.91	4.90879
TCGA-LUAD(N=500)	TCGA-55-6642-01	1030.39	1537.53	2567.92	2.85997
TCGA-LUAD(N=500)	TCGA-55-8203-01	-223.995	1461.25	1237.25	3.28985
TCGA-LUAD(N=500)	TCGA-44-7670-01	-1310.43	246.341	-1064.09	4.23798
TCGA-LUAD(N=500)	TCGA-MP-A4TJ-01	587.614	2852.78	3440.39	2.72028
TCGA-LUAD(N=500)	TCGA-38-6178-01	67.7312	808.698	876.429	3.19691
TCGA-LUAD(N=500)	TCGA-86-8074-01	406.636	1258.95	1665.58	3.57895
TCGA-LUAD(N=500)	TCGA-55-8616-01	-522.586	805.19	282.604	2.02503
TCGA-LUAD(N=500)	TCGA-97-A4M0-01	-509.816	1965.28	1455.46	2.67586
TCGA-LUAD(N=500)	TCGA-49-6767-01	-530.303	1508.15	977.848	3.45155
TCGA-LUAD(N=500)	TCGA-55-1595-01	264.91	1106.07	1370.98	3.84197
TCGA-LUAD(N=500)	TCGA-49-AARR-01	204.609	1744.02	1948.62	1.54602
TCGA-LUAD(N=500)	TCGA-MP-A4T9-01	91.9228	1509.46	1601.38	2.65304
TCGA-LUAD(N=500)	TCGA-44-6147-01	431.822	1496.19	1928.01	1.14189
TCGA-LUAD(N=500)	TCGA-86-8073-01	98.2852	1000.95	1099.24	2.94114
TCGA-LUAD(N=500)	TCGA-MN-A4N4-01	324.015	975.192	1299.21	2.01078
TCGA-LUAD(N=500)	TCGA-97-A4M3-01	-277.264	398.617	121.353	1.64616
TCGA-LUAD(N=500)	TCGA-86-7714-01	-242.037	1291.69	1049.66	2.22345
TCGA-LUAD(N=500)	TCGA-49-4487-01	349.104	2191.01	2540.11	4.52978
TCGA-LUAD(N=500)	TCGA-78-7542-01	-1429.43	846.521	-582.909	4.10348
TCGA-LUAD(N=500)	TCGA-95-A4VK-01	-640.466	1243.75	603.283	2.80735
TCGA-LUAD(N=500)	TCGA-55-7994-01	-521.902	2060.11	1538.21	4.3455
TCGA-LUAD(N=500)	TCGA-49-6742-01	-1057.87	218.033	-839.835	3.89237
TCGA-LUAD(N=500)	TCGA-MP-A4T6-01	-1181.37	1256.82	75.4457	1.48027
TCGA-LUAD(N=500)	TCGA-55-8506-01	-226.604	1194.39	967.782	3.05655
TCGA-LUAD(N=500)	TCGA-MP-A4TA-01	-560.118	1127.28	567.158	3.91076
TCGA-LUAD(N=500)	TCGA-55-8091-01	695.184	1776.24	2471.42	2.7398
TCGA-LUAD(N=500)	TCGA-91-6828-01	262.066	1986.32	2248.38	3.26303
TCGA-LUAD(N=500)	TCGA-35-5375-01	-166.434	1456.48	1290.05	4.15137
TCGA-LUAD(N=500)	TCGA-97-A4M7-01	129.801	2070.11	2199.91	2.09758
TCGA-LUAD(N=500)	TCGA-78-7539-01	-391.49	1935.6	1544.11	1.94111
TCGA-LUAD(N=500)	TCGA-J2-8192-01	1223.71	1890.45	3114.16	2.08746
TCGA-LUAD(N=500)	TCGA-86-7713-01	-1249.72	-66.2437	-1315.97	4.19218
TCGA-LUAD(N=500)	TCGA-67-6216-01	-422.313	1698.36	1276.04	2.95793
TCGA-LUAD(N=500)	TCGA-44-A47G-01	596.758	2483.17	3079.92	2.37292
TCGA-LUAD(N=500)	TCGA-55-7816-01	1355.83	2064.81	3420.64	2.00357
TCGA-LUAD(N=500)	TCGA-78-7147-01	-1014.95	890.523	-124.423	4.03295
TCGA-LUAD(N=500)	TCGA-44-3398-01	1005.62	2104.04	3109.66	2.06001
TCGA-LUAD(N=500)	TCGA-78-7633-01	-764.053	65.8178	-698.235	2.35614
TCGA-LUAD(N=500)	TCGA-86-A4P8-01	677.721	2850.52	3528.24	1.0635
TCGA-LUAD(N=500)	TCGA-78-7535-01	-239.82	1520.46	1280.64	3.774
TCGA-LUAD(N=500)	TCGA-86-8671-01	1075.58	3185.19	4260.77	2.9616
TCGA-LUAD(N=500)	TCGA-91-6835-01	578.52	2808.62	3387.14	3.83797
TCGA-LUAD(N=500)	TCGA-35-3615-01	-419.996	901.97	481.974	1.26303
TCGA-LUAD(N=500)	TCGA-55-6980-01	516.974	1938.58	2455.55	1.69595
TCGA-LUAD(N=500)	TCGA-50-5936-01	-23.02	1014.32	991.302	3.52981
TCGA-LUAD(N=500)	TCGA-73-4675-01	29.5453	847.873	877.419	2.03559
TCGA-LUAD(N=500)	TCGA-50-5932-01	-833.392	425.256	-408.137	2.83594
TCGA-LUAD(N=500)	TCGA-93-A4JO-01	121.649	2301.35	2423	2.16031
TCGA-LUAD(N=500)	TCGA-49-AAR3-01	380.378	2359.32	2739.69	3.41416
TCGA-LUAD(N=500)	TCGA-78-7154-01	-695.268	365.885	-329.383	3.78661
TCGA-LUAD(N=500)	TCGA-55-7910-01	-655.293	465.723	-189.57	3.26303
TCGA-LUAD(N=500)	TCGA-4B-A93V-01	-973.77	873.178	-100.592	3.03562
TCGA-LUAD(N=500)	TCGA-91-6849-01	-200.327	1667.87	1467.54	0.757023
TCGA-LUAD(N=500)	TCGA-MP-A4SY-01	267.611	848.153	1115.76	2.98185
TCGA-LUAD(N=500)	TCGA-MP-A4SV-01	-215.236	1622.11	1406.87	3.93831
TCGA-LUAD(N=500)	TCGA-55-8513-01	240.182	2085.49	2325.68	1.37851
TCGA-LUAD(N=500)	TCGA-MP-A4T4-01	478.808	2305.73	2784.54	2.88943
TCGA-LUAD(N=500)	TCGA-71-8520-01	170.869	722.191	893.06	3.6915
TCGA-LUAD(N=500)	TCGA-44-7672-01	757.187	2421.78	3178.97	3.37154
TCGA-LUAD(N=500)	TCGA-50-6593-01	514.418	1461.67	1976.09	3.38546
TCGA-LUAD(N=500)	TCGA-69-7973-01	-446.544	383.472	-63.0721	4.48418
TCGA-LUAD(N=500)	TCGA-67-3771-01	51.4678	1501.47	1552.94	3.04266
TCGA-LUAD(N=500)	TCGA-99-8033-01	-431.976	1515.69	1083.71	3.86693
TCGA-LUAD(N=500)	TCGA-91-6848-01	720.972	2001.24	2722.21	4.65421
TCGA-LUAD(N=500)	TCGA-93-A4JP-01	131.589	1513.44	1645.03	3.23877
TCGA-LUAD(N=500)	TCGA-38-A44F-01	284.759	2220.08	2504.84	1.10434
TCGA-LUAD(N=500)	TCGA-44-7660-01	-852.472	757.657	-94.8152	3.44492
TCGA-LUAD(N=500)	TCGA-69-7760-01	-789.429	19.7836	-769.646	2.9982
TCGA-LUAD(N=500)	TCGA-69-7764-01	-532.925	833.601	300.676	2.12102
TCGA-LUAD(N=500)	TCGA-44-2665-01	1144.13	1631.49	2775.62	2.09538
TCGA-LUAD(N=500)	TCGA-55-8505-01	-75.3708	219.742	144.371	2.70485
TCGA-LUAD(N=500)	TCGA-95-7944-01	-107.733	2222.6	2114.87	3.0179
TCGA-LUAD(N=500)	TCGA-L9-A7SV-01	-1138.98	166.179	-972.801	3.19219
TCGA-LUAD(N=500)	TCGA-55-8089-01	345.663	2841.86	3187.53	3.25998
TCGA-LUAD(N=500)	TCGA-55-7283-01	-433.902	1250.01	816.106	2.98185
TCGA-LUAD(N=500)	TCGA-44-8117-01	-74.2445	728.511	654.267	2.34769
TCGA-LUAD(N=500)	TCGA-53-7626-01	419.285	2429.93	2849.22	2.65992
TCGA-LUAD(N=500)	TCGA-86-8673-01	-235.248	1028.17	792.918	3.23109
TCGA-LUAD(N=500)	TCGA-95-8494-01	-593.286	1242.43	649.142	4.46536
TCGA-LUAD(N=500)	TCGA-97-8171-01	-1287.72	-4.70288	-1292.43	2.2898
TCGA-LUAD(N=500)	TCGA-50-7109-01	-100.298	1241.52	1141.22	3.10267
TCGA-LUAD(N=500)	TCGA-44-6145-01	472.473	2267.03	2739.5	2.41414
TCGA-LUAD(N=500)	TCGA-55-8085-01	-368.052	1753.13	1385.07	4.02768
TCGA-LUAD(N=500)	TCGA-NJ-A4YF-01	-870.093	365.065	-505.028	3.14083
TCGA-LUAD(N=500)	TCGA-NJ-A7XG-01	-1708.9	141.804	-1567.1	1.81558
TCGA-LUAD(N=500)	TCGA-05-4403-01	-10.561	1664.48	1653.92	1.84804
TCGA-LUAD(N=500)	TCGA-55-8097-01	-193.128	1139.04	945.912	1.80735
TCGA-LUAD(N=500)	TCGA-NJ-A4YQ-01	-202.134	2376.08	2173.95	2.53107
TCGA-LUAD(N=500)	TCGA-97-7547-01	-138.959	1032.75	893.796	2.31907
TCGA-LUAD(N=500)	TCGA-55-5899-01	12.8895	1026.9	1039.79	3.86786
TCGA-LUAD(N=500)	TCGA-05-4397-01	-776.628	844.232	67.6044	4.7944
TCGA-LUAD(N=500)	TCGA-44-6777-01	1682.02	2563.77	4245.78	2.57771
TCGA-LUAD(N=500)	TCGA-55-7815-01	666.567	1639.42	2305.99	3.54106
TCGA-LUAD(N=500)	TCGA-91-6830-01	420.595	1598.18	2018.78	2.54099
TCGA-LUAD(N=500)	TCGA-44-A4SS-01	261.827	2055.02	2316.84	3.0286
TCGA-LUAD(N=500)	TCGA-44-7659-01	-663.022	1067.94	404.916	1.79909
TCGA-LUAD(N=500)	TCGA-53-7813-01	-1025.2	895.583	-129.619	3.82375
TCGA-LUAD(N=500)	TCGA-05-4382-01	921.806	1952.03	2873.84	2.38681
TCGA-LUAD(N=500)	TCGA-93-A4JQ-01	574.162	2193.46	2767.62	3.58133
TCGA-LUAD(N=500)	TCGA-05-5428-01	38.239	1196.26	1234.5	2.14727
TCGA-LUAD(N=500)	TCGA-55-6986-01	-492.485	1240.03	747.541	2.32772
TCGA-LUAD(N=500)	TCGA-91-A4BD-01	-669.627	1797.62	1128	0.992768
TCGA-LUAD(N=500)	TCGA-50-5066-01	760.405	2395.39	3155.79	2.46725
TCGA-LUAD(N=500)	TCGA-49-AAR9-01	-1048.94	-9.58838	-1058.53	3.18747
TCGA-LUAD(N=500)	TCGA-55-7907-01	42.0817	1581.44	1623.52	2.47514
TCGA-LUAD(N=500)	TCGA-95-7039-01	-172.754	764.982	592.228	3.07724
TCGA-LUAD(N=500)	TCGA-64-1680-01	-860.293	668.535	-191.758	1.46467
TCGA-LUAD(N=500)	TCGA-J2-A4AE-01	-658.894	1505.8	846.906	1.774
TCGA-LUAD(N=500)	TCGA-86-8359-01	-425.989	1648.28	1222.29	2.86592
TCGA-LUAD(N=500)	TCGA-55-8614-01	-174.62	761.383	586.763	3.48804
TCGA-LUAD(N=500)	TCGA-55-7574-01	769.901	2381.87	3151.77	3.03562
TCGA-LUAD(N=500)	TCGA-44-5644-01	-1265.99	-111.672	-1377.67	3.20948
TCGA-LUAD(N=500)	TCGA-MP-A4TI-01	904.017	2882.68	3786.7	4.24489
TCGA-LUAD(N=500)	TCGA-95-7948-01	-647.868	575.377	-72.4915	2.23879
TCGA-LUAD(N=500)	TCGA-73-4677-01	-522.653	1087.34	564.69	1.45418
TCGA-LUAD(N=500)	TCGA-50-5942-01	-252.002	959.252	707.25	1.22651
TCGA-LUAD(N=500)	TCGA-78-7167-01	-874.999	106.169	-768.83	0.62293
TCGA-LUAD(N=500)	TCGA-78-8662-01	-1035.83	-2.5721	-1038.4	4.16591
TCGA-LUAD(N=500)	TCGA-86-8585-01	-206.178	1999.39	1793.21	3.21563
TCGA-LUAD(N=500)	TCGA-50-6591-01	-1148.28	-918.879	-2067.16	6.09553
TCGA-LUAD(N=500)	TCGA-MP-A4TK-01	995.875	1881.08	2876.96	3.76557
TCGA-LUAD(N=500)	TCGA-55-7570-01	-945.555	-195.264	-1140.82	3.86693
[truncated: 10,484 more rows]
