# Supplementary material for: Targeting KIF20A: a new frontier in cancer treatment revealed by multi-omics analysis
Source: Front Immunol. 2026 Jan 21;17:1744899. doi: 10.3389/fimmu.2026.1744899 (PMC12867832; doi:10.3389/fimmu.2026.1744899)
Supplement: Supplementary file 1 [file DataSheet1.zip › supplementary material/KIF20A-exprSurv.csv]

	KIF20A	expr	Type	CancerType	simple_barcode	Patient	Age	Gender	Race	Stage	Histological	Grade	VitalStatus	TumorStatus	MarginStatus	Residual	TreatmentOutcomeFirstCourse	OS.time	OS	DSS.time	DSS	DFI.time	DFI	PFI	PFI.time
TCGA-OR-A5J1-01	4.89813094224734	4.89813094224734	Tumor	ACC	TCGA-OR-A5J1-01	TCGA-OR-A5J1	58	MALE	WHITE	Stage II	Adrenocortical carcinoma- Usual Type		Dead	WITH TUMOR			Complete Remission/Response	1355	1	1355	1	754	1	1	754
TCGA-OR-A5J2-01	6.83973288924343	6.83973288924343	Tumor	ACC	TCGA-OR-A5J2-01	TCGA-OR-A5J2	44	FEMALE	WHITE	Stage IV	Adrenocortical carcinoma- Usual Type		Dead	WITH TUMOR			Progressive Disease	1677	1	1677	1	NA	NA	1	289
TCGA-OR-A5J3-01	6.78937714074859	6.78937714074859	Tumor	ACC	TCGA-OR-A5J3-01	TCGA-OR-A5J3	23	FEMALE	WHITE	Stage III	Adrenocortical carcinoma- Usual Type		Alive	WITH TUMOR			Complete Remission/Response	2091	0	2091	0	53	1	1	53
TCGA-OR-A5J5-01	10.0726819700325	10.0726819700325	Tumor	ACC	TCGA-OR-A5J5-01	TCGA-OR-A5J5	30	MALE	WHITE	Stage III	Adrenocortical carcinoma- Usual Type		Dead	WITH TUMOR			Progressive Disease	365	1	365	1	NA	NA	1	50
TCGA-OR-A5J6-01	3.230033889585	3.230033889585	Tumor	ACC	TCGA-OR-A5J6-01	TCGA-OR-A5J6	29	FEMALE	BLACK OR AFRICAN AMERICAN	Stage II	Adrenocortical carcinoma- Usual Type		Alive	TUMOR FREE			Complete Remission/Response	2703	0	2703	0	2703	0	0	2703
TCGA-OR-A5J7-01	10.194116608776	10.194116608776	Tumor	ACC	TCGA-OR-A5J7-01	TCGA-OR-A5J7	30	FEMALE	WHITE	Stage III	Adrenocortical carcinoma- Usual Type		Dead	WITH TUMOR			Progressive Disease	490	1	490	1	NA	NA	1	162
TCGA-OR-A5J8-01	8.82247523230804	8.82247523230804	Tumor	ACC	TCGA-OR-A5J8-01	TCGA-OR-A5J8	66	MALE	WHITE	Stage III	Adrenocortical carcinoma- Usual Type		Dead	WITH TUMOR			Complete Remission/Response	579	1	579	1	530	1	1	530
TCGA-OR-A5J9-01	6.30113947826079	6.30113947826079	Tumor	ACC	TCGA-OR-A5J9-01	TCGA-OR-A5J9	22	FEMALE	WHITE	Stage II	Adrenocortical carcinoma- Usual Type		Alive	WITH TUMOR			Complete Remission/Response	1352	0	1352	0	414	1	1	414
TCGA-OR-A5JA-01	9.27101474232914	9.27101474232914	Tumor	ACC	TCGA-OR-A5JA-01	TCGA-OR-A5JA	53	FEMALE	WHITE	Stage IV	Adrenocortical carcinoma- Usual Type		Dead	WITH TUMOR				922	1	922	1	NA	NA	1	922
TCGA-OR-A5JB-01	10.8686528159618	10.8686528159618	Tumor	ACC	TCGA-OR-A5JB-01	TCGA-OR-A5JB	52	MALE	WHITE	Stage IV	Adrenocortical carcinoma- Usual Type		Dead				[Unknown]	551	1	551	NA	NA	NA	0	551
TCGA-OR-A5JC-01	9.23244251347405	9.23244251347405	Tumor	ACC	TCGA-OR-A5JC-01	TCGA-OR-A5JC	37	MALE	WHITE		Adrenocortical carcinoma- Usual Type		Dead					1750	1	1750	NA	NA	NA	0	1750
TCGA-OR-A5JD-01	4.30820795283745	4.30820795283745	Tumor	ACC	TCGA-OR-A5JD-01	TCGA-OR-A5JD	57	FEMALE	WHITE	Stage II	Adrenocortical Carcinoma- Oncocytic Type		Alive	TUMOR FREE			Complete Remission/Response	3038	0	3038	0	3038	0	0	3038
TCGA-OR-A5JE-01	8.68719719465968	8.68719719465968	Tumor	ACC	TCGA-OR-A5JE-01	TCGA-OR-A5JE	17	FEMALE	WHITE	Stage I	Adrenocortical carcinoma- Usual Type		Dead	WITH TUMOR			[Unknown]	2105	1	2105	1	NA	NA	1	477
TCGA-OR-A5JF-01	5.45487666740409	5.45487666740409	Tumor	ACC	TCGA-OR-A5JF-01	TCGA-OR-A5JF	69	FEMALE	WHITE	Stage II	Adrenocortical carcinoma- Usual Type		Alive	TUMOR FREE			Complete Remission/Response	2015	0	2015	0	2015	0	0	2015
TCGA-OR-A5JG-01	9.26758963595621	9.26758963595621	Tumor	ACC	TCGA-OR-A5JG-01	TCGA-OR-A5JG	61	MALE	WHITE	Stage IV	Adrenocortical carcinoma- Usual Type		Dead	WITH TUMOR				541	1	541	1	NA	NA	1	541
TCGA-OR-A5JI-01	5.64468405915241	5.64468405915241	Tumor	ACC	TCGA-OR-A5JI-01	TCGA-OR-A5JI	22	MALE	WHITE	Stage I	Adrenocortical carcinoma- Usual Type		Alive	TUMOR FREE			Complete Remission/Response	2331	0	2331	0	2331	0	0	2331
TCGA-OR-A5JJ-01	9.18595819713306	9.18595819713306	Tumor	ACC	TCGA-OR-A5JJ-01	TCGA-OR-A5JJ	65	MALE	WHITE	Stage IV	Adrenocortical carcinoma- Usual Type		Dead	WITH TUMOR			Progressive Disease	490	1	490	1	NA	NA	1	490
TCGA-OR-A5JK-01	7.58839233523695	7.58839233523695	Tumor	ACC	TCGA-OR-A5JK-01	TCGA-OR-A5JK	49	MALE	WHITE	Stage IV	Adrenocortical carcinoma- Usual Type		Alive	TUMOR FREE			Partial Remission/Response	1497	0	1497	0	NA	NA	0	1497
TCGA-OR-A5JL-01	7.60410098403504	7.60410098403504	Tumor	ACC	TCGA-OR-A5JL-01	TCGA-OR-A5JL	36	FEMALE	WHITE	Stage I	Adrenocortical carcinoma- Usual Type		Alive	TUMOR FREE			Complete Remission/Response	2056	0	2056	0	2056	0	0	2056
TCGA-OR-A5JM-01	9.70721071323443	9.70721071323443	Tumor	ACC	TCGA-OR-A5JM-01	TCGA-OR-A5JM	25	FEMALE	WHITE	Stage IV	Adrenocortical carcinoma- Usual Type		Dead	WITH TUMOR			Progressive Disease	562	1	562	1	NA	NA	1	72
TCGA-OR-A5JO-01	7.05830567100759	7.05830567100759	Tumor	ACC	TCGA-OR-A5JO-01	TCGA-OR-A5JO	26	FEMALE	WHITE	Stage I	Adrenocortical carcinoma- Usual Type		Alive	TUMOR FREE			Complete Remission/Response	1194	0	1194	0	1194	0	0	1194
TCGA-OR-A5JP-01	9.01287869895175	9.01287869895175	Tumor	ACC	TCGA-OR-A5JP-01	TCGA-OR-A5JP	40	MALE	WHITE	Stage II	Adrenocortical carcinoma- Usual Type		Alive	TUMOR FREE			Complete Remission/Response	464	0	464	0	464	0	0	464
TCGA-OR-A5JQ-01	7.15718522317807	7.15718522317807	Tumor	ACC	TCGA-OR-A5JQ-01	TCGA-OR-A5JQ	26	FEMALE	WHITE	Stage II	Adrenocortical Carcinoma- Myxoid Type		Alive	TUMOR FREE			Complete Remission/Response	1103	0	1103	0	1103	0	0	1103
TCGA-OR-A5JR-01	7.5996004723329	7.5996004723329	Tumor	ACC	TCGA-OR-A5JR-01	TCGA-OR-A5JR	45	MALE	WHITE	Stage I	Adrenocortical carcinoma- Usual Type		Alive	TUMOR FREE			Complete Remission/Response	3688	0	3688	0	3688	0	0	3688
TCGA-OR-A5JS-01	7.6172029622634	7.6172029622634	Tumor	ACC	TCGA-OR-A5JS-01	TCGA-OR-A5JS	65	FEMALE	WHITE	Stage II	Adrenocortical carcinoma- Usual Type		Alive	WITH TUMOR				383	0	383	0	NA	NA	1	166
TCGA-OR-A5JT-01	7.32359524739148	7.32359524739148	Tumor	ACC	TCGA-OR-A5JT-01	TCGA-OR-A5JT	65	FEMALE	WHITE	Stage II	Adrenocortical carcinoma- Usual Type		Alive	WITH TUMOR			Stable Disease	907	0	907	0	NA	NA	0	907
TCGA-OR-A5JV-01	6.75431298142482	6.75431298142482	Tumor	ACC	TCGA-OR-A5JV-01	TCGA-OR-A5JV	55	MALE	WHITE	Stage II	Adrenocortical carcinoma- Usual Type		Alive	TUMOR FREE			Complete Remission/Response	2023	0	2023	0	2023	0	1	953
TCGA-OR-A5JW-01	6.05266803072486	6.05266803072486	Tumor	ACC	TCGA-OR-A5JW-01	TCGA-OR-A5JW	47	MALE	WHITE	Stage II	Adrenocortical carcinoma- Usual Type		Alive	TUMOR FREE			Complete Remission/Response	2202	0	2202	0	2202	0	0	2202
TCGA-OR-A5JX-01	3.99259623955268	3.99259623955268	Tumor	ACC	TCGA-OR-A5JX-01	TCGA-OR-A5JX	50	MALE	WHITE	Stage III	Adrenocortical carcinoma- Usual Type		Alive	TUMOR FREE				950	0	950	0	NA	NA	0	950
TCGA-OR-A5JY-01	9.18446131430885	9.18446131430885	Tumor	ACC	TCGA-OR-A5JY-01	TCGA-OR-A5JY	68	FEMALE	WHITE	Stage IV	Adrenocortical carcinoma- Usual Type		Dead	WITH TUMOR			Progressive Disease	552	1	552	1	NA	NA	1	75
TCGA-OR-A5JZ-01	8.85946024262482	8.85946024262482	Tumor	ACC	TCGA-OR-A5JZ-01	TCGA-OR-A5JZ	60	MALE	WHITE	Stage II	Adrenocortical carcinoma- Usual Type		Alive	WITH TUMOR			Progressive Disease	822	0	822	0	NA	NA	1	247
TCGA-OR-A5K0-01	7.71631876013144	7.71631876013144	Tumor	ACC	TCGA-OR-A5K0-01	TCGA-OR-A5K0	69	FEMALE	WHITE	Stage II	Adrenocortical carcinoma- Usual Type		Alive	WITH TUMOR			Progressive Disease	1029	0	1029	0	NA	NA	1	659
TCGA-OR-A5K1-01	9.12492000247671	9.12492000247671	Tumor	ACC	TCGA-OR-A5K1-01	TCGA-OR-A5K1	48	MALE	WHITE	Stage II	Adrenocortical carcinoma- Usual Type		Alive	TUMOR FREE			Complete Remission/Response	3289	0	3289	0	826	1	1	826
TCGA-OR-A5K2-01	7.19940733569462	7.19940733569462	Tumor	ACC	TCGA-OR-A5K2-01	TCGA-OR-A5K2	32	FEMALE	WHITE	Stage III	Adrenocortical carcinoma- Usual Type		Dead	WITH TUMOR			Progressive Disease	994	1	994	1	NA	NA	1	97
TCGA-OR-A5K3-01	7.59809717647756	7.59809717647756	Tumor	ACC	TCGA-OR-A5K3-01	TCGA-OR-A5K3	53	MALE	WHITE	Stage II	Adrenocortical Carcinoma- Oncocytic Type		Alive	TUMOR FREE			Complete Remission/Response	3465	0	3465	0	3465	0	0	3465
TCGA-OR-A5K4-01	8.35595007595999	8.35595007595999	Tumor	ACC	TCGA-OR-A5K4-01	TCGA-OR-A5K4	64	FEMALE	WHITE	Stage III	Adrenocortical carcinoma- Usual Type		Alive	TUMOR FREE			Complete Remission/Response	1082	0	1082	0	1082	0	0	1082
TCGA-OR-A5K5-01	6.66018134439655	6.66018134439655	Tumor	ACC	TCGA-OR-A5K5-01	TCGA-OR-A5K5	59	FEMALE	WHITE	Stage III	Adrenocortical carcinoma- Usual Type		Dead	WITH TUMOR			Progressive Disease	498	1	498	1	NA	NA	1	108
TCGA-OR-A5K6-01	7.33109608375933	7.33109608375933	Tumor	ACC	TCGA-OR-A5K6-01	TCGA-OR-A5K6	56	FEMALE	WHITE	Stage II	Adrenocortical carcinoma- Usual Type		Alive	WITH TUMOR			Complete Remission/Response	1493	0	1493	0	391	1	1	391
TCGA-OR-A5K8-01	8.88477495039643	8.88477495039643	Tumor	ACC	TCGA-OR-A5K8-01	TCGA-OR-A5K8	39	MALE	WHITE	Stage II	Adrenocortical carcinoma- Usual Type		Alive	TUMOR FREE			Complete Remission/Response	749	0	749	0	749	0	0	749
TCGA-OR-A5K9-01	9.60940593086675	9.60940593086675	Tumor	ACC	TCGA-OR-A5K9-01	TCGA-OR-A5K9	61	FEMALE	WHITE	Stage II	Adrenocortical carcinoma- Usual Type		Dead	WITH TUMOR				344	1	344	1	NA	NA	1	236
TCGA-OR-A5KO-01	10.0833197577657	10.0833197577657	Tumor	ACC	TCGA-OR-A5KO-01	TCGA-OR-A5KO	39	FEMALE	WHITE	Stage IV	Adrenocortical carcinoma- Usual Type		Alive	WITH TUMOR			Progressive Disease	1414	0	1414	0	NA	NA	1	541
TCGA-OR-A5KT-01	6.80464732969411	6.80464732969411	Tumor	ACC	TCGA-OR-A5KT-01	TCGA-OR-A5KT	44	FEMALE	WHITE	Stage I	Adrenocortical carcinoma- Usual Type		Alive	TUMOR FREE			Complete Remission/Response	2895	0	2895	0	2099	1	1	2099
TCGA-OR-A5KU-01	6.6063030451723	6.6063030451723	Tumor	ACC	TCGA-OR-A5KU-01	TCGA-OR-A5KU	37	FEMALE	WHITE	Stage II	Adrenocortical carcinoma- Usual Type		Alive	TUMOR FREE			Complete Remission/Response	4673	0	4673	0	4673	0	0	4673
TCGA-OR-A5KV-01	5.26334996086142	5.26334996086142	Tumor	ACC	TCGA-OR-A5KV-01	TCGA-OR-A5KV	17	FEMALE	WHITE	Stage III	Adrenocortical carcinoma- Usual Type		Alive	TUMOR FREE			Complete Remission/Response	3878	0	3878	0	1116	1	1	1116
TCGA-OR-A5KW-01	8.56613397420417	8.56613397420417	Tumor	ACC	TCGA-OR-A5KW-01	TCGA-OR-A5KW	55	FEMALE	WHITE	Stage III	Adrenocortical carcinoma- Usual Type		Alive	TUMOR FREE			Complete Remission/Response	2076	0	2076	0	2076	0	0	2076
TCGA-OR-A5KX-01	4.66554058058466	4.66554058058466	Tumor	ACC	TCGA-OR-A5KX-01	TCGA-OR-A5KX	25	FEMALE	WHITE	Stage III	Adrenocortical carcinoma- Usual Type		Alive	WITH TUMOR			Progressive Disease	1364	0	1364	0	NA	NA	1	62
TCGA-OR-A5KY-01	10.8916622079939	10.8916622079939	Tumor	ACC	TCGA-OR-A5KY-01	TCGA-OR-A5KY	23	FEMALE	WHITE	Stage IV	Adrenocortical carcinoma- Usual Type		Dead	WITH TUMOR			Progressive Disease	391	1	391	1	NA	NA	1	178
TCGA-OR-A5KZ-01	10.559835926514	10.559835926514	Tumor	ACC	TCGA-OR-A5KZ-01	TCGA-OR-A5KZ	42	MALE	WHITE	Stage II	Adrenocortical carcinoma- Usual Type		Dead	WITH TUMOR			Progressive Disease	125	1	125	1	NA	NA	1	36
TCGA-OR-A5L3-01	3.31159030230034	3.31159030230034	Tumor	ACC	TCGA-OR-A5L3-01	TCGA-OR-A5L3	67	FEMALE	WHITE	Stage I	Adrenocortical carcinoma- Usual Type		Alive	TUMOR FREE			Complete Remission/Response	4628	0	4628	0	4628	0	0	4628
TCGA-OR-A5L4-01	7.39579972969947	7.39579972969947	Tumor	ACC	TCGA-OR-A5L4-01	TCGA-OR-A5L4	48	FEMALE	WHITE	Stage III	Adrenocortical carcinoma- Usual Type		Alive	TUMOR FREE			Complete Remission/Response	967	0	967	0	967	0	0	967
TCGA-OR-A5L5-01	4.02610952470452	4.02610952470452	Tumor	ACC	TCGA-OR-A5L5-01	TCGA-OR-A5L5	77	FEMALE	WHITE	Stage I	Adrenocortical carcinoma- Usual Type		Alive	TUMOR FREE			Complete Remission/Response	1317	0	1317	0	1317	0	0	1317
TCGA-OR-A5L6-01	10.2255207702591	10.2255207702591	Tumor	ACC	TCGA-OR-A5L6-01	TCGA-OR-A5L6	60	MALE	WHITE	Stage II	Adrenocortical carcinoma- Usual Type		Alive	TUMOR FREE			Complete Remission/Response	861	0	861	0	861	0	0	861
TCGA-OR-A5L8-01	6.35061216306813	6.35061216306813	Tumor	ACC	TCGA-OR-A5L8-01	TCGA-OR-A5L8	36	FEMALE	WHITE	Stage II	Adrenocortical carcinoma- Usual Type		Alive	TUMOR FREE			Complete Remission/Response	885	0	885	0	885	0	0	885
TCGA-OR-A5L9-01	7.71888901082532	7.71888901082532	Tumor	ACC	TCGA-OR-A5L9-01	TCGA-OR-A5L9	53	FEMALE	WHITE	Stage II	Adrenocortical carcinoma- Usual Type		Alive	TUMOR FREE			Complete Remission/Response	871	0	871	0	871	0	0	871
TCGA-OR-A5LA-01	5.25803266811363	5.25803266811363	Tumor	ACC	TCGA-OR-A5LA-01	TCGA-OR-A5LA	52	FEMALE	WHITE	Stage II	Adrenocortical carcinoma- Usual Type		Alive	TUMOR FREE			Complete Remission/Response	719	0	719	0	719	0	0	719
TCGA-OR-A5LB-01	7.49591896763269	7.49591896763269	Tumor	ACC	TCGA-OR-A5LB-01	TCGA-OR-A5LB	59	MALE	WHITE	Stage IV	Adrenocortical carcinoma- Usual Type		Dead	WITH TUMOR			Progressive Disease	1204	1	1204	1	NA	NA	1	611
TCGA-OR-A5LC-01	9.00531576818598	9.00531576818598	Tumor	ACC	TCGA-OR-A5LC-01	TCGA-OR-A5LC	71	FEMALE	WHITE	Stage IV	Adrenocortical carcinoma- Usual Type		Dead	WITH TUMOR			Progressive Disease	159	1	159	1	NA	NA	1	50
TCGA-OR-A5LD-01	10.0000986183606	10.0000986183606	Tumor	ACC	TCGA-OR-A5LD-01	TCGA-OR-A5LD	52	MALE	WHITE	Stage III	Adrenocortical carcinoma- Usual Type		Dead	WITH TUMOR			[Unknown]	1197	1	1197	1	NA	NA	1	444
TCGA-OR-A5LE-01	9.06630988438526	9.06630988438526	Tumor	ACC	TCGA-OR-A5LE-01	TCGA-OR-A5LE	14	MALE	WHITE	Stage II	Adrenocortical carcinoma- Usual Type		Dead	WITH TUMOR			[Unknown]	662	1	662	1	NA	NA	1	265
TCGA-OR-A5LG-01	7.79529291425904	7.79529291425904	Tumor	ACC	TCGA-OR-A5LG-01	TCGA-OR-A5LG	46	MALE	WHITE	Stage III	Adrenocortical carcinoma- Usual Type		Alive	WITH TUMOR			Complete Remission/Response	1589	0	1589	0	1393	1	1	1393
TCGA-OR-A5LH-01	4.18067301861404	4.18067301861404	Tumor	ACC	TCGA-OR-A5LH-01	TCGA-OR-A5LH	36	FEMALE	WHITE	Stage II	Adrenocortical carcinoma- Usual Type		Dead	WITH TUMOR			Progressive Disease	2385	1	2385	1	NA	NA	1	2385
TCGA-OR-A5LJ-01	8.98989116128452	8.98989116128452	Tumor	ACC	TCGA-OR-A5LJ-01	TCGA-OR-A5LJ	54	FEMALE	WHITE	Stage IV	Adrenocortical carcinoma- Usual Type		Dead	WITH TUMOR			Progressive Disease	1105	1	1105	1	NA	NA	1	98
TCGA-OR-A5LK-01	5.78757089725289	5.78757089725289	Tumor	ACC	TCGA-OR-A5LK-01	TCGA-OR-A5LK	62	MALE	[Not Evaluated]	Stage II	Adrenocortical Carcinoma- Oncocytic Type		Alive	TUMOR FREE			Complete Remission/Response	2740	0	2740	0	2740	0	0	2740
TCGA-OR-A5LL-01	3.55669916745739	3.55669916745739	Tumor	ACC	TCGA-OR-A5LL-01	TCGA-OR-A5LL	75	FEMALE	[Not Evaluated]	Stage II	Adrenocortical carcinoma- Usual Type		Dead	WITH TUMOR			Complete Remission/Response	1613	1	1613	1	213	1	1	213
TCGA-OR-A5LM-01	8.4429061842876	8.4429061842876	Tumor	ACC	TCGA-OR-A5LM-01	TCGA-OR-A5LM	23	MALE	[Not Evaluated]	Stage II	Adrenocortical carcinoma- Usual Type		Alive	TUMOR FREE			Complete Remission/Response	1858	0	1858	0	1858	0	0	1858
TCGA-OR-A5LN-01	5.75966718601766	5.75966718601766	Tumor	ACC	TCGA-OR-A5LN-01	TCGA-OR-A5LN	31	FEMALE	[Not Evaluated]	Stage II	Adrenocortical carcinoma- Usual Type		Alive	TUMOR FREE			Complete Remission/Response	2342	0	2342	0	2342	0	0	2342
TCGA-OR-A5LO-01	7.753557739919	7.753557739919	Tumor	ACC	TCGA-OR-A5LO-01	TCGA-OR-A5LO	61	FEMALE	[Not Evaluated]	Stage II	Adrenocortical carcinoma- Usual Type		Dead	WITH TUMOR			Complete Remission/Response	2405	1	2405	1	153	1	1	153
TCGA-OR-A5LP-01	4.84638299095765	4.84638299095765	Tumor	ACC	TCGA-OR-A5LP-01	TCGA-OR-A5LP	37	FEMALE	[Not Evaluated]	Stage II	Adrenocortical carcinoma- Usual Type		Alive	TUMOR FREE			Complete Remission/Response	1857	0	1857	0	1857	0	0	1857
TCGA-OR-A5LR-01	6.20561342048462	6.20561342048462	Tumor	ACC	TCGA-OR-A5LR-01	TCGA-OR-A5LR	30	FEMALE	[Not Evaluated]	Stage II	Adrenocortical carcinoma- Usual Type		Alive	TUMOR FREE			Complete Remission/Response	853	0	853	0	853	0	0	853
TCGA-OR-A5LS-01	7.94029010268428	7.94029010268428	Tumor	ACC	TCGA-OR-A5LS-01	TCGA-OR-A5LS	34	FEMALE	[Not Evaluated]	Stage II	Adrenocortical carcinoma- Usual Type		Alive	TUMOR FREE			Complete Remission/Response	1096	0	1096	0	1096	0	0	1096
TCGA-OR-A5LT-01	8.88031207062623	8.88031207062623	Tumor	ACC	TCGA-OR-A5LT-01	TCGA-OR-A5LT	57	MALE	[Not Evaluated]	Stage III	Adrenocortical carcinoma- Usual Type		Alive	TUMOR FREE			Complete Remission/Response	549	0	549	0	549	0	0	549
TCGA-OU-A5PI-01	6.78743246451687	6.78743246451687	Tumor	ACC	TCGA-OU-A5PI-01	TCGA-OU-A5PI	53	FEMALE	WHITE	Stage IV	Adrenocortical carcinoma- Usual Type		Alive	WITH TUMOR			Stable Disease	1171	0	1171	0	NA	NA	1	351
TCGA-P6-A5OF-01	6.64868401662684	6.64868401662684	Tumor	ACC	TCGA-P6-A5OF-01	TCGA-P6-A5OF	55	FEMALE	WHITE	Stage III	Adrenocortical carcinoma- Usual Type		Dead	WITH TUMOR			[Unknown]	207	1	207	1	NA	NA	1	143
TCGA-P6-A5OG-01	9.44081727117241	9.44081727117241	Tumor	ACC	TCGA-P6-A5OG-01	TCGA-P6-A5OG	45	FEMALE	WHITE	Stage IV	Adrenocortical carcinoma- Usual Type		Dead	WITH TUMOR			Complete Remission/Response	383	1	383	1	NA	NA	1	11
TCGA-PA-A5YG-01	4.25024156180903	4.25024156180903	Tumor	ACC	TCGA-PA-A5YG-01	TCGA-PA-A5YG	51	MALE	WHITE	Stage II	Adrenocortical carcinoma- Usual Type		Alive	TUMOR FREE			Complete Remission/Response	756	0	756	0	756	0	0	756
TCGA-PK-A5H8-01	7.15139207289003	7.15139207289003	Tumor	ACC	TCGA-PK-A5H8-01	TCGA-PK-A5H8	42	MALE	WHITE	Stage II	Adrenocortical carcinoma- Usual Type		Alive	TUMOR FREE			Complete Remission/Response	3623	0	3623	0	3623	0	0	3623
TCGA-PK-A5H9-01	4.68792291136682	4.68792291136682	Tumor	ACC	TCGA-PK-A5H9-01	TCGA-PK-A5H9	27	FEMALE	ASIAN	Stage II	Adrenocortical carcinoma- Usual Type		Alive	TUMOR FREE			Complete Remission/Response	616	0	616	0	616	0	0	616
TCGA-PK-A5HA-01	5.69255552617676	5.69255552617676	Tumor	ACC	TCGA-PK-A5HA-01	TCGA-PK-A5HA	63	MALE	[Unknown]	Stage I	Adrenocortical carcinoma- Usual Type		Alive	TUMOR FREE			Complete Remission/Response	1201	0	1201	0	1201	0	0	1201
TCGA-PK-A5HB-01	10.1786399552776	10.1786399552776	Tumor	ACC	TCGA-PK-A5HB-01	TCGA-PK-A5HB	63	MALE	[Unknown]		Adrenocortical carcinoma- Usual Type		Alive	WITH TUMOR				1293	0	1293	0	NA	NA	1	213
TCGA-2F-A9KO-01	9.15358496379147	9.15358496379147	Tumor	BLCA	TCGA-2F-A9KO-01	TCGA-2F-A9KO	63	MALE	WHITE	Stage IV	Muscle invasive urothelial carcinoma (pT2 or above)	High Grade	Dead	WITH TUMOR			Progressive Disease	734	1	734	1	NA	NA	1	651
TCGA-2F-A9KP-01	9.88389569387837	9.88389569387837	Tumor	BLCA	TCGA-2F-A9KP-01	TCGA-2F-A9KP	66	MALE	WHITE	Stage IV	Muscle invasive urothelial carcinoma (pT2 or above)	High Grade	Dead	WITH TUMOR			Progressive Disease	364	1	364	1	NA	NA	1	343
TCGA-2F-A9KQ-01	9.41860319591648	9.41860319591648	Tumor	BLCA	TCGA-2F-A9KQ-01	TCGA-2F-A9KQ	69	MALE	WHITE	Stage III	Muscle invasive urothelial carcinoma (pT2 or above)	High Grade	Alive	TUMOR FREE			Complete Remission/Response	2886	0	2886	0	2886	0	0	2886
TCGA-2F-A9KR-01	9.48888249655247	9.48888249655247	Tumor	BLCA	TCGA-2F-A9KR-01	TCGA-2F-A9KR	59	FEMALE	[Not Evaluated]	Stage III	Muscle invasive urothelial carcinoma (pT2 or above)	High Grade	Dead	WITH TUMOR			Complete Remission/Response	3183	1	3183	1	3086	1	1	3086
TCGA-2F-A9KT-01	9.68264878686246	9.68264878686246	Tumor	BLCA	TCGA-2F-A9KT-01	TCGA-2F-A9KT	83	MALE	WHITE	Stage II	Muscle invasive urothelial carcinoma (pT2 or above)	High Grade	Alive	TUMOR FREE			Complete Remission/Response	3314	0	3314	0	3314	0	0	3314
TCGA-2F-A9KW-01	10.6359175992543	10.6359175992543	Tumor	BLCA	TCGA-2F-A9KW-01	TCGA-2F-A9KW	67	FEMALE	WHITE	Stage III	Muscle invasive urothelial carcinoma (pT2 or above)	High Grade	Dead	WITH TUMOR			Stable Disease	254	1	254	1	NA	NA	1	85
TCGA-4Z-AA7M-01	10.4648622304543	10.4648622304543	Tumor	BLCA	TCGA-4Z-AA7M-01	TCGA-4Z-AA7M	65	MALE	WHITE	Stage III	Muscle invasive urothelial carcinoma (pT2 or above)	High Grade	Alive	TUMOR FREE			Complete Remission/Response	495	0	495	0	495	0	0	495
TCGA-4Z-AA7N-01	7.17300747047983	7.17300747047983	Tumor	BLCA	TCGA-4Z-AA7N-01	TCGA-4Z-AA7N	65	MALE	WHITE	Stage III	Muscle invasive urothelial carcinoma (pT2 or above)	High Grade	Dead	TUMOR FREE			Complete Remission/Response	1367	1	1367	0	1367	0	0	1367
TCGA-4Z-AA7O-01	9.97415643041945	9.97415643041945	Tumor	BLCA	TCGA-4Z-AA7O-01	TCGA-4Z-AA7O	64	MALE	BLACK OR AFRICAN AMERICAN	Stage II	Muscle invasive urothelial carcinoma (pT2 or above)	High Grade	Alive	TUMOR FREE			Complete Remission/Response	512	0	512	0	512	0	0	512
TCGA-4Z-AA7Q-01	9.4173926352829	9.4173926352829	Tumor	BLCA	TCGA-4Z-AA7Q-01	TCGA-4Z-AA7Q	79	MALE	WHITE	Stage III	Muscle invasive urothelial carcinoma (pT2 or above)	High Grade	Dead	TUMOR FREE				510	1	510	0	NA	NA	0	510
TCGA-4Z-AA7R-01	9.96465854343402	9.96465854343402	Tumor	BLCA	TCGA-4Z-AA7R-01	TCGA-4Z-AA7R	73	MALE	BLACK OR AFRICAN AMERICAN	Stage IV	Muscle invasive urothelial carcinoma (pT2 or above)	High Grade	Dead	WITH TUMOR			Partial Remission/Response	522	1	522	1	NA	NA	1	353
TCGA-4Z-AA7S-01	9.80378886501032	9.80378886501032	Tumor	BLCA	TCGA-4Z-AA7S-01	TCGA-4Z-AA7S	66	MALE	BLACK OR AFRICAN AMERICAN	Stage III	Muscle invasive urothelial carcinoma (pT2 or above)	High Grade	Dead	TUMOR FREE				1064	1	1064	0	NA	NA	0	1064
TCGA-4Z-AA7W-01	9.35846439660069	9.35846439660069	Tumor	BLCA	TCGA-4Z-AA7W-01	TCGA-4Z-AA7W	55	MALE	WHITE	Stage II	Muscle invasive urothelial carcinoma (pT2 or above)	High Grade	Alive	WITH TUMOR			Complete Remission/Response	840	0	840	0	760	1	1	760
TCGA-4Z-AA7Y-01	10.1100656442868	10.1100656442868	Tumor	BLCA	TCGA-4Z-AA7Y-01	TCGA-4Z-AA7Y	60	MALE	WHITE	Stage II	Muscle invasive urothelial carcinoma (pT2 or above)	High Grade	Alive	TUMOR FREE			Complete Remission/Response	1522	0	1522	0	1522	0	0	1522
TCGA-4Z-AA80-01	10.2059764759123	10.2059764759123	Tumor	BLCA	TCGA-4Z-AA80-01	TCGA-4Z-AA80	73	MALE	WHITE	Stage II	Muscle invasive urothelial carcinoma (pT2 or above)	High Grade	Dead	TUMOR FREE				19	1	19	0	NA	NA	0	19
TCGA-4Z-AA81-01	9.67220609224245	9.67220609224245	Tumor	BLCA	TCGA-4Z-AA81-01	TCGA-4Z-AA81	80	MALE	WHITE	Stage II	Muscle invasive urothelial carcinoma (pT2 or above)	High Grade	Dead	TUMOR FREE			Complete Remission/Response	1270	1	1270	0	1270	0	0	1270
TCGA-4Z-AA82-01	10.549823164967	10.549823164967	Tumor	BLCA	TCGA-4Z-AA82-01	TCGA-4Z-AA82	59	MALE	BLACK OR AFRICAN AMERICAN	Stage IV	Muscle invasive urothelial carcinoma (pT2 or above)	High Grade	Dead	WITH TUMOR			Complete Remission/Response	1556	1	1556	1	NA	NA	1	1150
TCGA-4Z-AA83-01	7.69307569595244	7.69307569595244	Tumor	BLCA	TCGA-4Z-AA83-01	TCGA-4Z-AA83	52	MALE	WHITE	Stage II	Muscle invasive urothelial carcinoma (pT2 or above)	High Grade	Alive	TUMOR FREE			Complete Remission/Response	2024	0	2024	0	2024	0	0	2024
TCGA-4Z-AA84-01	9.88874020523462	9.88874020523462	Tumor	BLCA	TCGA-4Z-AA84-01	TCGA-4Z-AA84	61	MALE	WHITE	Stage IV	Muscle invasive urothelial carcinoma (pT2 or above)	High Grade	Alive	WITH TUMOR			Progressive Disease	460	0	460	0	NA	NA	0	460
TCGA-4Z-AA86-01	9.67691439664799	9.67691439664799	Tumor	BLCA	TCGA-4Z-AA86-01	TCGA-4Z-AA86	66	MALE	BLACK OR AFRICAN AMERICAN	Stage IV	Muscle invasive urothelial carcinoma (pT2 or above)	High Grade	Dead	WITH TUMOR			Complete Remission/Response	311	1	311	1	NA	NA	1	136
TCGA-4Z-AA87-01	10.9847958173283	10.9847958173283	Tumor	BLCA	TCGA-4Z-AA87-01	TCGA-4Z-AA87	72	MALE	BLACK OR AFRICAN AMERICAN	Stage III	Muscle invasive urothelial carcinoma (pT2 or above)	High Grade	Alive	WITH TUMOR			[Unknown]	1454	0	1454	0	NA	NA	1	221
TCGA-4Z-AA89-01	9.75502441811241	9.75502441811241	Tumor	BLCA	TCGA-4Z-AA89-01	TCGA-4Z-AA89	60	MALE	WHITE	Stage IV	Muscle invasive urothelial carcinoma (pT2 or above)	High Grade	Alive	WITH TUMOR			Complete Remission/Response	1029	0	1029	0	NA	NA	1	648
TCGA-5N-A9KI-01	8.13509360486561	8.13509360486561	Tumor	BLCA	TCGA-5N-A9KI-01	TCGA-5N-A9KI	76	FEMALE	WHITE	Stage III	Muscle invasive urothelial carcinoma (pT2 or above)	High Grade	Dead	TUMOR FREE			Complete Remission/Response	76	1	76	0	76	0	0	76
TCGA-5N-A9KM-01	7.52364036126563	7.52364036126563	Tumor	BLCA	TCGA-5N-A9KM-01	TCGA-5N-A9KM	73	FEMALE	WHITE	Stage III	Muscle invasive urothelial carcinoma (pT2 or above)	High Grade	Dead	WITH TUMOR			Complete Remission/Response	530	1	530	1	276	1	1	276
TCGA-BL-A0C8-01	10.3581566662051	10.3581566662051	Tumor	BLCA	TCGA-BL-A0C8-01	TCGA-BL-A0C8	73	MALE	WHITE	Stage I		High Grade	Alive				Complete Remission/Response	1219	0	1219	0	630	1	1	630
TCGA-BL-A13I-01	10.2700850398051	10.2700850398051	Tumor	BLCA	TCGA-BL-A13I-01	TCGA-BL-A13I	57	FEMALE	WHITE	Stage III	Muscle invasive urothelial carcinoma (pT2 or above)	High Grade	Dead	WITH TUMOR			Progressive Disease	223	1	223	1	NA	NA	1	216
TCGA-BL-A13J-01	10.2200638753977	10.2200638753977	Tumor	BLCA	TCGA-BL-A13J-01	TCGA-BL-A13J	65	MALE	WHITE	Stage IV	Muscle invasive urothelial carcinoma (pT2 or above)	High Grade	Dead	WITH TUMOR			Stable Disease	81	1	81	1	NA	NA	1	81
TCGA-BL-A3JM-01	10.463514155848	10.463514155848	Tumor	BLCA	TCGA-BL-A3JM-01	TCGA-BL-A3JM	62	MALE	WHITE	Stage III	Muscle invasive urothelial carcinoma (pT2 or above)	High Grade	Dead	WITH TUMOR			Progressive Disease	205	1	205	1	NA	NA	1	111
TCGA-BL-A5ZZ-01	9.44076537286707	9.44076537286707	Tumor	BLCA	TCGA-BL-A5ZZ-01	TCGA-BL-A5ZZ	80	FEMALE	WHITE	Stage III	Muscle invasive urothelial carcinoma (pT2 or above)	High Grade	Alive	WITH TUMOR			Complete Remission/Response	377	0	377	0	242	1	1	242
TCGA-BT-A0S7-01	10.0337808776717	10.0337808776717	Tumor	BLCA	TCGA-BT-A0S7-01	TCGA-BT-A0S7	75	MALE	WHITE	Stage III	Muscle invasive urothelial carcinoma (pT2 or above)	High Grade	Dead	WITH TUMOR			Progressive Disease	200	1	200	1	NA	NA	1	200
TCGA-BT-A0YX-01	10.2301525665861	10.2301525665861	Tumor	BLCA	TCGA-BT-A0YX-01	TCGA-BT-A0YX	70	FEMALE	WHITE	Stage III	Muscle invasive urothelial carcinoma (pT2 or above)	High Grade	Dead	WITH TUMOR			Progressive Disease	400	1	400	1	NA	NA	1	326
TCGA-BT-A20J-01	10.26365652784	10.26365652784	Tumor	BLCA	TCGA-BT-A20J-01	TCGA-BT-A20J	75	MALE	WHITE	Stage II	Muscle invasive urothelial carcinoma (pT2 or above)	High Grade	Dead	WITH TUMOR			Progressive Disease	579	1	579	1	NA	NA	1	254
TCGA-BT-A20N-01	10.1218184020552	10.1218184020552	Tumor	BLCA	TCGA-BT-A20N-01	TCGA-BT-A20N	72	MALE		Stage III	Muscle invasive urothelial carcinoma (pT2 or above)	High Grade	Dead	WITH TUMOR			Progressive Disease	795	1	795	1	NA	NA	1	795
TCGA-BT-A20O-01	9.55818343356466	9.55818343356466	Tumor	BLCA	TCGA-BT-A20O-01	TCGA-BT-A20O	75	MALE	WHITE	Stage III	Muscle invasive urothelial carcinoma (pT2 or above)	High Grade	Dead	WITH TUMOR			Progressive Disease	370	1	370	1	NA	NA	1	315
TCGA-BT-A20P-01	11.6367696077345	11.6367696077345	Tumor	BLCA	TCGA-BT-A20P-01	TCGA-BT-A20P	81	FEMALE	WHITE	Stage III	Muscle invasive urothelial carcinoma (pT2 or above)	High Grade	Dead					544	1	544	NA	NA	NA	0	544
TCGA-BT-A20Q-01	8.6669553747502	8.6669553747502	Tumor	BLCA	TCGA-BT-A20Q-01	TCGA-BT-A20Q	73	MALE	WHITE	Stage IV	Muscle invasive urothelial carcinoma (pT2 or above)	High Grade	Dead	WITH TUMOR			Progressive Disease	593	1	593	1	NA	NA	1	593
TCGA-BT-A20R-01	9.04819258323378	9.04819258323378	Tumor	BLCA	TCGA-BT-A20R-01	TCGA-BT-A20R	79	FEMALE	WHITE	Stage IV	Muscle invasive urothelial carcinoma (pT2 or above)	High Grade	Dead					154	1	154	NA	NA	NA	0	154
TCGA-BT-A20T-01	9.12382912356966	9.12382912356966	Tumor	BLCA	TCGA-BT-A20T-01	TCGA-BT-A20T	63	MALE	WHITE	Stage IV	Muscle invasive urothelial carcinoma (pT2 or above)	High Grade	Dead	WITH TUMOR			Progressive Disease	453	1	453	1	NA	NA	1	314
TCGA-BT-A20U-01	10.4632791351414	10.4632791351414	Tumor	BLCA	TCGA-BT-A20U-01	TCGA-BT-A20U	70	FEMALE	WHITE	Stage III	Muscle invasive urothelial carcinoma (pT2 or above)	High Grade	Dead	TUMOR FREE			Complete Remission/Response	455	1	455	0	455	0	0	455
TCGA-BT-A20V-01	9.55237322824795	9.55237322824795	Tumor	BLCA	TCGA-BT-A20V-01	TCGA-BT-A20V	59	FEMALE	BLACK OR AFRICAN AMERICAN	Stage IV	Muscle invasive urothelial carcinoma (pT2 or above)	High Grade	Dead					154	1	154	NA	NA	NA	0	154
TCGA-BT-A20W-01	10.4630031924072	10.4630031924072	Tumor	BLCA	TCGA-BT-A20W-01	TCGA-BT-A20W	71	MALE	WHITE	Stage II	Muscle invasive urothelial carcinoma (pT2 or above)	High Grade	Dead	TUMOR FREE			Complete Remission/Response	254	1	254	0	254	0	0	254
TCGA-BT-A20X-01	9.52403232340592	9.52403232340592	Tumor	BLCA	TCGA-BT-A20X-01	TCGA-BT-A20X	56	MALE	WHITE	Stage IV	Muscle invasive urothelial carcinoma (pT2 or above)	High Grade	Dead	WITH TUMOR			Progressive Disease	251	1	251	1	NA	NA	1	251
TCGA-BT-A2LA-01	10.4726096155607	10.4726096155607	Tumor	BLCA	TCGA-BT-A2LA-01	TCGA-BT-A2LA	54	MALE	WHITE	Stage III	Muscle invasive urothelial carcinoma (pT2 or above)	High Grade	Alive	TUMOR FREE			Complete Remission/Response	522	0	522	0	522	0	0	522
TCGA-BT-A2LB-01	9.97234802007957	9.97234802007957	Tumor	BLCA	TCGA-BT-A2LB-01	TCGA-BT-A2LB	73	FEMALE	WHITE	Stage III	Muscle invasive urothelial carcinoma (pT2 or above)	High Grade	Dead	TUMOR FREE			Complete Remission/Response	492	1	492	0	492	0	0	492
TCGA-BT-A2LD-01	10.0373410360741	10.0373410360741	Tumor	BLCA	TCGA-BT-A2LD-01	TCGA-BT-A2LD	78	FEMALE	WHITE	Stage IV	Muscle invasive urothelial carcinoma (pT2 or above)	High Grade	Dead	WITH TUMOR			Progressive Disease	623	1	623	1	NA	NA	1	555
TCGA-BT-A3PH-01	9.92013695610237	9.92013695610237	Tumor	BLCA	TCGA-BT-A3PH-01	TCGA-BT-A3PH	76	MALE	WHITE	Stage IV	Muscle invasive urothelial carcinoma (pT2 or above)	High Grade	Dead	WITH TUMOR			Progressive Disease	142	1	142	1	NA	NA	1	142
TCGA-BT-A3PJ-01	9.98003958540883	9.98003958540883	Tumor	BLCA	TCGA-BT-A3PJ-01	TCGA-BT-A3PJ	76	MALE	WHITE	Stage III	Muscle invasive urothelial carcinoma (pT2 or above)	High Grade	Alive	TUMOR FREE			Complete Remission/Response	789	0	789	0	789	0	0	789
TCGA-BT-A3PK-01	9.51600529464921	9.51600529464921	Tumor	BLCA	TCGA-BT-A3PK-01	TCGA-BT-A3PK	80	MALE	WHITE	Stage II	Muscle invasive urothelial carcinoma (pT2 or above)	High Grade	Dead	WITH TUMOR			Stable Disease	303	1	303	1	NA	NA	1	303
TCGA-BT-A42C-01	9.56455727480453	9.56455727480453	Tumor	BLCA	TCGA-BT-A42C-01	TCGA-BT-A42C	64	MALE	WHITE	Stage II	Muscle invasive urothelial carcinoma (pT2 or above)	High Grade	Alive	TUMOR FREE			Complete Remission/Response	873	0	873	0	873	0	0	873
TCGA-BT-A42E-01	10.0051332756121	10.0051332756121	Tumor	BLCA	TCGA-BT-A42E-01	TCGA-BT-A42E	74	MALE	WHITE	Stage III	Muscle invasive urothelial carcinoma (pT2 or above)	High Grade	Alive	TUMOR FREE			Complete Remission/Response	1108	0	1108	0	1108	0	0	1108
TCGA-BT-A42F-01	9.1874164115104	9.1874164115104	Tumor	BLCA	TCGA-BT-A42F-01	TCGA-BT-A42F	64	MALE	WHITE	Stage IV	Muscle invasive urothelial carcinoma (pT2 or above)	High Grade	Alive	TUMOR FREE			Complete Remission/Response	864	0	864	0	NA	NA	0	864
TCGA-C4-A0EZ-01	10.5683266806862	10.5683266806862	Tumor	BLCA	TCGA-C4-A0EZ-01	TCGA-C4-A0EZ	69	FEMALE		Stage IV	Muscle invasive urothelial carcinoma (pT2 or above)	High Grade	Dead	WITH TUMOR			Partial Remission/Response	273	1	273	1	NA	NA	1	273
TCGA-C4-A0F0-01	10.9936248333517	10.9936248333517	Tumor	BLCA	TCGA-C4-A0F0-01	TCGA-C4-A0F0	60	MALE		Stage II	Muscle invasive urothelial carcinoma (pT2 or above)	High Grade	Alive	TUMOR FREE				59	0	59	0	NA	NA	0	59
TCGA-C4-A0F1-01	10.7286263177558	10.7286263177558	Tumor	BLCA	TCGA-C4-A0F1-01	TCGA-C4-A0F1	71	MALE		Stage III	Muscle invasive urothelial carcinoma (pT2 or above)	High Grade	Alive	TUMOR FREE				89	0	89	0	NA	NA	0	89
TCGA-C4-A0F6-01	9.14041824370287	9.14041824370287	Tumor	BLCA	TCGA-C4-A0F6-01	TCGA-C4-A0F6	82	FEMALE		Stage III	Muscle invasive urothelial carcinoma (pT2 or above)	High Grade	Alive	TUMOR FREE				700	0	700	0	NA	NA	0	700
TCGA-C4-A0F7-01	10.8853379426291	10.8853379426291	Tumor	BLCA	TCGA-C4-A0F7-01	TCGA-C4-A0F7	77	MALE		Stage IV	Muscle invasive urothelial carcinoma (pT2 or above)	High Grade	Dead	WITH TUMOR				62	1	62	1	NA	NA	1	62
TCGA-CF-A1HR-01	7.66467482663414	7.66467482663414	Tumor	BLCA	TCGA-CF-A1HR-01	TCGA-CF-A1HR	62	MALE	ASIAN	Stage III	Muscle invasive urothelial carcinoma (pT2 or above)	High Grade	Alive	WITH TUMOR			Complete Remission/Response	389	0	389	0	294	1	1	294
TCGA-CF-A1HS-01	10.6789257870083	10.6789257870083	Tumor	BLCA	TCGA-CF-A1HS-01	TCGA-CF-A1HS	75	FEMALE	ASIAN	Stage III	Muscle invasive urothelial carcinoma (pT2 or above)	High Grade	Alive	WITH TUMOR			Complete Remission/Response	382	0	382	0	133	1	1	133
TCGA-CF-A27C-01	9.08938956751067	9.08938956751067	Tumor	BLCA	TCGA-CF-A27C-01	TCGA-CF-A27C	52	MALE	ASIAN	Stage III	Muscle invasive urothelial carcinoma (pT2 or above)	High Grade	Alive	TUMOR FREE			Complete Remission/Response	425	0	425	0	425	0	0	425
TCGA-CF-A3MF-01	8.25817026897133	8.25817026897133	Tumor	BLCA	TCGA-CF-A3MF-01	TCGA-CF-A3MF	34	MALE	ASIAN	Stage III	Muscle invasive urothelial carcinoma (pT2 or above)	Low Grade	Alive	TUMOR FREE			Complete Remission/Response	383	0	383	0	383	0	0	383
TCGA-CF-A3MG-01	9.03403684229266	9.03403684229266	Tumor	BLCA	TCGA-CF-A3MG-01	TCGA-CF-A3MG	48	MALE	ASIAN	Stage II	Muscle invasive urothelial carcinoma (pT2 or above)	Low Grade	Alive	TUMOR FREE			Complete Remission/Response	369	0	369	0	369	0	0	369
TCGA-CF-A3MH-01	8.68652854040719	8.68652854040719	Tumor	BLCA	TCGA-CF-A3MH-01	TCGA-CF-A3MH	75	MALE	ASIAN	Stage II	Muscle invasive urothelial carcinoma (pT2 or above)	Low Grade	Alive	TUMOR FREE			Complete Remission/Response	398	0	398	0	398	0	0	398
TCGA-CF-A3MI-01	9.36026330542881	9.36026330542881	Tumor	BLCA	TCGA-CF-A3MI-01	TCGA-CF-A3MI	62	MALE	ASIAN	Stage II	Muscle invasive urothelial carcinoma (pT2 or above)	Low Grade	Alive	TUMOR FREE			Complete Remission/Response	370	0	370	0	370	0	0	370
TCGA-CF-A47S-01	6.4239545940149	6.4239545940149	Tumor	BLCA	TCGA-CF-A47S-01	TCGA-CF-A47S	41	MALE	ASIAN	Stage II	Muscle invasive urothelial carcinoma (pT2 or above)	Low Grade	Alive	TUMOR FREE			Complete Remission/Response	333	0	333	0	333	0	0	333
TCGA-CF-A47T-01	10.8232716941645	10.8232716941645	Tumor	BLCA	TCGA-CF-A47T-01	TCGA-CF-A47T	58	FEMALE	ASIAN	Stage II	Muscle invasive urothelial carcinoma (pT2 or above)	Low Grade	Dead	WITH TUMOR			Complete Remission/Response	385	1	385	1	139	1	1	139
TCGA-CF-A47V-01	8.30638984813191	8.30638984813191	Tumor	BLCA	TCGA-CF-A47V-01	TCGA-CF-A47V	52	MALE	ASIAN	Stage II	Muscle invasive urothelial carcinoma (pT2 or above)	High Grade	Alive	TUMOR FREE			Complete Remission/Response	379	0	379	0	379	0	0	379
TCGA-CF-A47W-01	8.89481776330794	8.89481776330794	Tumor	BLCA	TCGA-CF-A47W-01	TCGA-CF-A47W	42	MALE	ASIAN	Stage II	Muscle invasive urothelial carcinoma (pT2 or above)	Low Grade	Alive	TUMOR FREE			Complete Remission/Response	368	0	368	0	368	0	0	368
TCGA-CF-A47X-01	7.04321324935773	7.04321324935773	Tumor	BLCA	TCGA-CF-A47X-01	TCGA-CF-A47X	60	MALE	ASIAN	Stage II	Muscle invasive urothelial carcinoma (pT2 or above)	Low Grade	Alive	TUMOR FREE			Complete Remission/Response	384	0	384	0	384	0	0	384
TCGA-CF-A47Y-01	8.25842941303371	8.25842941303371	Tumor	BLCA	TCGA-CF-A47Y-01	TCGA-CF-A47Y	55	MALE	ASIAN	Stage II	Muscle invasive urothelial carcinoma (pT2 or above)	Low Grade	Alive	TUMOR FREE			Complete Remission/Response	373	0	373	0	373	0	0	373
TCGA-CF-A5U8-01	7.55132374801476	7.55132374801476	Tumor	BLCA	TCGA-CF-A5U8-01	TCGA-CF-A5U8	59	MALE	ASIAN	Stage II	Muscle invasive urothelial carcinoma (pT2 or above)	Low Grade	Alive	TUMOR FREE			Complete Remission/Response	399	0	399	0	399	0	0	399
TCGA-CF-A5UA-01	9.59778627509512	9.59778627509512	Tumor	BLCA	TCGA-CF-A5UA-01	TCGA-CF-A5UA	67	MALE	ASIAN	Stage II	Muscle invasive urothelial carcinoma (pT2 or above)	Low Grade	Alive	TUMOR FREE			Complete Remission/Response	365	0	365	0	365	0	0	365
TCGA-CF-A7I0-01	8.53148673442151	8.53148673442151	Tumor	BLCA	TCGA-CF-A7I0-01	TCGA-CF-A7I0	54	MALE	ASIAN	Stage II	Muscle invasive urothelial carcinoma (pT2 or above)	Low Grade	Alive	TUMOR FREE			Complete Remission/Response	368	0	368	0	368	0	0	368
TCGA-CF-A8HX-01	9.40912995445993	9.40912995445993	Tumor	BLCA	TCGA-CF-A8HX-01	TCGA-CF-A8HX	55	FEMALE	ASIAN	Stage II	Muscle invasive urothelial carcinoma (pT2 or above)	High Grade	Alive	TUMOR FREE			Complete Remission/Response	345	0	345	0	345	0	0	345
TCGA-CF-A8HY-01	8.17664191765689	8.17664191765689	Tumor	BLCA	TCGA-CF-A8HY-01	TCGA-CF-A8HY	59	MALE	ASIAN	Stage II	Muscle invasive urothelial carcinoma (pT2 or above)	High Grade	Alive	TUMOR FREE			Complete Remission/Response	345	0	345	0	345	0	0	345
TCGA-CF-A9FF-01	9.85444299037131	9.85444299037131	Tumor	BLCA	TCGA-CF-A9FF-01	TCGA-CF-A9FF	52	MALE	ASIAN	Stage II	Muscle invasive urothelial carcinoma (pT2 or above)	High Grade	Alive	TUMOR FREE			Complete Remission/Response	361	0	361	0	361	0	0	361
TCGA-CF-A9FH-01	9.57330824687824	9.57330824687824	Tumor	BLCA	TCGA-CF-A9FH-01	TCGA-CF-A9FH	85	MALE	ASIAN	Stage II	Muscle invasive urothelial carcinoma (pT2 or above)	Low Grade	Alive	TUMOR FREE			Complete Remission/Response	0	0	0	0	0	0	0	0
TCGA-CF-A9FL-01	10.1532606766894	10.1532606766894	Tumor	BLCA	TCGA-CF-A9FL-01	TCGA-CF-A9FL	85	MALE	ASIAN	Stage III	Muscle invasive urothelial carcinoma (pT2 or above)	High Grade	Dead	WITH TUMOR			Complete Remission/Response	565	1	565	1	322	1	1	322
TCGA-CF-A9FM-01	5.60859341354449	5.60859341354449	Tumor	BLCA	TCGA-CF-A9FM-01	TCGA-CF-A9FM	50	MALE	ASIAN	Stage I		High Grade	Alive	TUMOR FREE			Complete Remission/Response	398	0	398	0	398	0	0	398
TCGA-CU-A0YN-01	9.79529129058892	9.79529129058892	Tumor	BLCA	TCGA-CU-A0YN-01	TCGA-CU-A0YN	60	MALE	WHITE	Stage III	Muscle invasive urothelial carcinoma (pT2 or above)	High Grade	Dead					393	1	393	NA	NA	NA	0	393
TCGA-CU-A0YO-01	9.01600316178244	9.01600316178244	Tumor	BLCA	TCGA-CU-A0YO-01	TCGA-CU-A0YO	84	MALE	WHITE	Stage IV	Muscle invasive urothelial carcinoma (pT2 or above)	High Grade	Dead	WITH TUMOR			Complete Remission/Response	149	1	149	1	NA	NA	1	118
TCGA-CU-A0YR-01	10.1396280894559	10.1396280894559	Tumor	BLCA	TCGA-CU-A0YR-01	TCGA-CU-A0YR	83	MALE	WHITE	Stage IV	Muscle invasive urothelial carcinoma (pT2 or above)	High Grade	Dead	WITH TUMOR			Complete Remission/Response	460	1	460	1	NA	NA	1	219
TCGA-CU-A3KJ-01	10.4311005734435	10.4311005734435	Tumor	BLCA	TCGA-CU-A3KJ-01	TCGA-CU-A3KJ	75	MALE	WHITE	Stage III	Muscle invasive urothelial carcinoma (pT2 or above)	High Grade	Alive	WITH TUMOR			Progressive Disease	562	0	562	0	NA	NA	1	166
TCGA-CU-A3QU-01	9.45160264735173	9.45160264735173	Tumor	BLCA	TCGA-CU-A3QU-01	TCGA-CU-A3QU	58	MALE	WHITE	Stage IV	Muscle invasive urothelial carcinoma (pT2 or above)	High Grade	Alive	TUMOR FREE			Complete Remission/Response	158	0	158	0	NA	NA	0	158
TCGA-CU-A3YL-01	8.61530961557867	8.61530961557867	Tumor	BLCA	TCGA-CU-A3YL-01	TCGA-CU-A3YL	67	MALE	WHITE	Stage III	Muscle invasive urothelial carcinoma (pT2 or above)	High Grade	Alive	TUMOR FREE			Complete Remission/Response	906	0	906	0	370	1	1	370
TCGA-CU-A5W6-01	9.13215009880193	9.13215009880193	Tumor	BLCA	TCGA-CU-A5W6-01	TCGA-CU-A5W6	70	MALE	WHITE	Stage III	Muscle invasive urothelial carcinoma (pT2 or above)	High Grade	Dead	TUMOR FREE			Complete Remission/Response	56	1	56	0	56	0	0	56
TCGA-CU-A72E-01	10.2830536167702	10.2830536167702	Tumor	BLCA	TCGA-CU-A72E-01	TCGA-CU-A72E	76	MALE	WHITE	Stage IV	Muscle invasive urothelial carcinoma (pT2 or above)	High Grade	Dead	WITH TUMOR			Partial Remission/Response	413	1	413	1	NA	NA	1	256
TCGA-DK-A1A3-01	8.27331539785416	8.27331539785416	Tumor	BLCA	TCGA-DK-A1A3-01	TCGA-DK-A1A3	60	MALE	WHITE	Stage IV	Muscle invasive urothelial carcinoma (pT2 or above)	High Grade	Dead	WITH TUMOR				665	1	665	1	NA	NA	1	665
TCGA-DK-A1A5-01	9.85781153069282	9.85781153069282	Tumor	BLCA	TCGA-DK-A1A5-01	TCGA-DK-A1A5	79	MALE	WHITE	Stage II	Muscle invasive urothelial carcinoma (pT2 or above)	High Grade	Dead	TUMOR FREE			Complete Remission/Response	65	1	65	0	65	0	0	65
TCGA-DK-A1A6-01	9.73943634672698	9.73943634672698	Tumor	BLCA	TCGA-DK-A1A6-01	TCGA-DK-A1A6	53	MALE	WHITE	Stage IV	Muscle invasive urothelial carcinoma (pT2 or above)	High Grade	Alive	TUMOR FREE			Complete Remission/Response	2020	0	2020	0	NA	NA	0	2020
TCGA-DK-A1A7-01	9.79571825288656	9.79571825288656	Tumor	BLCA	TCGA-DK-A1A7-01	TCGA-DK-A1A7	67	FEMALE	WHITE	Stage IV	Muscle invasive urothelial carcinoma (pT2 or above)	High Grade	Alive	WITH TUMOR				560	0	560	0	NA	NA	1	112
TCGA-DK-A1AA-01	8.41048103191959	8.41048103191959	Tumor	BLCA	TCGA-DK-A1AA-01	TCGA-DK-A1AA	57	MALE	WHITE	Stage III	Muscle invasive urothelial carcinoma (pT2 or above)	High Grade	Alive	TUMOR FREE			Complete Remission/Response	578	0	578	0	578	0	0	578
TCGA-DK-A1AB-01	10.4710553319606	10.4710553319606	Tumor	BLCA	TCGA-DK-A1AB-01	TCGA-DK-A1AB	74	FEMALE	WHITE	Stage IV	Muscle invasive urothelial carcinoma (pT2 or above)	High Grade	Dead				Progressive Disease	508	1	508	NA	NA	NA	1	364
TCGA-DK-A1AC-01	10.3848053310096	10.3848053310096	Tumor	BLCA	TCGA-DK-A1AC-01	TCGA-DK-A1AC	72	MALE	WHITE	Stage III	Muscle invasive urothelial carcinoma (pT2 or above)	High Grade	Alive	TUMOR FREE			Complete Remission/Response	3981	0	3981	0	3981	0	0	3981
TCGA-DK-A1AD-01	9.196373440928	9.196373440928	Tumor	BLCA	TCGA-DK-A1AD-01	TCGA-DK-A1AD	69	MALE	WHITE	Stage IV	Muscle invasive urothelial carcinoma (pT2 or above)	High Grade	Alive	TUMOR FREE				3420	0	3420	0	NA	NA	0	3420
TCGA-DK-A1AE-01	9.91696771013797	9.91696771013797	Tumor	BLCA	TCGA-DK-A1AE-01	TCGA-DK-A1AE	84	MALE	WHITE	Stage III	Muscle invasive urothelial carcinoma (pT2 or above)	High Grade	Alive	WITH TUMOR			Progressive Disease	491	0	491	0	NA	NA	1	211
TCGA-DK-A1AF-01	9.58641198140567	9.58641198140567	Tumor	BLCA	TCGA-DK-A1AF-01	TCGA-DK-A1AF	84	FEMALE	WHITE	Stage IV	Muscle invasive urothelial carcinoma (pT2 or above)	High Grade	Alive	TUMOR FREE			Progressive Disease	536	0	536	0	NA	NA	1	283
TCGA-DK-A1AG-01	9.27191817540992	9.27191817540992	Tumor	BLCA	TCGA-DK-A1AG-01	TCGA-DK-A1AG	65	MALE	WHITE	Stage III	Muscle invasive urothelial carcinoma (pT2 or above)	High Grade	Alive	TUMOR FREE			Complete Remission/Response	475	0	475	0	475	0	0	475
TCGA-DK-A2HX-01	8.09945827689718	8.09945827689718	Tumor	BLCA	TCGA-DK-A2HX-01	TCGA-DK-A2HX	80	FEMALE	WHITE	Stage IV	Muscle invasive urothelial carcinoma (pT2 or above)	High Grade	Dead	TUMOR FREE				1420	1	1420	0	NA	NA	0	1420
TCGA-DK-A2I1-01	9.30337207888921	9.30337207888921	Tumor	BLCA	TCGA-DK-A2I1-01	TCGA-DK-A2I1	73	FEMALE	WHITE	Stage II	Muscle invasive urothelial carcinoma (pT2 or above)	High Grade	Alive	TUMOR FREE			Complete Remission/Response	546	0	546	0	546	0	0	546
TCGA-DK-A2I2-01	8.76044052817012	8.76044052817012	Tumor	BLCA	TCGA-DK-A2I2-01	TCGA-DK-A2I2	63	FEMALE	WHITE	Stage IV	Muscle invasive urothelial carcinoma (pT2 or above)	High Grade	Dead	WITH TUMOR			Complete Remission/Response	237	1	237	1	NA	NA	1	163
TCGA-DK-A2I4-01	9.25503093101981	9.25503093101981	Tumor	BLCA	TCGA-DK-A2I4-01	TCGA-DK-A2I4	79	MALE	WHITE	Stage III	Muscle invasive urothelial carcinoma (pT2 or above)	High Grade	Alive	TUMOR FREE			Complete Remission/Response	4343	0	4343	0	4343	0	0	4343
TCGA-DK-A2I6-01	10.5293719861763	10.5293719861763	Tumor	BLCA	TCGA-DK-A2I6-01	TCGA-DK-A2I6	81	MALE	WHITE	Stage IV	Muscle invasive urothelial carcinoma (pT2 or above)	High Grade	Alive	TUMOR FREE			Complete Remission/Response	2656	0	2656	0	NA	NA	0	2656
TCGA-DK-A3IK-01	8.82145193011785	8.82145193011785	Tumor	BLCA	TCGA-DK-A3IK-01	TCGA-DK-A3IK	87	MALE	WHITE	Stage IV	Muscle invasive urothelial carcinoma (pT2 or above)	High Grade	Dead	TUMOR FREE			Complete Remission/Response	146	1	146	0	NA	NA	0	146
TCGA-DK-A3IL-01	9.77652021662582	9.77652021662582	Tumor	BLCA	TCGA-DK-A3IL-01	TCGA-DK-A3IL	79	FEMALE	WHITE	Stage IV	Muscle invasive urothelial carcinoma (pT2 or above)	High Grade	Dead	TUMOR FREE			Complete Remission/Response	413	1	413	0	NA	NA	0	413
TCGA-DK-A3IM-01	11.1101700720055	11.1101700720055	Tumor	BLCA	TCGA-DK-A3IM-01	TCGA-DK-A3IM	76	MALE	WHITE	Stage III	Muscle invasive urothelial carcinoma (pT2 or above)	High Grade	Dead	WITH TUMOR			Complete Remission/Response	248	1	248	1	201	1	1	201
TCGA-DK-A3IN-01	9.42726464872437	9.42726464872437	Tumor	BLCA	TCGA-DK-A3IN-01	TCGA-DK-A3IN	72	MALE	WHITE	Stage III	Muscle invasive urothelial carcinoma (pT2 or above)	High Grade	Dead	TUMOR FREE			Complete Remission/Response	250	1	250	0	250	0	0	250
TCGA-DK-A3IQ-01	8.13968436070369	8.13968436070369	Tumor	BLCA	TCGA-DK-A3IQ-01	TCGA-DK-A3IQ	74	MALE	WHITE	Stage III	Muscle invasive urothelial carcinoma (pT2 or above)	High Grade	Dead	WITH TUMOR			Complete Remission/Response	539	1	539	1	250	1	1	250
TCGA-DK-A3IS-01	10.8667611920297	10.8667611920297	Tumor	BLCA	TCGA-DK-A3IS-01	TCGA-DK-A3IS	68	MALE	WHITE	Stage II	Muscle invasive urothelial carcinoma (pT2 or above)	High Grade	Alive	TUMOR FREE			Complete Remission/Response	1529	0	1529	0	1529	0	0	1529
TCGA-DK-A3IT-01	10.2510918004339	10.2510918004339	Tumor	BLCA	TCGA-DK-A3IT-01	TCGA-DK-A3IT	62	MALE	WHITE	Stage III	Muscle invasive urothelial carcinoma (pT2 or above)	High Grade	Alive	TUMOR FREE			Complete Remission/Response	648	0	648	0	648	0	0	648
TCGA-DK-A3IU-01	9.61893971373669	9.61893971373669	Tumor	BLCA	TCGA-DK-A3IU-01	TCGA-DK-A3IU	58	MALE	WHITE	Stage II	Muscle invasive urothelial carcinoma (pT2 or above)	High Grade	Dead	WITH TUMOR			Complete Remission/Response	706	1	706	1	462	1	1	462
TCGA-DK-A3IV-01	10.2603197558106	10.2603197558106	Tumor	BLCA	TCGA-DK-A3IV-01	TCGA-DK-A3IV	60	MALE	WHITE	Stage II	Muscle invasive urothelial carcinoma (pT2 or above)	High Grade	Dead	WITH TUMOR			Stable Disease	294	1	294	1	NA	NA	1	212
TCGA-DK-A3WW-01	9.80914108319656	9.80914108319656	Tumor	BLCA	TCGA-DK-A3WW-01	TCGA-DK-A3WW	57	MALE	WHITE	Stage III	Muscle invasive urothelial carcinoma (pT2 or above)	High Grade	Alive	TUMOR FREE			Complete Remission/Response	633	0	633	0	633	0	0	633
TCGA-DK-A3WX-01	9.8415391887966	9.8415391887966	Tumor	BLCA	TCGA-DK-A3WX-01	TCGA-DK-A3WX	67	FEMALE	WHITE	Stage III	Muscle invasive urothelial carcinoma (pT2 or above)	High Grade	Dead	WITH TUMOR			Progressive Disease	321	1	321	1	NA	NA	1	167
TCGA-DK-A3WY-01	9.88270570742561	9.88270570742561	Tumor	BLCA	TCGA-DK-A3WY-01	TCGA-DK-A3WY	67	FEMALE	WHITE	Stage III	Muscle invasive urothelial carcinoma (pT2 or above)	High Grade	Alive	TUMOR FREE			Complete Remission/Response	4967	0	4967	0	4967	0	0	4967
TCGA-DK-A3X1-01	9.76082637867814	9.76082637867814	Tumor	BLCA	TCGA-DK-A3X1-01	TCGA-DK-A3X1	78	FEMALE	WHITE	Stage III	Muscle invasive urothelial carcinoma (pT2 or above)	High Grade	Alive	TUMOR FREE			Complete Remission/Response	2009	0	2009	0	2009	0	0	2009
TCGA-DK-A3X2-01	11.7007778101727	11.7007778101727	Tumor	BLCA	TCGA-DK-A3X2-01	TCGA-DK-A3X2	85	MALE	WHITE	Stage IV	Muscle invasive urothelial carcinoma (pT2 or above)	High Grade	Dead	WITH TUMOR			Complete Remission/Response	547	1	547	1	NA	NA	1	533
TCGA-DK-A6AV-01	9.07080522354053	9.07080522354053	Tumor	BLCA	TCGA-DK-A6AV-01	TCGA-DK-A6AV	82	FEMALE	ASIAN	Stage II	Muscle invasive urothelial carcinoma (pT2 or above)	High Grade	Alive	TUMOR FREE			Complete Remission/Response	1952	0	1952	0	1952	0	0	1952
TCGA-DK-A6AW-01	8.66368262245992	8.66368262245992	Tumor	BLCA	TCGA-DK-A6AW-01	TCGA-DK-A6AW	70	MALE	WHITE	Stage II	Muscle invasive urothelial carcinoma (pT2 or above)	High Grade	Alive	TUMOR FREE			Complete Remission/Response	1621	0	1621	0	1621	0	0	1621
TCGA-DK-A6B0-01	7.79417539713697	7.79417539713697	Tumor	BLCA	TCGA-DK-A6B0-01	TCGA-DK-A6B0	61	MALE	WHITE	Stage II	Muscle invasive urothelial carcinoma (pT2 or above)	High Grade	Alive	TUMOR FREE			Complete Remission/Response	2330	0	2330	0	2330	0	0	2330
TCGA-DK-A6B1-01	8.5438747576485	8.5438747576485	Tumor	BLCA	TCGA-DK-A6B1-01	TCGA-DK-A6B1	67	MALE	WHITE	Stage II	Muscle invasive urothelial carcinoma (pT2 or above)	High Grade	Alive	TUMOR FREE			Complete Remission/Response	2049	0	2049	0	2049	0	0	2049
TCGA-DK-A6B2-01	8.8295197922796	8.8295197922796	Tumor	BLCA	TCGA-DK-A6B2-01	TCGA-DK-A6B2	70	MALE	WHITE	Stage IV	Muscle invasive urothelial carcinoma (pT2 or above)	High Grade	Alive	WITH TUMOR			Complete Remission/Response	477	0	477	0	NA	NA	1	268
TCGA-DK-A6B5-01	9.69874459640542	9.69874459640542	Tumor	BLCA	TCGA-DK-A6B5-01	TCGA-DK-A6B5	45	MALE	WHITE	Stage IV	Muscle invasive urothelial carcinoma (pT2 or above)	High Grade	Alive	TUMOR FREE			Complete Remission/Response	1542	0	1542	0	NA	NA	0	1542
TCGA-DK-A6B6-01	8.99055500152884	8.99055500152884	Tumor	BLCA	TCGA-DK-A6B6-01	TCGA-DK-A6B6	57	MALE	WHITE	Stage II	Muscle invasive urothelial carcinoma (pT2 or above)	High Grade	Alive	TUMOR FREE			Complete Remission/Response	1115	0	1115	0	1115	0	0	1115
TCGA-DK-AA6L-01	8.84251063395793	8.84251063395793	Tumor	BLCA	TCGA-DK-AA6L-01	TCGA-DK-AA6L	48	MALE	WHITE	Stage IV	Muscle invasive urothelial carcinoma (pT2 or above)	High Grade	Dead	WITH TUMOR			Progressive Disease	1163	1	1163	1	NA	NA	1	920
TCGA-DK-AA6M-01	10.2516007564667	10.2516007564667	Tumor	BLCA	TCGA-DK-AA6M-01	TCGA-DK-AA6M	64	FEMALE	WHITE	Stage II	Muscle invasive urothelial carcinoma (pT2 or above)	High Grade	Alive	TUMOR FREE			Partial Remission/Response	1582	0	1582	0	NA	NA	0	1582
TCGA-DK-AA6P-01	10.0768289552764	10.0768289552764	Tumor	BLCA	TCGA-DK-AA6P-01	TCGA-DK-AA6P	72	FEMALE	WHITE	Stage II	Muscle invasive urothelial carcinoma (pT2 or above)	High Grade	Alive	TUMOR FREE			Partial Remission/Response	457	0	457	0	NA	NA	1	16
TCGA-DK-AA6Q-01	9.12655219466842	9.12655219466842	Tumor	BLCA	TCGA-DK-AA6Q-01	TCGA-DK-AA6Q	61	FEMALE	WHITE	Stage IV	Muscle invasive urothelial carcinoma (pT2 or above)	High Grade	Dead	WITH TUMOR			Progressive Disease	413	1	413	1	NA	NA	1	285
TCGA-DK-AA6R-01	9.71410295861292	9.71410295861292	Tumor	BLCA	TCGA-DK-AA6R-01	TCGA-DK-AA6R	68	MALE	WHITE	Stage IV	Muscle invasive urothelial carcinoma (pT2 or above)	High Grade	Alive	WITH TUMOR			Stable Disease	5041	0	5041	0	NA	NA	1	4907
TCGA-DK-AA6S-01	8.48635236688486	8.48635236688486	Tumor	BLCA	TCGA-DK-AA6S-01	TCGA-DK-AA6S	60	MALE	WHITE	Stage III	Muscle invasive urothelial carcinoma (pT2 or above)	High Grade	Alive	TUMOR FREE			Complete Remission/Response	5050	0	5050	0	539	1	1	539
TCGA-DK-AA6T-01	9.43215559891641	9.43215559891641	Tumor	BLCA	TCGA-DK-AA6T-01	TCGA-DK-AA6T	63	MALE	WHITE	Stage II	Muscle invasive urothelial carcinoma (pT2 or above)	High Grade	Alive	TUMOR FREE			Complete Remission/Response	572	0	572	0	572	0	0	572
TCGA-DK-AA6U-01	9.90027361161867	9.90027361161867	Tumor	BLCA	TCGA-DK-AA6U-01	TCGA-DK-AA6U	64	MALE	WHITE	Stage II	Muscle invasive urothelial carcinoma (pT2 or above)	[Unknown]	Alive	TUMOR FREE			Complete Remission/Response	578	0	578	0	578	0	0	578
TCGA-DK-AA6W-01	10.2240257993315	10.2240257993315	Tumor	BLCA	TCGA-DK-AA6W-01	TCGA-DK-AA6W	78	MALE	WHITE	Stage II	Muscle invasive urothelial carcinoma (pT2 or above)	High Grade	Dead	WITH TUMOR			Stable Disease	415	1	415	1	NA	NA	1	379
TCGA-DK-AA6X-01	8.4097685333621	8.4097685333621	Tumor	BLCA	TCGA-DK-AA6X-01	TCGA-DK-AA6X	63	MALE	WHITE	Stage II	Muscle invasive urothelial carcinoma (pT2 or above)	High Grade	Alive	TUMOR FREE			Progressive Disease	467	0	467	0	NA	NA	0	467
TCGA-DK-AA71-01	9.666758366853	9.666758366853	Tumor	BLCA	TCGA-DK-AA71-01	TCGA-DK-AA71	71	MALE	WHITE	Stage II	Muscle invasive urothelial carcinoma (pT2 or above)	High Grade	Alive	WITH TUMOR			Stable Disease	415	0	415	0	NA	NA	0	415
TCGA-DK-AA74-01	8.49556725845794	8.49556725845794	Tumor	BLCA	TCGA-DK-AA74-01	TCGA-DK-AA74	75	MALE	WHITE	Stage III	Muscle invasive urothelial carcinoma (pT2 or above)	High Grade	Alive	TUMOR FREE			Complete Remission/Response	1708	0	1708	0	1708	0	0	1708
TCGA-DK-AA75-01	10.7835221346753	10.7835221346753	Tumor	BLCA	TCGA-DK-AA75-01	TCGA-DK-AA75	82	MALE	WHITE	Stage III	Muscle invasive urothelial carcinoma (pT2 or above)	High Grade	Dead	WITH TUMOR			Stable Disease	340	1	340	1	NA	NA	1	328
TCGA-DK-AA76-01	10.3574530358625	10.3574530358625	Tumor	BLCA	TCGA-DK-AA76-01	TCGA-DK-AA76	64	FEMALE	WHITE	Stage II	Muscle invasive urothelial carcinoma (pT2 or above)	High Grade	Alive	WITH TUMOR			Complete Remission/Response	366	0	366	0	366	0	0	366
TCGA-DK-AA77-01	9.78569439559641	9.78569439559641	Tumor	BLCA	TCGA-DK-AA77-01	TCGA-DK-AA77	61	MALE	WHITE	Stage II	Muscle invasive urothelial carcinoma (pT2 or above)	High Grade	Alive	TUMOR FREE			Stable Disease	618	0	618	0	NA	NA	1	467
TCGA-E5-A2PC-01	10.2507010844612	10.2507010844612	Tumor	BLCA	TCGA-E5-A2PC-01	TCGA-E5-A2PC	61	FEMALE	WHITE	Stage IV	Muscle invasive urothelial carcinoma (pT2 or above)	High Grade	Alive	TUMOR FREE			Complete Remission/Response	1326	0	1326	0	NA	NA	0	1326
TCGA-E5-A4TZ-01	10.6086891362703	10.6086891362703	Tumor	BLCA	TCGA-E5-A4TZ-01	TCGA-E5-A4TZ	64	MALE	WHITE	Stage IV	Muscle invasive urothelial carcinoma (pT2 or above)	High Grade	Dead	WITH TUMOR			Progressive Disease	467	1	467	1	NA	NA	1	435
TCGA-E5-A4U1-01	9.3287489673197	9.3287489673197	Tumor	BLCA	TCGA-E5-A4U1-01	TCGA-E5-A4U1	72	MALE	[Unknown]	Stage II	Muscle invasive urothelial carcinoma (pT2 or above)	High Grade	Alive	WITH TUMOR			Complete Remission/Response	1181	0	1181	0	705	1	1	705
TCGA-E7-A3X6-01	9.68324378684822	9.68324378684822	Tumor	BLCA	TCGA-E7-A3X6-01	TCGA-E7-A3X6	70	MALE	WHITE	Stage II	Muscle invasive urothelial carcinoma (pT2 or above)	Low Grade	Dead	WITH TUMOR			Complete Remission/Response	904	1	904	1	369	1	1	369
TCGA-E7-A3Y1-01	9.0133813013505	9.0133813013505	Tumor	BLCA	TCGA-E7-A3Y1-01	TCGA-E7-A3Y1	57	MALE	WHITE	Stage II	Muscle invasive urothelial carcinoma (pT2 or above)	Low Grade	Alive	TUMOR FREE			Complete Remission/Response	163	0	163	0	163	0	0	163
TCGA-E7-A4IJ-01	10.1320626778544	10.1320626778544	Tumor	BLCA	TCGA-E7-A4IJ-01	TCGA-E7-A4IJ	56	MALE	ASIAN	Stage II	Muscle invasive urothelial carcinoma (pT2 or above)	High Grade	Dead	WITH TUMOR			Complete Remission/Response	674	1	674	1	620	1	1	620
TCGA-E7-A4XJ-01	8.92831109786898	8.92831109786898	Tumor	BLCA	TCGA-E7-A4XJ-01	TCGA-E7-A4XJ	66	MALE	ASIAN	Stage II	Muscle invasive urothelial carcinoma (pT2 or above)	High Grade	Dead	TUMOR FREE			Complete Remission/Response	68	1	68	0	68	0	0	68
TCGA-E7-A519-01	6.48431861795048	6.48431861795048	Tumor	BLCA	TCGA-E7-A519-01	TCGA-E7-A519	72	MALE	WHITE	Stage II	Muscle invasive urothelial carcinoma (pT2 or above)	High Grade	Alive	TUMOR FREE			Complete Remission/Response	508	0	508	0	508	0	0	508
TCGA-E7-A541-01	9.18293060851101	9.18293060851101	Tumor	BLCA	TCGA-E7-A541-01	TCGA-E7-A541	66	MALE	WHITE	Stage II	Muscle invasive urothelial carcinoma (pT2 or above)	High Grade	Dead	TUMOR FREE			Complete Remission/Response	778	1	778	0	778	0	0	778
TCGA-E7-A5KE-01	10.6105173664735	10.6105173664735	Tumor	BLCA	TCGA-E7-A5KE-01	TCGA-E7-A5KE	78	FEMALE	ASIAN	Stage II	Muscle invasive urothelial carcinoma (pT2 or above)	High Grade	Alive	TUMOR FREE				17	0	17	0	NA	NA	0	17
TCGA-E7-A5KF-01	9.27935985763515	9.27935985763515	Tumor	BLCA	TCGA-E7-A5KF-01	TCGA-E7-A5KF	67	MALE	ASIAN	Stage II	Muscle invasive urothelial carcinoma (pT2 or above)	Low Grade	Alive	TUMOR FREE				20	0	20	0	NA	NA	0	20
TCGA-E7-A677-01	8.84656539876999	8.84656539876999	Tumor	BLCA	TCGA-E7-A677-01	TCGA-E7-A677	81	MALE	ASIAN	Stage II	Muscle invasive urothelial carcinoma (pT2 or above)	Low Grade	Alive	TUMOR FREE			Complete Remission/Response	820	0	820	0	820	0	0	820
TCGA-E7-A678-01	5.71514932339552	5.71514932339552	Tumor	BLCA	TCGA-E7-A678-01	TCGA-E7-A678	55	MALE	ASIAN	Stage III	Muscle invasive urothelial carcinoma (pT2 or above)	Low Grade	Alive	TUMOR FREE			Complete Remission/Response	798	0	798	0	798	0	0	798
TCGA-E7-A6MD-01	9.00721793119006	9.00721793119006	Tumor	BLCA	TCGA-E7-A6MD-01	TCGA-E7-A6MD	66	MALE	WHITE	Stage IV	Muscle invasive urothelial carcinoma (pT2 or above)	High Grade	Alive				[Unknown]	129	0	129	0	NA	NA	0	129
TCGA-E7-A6ME-01	9.72381109291049	9.72381109291049	Tumor	BLCA	TCGA-E7-A6ME-01	TCGA-E7-A6ME	75	MALE	ASIAN	Stage II	Muscle invasive urothelial carcinoma (pT2 or above)	High Grade	Alive	TUMOR FREE			Complete Remission/Response	731	0	731	0	731	0	0	731
TCGA-E7-A6MF-01	4.3961115263397	4.3961115263397	Tumor	BLCA	TCGA-E7-A6MF-01	TCGA-E7-A6MF	37	MALE	ASIAN	Stage II	Muscle invasive urothelial carcinoma (pT2 or above)	Low Grade	Alive	TUMOR FREE			Complete Remission/Response	750	0	750	0	750	0	0	750
TCGA-E7-A7DU-01	8.88630016582736	8.88630016582736	Tumor	BLCA	TCGA-E7-A7DU-01	TCGA-E7-A7DU	73	MALE	WHITE	Stage III	Muscle invasive urothelial carcinoma (pT2 or above)	Low Grade	Alive	TUMOR FREE			Complete Remission/Response	28	0	28	0	28	0	0	28
TCGA-E7-A7DV-01	10.2176790648639	10.2176790648639	Tumor	BLCA	TCGA-E7-A7DV-01	TCGA-E7-A7DV	44	MALE	WHITE	Stage IV	Muscle invasive urothelial carcinoma (pT2 or above)	High Grade	Alive	WITH TUMOR			Stable Disease	37	0	37	0	NA	NA	0	37
TCGA-E7-A7PW-01	10.4243762728139	10.4243762728139	Tumor	BLCA	TCGA-E7-A7PW-01	TCGA-E7-A7PW	63	MALE	ASIAN	Stage III	Muscle invasive urothelial carcinoma (pT2 or above)	High Grade	Alive	TUMOR FREE			Complete Remission/Response	416	0	416	0	174	1	1	174
TCGA-E7-A7XN-01	10.1114617398577	10.1114617398577	Tumor	BLCA	TCGA-E7-A7XN-01	TCGA-E7-A7XN	66	MALE	ASIAN	Stage III	Muscle invasive urothelial carcinoma (pT2 or above)	High Grade	Alive	WITH TUMOR			Progressive Disease	428	0	428	0	NA	NA	1	190
TCGA-E7-A85H-01	10.7769593473909	10.7769593473909	Tumor	BLCA	TCGA-E7-A85H-01	TCGA-E7-A85H	64	MALE	ASIAN	Stage III	Muscle invasive urothelial carcinoma (pT2 or above)	High Grade	Alive	TUMOR FREE			Complete Remission/Response	394	0	394	0	394	0	0	394
TCGA-E7-A8O7-01	7.89730094003721	7.89730094003721	Tumor	BLCA	TCGA-E7-A8O7-01	TCGA-E7-A8O7	52	MALE	ASIAN	Stage II	Muscle invasive urothelial carcinoma (pT2 or above)	Low Grade	Alive	TUMOR FREE			Complete Remission/Response	466	0	466	0	466	0	0	466
TCGA-E7-A8O8-01	10.0677032443732	10.0677032443732	Tumor	BLCA	TCGA-E7-A8O8-01	TCGA-E7-A8O8	59	MALE	ASIAN	Stage II	Muscle invasive urothelial carcinoma (pT2 or above)	High Grade	Alive	TUMOR FREE			Complete Remission/Response	13	0	13	0	13	0	0	13
TCGA-E7-A97P-01	9.8844819244271	9.8844819244271	Tumor	BLCA	TCGA-E7-A97P-01	TCGA-E7-A97P	73	MALE	ASIAN	Stage II	Muscle invasive urothelial carcinoma (pT2 or above)	High Grade	Dead	TUMOR FREE			Complete Remission/Response	437	1	437	0	437	0	0	437
TCGA-E7-A97Q-01	8.35494135690545	8.35494135690545	Tumor	BLCA	TCGA-E7-A97Q-01	TCGA-E7-A97Q	60	FEMALE	WHITE	Stage IV	Muscle invasive urothelial carcinoma (pT2 or above)	High Grade	Dead	WITH TUMOR			Stable Disease	246	1	246	1	NA	NA	1	246
TCGA-FD-A3B3-01	11.0958123642229	11.0958123642229	Tumor	BLCA	TCGA-FD-A3B3-01	TCGA-FD-A3B3	74	FEMALE	WHITE	Stage III	Muscle invasive urothelial carcinoma (pT2 or above)	High Grade	Dead	TUMOR FREE			Complete Remission/Response	974	1	974	0	974	0	0	974
TCGA-FD-A3B4-01	9.47937002770661	9.47937002770661	Tumor	BLCA	TCGA-FD-A3B4-01	TCGA-FD-A3B4	55	FEMALE	BLACK OR AFRICAN AMERICAN	Stage III	Muscle invasive urothelial carcinoma (pT2 or above)	High Grade	Dead	WITH TUMOR			Complete Remission/Response	510	1	510	1	359	1	1	359
TCGA-FD-A3B5-01	9.65056532766893	9.65056532766893	Tumor	BLCA	TCGA-FD-A3B5-01	TCGA-FD-A3B5	86	MALE	BLACK OR AFRICAN AMERICAN	Stage IV	Muscle invasive urothelial carcinoma (pT2 or above)	High Grade	Dead	WITH TUMOR			Progressive Disease	272	1	272	1	NA	NA	1	272
TCGA-FD-A3B6-01	9.94497407927017	9.94497407927017	Tumor	BLCA	TCGA-FD-A3B6-01	TCGA-FD-A3B6	75	MALE	WHITE	Stage II	Muscle invasive urothelial carcinoma (pT2 or above)	High Grade	Dead	TUMOR FREE			Complete Remission/Response	1005	1	1005	0	1005	0	0	1005
TCGA-FD-A3B7-01	9.82759041045959	9.82759041045959	Tumor	BLCA	TCGA-FD-A3B7-01	TCGA-FD-A3B7	66	MALE	BLACK OR AFRICAN AMERICAN	Stage III	Muscle invasive urothelial carcinoma (pT2 or above)	High Grade	Dead	WITH TUMOR			Progressive Disease	122	1	122	1	NA	NA	1	110
TCGA-FD-A3B8-01	10.3468239568075	10.3468239568075	Tumor	BLCA	TCGA-FD-A3B8-01	TCGA-FD-A3B8	56	MALE	WHITE	Stage II	Muscle invasive urothelial carcinoma (pT2 or above)	High Grade	Alive	TUMOR FREE			Complete Remission/Response	384	0	384	0	384	0	0	384
TCGA-FD-A3N5-01	10.7431261425197	10.7431261425197	Tumor	BLCA	TCGA-FD-A3N5-01	TCGA-FD-A3N5	69	MALE	BLACK OR AFRICAN AMERICAN	Stage II	Muscle invasive urothelial carcinoma (pT2 or above)	High Grade	Dead	WITH TUMOR				685	1	685	1	NA	NA	1	346
TCGA-FD-A3N6-01	10.4415747738995	10.4415747738995	Tumor	BLCA	TCGA-FD-A3N6-01	TCGA-FD-A3N6	43	FEMALE	BLACK OR AFRICAN AMERICAN	Stage II	Muscle invasive urothelial carcinoma (pT2 or above)	High Grade	Alive	TUMOR FREE			Complete Remission/Response	851	0	851	0	851	0	0	851
TCGA-FD-A3NA-01	10.5707190686283	10.5707190686283	Tumor	BLCA	TCGA-FD-A3NA-01	TCGA-FD-A3NA	60	MALE	WHITE	Stage II	Muscle invasive urothelial carcinoma (pT2 or above)	High Grade	Alive	TUMOR FREE			Complete Remission/Response	1845	0	1845	0	1845	0	1	1338
TCGA-FD-A3SJ-01	9.69596598307603	9.69596598307603	Tumor	BLCA	TCGA-FD-A3SJ-01	TCGA-FD-A3SJ	59	MALE	WHITE	Stage IV	Muscle invasive urothelial carcinoma (pT2 or above)	High Grade	Dead	WITH TUMOR				739	1	739	1	NA	NA	1	281
TCGA-FD-A3SL-01	9.079319437767	9.079319437767	Tumor	BLCA	TCGA-FD-A3SL-01	TCGA-FD-A3SL	60	MALE	WHITE	Stage IV	Muscle invasive urothelial carcinoma (pT2 or above)	High Grade	Dead	WITH TUMOR			Progressive Disease	712	1	712	1	NA	NA	1	260
TCGA-FD-A3SM-01	8.72944400683366	8.72944400683366	Tumor	BLCA	TCGA-FD-A3SM-01	TCGA-FD-A3SM	70	MALE	WHITE	Stage IV	Muscle invasive urothelial carcinoma (pT2 or above)	High Grade	Dead	WITH TUMOR			[Unknown]	547	1	547	1	NA	NA	1	144
TCGA-FD-A3SN-01	9.74848471417754	9.74848471417754	Tumor	BLCA	TCGA-FD-A3SN-01	TCGA-FD-A3SN	79	MALE	WHITE	Stage III	Muscle invasive urothelial carcinoma (pT2 or above)	High Grade	Alive	TUMOR FREE			Progressive Disease	887	0	887	0	NA	NA	1	110
TCGA-FD-A3SO-01	10.9033094732169	10.9033094732169	Tumor	BLCA	TCGA-FD-A3SO-01	TCGA-FD-A3SO	68	MALE	WHITE	Stage IV	Muscle invasive urothelial carcinoma (pT2 or above)	High Grade	Dead	WITH TUMOR			Progressive Disease	168	1	168	1	NA	NA	1	143
TCGA-FD-A3SP-01	9.48071347069771	9.48071347069771	Tumor	BLCA	TCGA-FD-A3SP-01	TCGA-FD-A3SP	60	MALE	WHITE	Stage III	Muscle invasive urothelial carcinoma (pT2 or above)	High Grade	Alive	TUMOR FREE			Complete Remission/Response	783	0	783	0	783	0	0	783
TCGA-FD-A3SQ-01	7.43512016114076	7.43512016114076	Tumor	BLCA	TCGA-FD-A3SQ-01	TCGA-FD-A3SQ	62	MALE	WHITE	Stage IV	Muscle invasive urothelial carcinoma (pT2 or above)	High Grade	Dead	WITH TUMOR			Stable Disease	1423	1	1423	1	NA	NA	1	991
TCGA-FD-A3SR-01	8.75985490267555	8.75985490267555	Tumor	BLCA	TCGA-FD-A3SR-01	TCGA-FD-A3SR	68	MALE	WHITE	Stage IV	Muscle invasive urothelial carcinoma (pT2 or above)	High Grade	Dead	WITH TUMOR			[Unknown]	602	1	602	1	NA	NA	1	372
TCGA-FD-A3SS-01	10.3036551917212	10.3036551917212	Tumor	BLCA	TCGA-FD-A3SS-01	TCGA-FD-A3SS	66	MALE	WHITE	Stage IV	Muscle invasive urothelial carcinoma (pT2 or above)	High Grade	Dead	WITH TUMOR			[Unknown]	391	1	391	1	NA	NA	1	220
TCGA-FD-A43N-01	8.86514865217454	8.86514865217454	Tumor	BLCA	TCGA-FD-A43N-01	TCGA-FD-A43N	76	MALE	WHITE	Stage III	Muscle invasive urothelial carcinoma (pT2 or above)	High Grade	Alive	TUMOR FREE				699	0	699	0	NA	NA	0	699
TCGA-FD-A43P-01	11.1742203866872	11.1742203866872	Tumor	BLCA	TCGA-FD-A43P-01	TCGA-FD-A43P	74	MALE	BLACK OR AFRICAN AMERICAN	Stage II	Muscle invasive urothelial carcinoma (pT2 or above)	High Grade	Alive	TUMOR FREE			Complete Remission/Response	832	0	832	0	832	0	0	832
TCGA-FD-A43S-01	6.40602128133841	6.40602128133841	Tumor	BLCA	TCGA-FD-A43S-01	TCGA-FD-A43S	71	FEMALE	WHITE	Stage III	Muscle invasive urothelial carcinoma (pT2 or above)	High Grade	Alive	TUMOR FREE			Complete Remission/Response	455	0	455	0	455	0	0	455
TCGA-FD-A43U-01	7.66768637611724	7.66768637611724	Tumor	BLCA	TCGA-FD-A43U-01	TCGA-FD-A43U	70	MALE	WHITE	Stage IV	Muscle invasive urothelial carcinoma (pT2 or above)	High Grade	Alive	WITH TUMOR			Complete Remission/Response	636	0	636	0	NA	NA	1	497
TCGA-FD-A43X-01	8.65084352613091	8.65084352613091	Tumor	BLCA	TCGA-FD-A43X-01	TCGA-FD-A43X	84	MALE	WHITE	Stage II	Muscle invasive urothelial carcinoma (pT2 or above)	High Grade	Alive	TUMOR FREE			Complete Remission/Response	110	0	110	0	110	0	0	110
TCGA-FD-A43Y-01	9.14507111059854	9.14507111059854	Tumor	BLCA	TCGA-FD-A43Y-01	TCGA-FD-A43Y	65	MALE	WHITE	Stage III	Muscle invasive urothelial carcinoma (pT2 or above)	High Grade	Dead	TUMOR FREE			Complete Remission/Response	474	1	474	0	474	0	0	474
TCGA-FD-A5BR-01	8.52064617890629	8.52064617890629	Tumor	BLCA	TCGA-FD-A5BR-01	TCGA-FD-A5BR	57	MALE	WHITE	Stage II	Muscle invasive urothelial carcinoma (pT2 or above)	High Grade	Alive	TUMOR FREE			Complete Remission/Response	813	0	813	0	813	0	0	813
TCGA-FD-A5BS-01	8.55059673729635	8.55059673729635	Tumor	BLCA	TCGA-FD-A5BS-01	TCGA-FD-A5BS	68	MALE	WHITE	Stage III	Muscle invasive urothelial carcinoma (pT2 or above)	High Grade	Alive	TUMOR FREE			Complete Remission/Response	1639	0	1639	0	1639	0	0	1639
TCGA-FD-A5BT-01	8.07559680656564	8.07559680656564	Tumor	BLCA	TCGA-FD-A5BT-01	TCGA-FD-A5BT	84	MALE	WHITE	Stage III	Muscle invasive urothelial carcinoma (pT2 or above)	High Grade	Dead	TUMOR FREE				328	1	328	0	NA	NA	0	328
TCGA-FD-A5BU-01	9.74251323499866	9.74251323499866	Tumor	BLCA	TCGA-FD-A5BU-01	TCGA-FD-A5BU	76	FEMALE	BLACK OR AFRICAN AMERICAN	Stage II	Muscle invasive urothelial carcinoma (pT2 or above)	High Grade	Alive	TUMOR FREE			Complete Remission/Response	588	0	588	0	588	0	0	588
TCGA-FD-A5BV-01	8.63876170544246	8.63876170544246	Tumor	BLCA	TCGA-FD-A5BV-01	TCGA-FD-A5BV	47	FEMALE	WHITE	Stage III	Muscle invasive urothelial carcinoma (pT2 or above)	High Grade	Dead	WITH TUMOR			Progressive Disease	163	1	163	1	NA	NA	1	134
TCGA-FD-A5BX-01	8.82537860389293	8.82537860389293	Tumor	BLCA	TCGA-FD-A5BX-01	TCGA-FD-A5BX	82	MALE	WHITE	Stage IV	Muscle invasive urothelial carcinoma (pT2 or above)	High Grade	Dead	WITH TUMOR			Progressive Disease	173	1	173	1	NA	NA	1	99
TCGA-FD-A5BY-01	10.1654723322162	10.1654723322162	Tumor	BLCA	TCGA-FD-A5BY-01	TCGA-FD-A5BY	63	FEMALE	WHITE	Stage III	Muscle invasive urothelial carcinoma (pT2 or above)	High Grade	Alive	TUMOR FREE			Complete Remission/Response	251	0	251	0	251	0	0	251
TCGA-FD-A5BZ-01	8.8583385153283	8.8583385153283	Tumor	BLCA	TCGA-FD-A5BZ-01	TCGA-FD-A5BZ	77	FEMALE	WHITE	Stage IV	Muscle invasive urothelial carcinoma (pT2 or above)	High Grade	Dead	WITH TUMOR				835	1	835	1	NA	NA	1	533
TCGA-FD-A5C0-01	9.46295208610836	9.46295208610836	Tumor	BLCA	TCGA-FD-A5C0-01	TCGA-FD-A5C0	61	MALE	WHITE	Stage IV	Muscle invasive urothelial carcinoma (pT2 or above)	High Grade	Dead	WITH TUMOR			Complete Remission/Response	550	1	550	1	NA	NA	1	27
TCGA-FD-A5C1-01	9.56078754588381	9.56078754588381	Tumor	BLCA	TCGA-FD-A5C1-01	TCGA-FD-A5C1	61	FEMALE	WHITE	Stage III	Muscle invasive urothelial carcinoma (pT2 or above)	High Grade	Alive	TUMOR FREE			Complete Remission/Response	1792	0	1792	0	1792	0	0	1792
TCGA-FD-A62N-01	9.90768836569006	9.90768836569006	Tumor	BLCA	TCGA-FD-A62N-01	TCGA-FD-A62N	69	MALE	ASIAN	Stage III	Muscle invasive urothelial carcinoma (pT2 or above)	High Grade	Alive	TUMOR FREE			Complete Remission/Response	82	0	82	0	82	0	0	82
TCGA-FD-A62O-01	8.59528359334017	8.59528359334017	Tumor	BLCA	TCGA-FD-A62O-01	TCGA-FD-A62O	74	MALE	WHITE	Stage IV	Muscle invasive urothelial carcinoma (pT2 or above)	High Grade	Dead	TUMOR FREE			[Unknown]	216	1	216	0	NA	NA	0	216
TCGA-FD-A62P-01	9.68638671786707	9.68638671786707	Tumor	BLCA	TCGA-FD-A62P-01	TCGA-FD-A62P	76	MALE	WHITE	Stage II	Muscle invasive urothelial carcinoma (pT2 or above)	High Grade	Dead	WITH TUMOR				191	1	191	1	NA	NA	1	191
TCGA-FD-A62S-01	9.9364583270112	9.9364583270112	Tumor	BLCA	TCGA-FD-A62S-01	TCGA-FD-A62S	60	FEMALE	BLACK OR AFRICAN AMERICAN	Stage III	Muscle invasive urothelial carcinoma (pT2 or above)	High Grade	Dead	WITH TUMOR			Progressive Disease	406	1	406	1	NA	NA	1	306
TCGA-FD-A6TA-01	9.02224850831337	9.02224850831337	Tumor	BLCA	TCGA-FD-A6TA-01	TCGA-FD-A6TA	58	MALE	WHITE	Stage IV	Muscle invasive urothelial carcinoma (pT2 or above)	High Grade	Alive	TUMOR FREE			Complete Remission/Response	1912	0	1912	0	NA	NA	0	1912
TCGA-FD-A6TB-01	8.81500856275557	8.81500856275557	Tumor	BLCA	TCGA-FD-A6TB-01	TCGA-FD-A6TB	82	MALE	WHITE	Stage III	Muscle invasive urothelial carcinoma (pT2 or above)	High Grade	Alive	TUMOR FREE			Complete Remission/Response	572	0	572	0	572	0	0	572
TCGA-FD-A6TC-01	9.34467983566012	9.34467983566012	Tumor	BLCA	TCGA-FD-A6TC-01	TCGA-FD-A6TC	79	FEMALE	WHITE	Stage III	Muscle invasive urothelial carcinoma (pT2 or above)	High Grade	Alive	TUMOR FREE			Complete Remission/Response	187	0	187	0	187	0	0	187
TCGA-FD-A6TD-01	9.77405729298011	9.77405729298011	Tumor	BLCA	TCGA-FD-A6TD-01	TCGA-FD-A6TD	77	MALE	WHITE	Stage III	Muscle invasive urothelial carcinoma (pT2 or above)	High Grade	Dead	TUMOR FREE			Complete Remission/Response	386	1	386	0	386	0	0	386
TCGA-FD-A6TE-01	11.1597136910326	11.1597136910326	Tumor	BLCA	TCGA-FD-A6TE-01	TCGA-FD-A6TE	54	MALE	WHITE	Stage IV	Muscle invasive urothelial carcinoma (pT2 or above)	High Grade	Alive	TUMOR FREE			[Unknown]	376	0	376	0	NA	NA	1	321
TCGA-FD-A6TF-01	8.55050439225478	8.55050439225478	Tumor	BLCA	TCGA-FD-A6TF-01	TCGA-FD-A6TF	80	FEMALE	WHITE	Stage IV	Muscle invasive urothelial carcinoma (pT2 or above)	High Grade	Dead	TUMOR FREE			Progressive Disease	69	1	69	0	NA	NA	0	69
TCGA-FD-A6TG-01	8.41564459961251	8.41564459961251	Tumor	BLCA	TCGA-FD-A6TG-01	TCGA-FD-A6TG	73	MALE	WHITE	Stage IV	Muscle invasive urothelial carcinoma (pT2 or above)	High Grade	Dead	TUMOR FREE				93	1	93	0	NA	NA	0	93
TCGA-FD-A6TH-01	11.5829463915783	11.5829463915783	Tumor	BLCA	TCGA-FD-A6TH-01	TCGA-FD-A6TH	63	MALE	WHITE	Stage IV	Muscle invasive urothelial carcinoma (pT2 or above)	High Grade	Dead	WITH TUMOR			Complete Remission/Response	131	1	131	1	NA	NA	1	126
TCGA-FD-A6TI-01	7.46323008251262	7.46323008251262	Tumor	BLCA	TCGA-FD-A6TI-01	TCGA-FD-A6TI	73	MALE	WHITE	Stage IV	Muscle invasive urothelial carcinoma (pT2 or above)	High Grade	Dead	TUMOR FREE			[Unknown]	294	1	294	0	NA	NA	0	294
TCGA-FD-A6TK-01	9.40765866251646	9.40765866251646	Tumor	BLCA	TCGA-FD-A6TK-01	TCGA-FD-A6TK	60	MALE	WHITE	Stage III	Muscle invasive urothelial carcinoma (pT2 or above)	High Grade	Alive	TUMOR FREE			Complete Remission/Response	330	0	330	0	330	0	0	330
TCGA-FJ-A3Z7-01	7.70965595088354	7.70965595088354	Tumor	BLCA	TCGA-FJ-A3Z7-01	TCGA-FJ-A3Z7	76	MALE	WHITE	Stage IV	Muscle invasive urothelial carcinoma (pT2 or above)	High Grade	Alive	TUMOR FREE			Complete Remission/Response	945	0	945	0	NA	NA	0	945
TCGA-FJ-A3Z9-01	10.0701343648334	10.0701343648334	Tumor	BLCA	TCGA-FJ-A3Z9-01	TCGA-FJ-A3Z9	72	MALE	WHITE		Muscle invasive urothelial carcinoma (pT2 or above)	High Grade	Dead	TUMOR FREE			Complete Remission/Response	385	1	385	0	385	0	0	385
TCGA-FJ-A3ZE-01	9.39549557739584	9.39549557739584	Tumor	BLCA	TCGA-FJ-A3ZE-01	TCGA-FJ-A3ZE	65	MALE	WHITE	Stage IV	Muscle invasive urothelial carcinoma (pT2 or above)	High Grade	Dead	WITH TUMOR			Progressive Disease	324	1	324	1	NA	NA	1	152
TCGA-FJ-A3ZF-01	10.2165276189101	10.2165276189101	Tumor	BLCA	TCGA-FJ-A3ZF-01	TCGA-FJ-A3ZF	73	MALE	WHITE	Stage III	Muscle invasive urothelial carcinoma (pT2 or above)	High Grade	Alive	TUMOR FREE			Complete Remission/Response	524	0	524	0	524	0	0	524
TCGA-FJ-A871-01	9.40552868328676	9.40552868328676	Tumor	BLCA	TCGA-FJ-A871-01	TCGA-FJ-A871	49	MALE	WHITE	Stage III	Muscle invasive urothelial carcinoma (pT2 or above)	High Grade	Dead	WITH TUMOR			Progressive Disease	272	1	272	1	NA	NA	1	106
TCGA-FT-A3EE-01	8.91460637826348	8.91460637826348	Tumor	BLCA	TCGA-FT-A3EE-01	TCGA-FT-A3EE	80	FEMALE	WHITE	Stage III	Muscle invasive urothelial carcinoma (pT2 or above)	High Grade	Dead	TUMOR FREE				99	1	99	0	NA	NA	0	99
TCGA-FT-A61P-01	9.27574273868594	9.27574273868594	Tumor	BLCA	TCGA-FT-A61P-01	TCGA-FT-A61P	76	MALE	WHITE	Stage IV	Muscle invasive urothelial carcinoma (pT2 or above)	High Grade	Alive	TUMOR FREE			Complete Remission/Response	337	0	337	0	NA	NA	0	337
TCGA-G2-A2EC-01	7.84566567269433	7.84566567269433	Tumor	BLCA	TCGA-G2-A2EC-01	TCGA-G2-A2EC	58	FEMALE	BLACK OR AFRICAN AMERICAN	Stage II	Muscle invasive urothelial carcinoma (pT2 or above)	High Grade	Dead	WITH TUMOR			Partial Remission/Response	696	1	696	1	NA	NA	1	679
TCGA-G2-A2EF-01	9.73691769138716	9.73691769138716	Tumor	BLCA	TCGA-G2-A2EF-01	TCGA-G2-A2EF	50	MALE	WHITE	Stage II	Muscle invasive urothelial carcinoma (pT2 or above)	High Grade	Alive	TUMOR FREE			Partial Remission/Response	1884	0	1884	0	NA	NA	0	1884
TCGA-G2-A2EJ-01	10.0790580456618	10.0790580456618	Tumor	BLCA	TCGA-G2-A2EJ-01	TCGA-G2-A2EJ	56	FEMALE	WHITE	Stage II	Muscle invasive urothelial carcinoma (pT2 or above)	High Grade	Alive	TUMOR FREE			Complete Remission/Response	1460	0	1460	0	910	1	1	910
TCGA-G2-A2EK-01	8.10072015076289	8.10072015076289	Tumor	BLCA	TCGA-G2-A2EK-01	TCGA-G2-A2EK	57	MALE	WHITE	Stage II	Muscle invasive urothelial carcinoma (pT2 or above)	High Grade	Alive	WITH TUMOR			Stable Disease	485	0	485	0	NA	NA	1	485
TCGA-G2-A2EL-01	10.6466307081105	10.6466307081105	Tumor	BLCA	TCGA-G2-A2EL-01	TCGA-G2-A2EL	77	MALE	WHITE	Stage II	Muscle invasive urothelial carcinoma (pT2 or above)	High Grade	Dead	WITH TUMOR			Stable Disease	819	1	819	1	NA	NA	1	105
TCGA-G2-A2EO-01	9.74391714912971	9.74391714912971	Tumor	BLCA	TCGA-G2-A2EO-01	TCGA-G2-A2EO	69	MALE	WHITE	Stage III	Muscle invasive urothelial carcinoma (pT2 or above)	High Grade	Dead	TUMOR FREE			Complete Remission/Response	1804	1	1804	0	1804	0	0	1804
TCGA-G2-A2ES-01	10.0788046101403	10.0788046101403	Tumor	BLCA	TCGA-G2-A2ES-01	TCGA-G2-A2ES	85	MALE	WHITE	Stage II	Muscle invasive urothelial carcinoma (pT2 or above)	High Grade	Dead	WITH TUMOR			Progressive Disease	1004	1	1004	1	NA	NA	1	897
TCGA-G2-A3IB-01	9.80651417845634	9.80651417845634	Tumor	BLCA	TCGA-G2-A3IB-01	TCGA-G2-A3IB	66	MALE	BLACK OR AFRICAN AMERICAN	Stage II	Muscle invasive urothelial carcinoma (pT2 or above)	High Grade	Dead	WITH TUMOR			Progressive Disease	220	1	220	1	NA	NA	1	220
TCGA-G2-A3IE-01	8.6385517593802	8.6385517593802	Tumor	BLCA	TCGA-G2-A3IE-01	TCGA-G2-A3IE	51	MALE	WHITE	Stage II	Muscle invasive urothelial carcinoma (pT2 or above)	High Grade	Dead	WITH TUMOR			Progressive Disease	612	1	612	1	NA	NA	1	612
TCGA-G2-A3VY-01	9.02810773866676	9.02810773866676	Tumor	BLCA	TCGA-G2-A3VY-01	TCGA-G2-A3VY	66	MALE	ASIAN	Stage II	Muscle invasive urothelial carcinoma (pT2 or above)	High Grade	Alive	WITH TUMOR			Stable Disease	536	0	536	0	NA	NA	0	536
TCGA-G2-AA3B-01	9.86185303732067	9.86185303732067	Tumor	BLCA	TCGA-G2-AA3B-01	TCGA-G2-AA3B	75	FEMALE	WHITE	Stage II	Muscle invasive urothelial carcinoma (pT2 or above)	High Grade	Alive	TUMOR FREE			Complete Remission/Response	2008	0	2008	0	2008	0	0	2008
TCGA-G2-AA3C-01	10.348064184729	10.348064184729	Tumor	BLCA	TCGA-G2-AA3C-01	TCGA-G2-AA3C	66	MALE	WHITE	Stage IV	Muscle invasive urothelial carcinoma (pT2 or above)	High Grade	Dead	WITH TUMOR			[Unknown]	211	1	211	1	NA	NA	1	211
TCGA-G2-AA3D-01	10.1447347087404	10.1447347087404	Tumor	BLCA	TCGA-G2-AA3D-01	TCGA-G2-AA3D	60	MALE	WHITE	Stage IV	Muscle invasive urothelial carcinoma (pT2 or above)	High Grade	Alive	TUMOR FREE			Complete Remission/Response	2139	0	2139	0	NA	NA	0	2139
TCGA-G2-AA3F-01	9.19001476469403	9.19001476469403	Tumor	BLCA	TCGA-G2-AA3F-01	TCGA-G2-AA3F	77	MALE	WHITE	Stage IV	Muscle invasive urothelial carcinoma (pT2 or above)	High Grade	Alive	TUMOR FREE			Partial Remission/Response	893	0	893	0	NA	NA	0	893
TCGA-GC-A3BM-01	9.55372719804219	9.55372719804219	Tumor	BLCA	TCGA-GC-A3BM-01	TCGA-GC-A3BM	70	MALE	WHITE	Stage II	Muscle invasive urothelial carcinoma (pT2 or above)	High Grade	Dead	WITH TUMOR			Progressive Disease	651	1	651	1	NA	NA	1	651
TCGA-GC-A3I6-01	11.0812903556943	11.0812903556943	Tumor	BLCA	TCGA-GC-A3I6-01	TCGA-GC-A3I6	45	MALE	WHITE	Stage III	Muscle invasive urothelial carcinoma (pT2 or above)	High Grade	Dead	WITH TUMOR			Progressive Disease	630	1	630	1	NA	NA	1	546
TCGA-GC-A3OO-01	10.0267724000479	10.0267724000479	Tumor	BLCA	TCGA-GC-A3OO-01	TCGA-GC-A3OO	79	MALE	WHITE	Stage II	Muscle invasive urothelial carcinoma (pT2 or above)	High Grade	Alive	TUMOR FREE			Complete Remission/Response	481	0	481	0	481	0	0	481
TCGA-GC-A3RB-01	10.7813023324672	10.7813023324672	Tumor	BLCA	TCGA-GC-A3RB-01	TCGA-GC-A3RB	54	MALE	WHITE	Stage III	Muscle invasive urothelial carcinoma (pT2 or above)	High Grade	Alive	TUMOR FREE			Complete Remission/Response	582	0	582	0	582	0	0	582
TCGA-GC-A3RC-01	10.7413574318004	10.7413574318004	Tumor	BLCA	TCGA-GC-A3RC-01	TCGA-GC-A3RC	59	MALE	WHITE	Stage II	Muscle invasive urothelial carcinoma (pT2 or above)	High Grade	Alive	TUMOR FREE			Complete Remission/Response	484	0	484	0	484	0	0	484
TCGA-GC-A3RD-01	9.19384565006102	9.19384565006102	Tumor	BLCA	TCGA-GC-A3RD-01	TCGA-GC-A3RD	83	FEMALE	WHITE	Stage III	Muscle invasive urothelial carcinoma (pT2 or above)	High Grade	Alive	TUMOR FREE			Complete Remission/Response	428	0	428	0	428	0	0	428
TCGA-GC-A3WC-01	10.0988611310906	10.0988611310906	Tumor	BLCA	TCGA-GC-A3WC-01	TCGA-GC-A3WC	80	FEMALE	WHITE	Stage III	Muscle invasive urothelial carcinoma (pT2 or above)	High Grade	Alive	TUMOR FREE			Complete Remission/Response	540	0	540	0	540	0	0	540
TCGA-GC-A3YS-01	10.0738470051454	10.0738470051454	Tumor	BLCA	TCGA-GC-A3YS-01	TCGA-GC-A3YS	61	MALE	WHITE	Stage IV	Muscle invasive urothelial carcinoma (pT2 or above)	High Grade	Alive	TUMOR FREE			Complete Remission/Response	758	0	758	0	NA	NA	0	758
TCGA-GC-A4ZW-01	9.4833059080637	9.4833059080637	Tumor	BLCA	TCGA-GC-A4ZW-01	TCGA-GC-A4ZW	71	MALE	WHITE	Stage III	Muscle invasive urothelial carcinoma (pT2 or above)	High Grade	Alive	TUMOR FREE			[Unknown]	15	0	15	0	NA	NA	0	15
TCGA-GC-A6I1-01	8.75228028166775	8.75228028166775	Tumor	BLCA	TCGA-GC-A6I1-01	TCGA-GC-A6I1	90	FEMALE	WHITE	Stage II	Muscle invasive urothelial carcinoma (pT2 or above)	High Grade	Dead	TUMOR FREE			Complete Remission/Response	272	1	272	0	272	0	0	272
TCGA-GC-A6I3-01	7.60772977399207	7.60772977399207	Tumor	BLCA	TCGA-GC-A6I3-01	TCGA-GC-A6I3	90	FEMALE	BLACK OR AFRICAN AMERICAN	Stage IV	Muscle invasive urothelial carcinoma (pT2 or above)	High Grade	Alive	TUMOR FREE			Complete Remission/Response	423	0	423	0	NA	NA	0	423
TCGA-GD-A2C5-01	9.33003620696469	9.33003620696469	Tumor	BLCA	TCGA-GD-A2C5-01	TCGA-GD-A2C5	53	FEMALE	WHITE	Stage IV	Muscle invasive urothelial carcinoma (pT2 or above)	High Grade	Alive	WITH TUMOR			Progressive Disease	812	0	812	0	NA	NA	1	214
TCGA-GD-A3OP-01	7.76413513084395	7.76413513084395	Tumor	BLCA	TCGA-GD-A3OP-01	TCGA-GD-A3OP	84	FEMALE	WHITE	Stage IV	Muscle invasive urothelial carcinoma (pT2 or above)	High Grade	Alive				[Unknown]	64	0	64	0	NA	NA	0	64
TCGA-GD-A3OQ-01	10.6531406503799	10.6531406503799	Tumor	BLCA	TCGA-GD-A3OQ-01	TCGA-GD-A3OQ	48	MALE	WHITE	Stage IV	Muscle invasive urothelial carcinoma (pT2 or above)	High Grade	Alive				[Unknown]	95	0	95	0	NA	NA	0	95
TCGA-GD-A3OS-01	10.394912796691	10.394912796691	Tumor	BLCA	TCGA-GD-A3OS-01	TCGA-GD-A3OS	54	FEMALE	WHITE	Stage II	Muscle invasive urothelial carcinoma (pT2 or above)	High Grade	Alive	WITH TUMOR			Progressive Disease	638	0	638	0	NA	NA	1	223
TCGA-GD-A6C6-01	6.79514352895776	6.79514352895776	Tumor	BLCA	TCGA-GD-A6C6-01	TCGA-GD-A6C6	64	MALE	WHITE	Stage III	Muscle invasive urothelial carcinoma (pT2 or above)	High Grade	Alive	TUMOR FREE			Complete Remission/Response	67	0	67	0	67	0	0	67
TCGA-GD-A76B-01	9.02241497728769	9.02241497728769	Tumor	BLCA	TCGA-GD-A76B-01	TCGA-GD-A76B	86	FEMALE	WHITE	Stage II	Muscle invasive urothelial carcinoma (pT2 or above)	High Grade	Alive	TUMOR FREE			Complete Remission/Response	224	0	224	0	224	0	0	224
TCGA-GU-A42P-01	9.97132799576013	9.97132799576013	Tumor	BLCA	TCGA-GU-A42P-01	TCGA-GU-A42P	72	MALE	WHITE	Stage IV	Muscle invasive urothelial carcinoma (pT2 or above)	High Grade	Dead	TUMOR FREE			Stable Disease	332	1	332	0	NA	NA	0	332
TCGA-GU-A42Q-01	11.0638938709094	11.0638938709094	Tumor	BLCA	TCGA-GU-A42Q-01	TCGA-GU-A42Q	67	MALE	WHITE	Stage III	Muscle invasive urothelial carcinoma (pT2 or above)	High Grade	Dead	TUMOR FREE			Complete Remission/Response	344	1	344	0	344	0	0	344
TCGA-GU-A42R-01	9.4982668264555	9.4982668264555	Tumor	BLCA	TCGA-GU-A42R-01	TCGA-GU-A42R	68	MALE	WHITE	Stage IV	Muscle invasive urothelial carcinoma (pT2 or above)	High Grade	Dead	WITH TUMOR			Progressive Disease	577	1	577	1	NA	NA	1	91
TCGA-GU-A762-01	9.7469341363723	9.7469341363723	Tumor	BLCA	TCGA-GU-A762-01	TCGA-GU-A762	87	MALE	WHITE	Stage IV	Muscle invasive urothelial carcinoma (pT2 or above)	High Grade	Dead	WITH TUMOR			Progressive Disease	232	1	232	1	NA	NA	1	232
TCGA-GU-A763-01	8.87419141338045	8.87419141338045	Tumor	BLCA	TCGA-GU-A763-01	TCGA-GU-A763	72	MALE	WHITE	Stage III	Muscle invasive urothelial carcinoma (pT2 or above)	High Grade	Alive	WITH TUMOR			Stable Disease	997	0	997	0	NA	NA	1	303
TCGA-GU-A764-01	9.16927363791061	9.16927363791061	Tumor	BLCA	TCGA-GU-A764-01	TCGA-GU-A764	66	MALE	WHITE	Stage II	Muscle invasive urothelial carcinoma (pT2 or above)	High Grade	Alive	TUMOR FREE			Complete Remission/Response	610	0	610	0	610	0	0	610
TCGA-GU-A766-01	9.72845286049645	9.72845286049645	Tumor	BLCA	TCGA-GU-A766-01	TCGA-GU-A766	62	MALE	WHITE	Stage II	Muscle invasive urothelial carcinoma (pT2 or above)	High Grade	Alive	WITH TUMOR			Progressive Disease	480	0	480	0	NA	NA	0	480
TCGA-GU-A767-01	9.63259358507214	9.63259358507214	Tumor	BLCA	TCGA-GU-A767-01	TCGA-GU-A767	81	MALE	WHITE	Stage IV	Muscle invasive urothelial carcinoma (pT2 or above)	High Grade	Dead	WITH TUMOR			Progressive Disease	144	1	144	1	NA	NA	1	144
TCGA-GU-AATO-01	8.66168903977382	8.66168903977382	Tumor	BLCA	TCGA-GU-AATO-01	TCGA-GU-AATO	75	MALE	WHITE	Stage IV	Muscle invasive urothelial carcinoma (pT2 or above)	High Grade	Dead	WITH TUMOR			Progressive Disease	324	1	324	1	NA	NA	1	324
TCGA-GU-AATP-01	9.55758240552983	9.55758240552983	Tumor	BLCA	TCGA-GU-AATP-01	TCGA-GU-AATP	74	MALE	WHITE	Stage IV	Muscle invasive urothelial carcinoma (pT2 or above)	High Grade	Alive	WITH TUMOR			Progressive Disease	1003	0	1003	0	NA	NA	1	596
TCGA-GU-AATQ-01	10.0465783666203	10.0465783666203	Tumor	BLCA	TCGA-GU-AATQ-01	TCGA-GU-AATQ	68	MALE	WHITE	Stage III	Muscle invasive urothelial carcinoma (pT2 or above)	High Grade	Dead	WITH TUMOR			Stable Disease	213	1	213	1	NA	NA	1	213
TCGA-GV-A3JV-01	9.15570370256316	9.15570370256316	Tumor	BLCA	TCGA-GV-A3JV-01	TCGA-GV-A3JV	66	MALE	WHITE	Stage IV	Muscle invasive urothelial carcinoma (pT2 or above)	High Grade	Dead	WITH TUMOR			Partial Remission/Response	434	1	434	1	NA	NA	1	134
TCGA-GV-A3JW-01	9.79770529234282	9.79770529234282	Tumor	BLCA	TCGA-GV-A3JW-01	TCGA-GV-A3JW	74	MALE	WHITE	Stage II	Muscle invasive urothelial carcinoma (pT2 or above)	High Grade	Alive	WITH TUMOR			Stable Disease	649	0	649	0	NA	NA	1	271
TCGA-GV-A3JX-01	9.70355756192103	9.70355756192103	Tumor	BLCA	TCGA-GV-A3JX-01	TCGA-GV-A3JX	59	MALE	WHITE	Stage III	Muscle invasive urothelial carcinoma (pT2 or above)	High Grade	Alive	TUMOR FREE			Complete Remission/Response	581	0	581	0	581	0	0	581
TCGA-GV-A3JZ-01	10.8347001564148	10.8347001564148	Tumor	BLCA	TCGA-GV-A3JZ-01	TCGA-GV-A3JZ	55	MALE	WHITE	Stage IV	Muscle invasive urothelial carcinoma (pT2 or above)	High Grade	Alive	WITH TUMOR			Stable Disease	603	0	603	0	NA	NA	0	603
TCGA-GV-A3QF-01	9.97425683122563	9.97425683122563	Tumor	BLCA	TCGA-GV-A3QF-01	TCGA-GV-A3QF	79	MALE	WHITE	Stage IV	Muscle invasive urothelial carcinoma (pT2 or above)	High Grade	Dead	TUMOR FREE			Stable Disease	617	1	617	0	NA	NA	0	617
TCGA-GV-A3QG-01	9.79104890137391	9.79104890137391	Tumor	BLCA	TCGA-GV-A3QG-01	TCGA-GV-A3QG	65	MALE	WHITE	Stage IV	Muscle invasive urothelial carcinoma (pT2 or above)	High Grade	Dead	WITH TUMOR				NA	1	NA	1	NA	NA	1	84
TCGA-GV-A3QH-01	9.70659443914121	9.70659443914121	Tumor	BLCA	TCGA-GV-A3QH-01	TCGA-GV-A3QH	67	MALE	WHITE	Stage II	Muscle invasive urothelial carcinoma (pT2 or above)	High Grade	Dead	TUMOR FREE			Stable Disease	258	1	258	0	NA	NA	1	125
TCGA-GV-A3QI-01	10.7074367870206	10.7074367870206	Tumor	BLCA	TCGA-GV-A3QI-01	TCGA-GV-A3QI	47	MALE	WHITE	Stage III	Muscle invasive urothelial carcinoma (pT2 or above)	High Grade	Alive	WITH TUMOR			Complete Remission/Response	1110	0	1110	0	768	1	1	768
TCGA-GV-A3QK-01	8.89268245002123	8.89268245002123	Tumor	BLCA	TCGA-GV-A3QK-01	TCGA-GV-A3QK	56	FEMALE	WHITE	Stage IV	Muscle invasive urothelial carcinoma (pT2 or above)	High Grade	Alive	WITH TUMOR			Stable Disease	832	0	832	0	NA	NA	0	832
TCGA-GV-A40E-01	9.90805930620724	9.90805930620724	Tumor	BLCA	TCGA-GV-A40E-01	TCGA-GV-A40E	75	MALE	WHITE	Stage II	Muscle invasive urothelial carcinoma (pT2 or above)	High Grade	Dead	WITH TUMOR			Stable Disease	261	1	261	1	NA	NA	1	219
TCGA-GV-A40G-01	8.84130015703895	8.84130015703895	Tumor	BLCA	TCGA-GV-A40G-01	TCGA-GV-A40G	77	MALE	WHITE	Stage II	Muscle invasive urothelial carcinoma (pT2 or above)	High Grade	Alive	TUMOR FREE			Complete Remission/Response	580	0	580	0	580	0	0	580
TCGA-GV-A6ZA-01	9.74296788914087	9.74296788914087	Tumor	BLCA	TCGA-GV-A6ZA-01	TCGA-GV-A6ZA	54	MALE	WHITE	Stage II	Muscle invasive urothelial carcinoma (pT2 or above)	High Grade	Alive	TUMOR FREE			Complete Remission/Response	691	0	691	0	691	0	0	691
TCGA-H4-A2HO-01	7.61762908216573	7.61762908216573	Tumor	BLCA	TCGA-H4-A2HO-01	TCGA-H4-A2HO	53	MALE	WHITE	Stage III	Muscle invasive urothelial carcinoma (pT2 or above)	High Grade	Alive	TUMOR FREE			Complete Remission/Response	46	0	46	0	46	0	0	46
TCGA-H4-A2HQ-01	9.87004562674068	9.87004562674068	Tumor	BLCA	TCGA-H4-A2HQ-01	TCGA-H4-A2HQ	64	FEMALE	BLACK OR AFRICAN AMERICAN	Stage IV	Muscle invasive urothelial carcinoma (pT2 or above)	High Grade	Alive	WITH TUMOR			Complete Remission/Response	590	0	590	0	NA	NA	1	318
TCGA-HQ-A2OE-01	9.67970352399704	9.67970352399704	Tumor	BLCA	TCGA-HQ-A2OE-01	TCGA-HQ-A2OE	69	MALE	[Not Evaluated]		Muscle invasive urothelial carcinoma (pT2 or above)	[Unknown]	Alive				[Unknown]	1174	0	1174	0	NA	NA	0	1174
TCGA-HQ-A2OF-01	9.67882546008185	9.67882546008185	Tumor	BLCA	TCGA-HQ-A2OF-01	TCGA-HQ-A2OF	52	FEMALE	[Not Evaluated]	Stage III	Muscle invasive urothelial carcinoma (pT2 or above)	High Grade	Alive	TUMOR FREE			Complete Remission/Response	1947	0	1947	0	907	1	1	907
TCGA-HQ-A5ND-01	10.4317274142729	10.4317274142729	Tumor	BLCA	TCGA-HQ-A5ND-01	TCGA-HQ-A5ND	78	MALE	[Not Evaluated]	Stage IV	Muscle invasive urothelial carcinoma (pT2 or above)	High Grade	Dead	WITH TUMOR			Progressive Disease	274	1	274	1	NA	NA	1	84
TCGA-HQ-A5NE-01	9.09333832953256	9.09333832953256	Tumor	BLCA	TCGA-HQ-A5NE-01	TCGA-HQ-A5NE	57	MALE	[Not Evaluated]	Stage III	Muscle invasive urothelial carcinoma (pT2 or above)	High Grade	Dead	WITH TUMOR			Complete Remission/Response	370	1	370	1	211	1	1	211
TCGA-K4-A3WS-01	10.6729556470835	10.6729556470835	Tumor	BLCA	TCGA-K4-A3WS-01	TCGA-K4-A3WS	66	MALE	WHITE	Stage III	Muscle invasive urothelial carcinoma (pT2 or above)	High Grade	Alive	TUMOR FREE			Complete Remission/Response	761	0	761	0	761	0	0	761
TCGA-K4-A3WU-01	7.30933992232737	7.30933992232737	Tumor	BLCA	TCGA-K4-A3WU-01	TCGA-K4-A3WU	87	MALE	WHITE	Stage III	Muscle invasive urothelial carcinoma (pT2 or above)	High Grade	Alive	TUMOR FREE				105	0	105	0	NA	NA	0	105
TCGA-K4-A3WV-01	9.99102574579393	9.99102574579393	Tumor	BLCA	TCGA-K4-A3WV-01	TCGA-K4-A3WV	77	FEMALE	WHITE	Stage II	Muscle invasive urothelial carcinoma (pT2 or above)	High Grade	Alive	TUMOR FREE				646	0	646	0	NA	NA	0	646
TCGA-K4-A4AB-01	6.75827652348928	6.75827652348928	Tumor	BLCA	TCGA-K4-A4AB-01	TCGA-K4-A4AB	76	MALE	WHITE	Stage III	Muscle invasive urothelial carcinoma (pT2 or above)	High Grade	Alive				Partial Remission/Response	84	0	84	0	NA	NA	0	84
TCGA-K4-A4AC-01	10.612177385881	10.612177385881	Tumor	BLCA	TCGA-K4-A4AC-01	TCGA-K4-A4AC	83	MALE	WHITE	Stage II	Muscle invasive urothelial carcinoma (pT2 or above)	High Grade	Dead	WITH TUMOR			Partial Remission/Response	278	1	278	1	NA	NA	1	170
TCGA-K4-A54R-01	9.91819837129863	9.91819837129863	Tumor	BLCA	TCGA-K4-A54R-01	TCGA-K4-A54R	59	MALE	WHITE	Stage II	Muscle invasive urothelial carcinoma (pT2 or above)	High Grade	Alive	TUMOR FREE			Complete Remission/Response	842	0	842	0	842	0	0	842
TCGA-K4-A5RH-01	10.1304933424494	10.1304933424494	Tumor	BLCA	TCGA-K4-A5RH-01	TCGA-K4-A5RH	69	MALE	WHITE	Stage III	Muscle invasive urothelial carcinoma (pT2 or above)	High Grade	Alive	WITH TUMOR			Progressive Disease	276	0	276	0	NA	NA	1	196
TCGA-K4-A5RI-01	10.1675937675817	10.1675937675817	Tumor	BLCA	TCGA-K4-A5RI-01	TCGA-K4-A5RI	67	FEMALE	WHITE	Stage III	Muscle invasive urothelial carcinoma (pT2 or above)	High Grade	Dead	WITH TUMOR			Progressive Disease	356	1	356	1	NA	NA	1	236
TCGA-K4-A5RJ-01	11.3053435819257	11.3053435819257	Tumor	BLCA	TCGA-K4-A5RJ-01	TCGA-K4-A5RJ	75	MALE	WHITE	Stage II	Muscle invasive urothelial carcinoma (pT2 or above)	High Grade	Alive	TUMOR FREE			Complete Remission/Response	539	0	539	0	539	0	0	539
TCGA-K4-A6FZ-01	8.9167274222752	8.9167274222752	Tumor	BLCA	TCGA-K4-A6FZ-01	TCGA-K4-A6FZ	75	FEMALE	WHITE	Stage III	Muscle invasive urothelial carcinoma (pT2 or above)	High Grade	Alive	TUMOR FREE			Complete Remission/Response	55	0	55	0	55	0	0	55
TCGA-K4-A6MB-01	10.384233327627	10.384233327627	Tumor	BLCA	TCGA-K4-A6MB-01	TCGA-K4-A6MB	64	MALE	WHITE	Stage IV	Muscle invasive urothelial carcinoma (pT2 or above)	High Grade	Alive	TUMOR FREE			Complete Remission/Response	469	0	469	0	NA	NA	0	469
TCGA-K4-A83P-01	7.85969007350846	7.85969007350846	Tumor	BLCA	TCGA-K4-A83P-01	TCGA-K4-A83P	77	MALE	WHITE	Stage IV	Muscle invasive urothelial carcinoma (pT2 or above)	[Unknown]	Alive	WITH TUMOR			Partial Remission/Response	495	0	495	0	NA	NA	1	70
TCGA-K4-AAQO-01	9.66911537171162	9.66911537171162	Tumor	BLCA	TCGA-K4-AAQO-01	TCGA-K4-AAQO	56	MALE	WHITE	Stage III	Muscle invasive urothelial carcinoma (pT2 or above)	High Grade	Alive				[Unknown]	359	0	359	0	NA	NA	0	359
TCGA-KQ-A41N-01	8.67318891959337	8.67318891959337	Tumor	BLCA	TCGA-KQ-A41N-01	TCGA-KQ-A41N	73	MALE	BLACK OR AFRICAN AMERICAN	Stage III	Muscle invasive urothelial carcinoma (pT2 or above)	High Grade	Alive	TUMOR FREE			Complete Remission/Response	1604	0	1604	0	1604	0	0	1604
TCGA-KQ-A41O-01	9.41902475553497	9.41902475553497	Tumor	BLCA	TCGA-KQ-A41O-01	TCGA-KQ-A41O	84	MALE	[Unknown]	Stage IV	Muscle invasive urothelial carcinoma (pT2 or above)	High Grade	Alive	TUMOR FREE			Complete Remission/Response	1538	0	1538	0	NA	NA	0	1538
TCGA-KQ-A41P-01	9.17776335179482	9.17776335179482	Tumor	BLCA	TCGA-KQ-A41P-01	TCGA-KQ-A41P	76	MALE	WHITE	Stage IV	Muscle invasive urothelial carcinoma (pT2 or above)	High Grade	Alive	WITH TUMOR			Stable Disease	1094	0	1094	0	NA	NA	1	178
TCGA-KQ-A41Q-01	9.83155268695247	9.83155268695247	Tumor	BLCA	TCGA-KQ-A41Q-01	TCGA-KQ-A41Q	89	MALE	WHITE	Stage III	Muscle invasive urothelial carcinoma (pT2 or above)	High Grade	Alive				[Unknown]	1429	0	1429	0	NA	NA	1	1314
TCGA-KQ-A41R-01	9.97104053472987	9.97104053472987	Tumor	BLCA	TCGA-KQ-A41R-01	TCGA-KQ-A41R	80	FEMALE	WHITE	Stage II	Muscle invasive urothelial carcinoma (pT2 or above)	High Grade	Alive	TUMOR FREE			Complete Remission/Response	1350	0	1350	0	1350	0	0	1350
TCGA-KQ-A41S-01	9.89261718827918	9.89261718827918	Tumor	BLCA	TCGA-KQ-A41S-01	TCGA-KQ-A41S	87	FEMALE	WHITE	Stage III	Muscle invasive urothelial carcinoma (pT2 or above)	High Grade	Alive	TUMOR FREE			Complete Remission/Response	35	0	35	0	35	0	0	35
TCGA-LC-A66R-01	10.8924289750944	10.8924289750944	Tumor	BLCA	TCGA-LC-A66R-01	TCGA-LC-A66R	78	MALE	WHITE	Stage IV	Muscle invasive urothelial carcinoma (pT2 or above)	High Grade	Alive	TUMOR FREE			Complete Remission/Response	466	0	466	0	NA	NA	0	466
TCGA-LT-A5Z6-01	10.3747678140928	10.3747678140928	Tumor	BLCA	TCGA-LT-A5Z6-01	TCGA-LT-A5Z6	56	MALE	WHITE	Stage II	Muscle invasive urothelial carcinoma (pT2 or above)	High Grade	Alive	TUMOR FREE			Complete Remission/Response	474	0	474	0	474	0	0	474
TCGA-LT-A8JT-01	8.17384700208257	8.17384700208257	Tumor	BLCA	TCGA-LT-A8JT-01	TCGA-LT-A8JT	69	FEMALE	WHITE	Stage II	Muscle invasive urothelial carcinoma (pT2 or above)	High Grade	Alive	TUMOR FREE			Complete Remission/Response	641	0	641	0	641	0	0	641
TCGA-MV-A51V-01	8.78977488905453	8.78977488905453	Tumor	BLCA	TCGA-MV-A51V-01	TCGA-MV-A51V	75	MALE	WHITE	Stage III	Muscle invasive urothelial carcinoma (pT2 or above)	High Grade	Alive	TUMOR FREE			Complete Remission/Response	410	0	410	0	410	0	0	410
TCGA-PQ-A6FI-01	11.4240192818338	11.4240192818338	Tumor	BLCA	TCGA-PQ-A6FI-01	TCGA-PQ-A6FI	70	MALE	WHITE	Stage II	Muscle invasive urothelial carcinoma (pT2 or above)	High Grade	Alive	TUMOR FREE			Complete Remission/Response	372	0	372	0	372	0	0	372
TCGA-PQ-A6FN-01	8.24404029261882	8.24404029261882	Tumor	BLCA	TCGA-PQ-A6FN-01	TCGA-PQ-A6FN	78	FEMALE	WHITE	Stage III	Muscle invasive urothelial carcinoma (pT2 or above)	High Grade	Alive				[Unknown]	507	0	507	0	NA	NA	0	507
TCGA-R3-A69X-01	9.00933597394951	9.00933597394951	Tumor	BLCA	TCGA-R3-A69X-01	TCGA-R3-A69X	70	MALE	WHITE	Stage III	Muscle invasive urothelial carcinoma (pT2 or above)	High Grade	Alive	TUMOR FREE			Complete Remission/Response	433	0	433	0	433	0	0	433
TCGA-S5-A6DX-01	9.02686367371178	9.02686367371178	Tumor	BLCA	TCGA-S5-A6DX-01	TCGA-S5-A6DX	83	MALE	WHITE	Stage IV	Muscle invasive urothelial carcinoma (pT2 or above)	High Grade	Dead	WITH TUMOR			[Unknown]	56	1	56	1	NA	NA	1	56
TCGA-S5-AA26-01	10.5148718248734	10.5148718248734	Tumor	BLCA	TCGA-S5-AA26-01	TCGA-S5-AA26	46	MALE	BLACK OR AFRICAN AMERICAN	Stage III	Muscle invasive urothelial carcinoma (pT2 or above)	High Grade	Alive	TUMOR FREE			Complete Remission/Response	503	0	503	0	503	0	0	503
TCGA-SY-A9G0-01	7.7393215741203	7.7393215741203	Tumor	BLCA	TCGA-SY-A9G0-01	TCGA-SY-A9G0	82	MALE	WHITE	Stage IV	Muscle invasive urothelial carcinoma (pT2 or above)	High Grade	Dead	TUMOR FREE			Complete Remission/Response	1008	1	1008	0	NA	NA	0	1008
TCGA-SY-A9G5-01	9.53771539423836	9.53771539423836	Tumor	BLCA	TCGA-SY-A9G5-01	TCGA-SY-A9G5	66	MALE	WHITE	Stage III	Muscle invasive urothelial carcinoma (pT2 or above)	High Grade	Alive	TUMOR FREE			Complete Remission/Response	1186	0	1186	0	1186	0	0	1186
TCGA-UY-A78K-01	9.69329702499811	9.69329702499811	Tumor	BLCA	TCGA-UY-A78K-01	TCGA-UY-A78K	60	MALE	WHITE	Stage IV	Muscle invasive urothelial carcinoma (pT2 or above)	High Grade	Dead				Complete Remission/Response	536	1	536	NA	NA	NA	0	536
TCGA-UY-A78L-01	10.8540735915093	10.8540735915093	Tumor	BLCA	TCGA-UY-A78L-01	TCGA-UY-A78L	62	MALE	WHITE	Stage IV	Muscle invasive urothelial carcinoma (pT2 or above)	High Grade	Alive	WITH TUMOR			Progressive Disease	1127	0	1127	0	NA	NA	1	355
TCGA-UY-A78M-01	9.33554444237487	9.33554444237487	Tumor	BLCA	TCGA-UY-A78M-01	TCGA-UY-A78M	81	FEMALE	ASIAN	Stage IV	Muscle invasive urothelial carcinoma (pT2 or above)	High Grade	Dead	WITH TUMOR			[Unknown]	690	1	690	1	NA	NA	1	690
TCGA-UY-A78N-01	11.7538059104412	11.7538059104412	Tumor	BLCA	TCGA-UY-A78N-01	TCGA-UY-A78N	80	MALE	WHITE	Stage IV	Muscle invasive urothelial carcinoma (pT2 or above)	High Grade	Dead	WITH TUMOR			Complete Remission/Response	2641	1	2641	1	NA	NA	1	2472
TCGA-UY-A78O-01	9.06993573080644	9.06993573080644	Tumor	BLCA	TCGA-UY-A78O-01	TCGA-UY-A78O	75	FEMALE	WHITE	Stage II	Muscle invasive urothelial carcinoma (pT2 or above)	High Grade	Alive	TUMOR FREE			Complete Remission/Response	2312	0	2312	0	2312	0	0	2312
TCGA-UY-A78P-01	9.53469584902299	9.53469584902299	Tumor	BLCA	TCGA-UY-A78P-01	TCGA-UY-A78P	78	FEMALE	WHITE	Stage II	Muscle invasive urothelial carcinoma (pT2 or above)	High Grade	Alive	TUMOR FREE			Complete Remission/Response	2380	0	2380	0	2380	0	0	2380
TCGA-UY-A8OB-01	9.76437734157573	9.76437734157573	Tumor	BLCA	TCGA-UY-A8OB-01	TCGA-UY-A8OB	63	MALE	WHITE	Stage IV	Muscle invasive urothelial carcinoma (pT2 or above)	High Grade	Alive	TUMOR FREE			Complete Remission/Response	2109	0	2109	0	NA	NA	0	2109
TCGA-UY-A8OC-01	9.23340397533032	9.23340397533032	Tumor	BLCA	TCGA-UY-A8OC-01	TCGA-UY-A8OC	90	MALE	WHITE	Stage IV	Muscle invasive urothelial carcinoma (pT2 or above)	High Grade	Dead	WITH TUMOR			Partial Remission/Response	92	1	92	1	NA	NA	1	32
TCGA-UY-A8OD-01	8.37624262383888	8.37624262383888	Tumor	BLCA	TCGA-UY-A8OD-01	TCGA-UY-A8OD	68	FEMALE	BLACK OR AFRICAN AMERICAN	Stage II	Muscle invasive urothelial carcinoma (pT2 or above)	High Grade	Alive	TUMOR FREE			Complete Remission/Response	3432	0	3432	0	3432	0	0	3432
TCGA-UY-A9PA-01	8.25063477064146	8.25063477064146	Tumor	BLCA	TCGA-UY-A9PA-01	TCGA-UY-A9PA	48	MALE	WHITE	Stage III	Muscle invasive urothelial carcinoma (pT2 or above)	High Grade	Alive	TUMOR FREE			Complete Remission/Response	1072	0	1072	0	1072	0	0	1072
TCGA-UY-A9PB-01	9.61171646094388	9.61171646094388	Tumor	BLCA	TCGA-UY-A9PB-01	TCGA-UY-A9PB	49	MALE	WHITE	Stage III	Muscle invasive urothelial carcinoma (pT2 or above)	High Grade	Alive	TUMOR FREE			Complete Remission/Response	899	0	899	0	899	0	0	899
TCGA-UY-A9PD-01	10.7208342144566	10.7208342144566	Tumor	BLCA	TCGA-UY-A9PD-01	TCGA-UY-A9PD	80	MALE	WHITE	Stage III	Muscle invasive urothelial carcinoma (pT2 or above)	High Grade	Alive	TUMOR FREE			Complete Remission/Response	542	0	542	0	542	0	0	542
TCGA-UY-A9PE-01	9.64955798002833	9.64955798002833	Tumor	BLCA	TCGA-UY-A9PE-01	TCGA-UY-A9PE	86	MALE	WHITE	Stage IV	Muscle invasive urothelial carcinoma (pT2 or above)	High Grade	Alive	WITH TUMOR			Complete Remission/Response	189	0	189	0	NA	NA	1	473
TCGA-UY-A9PF-01	8.41746858880949	8.41746858880949	Tumor	BLCA	TCGA-UY-A9PF-01	TCGA-UY-A9PF	77	MALE	WHITE	Stage IV	Muscle invasive urothelial carcinoma (pT2 or above)	High Grade	Alive	TUMOR FREE			Complete Remission/Response	117	0	117	0	NA	NA	0	117
TCGA-UY-A9PH-01	9.46206050102732	9.46206050102732	Tumor	BLCA	TCGA-UY-A9PH-01	TCGA-UY-A9PH	73	MALE	WHITE	Stage II	Muscle invasive urothelial carcinoma (pT2 or above)	High Grade	Alive	TUMOR FREE			Complete Remission/Response	1561	0	1561	0	1561	0	0	1561
TCGA-XF-A8HB-01	9.72660305376916	9.72660305376916	Tumor	BLCA	TCGA-XF-A8HB-01	TCGA-XF-A8HB	50	FEMALE	[Unknown]	Stage II	Muscle invasive urothelial carcinoma (pT2 or above)	High Grade	Alive	TUMOR FREE			Complete Remission/Response	1370	0	1370	0	1370	0	0	1370
TCGA-XF-A8HC-01	9.10038375896959	9.10038375896959	Tumor	BLCA	TCGA-XF-A8HC-01	TCGA-XF-A8HC	79	MALE	ASIAN	Stage IV	Muscle invasive urothelial carcinoma (pT2 or above)	High Grade	Dead				[Unknown]	200	1	200	NA	NA	NA	0	200
TCGA-XF-A8HD-01	9.99997182208731	9.99997182208731	Tumor	BLCA	TCGA-XF-A8HD-01	TCGA-XF-A8HD	77	MALE	WHITE	Stage III	Muscle invasive urothelial carcinoma (pT2 or above)	High Grade	Alive	TUMOR FREE			Complete Remission/Response	2964	0	2964	0	2964	0	0	2964
TCGA-XF-A8HE-01	10.7067118449807	10.7067118449807	Tumor	BLCA	TCGA-XF-A8HE-01	TCGA-XF-A8HE	47	MALE	WHITE	Stage III	Muscle invasive urothelial carcinoma (pT2 or above)	High Grade	Alive	TUMOR FREE			Complete Remission/Response	3817	0	3817	0	3817	0	0	3817
TCGA-XF-A8HF-01	9.39963895369255	9.39963895369255	Tumor	BLCA	TCGA-XF-A8HF-01	TCGA-XF-A8HF	80	MALE	WHITE	Stage III	Muscle invasive urothelial carcinoma (pT2 or above)	High Grade	Dead	TUMOR FREE			Complete Remission/Response	2954	1	2954	0	2954	0	0	2954
TCGA-XF-A8HG-01	7.79991620298901	7.79991620298901	Tumor	BLCA	TCGA-XF-A8HG-01	TCGA-XF-A8HG	69	MALE	WHITE	Stage III	Muscle invasive urothelial carcinoma (pT2 or above)	High Grade	Dead	WITH TUMOR			Complete Remission/Response	467	1	467	1	398	1	1	398
TCGA-XF-A8HH-01	9.03467517980893	9.03467517980893	Tumor	BLCA	TCGA-XF-A8HH-01	TCGA-XF-A8HH	61	FEMALE	WHITE	Stage IV	Muscle invasive urothelial carcinoma (pT2 or above)	High Grade	Dead	WITH TUMOR			Partial Remission/Response	57	1	57	1	NA	NA	1	57
TCGA-XF-A8HI-01	9.48223520099179	9.48223520099179	Tumor	BLCA	TCGA-XF-A8HI-01	TCGA-XF-A8HI	57	FEMALE	WHITE	Stage IV	Muscle invasive urothelial carcinoma (pT2 or above)	High Grade	Dead	WITH TUMOR			Progressive Disease	544	1	544	1	NA	NA	1	468
TCGA-XF-A9SH-01	7.63511588936829	7.63511588936829	Tumor	BLCA	TCGA-XF-A9SH-01	TCGA-XF-A9SH	65	FEMALE	ASIAN	Stage II	Muscle invasive urothelial carcinoma (pT2 or above)	High Grade	Dead	WITH TUMOR			Stable Disease	1971	1	1971	1	NA	NA	1	547
TCGA-XF-A9SI-01	9.22252686265685	9.22252686265685	Tumor	BLCA	TCGA-XF-A9SI-01	TCGA-XF-A9SI	73	FEMALE	ASIAN	Stage II	Muscle invasive urothelial carcinoma (pT2 or above)	High Grade	Alive	TUMOR FREE			Complete Remission/Response	2423	0	2423	0	2423	0	0	2423
TCGA-XF-A9SJ-01	9.54570586860211	9.54570586860211	Tumor	BLCA	TCGA-XF-A9SJ-01	TCGA-XF-A9SJ	83	MALE	WHITE	Stage IV	Muscle invasive urothelial carcinoma (pT2 or above)	High Grade	Dead	WITH TUMOR			Progressive Disease	98	1	98	1	NA	NA	1	98
TCGA-XF-A9SK-01	7.3408648756852	7.3408648756852	Tumor	BLCA	TCGA-XF-A9SK-01	TCGA-XF-A9SK	65	MALE	WHITE	Stage IV	Muscle invasive urothelial carcinoma (pT2 or above)	High Grade	Dead	WITH TUMOR			Stable Disease	486	1	486	1	NA	NA	1	382
TCGA-XF-A9SL-01	7.38716433588719	7.38716433588719	Tumor	BLCA	TCGA-XF-A9SL-01	TCGA-XF-A9SL	69	MALE	WHITE	Stage IV	Muscle invasive urothelial carcinoma (pT2 or above)	High Grade	Dead	TUMOR FREE			Complete Remission/Response	2020	1	2020	0	NA	NA	0	2020
TCGA-XF-A9SM-01	10.2073682374753	10.2073682374753	Tumor	BLCA	TCGA-XF-A9SM-01	TCGA-XF-A9SM	76	MALE	WHITE	Stage III	Muscle invasive urothelial carcinoma (pT2 or above)	High Grade	Alive	TUMOR FREE			Complete Remission/Response	1048	0	1048	0	1048	0	0	1048
TCGA-XF-A9SP-01	9.0790340378898	9.0790340378898	Tumor	BLCA	TCGA-XF-A9SP-01	TCGA-XF-A9SP	59	MALE	WHITE	Stage III	Muscle invasive urothelial carcinoma (pT2 or above)	High Grade	Dead	WITH TUMOR			Stable Disease	454	1	454	1	NA	NA	1	310
TCGA-XF-A9ST-01	10.6954284102209	10.6954284102209	Tumor	BLCA	TCGA-XF-A9ST-01	TCGA-XF-A9ST	68	MALE	WHITE	Stage III	Muscle invasive urothelial carcinoma (pT2 or above)	High Grade	Dead				[Unknown]	128	1	128	NA	NA	NA	0	128
TCGA-XF-A9SU-01	9.13381009110603	9.13381009110603	Tumor	BLCA	TCGA-XF-A9SU-01	TCGA-XF-A9SU	74	FEMALE	WHITE	Stage IV	Muscle invasive urothelial carcinoma (pT2 or above)	High Grade	Dead	WITH TUMOR			Progressive Disease	182	1	182	1	NA	NA	1	103
TCGA-XF-A9SV-01	8.78674663479766	8.78674663479766	Tumor	BLCA	TCGA-XF-A9SV-01	TCGA-XF-A9SV	82	MALE	WHITE	Stage IV	Muscle invasive urothelial carcinoma (pT2 or above)	High Grade	Dead	WITH TUMOR			Progressive Disease	388	1	388	1	NA	NA	1	237
TCGA-XF-A9SW-01	8.48050345084284	8.48050345084284	Tumor	BLCA	TCGA-XF-A9SW-01	TCGA-XF-A9SW	85	MALE	WHITE	Stage IV	Muscle invasive urothelial carcinoma (pT2 or above)	High Grade	Dead	WITH TUMOR			Partial Remission/Response	362	1	362	1	NA	NA	1	362
TCGA-XF-A9SX-01	8.43919092914637	8.43919092914637	Tumor	BLCA	TCGA-XF-A9SX-01	TCGA-XF-A9SX	63	FEMALE	WHITE	Stage IV	Muscle invasive urothelial carcinoma (pT2 or above)	High Grade	Dead	WITH TUMOR			Progressive Disease	719	1	719	1	NA	NA	1	475
TCGA-XF-A9SY-01	9.62491422890341	9.62491422890341	Tumor	BLCA	TCGA-XF-A9SY-01	TCGA-XF-A9SY	60	FEMALE	WHITE	Stage IV	Muscle invasive urothelial carcinoma (pT2 or above)	High Grade	Alive	WITH TUMOR			Progressive Disease	640	0	640	0	NA	NA	1	168
TCGA-XF-A9SZ-01	8.4134840754261	8.4134840754261	Tumor	BLCA	TCGA-XF-A9SZ-01	TCGA-XF-A9SZ	79	MALE	WHITE	Stage IV	Muscle invasive urothelial carcinoma (pT2 or above)	High Grade	Dead	WITH TUMOR			Complete Remission/Response	859	1	859	1	NA	NA	1	854
TCGA-XF-A9T0-01	9.91815512949177	9.91815512949177	Tumor	BLCA	TCGA-XF-A9T0-01	TCGA-XF-A9T0	68	MALE	WHITE	Stage III	Muscle invasive urothelial carcinoma (pT2 or above)	High Grade	Alive	TUMOR FREE			Complete Remission/Response	799	0	799	0	799	0	0	799
TCGA-XF-A9T2-01	9.55854125171783	9.55854125171783	Tumor	BLCA	TCGA-XF-A9T2-01	TCGA-XF-A9T2	54	MALE	WHITE	Stage III	Muscle invasive urothelial carcinoma (pT2 or above)	High Grade	Dead				[Unknown]	575	1	575	NA	NA	NA	0	575
TCGA-XF-A9T3-01	9.25194627078782	9.25194627078782	Tumor	BLCA	TCGA-XF-A9T3-01	TCGA-XF-A9T3	69	FEMALE	WHITE	Stage IV	Muscle invasive urothelial carcinoma (pT2 or above)	High Grade	Alive	TUMOR FREE			[Unknown]	68	0	68	0	NA	NA	0	68
TCGA-XF-A9T4-01	9.90541859653445	9.90541859653445	Tumor	BLCA	TCGA-XF-A9T4-01	TCGA-XF-A9T4	48	MALE	WHITE	Stage IV	Muscle invasive urothelial carcinoma (pT2 or above)	High Grade	Dead	WITH TUMOR			Partial Remission/Response	495	1	495	1	NA	NA	1	182
TCGA-XF-A9T5-01	10.7680105953041	10.7680105953041	Tumor	BLCA	TCGA-XF-A9T5-01	TCGA-XF-A9T5	78	FEMALE	WHITE	Stage IV	Muscle invasive urothelial carcinoma (pT2 or above)	High Grade	Alive	TUMOR FREE			Complete Remission/Response	2027	0	2027	0	NA	NA	1	664
TCGA-XF-A9T6-01	10.375821403444	10.375821403444	Tumor	BLCA	TCGA-XF-A9T6-01	TCGA-XF-A9T6	88	FEMALE	WHITE	Stage III	Muscle invasive urothelial carcinoma (pT2 or above)	High Grade	Alive				[Unknown]	64	0	64	0	NA	NA	0	64
TCGA-XF-A9T8-01	10.4580887136353	10.4580887136353	Tumor	BLCA	TCGA-XF-A9T8-01	TCGA-XF-A9T8	64	MALE	WHITE	Stage III	Muscle invasive urothelial carcinoma (pT2 or above)	High Grade	Dead				[Unknown]	418	1	418	NA	NA	NA	0	418
TCGA-XF-AAME-01	8.72500149029903	8.72500149029903	Tumor	BLCA	TCGA-XF-AAME-01	TCGA-XF-AAME	64	FEMALE	WHITE	Stage II	Muscle invasive urothelial carcinoma (pT2 or above)	High Grade	Dead	WITH TUMOR			Progressive Disease	2828	1	2828	1	NA	NA	1	1651
TCGA-XF-AAMG-01	10.9152071593435	10.9152071593435	Tumor	BLCA	TCGA-XF-AAMG-01	TCGA-XF-AAMG	49	MALE	WHITE	Stage III	Muscle invasive urothelial carcinoma (pT2 or above)	High Grade	Alive	TUMOR FREE			Complete Remission/Response	3364	0	3364	0	3364	0	0	3364
TCGA-XF-AAMH-01	8.46133210069394	8.46133210069394	Tumor	BLCA	TCGA-XF-AAMH-01	TCGA-XF-AAMH	80	MALE	WHITE	Stage IV	Muscle invasive urothelial carcinoma (pT2 or above)	High Grade	Dead	WITH TUMOR			Progressive Disease	344	1	344	1	NA	NA	1	313
TCGA-XF-AAMJ-01	8.37153708263112	8.37153708263112	Tumor	BLCA	TCGA-XF-AAMJ-01	TCGA-XF-AAMJ	70	MALE	ASIAN	Stage III	Muscle invasive urothelial carcinoma (pT2 or above)	High Grade	Dead	TUMOR FREE			Complete Remission/Response	1670	1	1670	0	1670	0	0	1670
TCGA-XF-AAML-01	9.9398083818827	9.9398083818827	Tumor	BLCA	TCGA-XF-AAML-01	TCGA-XF-AAML	75	MALE	WHITE	Stage II	Muscle invasive urothelial carcinoma (pT2 or above)	High Grade	Dead	TUMOR FREE			Complete Remission/Response	232	1	232	0	232	0	0	232
TCGA-XF-AAMQ-01	9.74663524045151	9.74663524045151	Tumor	BLCA	TCGA-XF-AAMQ-01	TCGA-XF-AAMQ	59	FEMALE	WHITE	Stage II	Muscle invasive urothelial carcinoma (pT2 or above)	High Grade	Alive	TUMOR FREE			Complete Remission/Response	2177	0	2177	0	2177	0	0	2177
TCGA-XF-AAMR-01	8.48598624606975	8.48598624606975	Tumor	BLCA	TCGA-XF-AAMR-01	TCGA-XF-AAMR	48	MALE	WHITE	Stage III	Muscle invasive urothelial carcinoma (pT2 or above)	High Grade	Alive	TUMOR FREE			Complete Remission/Response	2790	0	2790	0	2790	0	0	2790
TCGA-XF-AAMT-01	8.76419485781541	8.76419485781541	Tumor	BLCA	TCGA-XF-AAMT-01	TCGA-XF-AAMT	75	FEMALE	WHITE	Stage IV	Muscle invasive urothelial carcinoma (pT2 or above)	High Grade	Dead	WITH TUMOR			Partial Remission/Response	90	1	90	1	NA	NA	1	90
TCGA-XF-AAMW-01	9.35934326478707	9.35934326478707	Tumor	BLCA	TCGA-XF-AAMW-01	TCGA-XF-AAMW	79	FEMALE	WHITE	Stage IV	Muscle invasive urothelial carcinoma (pT2 or above)	High Grade	Dead	WITH TUMOR			Partial Remission/Response	253	1	253	1	NA	NA	1	253
TCGA-XF-AAMX-01	10.5517082616207	10.5517082616207	Tumor	BLCA	TCGA-XF-AAMX-01	TCGA-XF-AAMX	87	FEMALE	BLACK OR AFRICAN AMERICAN	Stage III	Muscle invasive urothelial carcinoma (pT2 or above)	High Grade	Dead	TUMOR FREE			Complete Remission/Response	206	1	206	0	206	0	0	206
TCGA-XF-AAMY-01	9.02787559462992	9.02787559462992	Tumor	BLCA	TCGA-XF-AAMY-01	TCGA-XF-AAMY	78	MALE	WHITE	Stage III	Muscle invasive urothelial carcinoma (pT2 or above)	High Grade	Alive	TUMOR FREE			Complete Remission/Response	3011	0	3011	0	637	1	1	637
TCGA-XF-AAMZ-01	10.5899226210114	10.5899226210114	Tumor	BLCA	TCGA-XF-AAMZ-01	TCGA-XF-AAMZ	81	FEMALE	WHITE	Stage IV	Muscle invasive urothelial carcinoma (pT2 or above)	High Grade	Dead	WITH TUMOR			Partial Remission/Response	1348	1	1348	1	NA	NA	1	1344
TCGA-XF-AAN0-01	9.40113124568825	9.40113124568825	Tumor	BLCA	TCGA-XF-AAN0-01	TCGA-XF-AAN0	68	MALE	WHITE	Stage IV	Muscle invasive urothelial carcinoma (pT2 or above)	High Grade	Dead	WITH TUMOR			Complete Remission/Response	1718	1	1718	1	NA	NA	1	603
TCGA-XF-AAN1-01	9.67992339621006	9.67992339621006	Tumor	BLCA	TCGA-XF-AAN1-01	TCGA-XF-AAN1	75	FEMALE	[Unknown]	Stage III	Muscle invasive urothelial carcinoma (pT2 or above)	High Grade	Dead	WITH TUMOR			Partial Remission/Response	941	1	941	1	NA	NA	1	650
TCGA-XF-AAN2-01	10.6718948418586	10.6718948418586	Tumor	BLCA	TCGA-XF-AAN2-01	TCGA-XF-AAN2	73	MALE	WHITE	Stage II	Muscle invasive urothelial carcinoma (pT2 or above)	High Grade	Dead	TUMOR FREE			Complete Remission/Response	1869	1	1869	0	1869	0	0	1869
TCGA-XF-AAN3-01	8.85960000901134	8.85960000901134	Tumor	BLCA	TCGA-XF-AAN3-01	TCGA-XF-AAN3	76	MALE	WHITE	Stage IV	Muscle invasive urothelial carcinoma (pT2 or above)	High Grade	Alive	TUMOR FREE			Complete Remission/Response	2625	0	2625	0	NA	NA	0	2625
TCGA-XF-AAN4-01	7.23839518502165	7.23839518502165	Tumor	BLCA	TCGA-XF-AAN4-01	TCGA-XF-AAN4	77	FEMALE	WHITE	Stage III	Muscle invasive urothelial carcinoma (pT2 or above)	High Grade	Dead	TUMOR FREE			Complete Remission/Response	823	1	823	0	823	0	0	823
TCGA-XF-AAN5-01	10.3273505403481	10.3273505403481	Tumor	BLCA	TCGA-XF-AAN5-01	TCGA-XF-AAN5	61	FEMALE	WHITE	Stage III	Muscle invasive urothelial carcinoma (pT2 or above)	High Grade	Alive	TUMOR FREE			Complete Remission/Response	2293	0	2293	0	2293	0	0	2293
TCGA-XF-AAN7-01	11.3883563864881	11.3883563864881	Tumor	BLCA	TCGA-XF-AAN7-01	TCGA-XF-AAN7	60	MALE	WHITE	Stage IV	Muscle invasive urothelial carcinoma (pT2 or above)	High Grade	Dead	WITH TUMOR			Complete Remission/Response	565	1	565	1	NA	NA	1	321
TCGA-XF-AAN8-01	5.31963238419832	5.31963238419832	Tumor	BLCA	TCGA-XF-AAN8-01	TCGA-XF-AAN8	74	FEMALE	WHITE	Stage III	Muscle invasive urothelial carcinoma (pT2 or above)	High Grade	Dead				[Unknown]	118	1	118	NA	NA	NA	0	118
TCGA-YC-A89H-01	9.29019168342915	9.29019168342915	Tumor	BLCA	TCGA-YC-A89H-01	TCGA-YC-A89H	78	FEMALE	WHITE	Stage II	Muscle invasive urothelial carcinoma (pT2 or above)	High Grade	Alive	TUMOR FREE			Complete Remission/Response	573	0	573	0	573	0	0	573
TCGA-YC-A8S6-01	8.8243637248495	8.8243637248495	Tumor	BLCA	TCGA-YC-A8S6-01	TCGA-YC-A8S6	71	MALE	WHITE	Stage II	Muscle invasive urothelial carcinoma (pT2 or above)	High Grade	Alive	TUMOR FREE			Complete Remission/Response	293	0	293	0	293	0	0	293
TCGA-YC-A9TC-01	10.130853668754	10.130853668754	Tumor	BLCA	TCGA-YC-A9TC-01	TCGA-YC-A9TC	71	MALE	WHITE	Stage IV	Muscle invasive urothelial carcinoma (pT2 or above)	High Grade	Dead	WITH TUMOR			Progressive Disease	20	1	20	1	NA	NA	1	20
TCGA-YF-AA3L-01	7.08592385318121	7.08592385318121	Tumor	BLCA	TCGA-YF-AA3L-01	TCGA-YF-AA3L	47	FEMALE	[Unknown]	Stage II	Muscle invasive urothelial carcinoma (pT2 or above)	High Grade	Alive	TUMOR FREE			Complete Remission/Response	364	0	364	0	364	0	0	364
TCGA-YF-AA3M-01	11.6546181289747	11.6546181289747	Tumor	BLCA	TCGA-YF-AA3M-01	TCGA-YF-AA3M	57	MALE	[Unknown]	Stage II	Muscle invasive urothelial carcinoma (pT2 or above)	High Grade	Alive	WITH TUMOR			Complete Remission/Response	415	0	415	0	381	1	1	381
TCGA-ZF-A9R0-01	8.63376902998396	8.63376902998396	Tumor	BLCA	TCGA-ZF-A9R0-01	TCGA-ZF-A9R0	82	MALE	WHITE	Stage III	Muscle invasive urothelial carcinoma (pT2 or above)	High Grade	Dead	WITH TUMOR			Progressive Disease	680	1	680	1	NA	NA	1	559
TCGA-ZF-A9R1-01	9.17686627423228	9.17686627423228	Tumor	BLCA	TCGA-ZF-A9R1-01	TCGA-ZF-A9R1	81	MALE	WHITE	Stage IV	Muscle invasive urothelial carcinoma (pT2 or above)	High Grade	Alive	WITH TUMOR			Complete Remission/Response	773	0	773	0	NA	NA	1	758
TCGA-ZF-A9R2-01	9.36069567553858	9.36069567553858	Tumor	BLCA	TCGA-ZF-A9R2-01	TCGA-ZF-A9R2	75	MALE	WHITE	Stage II	Muscle invasive urothelial carcinoma (pT2 or above)	High Grade	Alive	TUMOR FREE			Complete Remission/Response	642	0	642	0	642	0	0	642
TCGA-ZF-A9R3-01	7.83969510273889	7.83969510273889	Tumor	BLCA	TCGA-ZF-A9R3-01	TCGA-ZF-A9R3	53	FEMALE	WHITE	Stage II	Muscle invasive urothelial carcinoma (pT2 or above)	High Grade	Dead	WITH TUMOR			Complete Remission/Response	949	1	949	1	917	1	1	917
TCGA-ZF-A9R4-01	8.99206027615446	8.99206027615446	Tumor	BLCA	TCGA-ZF-A9R4-01	TCGA-ZF-A9R4	83	MALE	WHITE	Stage II	Muscle invasive urothelial carcinoma (pT2 or above)	High Grade	Alive	TUMOR FREE			Complete Remission/Response	921	0	921	0	921	0	0	921
TCGA-ZF-A9R5-01	7.42985862451328	7.42985862451328	Tumor	BLCA	TCGA-ZF-A9R5-01	TCGA-ZF-A9R5	59	MALE	WHITE	Stage III	Muscle invasive urothelial carcinoma (pT2 or above)	High Grade	Alive	TUMOR FREE			Complete Remission/Response	1090	0	1090	0	1090	0	0	1090
TCGA-ZF-A9R7-01	8.78180884638056	8.78180884638056	Tumor	BLCA	TCGA-ZF-A9R7-01	TCGA-ZF-A9R7	76	FEMALE	WHITE	Stage II	Muscle invasive urothelial carcinoma (pT2 or above)	High Grade	Alive	TUMOR FREE			Complete Remission/Response	665	0	665	0	665	0	0	665
TCGA-ZF-A9R9-01	6.91969761291534	6.91969761291534	Tumor	BLCA	TCGA-ZF-A9R9-01	TCGA-ZF-A9R9	58	MALE	WHITE	Stage IV	Muscle invasive urothelial carcinoma (pT2 or above)	High Grade	Dead	WITH TUMOR			Complete Remission/Response	864	1	864	1	NA	NA	1	629
TCGA-ZF-A9RC-01	9.69381797273184	9.69381797273184	Tumor	BLCA	TCGA-ZF-A9RC-01	TCGA-ZF-A9RC	77	MALE	WHITE	Stage III	Muscle invasive urothelial carcinoma (pT2 or above)	High Grade	Alive	TUMOR FREE			Complete Remission/Response	2868	0	2868	0	2868	0	0	2868
TCGA-ZF-A9RD-01	9.95298871148829	9.95298871148829	Tumor	BLCA	TCGA-ZF-A9RD-01	TCGA-ZF-A9RD	75	FEMALE	WHITE	Stage IV	Muscle invasive urothelial carcinoma (pT2 or above)	High Grade	Dead				[Unknown]	408	1	408	NA	NA	NA	0	408
TCGA-ZF-A9RE-01	10.3227168530814	10.3227168530814	Tumor	BLCA	TCGA-ZF-A9RE-01	TCGA-ZF-A9RE	78	FEMALE	WHITE	Stage II	Muscle invasive urothelial carcinoma (pT2 or above)	High Grade	Dead	WITH TUMOR			Progressive Disease	106	1	106	1	NA	NA	1	106
TCGA-ZF-A9RF-01	11.2788849888022	11.2788849888022	Tumor	BLCA	TCGA-ZF-A9RF-01	TCGA-ZF-A9RF	74	MALE	WHITE	Stage II	Muscle invasive urothelial carcinoma (pT2 or above)	High Grade	Alive	TUMOR FREE			Complete Remission/Response	1949	0	1949	0	1565	1	1	1565
TCGA-ZF-A9RL-01	9.4123793095667	9.4123793095667	Tumor	BLCA	TCGA-ZF-A9RL-01	TCGA-ZF-A9RL	61	MALE	WHITE	Stage II	Muscle invasive urothelial carcinoma (pT2 or above)	High Grade	Alive	TUMOR FREE			Complete Remission/Response	2703	0	2703	0	1064	1	1	1064
TCGA-ZF-A9RM-01	10.3813482715527	10.3813482715527	Tumor	BLCA	TCGA-ZF-A9RM-01	TCGA-ZF-A9RM	70	MALE	WHITE	Stage II	Muscle invasive urothelial carcinoma (pT2 or above)	High Grade	Alive	TUMOR FREE			Complete Remission/Response	1455	0	1455	0	1455	0	0	1455
TCGA-ZF-A9RN-01	9.5579614268932	9.5579614268932	Tumor	BLCA	TCGA-ZF-A9RN-01	TCGA-ZF-A9RN	67	FEMALE	WHITE	Stage III	Muscle invasive urothelial carcinoma (pT2 or above)	High Grade	Dead	WITH TUMOR			Partial Remission/Response	615	1	615	1	NA	NA	1	516
TCGA-ZF-AA4N-01	9.96553323388292	9.96553323388292	Tumor	BLCA	TCGA-ZF-AA4N-01	TCGA-ZF-AA4N	74	MALE	WHITE	Stage II		High Grade	Dead	WITH TUMOR			Progressive Disease	88	1	88	1	NA	NA	1	88
TCGA-ZF-AA4R-01	9.27197418364176	9.27197418364176	Tumor	BLCA	TCGA-ZF-AA4R-01	TCGA-ZF-AA4R	67	MALE	WHITE	Stage IV	Muscle invasive urothelial carcinoma (pT2 or above)	High Grade	Dead	WITH TUMOR			[Unknown]	1036	1	1036	1	NA	NA	1	750
TCGA-ZF-AA4T-01	9.46561741858359	9.46561741858359	Tumor	BLCA	TCGA-ZF-AA4T-01	TCGA-ZF-AA4T	65	MALE	WHITE	Stage IV	Muscle invasive urothelial carcinoma (pT2 or above)	High Grade	Dead	WITH TUMOR			[Unknown]	599	1	599	1	NA	NA	1	511
TCGA-ZF-AA4U-01	10.0679317560522	10.0679317560522	Tumor	BLCA	TCGA-ZF-AA4U-01	TCGA-ZF-AA4U	70	MALE	WHITE	Stage III	Muscle invasive urothelial carcinoma (pT2 or above)	High Grade	Dead	WITH TUMOR			Progressive Disease	262	1	262	1	NA	NA	1	199
TCGA-ZF-AA4V-01	10.3594750488495	10.3594750488495	Tumor	BLCA	TCGA-ZF-AA4V-01	TCGA-ZF-AA4V	66	MALE	WHITE	Stage III	Muscle invasive urothelial carcinoma (pT2 or above)	High Grade	Alive	TUMOR FREE			Complete Remission/Response	1806	0	1806	0	1806	0	0	1806
TCGA-ZF-AA4W-01	10.0158749687938	10.0158749687938	Tumor	BLCA	TCGA-ZF-AA4W-01	TCGA-ZF-AA4W	56	MALE	WHITE	Stage III	Muscle invasive urothelial carcinoma (pT2 or above)	High Grade	Alive				Complete Remission/Response	1830	0	1830	0	1679	1	1	1679
TCGA-ZF-AA4X-01	10.1251034579384	10.1251034579384	Tumor	BLCA	TCGA-ZF-AA4X-01	TCGA-ZF-AA4X	56	MALE	WHITE	Stage II	Muscle invasive urothelial carcinoma (pT2 or above)	High Grade	Alive	WITH TUMOR			Complete Remission/Response	2044	0	2044	0	1665	1	1	1665
TCGA-ZF-AA51-01	9.33047548929152	9.33047548929152	Tumor	BLCA	TCGA-ZF-AA51-01	TCGA-ZF-AA51	69	FEMALE	WHITE	Stage II	Muscle invasive urothelial carcinoma (pT2 or above)	High Grade	Alive	TUMOR FREE			Complete Remission/Response	1714	0	1714	0	1714	0	0	1714
TCGA-ZF-AA52-01	8.05857084991919	8.05857084991919	Tumor	BLCA	TCGA-ZF-AA52-01	TCGA-ZF-AA52	70	MALE	WHITE	Stage III	Muscle invasive urothelial carcinoma (pT2 or above)	High Grade	Dead				Partial Remission/Response	1077	1	1077	NA	NA	NA	0	1077
TCGA-ZF-AA53-01	9.61608379833089	9.61608379833089	Tumor	BLCA	TCGA-ZF-AA53-01	TCGA-ZF-AA53	60	MALE	WHITE	Stage II	Muscle invasive urothelial carcinoma (pT2 or above)	High Grade	Alive	TUMOR FREE			Complete Remission/Response	1761	0	1761	0	1761	0	0	1761
TCGA-ZF-AA54-01	10.3056969810801	10.3056969810801	Tumor	BLCA	TCGA-ZF-AA54-01	TCGA-ZF-AA54	71	MALE	WHITE	Stage III	Muscle invasive urothelial carcinoma (pT2 or above)	High Grade	Dead				[Unknown]	590	1	590	NA	NA	NA	0	590
TCGA-ZF-AA56-01	9.82783172434171	9.82783172434171	Tumor	BLCA	TCGA-ZF-AA56-01	TCGA-ZF-AA56	79	FEMALE	WHITE	Stage III	Muscle invasive urothelial carcinoma (pT2 or above)	High Grade	Dead	WITH TUMOR			Progressive Disease	259	1	259	1	NA	NA	1	248
TCGA-ZF-AA58-01	9.55751922562051	9.55751922562051	Tumor	BLCA	TCGA-ZF-AA58-01	TCGA-ZF-AA58	61	FEMALE	WHITE	Stage IV	Muscle invasive urothelial carcinoma (pT2 or above)	High Grade	Alive	TUMOR FREE			Complete Remission/Response	1649	0	1649	0	NA	NA	0	1649
TCGA-ZF-AA5H-01	9.483715026886	9.483715026886	Tumor	BLCA	TCGA-ZF-AA5H-01	TCGA-ZF-AA5H	60	FEMALE	WHITE	Stage IV	Muscle invasive urothelial carcinoma (pT2 or above)	High Grade	Alive	WITH TUMOR			Stable Disease	897	0	897	0	NA	NA	1	177
TCGA-ZF-AA5N-01	9.08894190603757	9.08894190603757	Tumor	BLCA	TCGA-ZF-AA5N-01	TCGA-ZF-AA5N	62	FEMALE	WHITE	Stage IV	Muscle invasive urothelial carcinoma (pT2 or above)	High Grade	Dead	WITH TUMOR			Progressive Disease	168	1	168	1	NA	NA	1	168
TCGA-ZF-AA5P-01	8.59325665174452	8.59325665174452	Tumor	BLCA	TCGA-ZF-AA5P-01	TCGA-ZF-AA5P	65	MALE	WHITE	Stage IV	Muscle invasive urothelial carcinoma (pT2 or above)	High Grade	Alive	TUMOR FREE			Complete Remission/Response	372	0	372	0	NA	NA	0	372
TCGA-3C-AAAU-01	9.59824608753958	9.59824608753958	Tumor	BRCA	TCGA-3C-AAAU-01	TCGA-3C-AAAU	55	FEMALE	WHITE	Stage X	Infiltrating Lobular Carcinoma		Alive	WITH TUMOR	Negative			4047	0	4047	0	1808	1	1	1808
TCGA-3C-AALI-01	9.68412092031093	9.68412092031093	Tumor	BRCA	TCGA-3C-AALI-01	TCGA-3C-AALI	50	FEMALE	BLACK OR AFRICAN AMERICAN	Stage IIB	Infiltrating Ductal Carcinoma		Alive	TUMOR FREE	Negative			4005	0	4005	0	4005	0	0	4005
TCGA-3C-AALJ-01	9.62195112022223	9.62195112022223	Tumor	BRCA	TCGA-3C-AALJ-01	TCGA-3C-AALJ	62	FEMALE	BLACK OR AFRICAN AMERICAN	Stage IIB	Infiltrating Ductal Carcinoma		Alive	TUMOR FREE	Negative			1474	0	1474	0	1474	0	0	1474
TCGA-3C-AALK-01	8.72030925079107	8.72030925079107	Tumor	BRCA	TCGA-3C-AALK-01	TCGA-3C-AALK	52	FEMALE	BLACK OR AFRICAN AMERICAN	Stage IA	Infiltrating Ductal Carcinoma		Alive	TUMOR FREE	Close			1448	0	1448	0	NA	NA	0	1448
TCGA-4H-AAAK-01	8.60866880958171	8.60866880958171	Tumor	BRCA	TCGA-4H-AAAK-01	TCGA-4H-AAAK	50	FEMALE	WHITE	Stage IIIA	Infiltrating Lobular Carcinoma		Alive	TUMOR FREE	Negative			348	0	348	0	348	0	0	348
TCGA-5L-AAT0-01	6.5406410778359	6.5406410778359	Tumor	BRCA	TCGA-5L-AAT0-01	TCGA-5L-AAT0	42	FEMALE	WHITE	Stage IIA	Infiltrating Lobular Carcinoma		Alive	TUMOR FREE	Positive			1477	0	1477	0	NA	NA	0	1477
TCGA-5L-AAT1-01	6.24754021173979	6.24754021173979	Tumor	BRCA	TCGA-5L-AAT1-01	TCGA-5L-AAT1	63	FEMALE	WHITE	Stage IV	Infiltrating Lobular Carcinoma		Alive	WITH TUMOR	Negative			1471	0	1471	0	NA	NA	0	1471
TCGA-5T-A9QA-01	8.45274367625718	8.45274367625718	Tumor	BRCA	TCGA-5T-A9QA-01	TCGA-5T-A9QA	52	FEMALE	BLACK OR AFRICAN AMERICAN	Stage IIA	Other, specify		Alive		[Unknown]			303	0	303	0	NA	NA	0	303
TCGA-A1-A0SB-01	8.04243640976031	8.04243640976031	Tumor	BRCA	TCGA-A1-A0SB-01	TCGA-A1-A0SB	70	FEMALE	WHITE	Stage I	Other, specify		Alive	TUMOR FREE	Negative			259	0	259	0	259	0	0	259
TCGA-A1-A0SD-01	8.71364083303955	8.71364083303955	Tumor	BRCA	TCGA-A1-A0SD-01	TCGA-A1-A0SD	59	FEMALE	WHITE	Stage IIA	Infiltrating Ductal Carcinoma		Alive		Negative			437	0	437	0	437	0	0	437
TCGA-A1-A0SE-01	9.44162664309683	9.44162664309683	Tumor	BRCA	TCGA-A1-A0SE-01	TCGA-A1-A0SE	56	FEMALE	WHITE	Stage I	Mixed Histology (please specify)		Alive	TUMOR FREE	Negative			1321	0	1321	0	1321	0	0	1321
TCGA-A1-A0SF-01	8.46237548163608	8.46237548163608	Tumor	BRCA	TCGA-A1-A0SF-01	TCGA-A1-A0SF	54	FEMALE	WHITE	Stage IIA	Infiltrating Ductal Carcinoma		Alive	TUMOR FREE	Negative			1463	0	1463	0	1463	0	0	1463
TCGA-A1-A0SG-01	7.93074916288361	7.93074916288361	Tumor	BRCA	TCGA-A1-A0SG-01	TCGA-A1-A0SG	61	FEMALE	WHITE	Stage IIB	Other, specify		Alive		Negative			434	0	434	0	434	0	0	434
TCGA-A1-A0SH-01	6.75356442520636	6.75356442520636	Tumor	BRCA	TCGA-A1-A0SH-01	TCGA-A1-A0SH	39	FEMALE	WHITE	Stage IIA	Infiltrating Ductal Carcinoma		Alive	TUMOR FREE	Negative			1437	0	1437	0	1437	0	0	1437
TCGA-A1-A0SI-01	8.77291825135984	8.77291825135984	Tumor	BRCA	TCGA-A1-A0SI-01	TCGA-A1-A0SI	52	FEMALE	WHITE	Stage IIB	Infiltrating Ductal Carcinoma		Alive	TUMOR FREE	Negative			635	0	635	0	635	0	0	635
TCGA-A1-A0SJ-01	9.58235841673379	9.58235841673379	Tumor	BRCA	TCGA-A1-A0SJ-01	TCGA-A1-A0SJ	39	FEMALE	BLACK OR AFRICAN AMERICAN	Stage IIIA	Infiltrating Ductal Carcinoma		Alive	TUMOR FREE	Negative			416	0	416	0	416	0	0	416
TCGA-A1-A0SK-01	10.2858645470318	10.2858645470318	Tumor	BRCA	TCGA-A1-A0SK-01	TCGA-A1-A0SK	54	FEMALE	ASIAN	Stage IIA	Other, specify		Dead	WITH TUMOR	Negative			967	1	967	1	NA	NA	1	967
TCGA-A1-A0SM-01	8.97772926447211	8.97772926447211	Tumor	BRCA	TCGA-A1-A0SM-01	TCGA-A1-A0SM	77	MALE	WHITE	Stage IIA	Infiltrating Ductal Carcinoma		Alive	TUMOR FREE	Negative			242	0	242	0	242	0	0	242
TCGA-A1-A0SN-01	10.1938949190673	10.1938949190673	Tumor	BRCA	TCGA-A1-A0SN-01	TCGA-A1-A0SN	50	FEMALE	WHITE	Stage IIA	Infiltrating Ductal Carcinoma		Alive	TUMOR FREE	Negative			1196	0	1196	0	1196	0	0	1196
TCGA-A1-A0SO-01	11.2654744032321	11.2654744032321	Tumor	BRCA	TCGA-A1-A0SO-01	TCGA-A1-A0SO	67	FEMALE	WHITE	Stage IIB	Infiltrating Ductal Carcinoma		Alive	TUMOR FREE	Negative			852	0	852	0	852	0	0	852
TCGA-A1-A0SP-01	10.2193742592789	10.2193742592789	Tumor	BRCA	TCGA-A1-A0SP-01	TCGA-A1-A0SP	40	FEMALE		Stage IIA	Infiltrating Ductal Carcinoma		Alive	TUMOR FREE	Negative			584	0	584	0	584	0	0	584
TCGA-A1-A0SQ-01	8.3187958522628	8.3187958522628	Tumor	BRCA	TCGA-A1-A0SQ-01	TCGA-A1-A0SQ	45	FEMALE	WHITE	Stage IIB	Infiltrating Ductal Carcinoma		Alive	TUMOR FREE	Negative			554	0	554	0	554	0	0	554
TCGA-A2-A04N-01	8.2141199471313	8.2141199471313	Tumor	BRCA	TCGA-A2-A04N-01	TCGA-A2-A04N	66	FEMALE	WHITE	Stage IA	Infiltrating Ductal Carcinoma		Alive	TUMOR FREE	Negative			4354	0	4354	0	4354	0	0	4354
TCGA-A2-A04P-01	11.6286551394777	11.6286551394777	Tumor	BRCA	TCGA-A2-A04P-01	TCGA-A2-A04P	36	FEMALE	BLACK OR AFRICAN AMERICAN	Stage IIIC	Infiltrating Ductal Carcinoma		Dead	WITH TUMOR	Positive			548	1	548	1	NA	NA	1	102
TCGA-A2-A04Q-01	9.39405319407248	9.39405319407248	Tumor	BRCA	TCGA-A2-A04Q-01	TCGA-A2-A04Q	48	FEMALE	WHITE	Stage IA	Infiltrating Ductal Carcinoma		Alive	TUMOR FREE	Negative			2385	0	2385	0	2385	0	0	2385
TCGA-A2-A04R-01	9.8294230673033	9.8294230673033	Tumor	BRCA	TCGA-A2-A04R-01	TCGA-A2-A04R	36	FEMALE	BLACK OR AFRICAN AMERICAN	Stage IA	Infiltrating Ductal Carcinoma		Alive	TUMOR FREE	Negative			3709	0	3709	0	3709	0	0	3709
TCGA-A2-A04T-01	10.264724074238	10.264724074238	Tumor	BRCA	TCGA-A2-A04T-01	TCGA-A2-A04T	62	FEMALE	WHITE	Stage IIA	Infiltrating Ductal Carcinoma		Alive	TUMOR FREE	Negative			2246	0	2246	0	2246	0	0	2246
TCGA-A2-A04U-01	9.93408889002563	9.93408889002563	Tumor	BRCA	TCGA-A2-A04U-01	TCGA-A2-A04U	47	FEMALE	WHITE	Stage IIA	Infiltrating Ductal Carcinoma		Alive	TUMOR FREE	Negative			2654	0	2654	0	2654	0	0	2654
TCGA-A2-A04V-01	9.66923941125265	9.66923941125265	Tumor	BRCA	TCGA-A2-A04V-01	TCGA-A2-A04V	39	FEMALE	WHITE	Stage IIA	Infiltrating Ductal Carcinoma		Dead	WITH TUMOR	Negative			1920	1	1920	1	1470	1	1	1470
TCGA-A2-A04W-01	8.67575595874107	8.67575595874107	Tumor	BRCA	TCGA-A2-A04W-01	TCGA-A2-A04W	50	FEMALE	WHITE	Stage IIB	Other, specify		Alive	TUMOR FREE	Negative			3102	0	3102	0	3102	0	0	3102
TCGA-A2-A04X-01	9.94352433159799	9.94352433159799	Tumor	BRCA	TCGA-A2-A04X-01	TCGA-A2-A04X	34	FEMALE	WHITE	Stage IIA	Infiltrating Ductal Carcinoma		Alive	TUMOR FREE	Negative			1686	0	1686	0	1686	0	0	1686
TCGA-A2-A04Y-01	9.6212295419282	9.6212295419282	Tumor	BRCA	TCGA-A2-A04Y-01	TCGA-A2-A04Y	53	FEMALE	WHITE	Stage IIB	Infiltrating Ductal Carcinoma		Alive	TUMOR FREE	Negative			1099	0	1099	0	1099	0	0	1099
TCGA-A2-A0CK-01	8.38862438147495	8.38862438147495	Tumor	BRCA	TCGA-A2-A0CK-01	TCGA-A2-A0CK	60	FEMALE	WHITE	Stage IIIA	Infiltrating Lobular Carcinoma		Alive	TUMOR FREE	Negative			4159	0	4159	0	1364	1	1	1364
TCGA-A2-A0CL-01	9.05162224579044	9.05162224579044	Tumor	BRCA	TCGA-A2-A0CL-01	TCGA-A2-A0CL	37	FEMALE	BLACK OR AFRICAN AMERICAN	Stage IIIA	Infiltrating Ductal Carcinoma		Alive	TUMOR FREE	Positive			3015	0	3015	0	NA	NA	0	3015
TCGA-A2-A0CM-01	10.7397890465617	10.7397890465617	Tumor	BRCA	TCGA-A2-A0CM-01	TCGA-A2-A0CM	40	FEMALE	BLACK OR AFRICAN AMERICAN	Stage IIA	Infiltrating Ductal Carcinoma		Dead	WITH TUMOR	Negative			754	1	754	1	382	1	1	382
TCGA-A2-A0CO-01	5.51411278949384	5.51411278949384	Tumor	BRCA	TCGA-A2-A0CO-01	TCGA-A2-A0CO	85	FEMALE	WHITE	Stage IIB	Infiltrating Lobular Carcinoma		Dead	TUMOR FREE	Positive			3492	1	3492	0	NA	NA	0	3492
TCGA-A2-A0CP-01	6.6753360819031	6.6753360819031	Tumor	BRCA	TCGA-A2-A0CP-01	TCGA-A2-A0CP	60	FEMALE	WHITE	Stage IA	Infiltrating Ductal Carcinoma		Alive	TUMOR FREE	Negative			2813	0	2813	0	2813	0	0	2813
TCGA-A2-A0CQ-01	8.88459486856842	8.88459486856842	Tumor	BRCA	TCGA-A2-A0CQ-01	TCGA-A2-A0CQ	62	FEMALE	BLACK OR AFRICAN AMERICAN	Stage IA	Infiltrating Ductal Carcinoma		Alive	TUMOR FREE	Negative			2695	0	2695	0	2695	0	0	2695
TCGA-A2-A0CR-01	7.29924465779607	7.29924465779607	Tumor	BRCA	TCGA-A2-A0CR-01	TCGA-A2-A0CR	54	FEMALE	ASIAN	Stage IIB	Infiltrating Lobular Carcinoma		Alive	TUMOR FREE	Close			3283	0	3283	0	NA	NA	0	3283
TCGA-A2-A0CS-01	7.70181932902442	7.70181932902442	Tumor	BRCA	TCGA-A2-A0CS-01	TCGA-A2-A0CS	73	FEMALE	WHITE	Stage IV	Infiltrating Ductal Carcinoma		Dead	TUMOR FREE	Positive			2348	1	2348	0	NA	NA	0	2348
TCGA-A2-A0CT-01	8.59258037120945	8.59258037120945	Tumor	BRCA	TCGA-A2-A0CT-01	TCGA-A2-A0CT	71	FEMALE	WHITE	Stage IIA	Infiltrating Ductal Carcinoma		Alive	TUMOR FREE	Negative			2289	0	2289	0	2289	0	0	2289
TCGA-A2-A0CU-01	8.64938193623633	8.64938193623633	Tumor	BRCA	TCGA-A2-A0CU-01	TCGA-A2-A0CU	73	FEMALE	WHITE	Stage IIA	Infiltrating Ductal Carcinoma		Dead	TUMOR FREE	Close			158	1	158	0	NA	NA	0	158
TCGA-A2-A0CV-01	4.9177086193331	4.9177086193331	Tumor	BRCA	TCGA-A2-A0CV-01	TCGA-A2-A0CV	41	FEMALE	ASIAN	Stage IIB	Infiltrating Ductal Carcinoma		Alive	TUMOR FREE	Negative			3011	0	3011	0	3011	0	0	3011
TCGA-A2-A0CW-01	10.4222435146886	10.4222435146886	Tumor	BRCA	TCGA-A2-A0CW-01	TCGA-A2-A0CW	67	FEMALE	WHITE	Stage IIB	Infiltrating Ductal Carcinoma		Alive	TUMOR FREE	Negative			3283	0	3283	0	3283	0	0	3283
TCGA-A2-A0CX-01	9.09129256434659	9.09129256434659	Tumor	BRCA	TCGA-A2-A0CX-01	TCGA-A2-A0CX	52	FEMALE	WHITE	Stage IIA	Infiltrating Ductal Carcinoma		Alive	TUMOR FREE	Negative			1728	0	1728	0	1728	0	0	1728
TCGA-A2-A0CY-01	9.12038304689741	9.12038304689741	Tumor	BRCA	TCGA-A2-A0CY-01	TCGA-A2-A0CY	63	FEMALE	WHITE	Stage IIB	Infiltrating Ductal Carcinoma		Alive	TUMOR FREE	Negative			1673	0	1673	0	1673	0	0	1673
TCGA-A2-A0CZ-01	6.38164676958091	6.38164676958091	Tumor	BRCA	TCGA-A2-A0CZ-01	TCGA-A2-A0CZ	46	FEMALE	WHITE	Stage IIA	Infiltrating Ductal Carcinoma		Alive	TUMOR FREE	Positive			1616	0	1616	0	NA	NA	0	1616
TCGA-A2-A0D0-01	11.4657857512413	11.4657857512413	Tumor	BRCA	TCGA-A2-A0D0-01	TCGA-A2-A0D0	60	FEMALE	BLACK OR AFRICAN AMERICAN	Stage IIA	Infiltrating Ductal Carcinoma		Alive	TUMOR FREE	Negative			2048	0	2048	0	2048	0	0	2048
TCGA-A2-A0D1-01	9.40235552256847	9.40235552256847	Tumor	BRCA	TCGA-A2-A0D1-01	TCGA-A2-A0D1	76	FEMALE	WHITE	Stage IIA	Infiltrating Ductal Carcinoma		Alive	TUMOR FREE	Negative			1051	0	1051	0	1051	0	0	1051
TCGA-A2-A0D2-01	10.4712586014508	10.4712586014508	Tumor	BRCA	TCGA-A2-A0D2-01	TCGA-A2-A0D2	45	FEMALE	WHITE	Stage IIA	Infiltrating Ductal Carcinoma		Alive	TUMOR FREE	Negative			1027	0	1027	0	1027	0	0	1027
TCGA-A2-A0D3-01	5.74295475669749	5.74295475669749	Tumor	BRCA	TCGA-A2-A0D3-01	TCGA-A2-A0D3	42	FEMALE	WHITE	Stage IA	Infiltrating Ductal Carcinoma		Alive	TUMOR FREE	Negative			1873	0	1873	0	1873	0	0	1873
TCGA-A2-A0D4-01	10.4205602983959	10.4205602983959	Tumor	BRCA	TCGA-A2-A0D4-01	TCGA-A2-A0D4	37	FEMALE	BLACK OR AFRICAN AMERICAN	Stage IIB	Infiltrating Ductal Carcinoma		Alive	TUMOR FREE	Negative			767	0	767	0	767	0	0	767
TCGA-A2-A0EM-01	7.40967944629582	7.40967944629582	Tumor	BRCA	TCGA-A2-A0EM-01	TCGA-A2-A0EM	73	FEMALE	WHITE	Stage IA	Infiltrating Ductal Carcinoma		Alive	TUMOR FREE	Negative			3094	0	3094	0	3094	0	0	3094
TCGA-A2-A0EN-01	7.75480735021251	7.75480735021251	Tumor	BRCA	TCGA-A2-A0EN-01	TCGA-A2-A0EN	70	FEMALE	WHITE	Stage IIA	Infiltrating Lobular Carcinoma		Alive	TUMOR FREE	Negative			4088	0	4088	0	4088	0	0	4088
TCGA-A2-A0EO-01	7.50030014493769	7.50030014493769	Tumor	BRCA	TCGA-A2-A0EO-01	TCGA-A2-A0EO	54	FEMALE	WHITE	Stage IA	Infiltrating Ductal Carcinoma		Alive	TUMOR FREE	Close			2442	0	2442	0	NA	NA	0	2442
TCGA-A2-A0EP-01	7.90010602342514	7.90010602342514	Tumor	BRCA	TCGA-A2-A0EP-01	TCGA-A2-A0EP	56	FEMALE	WHITE	Stage I	Infiltrating Lobular Carcinoma		Alive	TUMOR FREE	Negative			3603	0	3603	0	3603	0	0	3603
TCGA-A2-A0EQ-01	9.68904750573265	9.68904750573265	Tumor	BRCA	TCGA-A2-A0EQ-01	TCGA-A2-A0EQ	64	FEMALE	BLACK OR AFRICAN AMERICAN	Stage IIA	Infiltrating Ductal Carcinoma		Alive	TUMOR FREE	Negative			2426	0	2426	0	2426	0	0	2426
TCGA-A2-A0ER-01	9.18864571174331	9.18864571174331	Tumor	BRCA	TCGA-A2-A0ER-01	TCGA-A2-A0ER	63	FEMALE	WHITE	Stage IB	Infiltrating Ductal Carcinoma		Alive	TUMOR FREE	Negative			2263	0	2263	0	2263	0	0	2263
TCGA-A2-A0ES-01	7.61227139648612	7.61227139648612	Tumor	BRCA	TCGA-A2-A0ES-01	TCGA-A2-A0ES	52	FEMALE	WHITE	Stage IIA	Infiltrating Lobular Carcinoma		Alive	TUMOR FREE	Negative			2190	0	2190	0	2190	0	0	2190
TCGA-A2-A0ET-01	8.3343939704718	8.3343939704718	Tumor	BRCA	TCGA-A2-A0ET-01	TCGA-A2-A0ET	58	FEMALE	WHITE	Stage IIIA	Infiltrating Ductal Carcinoma		Alive	TUMOR FREE	Negative			1066	0	1066	0	1066	0	0	1066
TCGA-A2-A0EU-01	8.62481738392727	8.62481738392727	Tumor	BRCA	TCGA-A2-A0EU-01	TCGA-A2-A0EU	79	FEMALE	WHITE	Stage IA	Infiltrating Ductal Carcinoma		Alive	TUMOR FREE	Negative			1043	0	1043	0	1043	0	0	1043
TCGA-A2-A0EV-01	8.9857423392333	8.9857423392333	Tumor	BRCA	TCGA-A2-A0EV-01	TCGA-A2-A0EV	80	FEMALE	WHITE	Stage IA	Infiltrating Ductal Carcinoma		Alive	TUMOR FREE	Negative			968	0	968	0	968	0	0	968
TCGA-A2-A0EW-01	7.10574092627469	7.10574092627469	Tumor	BRCA	TCGA-A2-A0EW-01	TCGA-A2-A0EW	53	FEMALE	WHITE	Stage IIIC	Infiltrating Lobular Carcinoma		Dead	WITH TUMOR	Positive			1884	1	1884	1	NA	NA	1	1353
TCGA-A2-A0EX-01	7.00950393946943	7.00950393946943	Tumor	BRCA	TCGA-A2-A0EX-01	TCGA-A2-A0EX	46	FEMALE	WHITE	Stage IIB	Infiltrating Lobular Carcinoma		Alive	TUMOR FREE	Negative			752	0	752	0	752	0	0	752
TCGA-A2-A0EY-01	8.51779534782271	8.51779534782271	Tumor	BRCA	TCGA-A2-A0EY-01	TCGA-A2-A0EY	62	FEMALE	WHITE	Stage IIB	Infiltrating Ductal Carcinoma		Alive	TUMOR FREE	Negative			1925	0	1925	0	1925	0	0	1925
TCGA-A2-A0ST-01	9.19203384596556	9.19203384596556	Tumor	BRCA	TCGA-A2-A0ST-01	TCGA-A2-A0ST	62	FEMALE	WHITE	Stage IIA	Infiltrating Ductal Carcinoma		Alive	WITH TUMOR	Negative			3017	0	3017	0	3017	0	0	3017
TCGA-A2-A0SU-01	9.05585180801699	9.05585180801699	Tumor	BRCA	TCGA-A2-A0SU-01	TCGA-A2-A0SU	66	FEMALE	WHITE	Stage IIA	Infiltrating Ductal Carcinoma		Alive	TUMOR FREE	Negative			1662	0	1662	0	1662	0	0	1662
TCGA-A2-A0SV-01	9.83891553529291	9.83891553529291	Tumor	BRCA	TCGA-A2-A0SV-01	TCGA-A2-A0SV	63	FEMALE	WHITE	Stage IV	Infiltrating Ductal Carcinoma		Dead	WITH TUMOR	Positive			825	1	825	1	NA	NA	1	825
TCGA-A2-A0SW-01	10.2262315435358	10.2262315435358	Tumor	BRCA	TCGA-A2-A0SW-01	TCGA-A2-A0SW	82	FEMALE	WHITE	Stage IV	Infiltrating Ductal Carcinoma		Dead	WITH TUMOR	Negative			1365	1	1365	1	NA	NA	1	653
TCGA-A2-A0SX-01	9.83904628004057	9.83904628004057	Tumor	BRCA	TCGA-A2-A0SX-01	TCGA-A2-A0SX	48	FEMALE	WHITE	Stage IA	Infiltrating Ductal Carcinoma		Alive	WITH TUMOR	Negative			1534	0	1534	0	1239	1	1	1239
TCGA-A2-A0SY-01	8.96464699281801	8.96464699281801	Tumor	BRCA	TCGA-A2-A0SY-01	TCGA-A2-A0SY	62	FEMALE	WHITE	Stage IIIA	Infiltrating Lobular Carcinoma		Alive	TUMOR FREE	Negative			1347	0	1347	0	1347	0	0	1347
TCGA-A2-A0T0-01	10.4573295732157	10.4573295732157	Tumor	BRCA	TCGA-A2-A0T0-01	TCGA-A2-A0T0	59	FEMALE	WHITE	Stage IIB	Infiltrating Ductal Carcinoma		Alive	TUMOR FREE	Negative			533	0	533	0	533	0	0	533
TCGA-A2-A0T1-01	9.50774707803973	9.50774707803973	Tumor	BRCA	TCGA-A2-A0T1-01	TCGA-A2-A0T1	55	FEMALE	AMERICAN INDIAN OR ALASKA NATIVE	Stage IIIC	Infiltrating Ductal Carcinoma		Alive	TUMOR FREE	Negative			521	0	521	0	521	0	0	521
TCGA-A2-A0T2-01	9.4281884629313	9.4281884629313	Tumor	BRCA	TCGA-A2-A0T2-01	TCGA-A2-A0T2	66	FEMALE	WHITE	Stage IV	Infiltrating Ductal Carcinoma		Dead	WITH TUMOR	Close			255	1	255	1	NA	NA	1	255
TCGA-A2-A0T3-01	9.66866519579905	9.66866519579905	Tumor	BRCA	TCGA-A2-A0T3-01	TCGA-A2-A0T3	37	FEMALE	WHITE	Stage IB	Infiltrating Ductal Carcinoma		Alive	TUMOR FREE	Negative			1516	0	1516	0	1516	0	0	1516
TCGA-A2-A0T4-01	9.34559374951146	9.34559374951146	Tumor	BRCA	TCGA-A2-A0T4-01	TCGA-A2-A0T4	62	FEMALE	WHITE	Stage IIA	Infiltrating Lobular Carcinoma		Alive	TUMOR FREE	Negative			624	0	624	0	624	0	0	624
TCGA-A2-A0T5-01	8.53179861201049	8.53179861201049	Tumor	BRCA	TCGA-A2-A0T5-01	TCGA-A2-A0T5	39	FEMALE	WHITE	Stage IIA	Infiltrating Ductal Carcinoma		Alive	TUMOR FREE	Negative			531	0	531	0	531	0	0	531
TCGA-A2-A0T6-01	6.68049314904134	6.68049314904134	Tumor	BRCA	TCGA-A2-A0T6-01	TCGA-A2-A0T6	50	FEMALE	WHITE	Stage IIB	Infiltrating Lobular Carcinoma		Alive	TUMOR FREE	Negative			575	0	575	0	575	0	0	575
TCGA-A2-A0T7-01	8.84191338267091	8.84191338267091	Tumor	BRCA	TCGA-A2-A0T7-01	TCGA-A2-A0T7	51	FEMALE	WHITE	Stage IIA	Infiltrating Ductal Carcinoma		Alive	TUMOR FREE	Negative			631	0	631	0	631	0	0	631
TCGA-A2-A0YC-01	8.72348006296557	8.72348006296557	Tumor	BRCA	TCGA-A2-A0YC-01	TCGA-A2-A0YC	59	FEMALE	WHITE	Stage IIB	Infiltrating Ductal Carcinoma		Alive	WITH TUMOR	Close			990	0	990	0	NA	NA	1	756
TCGA-A2-A0YD-01	7.79828385778248	7.79828385778248	Tumor	BRCA	TCGA-A2-A0YD-01	TCGA-A2-A0YD	63	FEMALE	WHITE	Stage IIB	Infiltrating Lobular Carcinoma		Alive	TUMOR FREE	Negative			769	0	769	0	769	0	0	769
TCGA-A2-A0YE-01	10.9148784046717	10.9148784046717	Tumor	BRCA	TCGA-A2-A0YE-01	TCGA-A2-A0YE	48	FEMALE	WHITE	Stage IIB	Infiltrating Ductal Carcinoma		Alive	TUMOR FREE	Negative			554	0	554	0	554	0	0	554
TCGA-A2-A0YF-01	9.35086406223796	9.35086406223796	Tumor	BRCA	TCGA-A2-A0YF-01	TCGA-A2-A0YF	67	FEMALE	BLACK OR AFRICAN AMERICAN	Stage I	Infiltrating Ductal Carcinoma		Alive	TUMOR FREE	Negative			1535	0	1535	0	1535	0	0	1535
TCGA-A2-A0YG-01	10.7032806929395	10.7032806929395	Tumor	BRCA	TCGA-A2-A0YG-01	TCGA-A2-A0YG	63	FEMALE	WHITE	Stage IIIC	Infiltrating Ductal Carcinoma		Alive	TUMOR FREE	Negative			666	0	666	0	666	0	0	666
TCGA-A2-A0YH-01	8.66206304642804	8.66206304642804	Tumor	BRCA	TCGA-A2-A0YH-01	TCGA-A2-A0YH	53	FEMALE	WHITE	Stage IIIA	Infiltrating Ductal Carcinoma		Alive	TUMOR FREE	Negative			659	0	659	0	659	0	0	659
TCGA-A2-A0YI-01	6.18694618079665	6.18694618079665	Tumor	BRCA	TCGA-A2-A0YI-01	TCGA-A2-A0YI	62	FEMALE	WHITE	Stage I	Infiltrating Ductal Carcinoma		Alive	TUMOR FREE	Negative			1505	0	1505	0	1505	0	0	1505
TCGA-A2-A0YJ-01	9.63580516907123	9.63580516907123	Tumor	BRCA	TCGA-A2-A0YJ-01	TCGA-A2-A0YJ	39	FEMALE	WHITE	Stage IIIA	Infiltrating Ductal Carcinoma		Alive	WITH TUMOR	Negative			566	0	566	0	559	1	1	559
TCGA-A2-A0YK-01	7.65444986231816	7.65444986231816	Tumor	BRCA	TCGA-A2-A0YK-01	TCGA-A2-A0YK	61	FEMALE	WHITE	Stage IIA	Infiltrating Lobular Carcinoma		Alive	TUMOR FREE	Close			588	0	588	0	NA	NA	0	588
TCGA-A2-A0YL-01	8.91809399231185	8.91809399231185	Tumor	BRCA	TCGA-A2-A0YL-01	TCGA-A2-A0YL	48	FEMALE	WHITE	Stage IIIA	Infiltrating Lobular Carcinoma		Alive	TUMOR FREE	Negative			1474	0	1474	0	1474	0	0	1474
TCGA-A2-A0YM-01	10.7427388960747	10.7427388960747	Tumor	BRCA	TCGA-A2-A0YM-01	TCGA-A2-A0YM	67	FEMALE	WHITE	Stage IIA	Infiltrating Ductal Carcinoma		Alive	TUMOR FREE	Negative			965	0	965	0	965	0	0	965
TCGA-A2-A0YT-01	9.50054315400645	9.50054315400645	Tumor	BRCA	TCGA-A2-A0YT-01	TCGA-A2-A0YT	56	FEMALE	WHITE	Stage IIIB	Infiltrating Ductal Carcinoma		Dead	TUMOR FREE	Negative			723	1	723	0	723	0	0	723
TCGA-A2-A1FV-01	7.61980913975381	7.61980913975381	Tumor	BRCA	TCGA-A2-A1FV-01	TCGA-A2-A1FV	74	FEMALE	WHITE	Stage IIB	Infiltrating Lobular Carcinoma		Alive	TUMOR FREE	Negative			714	0	714	0	714	0	0	714
TCGA-A2-A1FW-01	9.70830106314921	9.70830106314921	Tumor	BRCA	TCGA-A2-A1FW-01	TCGA-A2-A1FW	62	FEMALE	WHITE	Stage IIIA	Infiltrating Ductal Carcinoma		Alive	TUMOR FREE	Negative			528	0	528	0	528	0	0	528
TCGA-A2-A1FX-01	9.61499688242915	9.61499688242915	Tumor	BRCA	TCGA-A2-A1FX-01	TCGA-A2-A1FX	61	FEMALE	WHITE	Stage IIIA	Infiltrating Ductal Carcinoma		Alive	TUMOR FREE	Negative			1847	0	1847	0	1847	0	0	1847
TCGA-A2-A1FZ-01	7.71096481157347	7.71096481157347	Tumor	BRCA	TCGA-A2-A1FZ-01	TCGA-A2-A1FZ	63	FEMALE	WHITE	Stage IIA	Infiltrating Ductal Carcinoma		Alive	TUMOR FREE	Negative			683	0	683	0	683	0	0	683
TCGA-A2-A1G0-01	7.26238617456117	7.26238617456117	Tumor	BRCA	TCGA-A2-A1G0-01	TCGA-A2-A1G0	49	FEMALE	WHITE	Stage IIB	Other, specify		Alive	TUMOR FREE	Negative			616	0	616	0	616	0	0	616
TCGA-A2-A1G1-01	10.5628624971492	10.5628624971492	Tumor	BRCA	TCGA-A2-A1G1-01	TCGA-A2-A1G1	85	FEMALE	WHITE	Stage IIB	Infiltrating Ductal Carcinoma		Alive	TUMOR FREE	Negative			584	0	584	0	584	0	0	584
TCGA-A2-A1G4-01	9.05640740738209	9.05640740738209	Tumor	BRCA	TCGA-A2-A1G4-01	TCGA-A2-A1G4	71	FEMALE	WHITE	Stage IIIA	Infiltrating Ductal Carcinoma		Alive	TUMOR FREE	Negative			595	0	595	0	595	0	0	595
TCGA-A2-A1G6-01	3.97053158825121	3.97053158825121	Tumor	BRCA	TCGA-A2-A1G6-01	TCGA-A2-A1G6	50	FEMALE	WHITE	Stage IIIA	Infiltrating Ductal Carcinoma		Alive	TUMOR FREE	Negative			501	0	501	0	501	0	0	501
TCGA-A2-A259-01	6.49620346959098	6.49620346959098	Tumor	BRCA	TCGA-A2-A259-01	TCGA-A2-A259	70	FEMALE	BLACK OR AFRICAN AMERICAN	Stage I	Infiltrating Ductal Carcinoma		Alive	TUMOR FREE	Close			1596	0	1596	0	NA	NA	0	1596
TCGA-A2-A25A-01	8.67217426289927	8.67217426289927	Tumor	BRCA	TCGA-A2-A25A-01	TCGA-A2-A25A	44	FEMALE	WHITE	Stage IIA	Infiltrating Lobular Carcinoma		Alive	TUMOR FREE	Negative			3276	0	3276	0	3276	0	0	3276
TCGA-A2-A25B-01	10.4136490827553	10.4136490827553	Tumor	BRCA	TCGA-A2-A25B-01	TCGA-A2-A25B	39	FEMALE	BLACK OR AFRICAN AMERICAN	Stage IIB	Infiltrating Ductal Carcinoma		Alive	WITH TUMOR	Close			1291	0	1291	0	NA	NA	1	1290
TCGA-A2-A25C-01	10.2568455514724	10.2568455514724	Tumor	BRCA	TCGA-A2-A25C-01	TCGA-A2-A25C	50	FEMALE	WHITE	Stage IIB	Infiltrating Ductal Carcinoma		Alive	TUMOR FREE	Negative			523	0	523	0	523	0	0	523
TCGA-A2-A25D-01	8.20635018586227	8.20635018586227	Tumor	BRCA	TCGA-A2-A25D-01	TCGA-A2-A25D	90	FEMALE	WHITE	Stage IIIC	Infiltrating Lobular Carcinoma		Alive	TUMOR FREE	Positive			552	0	552	0	NA	NA	0	552
TCGA-A2-A25E-01	9.67536960597128	9.67536960597128	Tumor	BRCA	TCGA-A2-A25E-01	TCGA-A2-A25E	34	FEMALE	BLACK OR AFRICAN AMERICAN	Stage IIIA	Infiltrating Ductal Carcinoma		Alive	TUMOR FREE	Negative			3204	0	3204	0	2989	1	1	2989
TCGA-A2-A25F-01	10.0508689632907	10.0508689632907	Tumor	BRCA	TCGA-A2-A25F-01	TCGA-A2-A25F	66	FEMALE	WHITE	Stage IIA	Infiltrating Ductal Carcinoma		Alive	TUMOR FREE	Negative			322	0	322	0	322	0	0	322
TCGA-A2-A3KC-01	8.87549441950227	8.87549441950227	Tumor	BRCA	TCGA-A2-A3KC-01	TCGA-A2-A3KC	55	FEMALE	BLACK OR AFRICAN AMERICAN	Stage IIB	Infiltrating Lobular Carcinoma		Alive	TUMOR FREE	Negative			1102	0	1102	0	1102	0	0	1102
TCGA-A2-A3KD-01	8.67996209025197	8.67996209025197	Tumor	BRCA	TCGA-A2-A3KD-01	TCGA-A2-A3KD	47	FEMALE	WHITE	Stage IIIA	Mucinous Carcinoma		Alive	TUMOR FREE	Positive			1206	0	1206	0	NA	NA	0	1206
TCGA-A2-A3XS-01	8.75945547622604	8.75945547622604	Tumor	BRCA	TCGA-A2-A3XS-01	TCGA-A2-A3XS	62	FEMALE	BLACK OR AFRICAN AMERICAN	Stage IIIA	Infiltrating Ductal Carcinoma		Dead	WITH TUMOR	Negative			1032	1	1032	1	682	1	1	682
TCGA-A2-A3XT-01	9.58796311427772	9.58796311427772	Tumor	BRCA	TCGA-A2-A3XT-01	TCGA-A2-A3XT	45	FEMALE	BLACK OR AFRICAN AMERICAN	Stage IIB	Infiltrating Ductal Carcinoma		Alive	TUMOR FREE	Negative			2770	0	2770	0	2770	0	0	2770
TCGA-A2-A3XU-01	9.81450556284392	9.81450556284392	Tumor	BRCA	TCGA-A2-A3XU-01	TCGA-A2-A3XU	35	FEMALE	BLACK OR AFRICAN AMERICAN	Stage IIB	Infiltrating Ductal Carcinoma		Dead	WITH TUMOR	Negative			912	1	912	1	574	1	1	574
TCGA-A2-A3XV-01	7.60716753897291	7.60716753897291	Tumor	BRCA	TCGA-A2-A3XV-01	TCGA-A2-A3XV	46	FEMALE	BLACK OR AFRICAN AMERICAN	Stage IIA	Infiltrating Ductal Carcinoma		Alive	TUMOR FREE	Negative			996	0	996	0	996	0	0	996
TCGA-A2-A3XW-01	7.08757952510105	7.08757952510105	Tumor	BRCA	TCGA-A2-A3XW-01	TCGA-A2-A3XW	42	FEMALE	BLACK OR AFRICAN AMERICAN	Stage IIB	Infiltrating Ductal Carcinoma		Alive	TUMOR FREE	Negative			1712	0	1712	0	1712	0	0	1712
TCGA-A2-A3XX-01	10.0844629498492	10.0844629498492	Tumor	BRCA	TCGA-A2-A3XX-01	TCGA-A2-A3XX	49	FEMALE	BLACK OR AFRICAN AMERICAN	Stage IIA	Infiltrating Ductal Carcinoma		Dead	TUMOR FREE	Negative			1439	1	1439	0	1439	0	0	1439
TCGA-A2-A3XY-01	9.31708469126297	9.31708469126297	Tumor	BRCA	TCGA-A2-A3XY-01	TCGA-A2-A3XY	49	FEMALE	BLACK OR AFRICAN AMERICAN	Stage IIB	Infiltrating Ductal Carcinoma		Dead	WITH TUMOR	Negative			1093	1	1093	1	802	1	1	802
TCGA-A2-A3XZ-01	8.59210940305968	8.59210940305968	Tumor	BRCA	TCGA-A2-A3XZ-01	TCGA-A2-A3XZ	46	FEMALE	BLACK OR AFRICAN AMERICAN	Stage I	Infiltrating Ductal Carcinoma		Alive	TUMOR FREE	Negative			1532	0	1532	0	1532	0	0	1532
TCGA-A2-A3Y0-01	10.8969075506517	10.8969075506517	Tumor	BRCA	TCGA-A2-A3Y0-01	TCGA-A2-A3Y0	57	FEMALE	BLACK OR AFRICAN AMERICAN	Stage IIB	Infiltrating Ductal Carcinoma		Alive	TUMOR FREE	Close			1546	0	1546	0	NA	NA	0	1546
TCGA-A2-A4RW-01	7.83670052620867	7.83670052620867	Tumor	BRCA	TCGA-A2-A4RW-01	TCGA-A2-A4RW	49	FEMALE	WHITE	Stage IIIC	Infiltrating Lobular Carcinoma		Alive	TUMOR FREE	Negative			222	0	222	0	222	0	0	222
TCGA-A2-A4RX-01	9.64270518145402	9.64270518145402	Tumor	BRCA	TCGA-A2-A4RX-01	TCGA-A2-A4RX	67	FEMALE	BLACK OR AFRICAN AMERICAN	Stage IIA	Metaplastic Carcinoma		Alive	TUMOR FREE	Negative			742	0	742	0	742	0	0	742
TCGA-A2-A4RY-01	6.5547699445825	6.5547699445825	Tumor	BRCA	TCGA-A2-A4RY-01	TCGA-A2-A4RY	46	FEMALE	WHITE	Stage IIIC	Infiltrating Lobular Carcinoma		Alive	TUMOR FREE	Negative			648	0	648	0	648	0	0	648
TCGA-A2-A4S0-01	6.06039979759545	6.06039979759545	Tumor	BRCA	TCGA-A2-A4S0-01	TCGA-A2-A4S0	77	FEMALE	WHITE	Stage IIA	Mucinous Carcinoma		Alive	TUMOR FREE	Negative			706	0	706	0	706	0	0	706
TCGA-A2-A4S1-01	8.32223012754361	8.32223012754361	Tumor	BRCA	TCGA-A2-A4S1-01	TCGA-A2-A4S1	66	FEMALE	WHITE	Stage IIA	Metaplastic Carcinoma		Alive	TUMOR FREE	Negative			820	0	820	0	820	0	0	820
TCGA-A2-A4S2-01	7.97807547637627	7.97807547637627	Tumor	BRCA	TCGA-A2-A4S2-01	TCGA-A2-A4S2	62	FEMALE	WHITE	Stage IIIA	Infiltrating Lobular Carcinoma		Alive	TUMOR FREE	Negative			643	0	643	0	643	0	0	643
TCGA-A2-A4S3-01	9.41706134676029	9.41706134676029	Tumor	BRCA	TCGA-A2-A4S3-01	TCGA-A2-A4S3	59	FEMALE	BLACK OR AFRICAN AMERICAN	Stage IIB	Infiltrating Ductal Carcinoma		Alive	TUMOR FREE	Negative			666	0	666	0	666	0	0	666
TCGA-A7-A0CD-01	8.31835299865234	8.31835299865234	Tumor	BRCA	TCGA-A7-A0CD-01	TCGA-A7-A0CD	66	FEMALE	WHITE	Stage I	Infiltrating Ductal Carcinoma		Alive	TUMOR FREE	Negative			1165	0	1165	0	1165	0	0	1165
TCGA-A7-A0CE-01	10.6754101866958	10.6754101866958	Tumor	BRCA	TCGA-A7-A0CE-01	TCGA-A7-A0CE	57	FEMALE	WHITE	Stage IIA	Infiltrating Ductal Carcinoma		Alive	TUMOR FREE	Negative			1074	0	1074	0	1074	0	0	1074
TCGA-A7-A0CG-01	8.60417513228276	8.60417513228276	Tumor	BRCA	TCGA-A7-A0CG-01	TCGA-A7-A0CG	78	FEMALE	WHITE	Stage IIA	Mixed Histology (please specify)		Alive	TUMOR FREE	Close			1043	0	1043	0	NA	NA	0	1043
TCGA-A7-A0CH-01	7.89635662523931	7.89635662523931	Tumor	BRCA	TCGA-A7-A0CH-01	TCGA-A7-A0CH	79	FEMALE	WHITE	Stage IIA	Infiltrating Ductal Carcinoma		Alive	TUMOR FREE	Negative			1079	0	1079	0	1079	0	0	1079
TCGA-A7-A0CJ-01	9.42517393337863	9.42517393337863	Tumor	BRCA	TCGA-A7-A0CJ-01	TCGA-A7-A0CJ	57	FEMALE	WHITE	Stage IIA	Infiltrating Ductal Carcinoma		Alive	TUMOR FREE	Positive			931	0	931	0	NA	NA	0	931
TCGA-A7-A0D9-01	7.25657668807544	7.25657668807544	Tumor	BRCA	TCGA-A7-A0D9-01	TCGA-A7-A0D9	37	FEMALE	WHITE	Stage IIA	Infiltrating Ductal Carcinoma		Alive	TUMOR FREE	Negative			1139	0	1139	0	1139	0	0	1139
TCGA-A7-A0DA-01	8.14531062168748	8.14531062168748	Tumor	BRCA	TCGA-A7-A0DA-01	TCGA-A7-A0DA	62	FEMALE	WHITE	Stage IIA	Infiltrating Ductal Carcinoma		Alive	TUMOR FREE	Negative			1085	0	1085	0	1085	0	0	1085
TCGA-A7-A0DB-01	8.58275168084852	8.58275168084852	Tumor	BRCA	TCGA-A7-A0DB-01	TCGA-A7-A0DB	56	FEMALE	WHITE	Stage IIA	Infiltrating Ductal Carcinoma		Alive	TUMOR FREE	Close			1007	0	1007	0	NA	NA	0	1007
TCGA-A7-A0DC-01	7.18689667390982	7.18689667390982	Tumor	BRCA	TCGA-A7-A0DC-01	TCGA-A7-A0DC	63	FEMALE	WHITE	Stage IA	Infiltrating Ductal Carcinoma		Alive	TUMOR FREE	Negative			906	0	906	0	906	0	0	906
TCGA-A7-A13D-01	10.0679855182464	10.0679855182464	Tumor	BRCA	TCGA-A7-A13D-01	TCGA-A7-A13D	46	FEMALE	BLACK OR AFRICAN AMERICAN	Stage IIA	Infiltrating Ductal Carcinoma		Alive	TUMOR FREE	Negative			965	0	965	0	965	0	0	965
TCGA-A7-A13E-01	9.30899196355874	9.30899196355874	Tumor	BRCA	TCGA-A7-A13E-01	TCGA-A7-A13E	62	FEMALE	WHITE	Stage IIB	Infiltrating Ductal Carcinoma		Dead	WITH TUMOR	Negative			614	1	614	1	556	1	1	556
TCGA-A7-A13F-01	9.88382697938997	9.88382697938997	Tumor	BRCA	TCGA-A7-A13F-01	TCGA-A7-A13F	44	FEMALE	WHITE	Stage IIIA	Infiltrating Ductal Carcinoma		Alive	TUMOR FREE	Negative			765	0	765	0	765	0	0	765
TCGA-A7-A13G-01	7.50409596960785	7.50409596960785	Tumor	BRCA	TCGA-A7-A13G-01	TCGA-A7-A13G	79	FEMALE	WHITE	Stage IIA	Infiltrating Ductal Carcinoma		Alive	TUMOR FREE	Negative			718	0	718	0	718	0	1	586
TCGA-A7-A13H-01	6.86064006672663	6.86064006672663	Tumor	BRCA	TCGA-A7-A13H-01	TCGA-A7-A13H	61	FEMALE	WHITE	Stage IIB	Infiltrating Lobular Carcinoma		Alive	TUMOR FREE	Negative			899	0	899	0	899	0	1	795
TCGA-A7-A26E-01	8.75880284177739	8.75880284177739	Tumor	BRCA	TCGA-A7-A26E-01	TCGA-A7-A26E	71	FEMALE	WHITE	Stage IIIA	Infiltrating Lobular Carcinoma		Alive	TUMOR FREE	Negative			954	0	954	0	954	0	0	954
TCGA-A7-A26F-01	10.4786482945392	10.4786482945392	Tumor	BRCA	TCGA-A7-A26F-01	TCGA-A7-A26F	55	FEMALE	WHITE	Stage IA	Other, specify		Alive	TUMOR FREE	Negative			738	0	738	0	738	0	0	738
TCGA-A7-A26G-01	9.01964632247133	9.01964632247133	Tumor	BRCA	TCGA-A7-A26G-01	TCGA-A7-A26G	50	FEMALE	BLACK OR AFRICAN AMERICAN	Stage IIA	Other, specify		Alive	TUMOR FREE	Negative			722	0	722	0	722	0	0	722
TCGA-A7-A26H-01	8.5603366559161	8.5603366559161	Tumor	BRCA	TCGA-A7-A26H-01	TCGA-A7-A26H	72	FEMALE	WHITE	Stage IIA	Infiltrating Ductal Carcinoma		Alive	WITH TUMOR	Negative			724	0	724	0	291	1	1	291
TCGA-A7-A26I-01	10.5056527891961	10.5056527891961	Tumor	BRCA	TCGA-A7-A26I-01	TCGA-A7-A26I	65	FEMALE	WHITE	Stage IIA	Infiltrating Ductal Carcinoma		Alive	TUMOR FREE	Negative			661	0	661	0	661	0	0	661
TCGA-A7-A26J-01	9.65616561968837	9.65616561968837	Tumor	BRCA	TCGA-A7-A26J-01	TCGA-A7-A26J	49	FEMALE	WHITE	Stage IIA	Infiltrating Ductal Carcinoma		Alive	TUMOR FREE	Negative			627	0	627	0	627	0	0	627
TCGA-A7-A2KD-01	9.22154603891154	9.22154603891154	Tumor	BRCA	TCGA-A7-A2KD-01	TCGA-A7-A2KD	53	FEMALE	BLACK OR AFRICAN AMERICAN	Stage IIIA	Infiltrating Ductal Carcinoma		Alive	TUMOR FREE	Negative			679	0	679	0	679	0	0	679
TCGA-A7-A3IY-01	7.88525709275653	7.88525709275653	Tumor	BRCA	TCGA-A7-A3IY-01	TCGA-A7-A3IY	71	FEMALE	WHITE	Stage I	Mucinous Carcinoma		Alive	TUMOR FREE	Negative			345	0	345	0	345	0	0	345
TCGA-A7-A3IZ-01	9.25458931919682	9.25458931919682	Tumor	BRCA	TCGA-A7-A3IZ-01	TCGA-A7-A3IZ	62	FEMALE	WHITE	Stage IIA	Infiltrating Lobular Carcinoma		Alive	TUMOR FREE	Negative			322	0	322	0	322	0	0	322
TCGA-A7-A3J0-01	8.10977320645467	8.10977320645467	Tumor	BRCA	TCGA-A7-A3J0-01	TCGA-A7-A3J0	62	FEMALE	WHITE	Stage IIA	Mucinous Carcinoma		Alive	TUMOR FREE	Negative			313	0	313	0	313	0	0	313
TCGA-A7-A3J1-01	7.37023404166983	7.37023404166983	Tumor	BRCA	TCGA-A7-A3J1-01	TCGA-A7-A3J1	63	FEMALE	WHITE	Stage IA	Infiltrating Lobular Carcinoma		Alive	TUMOR FREE	Negative			343	0	343	0	343	0	0	343
TCGA-A7-A3RF-01	7.30209966857658	7.30209966857658	Tumor	BRCA	TCGA-A7-A3RF-01	TCGA-A7-A3RF	79	FEMALE	WHITE	Stage IIA	Mucinous Carcinoma		Alive	WITH TUMOR	Negative			408	0	408	0	174	1	1	174
TCGA-A7-A425-01	8.83619556431873	8.83619556431873	Tumor	BRCA	TCGA-A7-A425-01	TCGA-A7-A425	70	FEMALE	WHITE	Stage IIIC	Infiltrating Lobular Carcinoma		Alive	WITH TUMOR	Negative			447	0	447	0	419	1	1	419
TCGA-A7-A426-01	7.32604291890831	7.32604291890831	Tumor	BRCA	TCGA-A7-A426-01	TCGA-A7-A426	50	FEMALE	WHITE	Stage IIIC	Infiltrating Lobular Carcinoma		Alive	TUMOR FREE	Negative			364	0	364	0	364	0	0	364
TCGA-A7-A4SA-01	8.59676373764997	8.59676373764997	Tumor	BRCA	TCGA-A7-A4SA-01	TCGA-A7-A4SA	40	FEMALE	WHITE	Stage IIB	Infiltrating Lobular Carcinoma		Alive	TUMOR FREE	Negative			454	0	454	0	454	0	0	454
TCGA-A7-A4SB-01	9.146344649237	9.146344649237	Tumor	BRCA	TCGA-A7-A4SB-01	TCGA-A7-A4SB	56	FEMALE	WHITE	Stage IIIA	Infiltrating Lobular Carcinoma		Alive	TUMOR FREE	Negative			418	0	418	0	418	0	0	418
TCGA-A7-A4SC-01	7.76226907716345	7.76226907716345	Tumor	BRCA	TCGA-A7-A4SC-01	TCGA-A7-A4SC	62	FEMALE	WHITE	Stage IIB	Infiltrating Lobular Carcinoma		Alive	TUMOR FREE	Negative			446	0	446	0	446	0	0	446
TCGA-A7-A4SD-01	10.3835207043286	10.3835207043286	Tumor	BRCA	TCGA-A7-A4SD-01	TCGA-A7-A4SD	52	FEMALE	BLACK OR AFRICAN AMERICAN	Stage IIA	Infiltrating Ductal Carcinoma		Alive	TUMOR FREE	Negative			441	0	441	0	441	0	0	441
TCGA-A7-A4SE-01	10.2315812094218	10.2315812094218	Tumor	BRCA	TCGA-A7-A4SE-01	TCGA-A7-A4SE	54	FEMALE	BLACK OR AFRICAN AMERICAN	Stage IIA	Infiltrating Ductal Carcinoma		Alive	TUMOR FREE	Negative			644	0	644	0	644	0	0	644
TCGA-A7-A4SF-01	9.44229869925238	9.44229869925238	Tumor	BRCA	TCGA-A7-A4SF-01	TCGA-A7-A4SF	54	FEMALE	BLACK OR AFRICAN AMERICAN	Stage IIA	Infiltrating Ductal Carcinoma		Alive	TUMOR FREE	Positive			545	0	545	0	NA	NA	0	545
TCGA-A7-A56D-01	6.44484593509794	6.44484593509794	Tumor	BRCA	TCGA-A7-A56D-01	TCGA-A7-A56D	84	FEMALE	BLACK OR AFRICAN AMERICAN	Stage IIA	Infiltrating Ductal Carcinoma		Alive	TUMOR FREE	Negative			448	0	448	0	448	0	0	448
TCGA-A7-A5ZV-01	9.16777940161705	9.16777940161705	Tumor	BRCA	TCGA-A7-A5ZV-01	TCGA-A7-A5ZV	62	FEMALE	BLACK OR AFRICAN AMERICAN	Stage IIA	Infiltrating Carcinoma NOS		Alive	TUMOR FREE	Negative			368	0	368	0	368	0	0	368
TCGA-A7-A5ZW-01	6.6461986664689	6.6461986664689	Tumor	BRCA	TCGA-A7-A5ZW-01	TCGA-A7-A5ZW	47	FEMALE	BLACK OR AFRICAN AMERICAN	Stage IIA	Infiltrating Ductal Carcinoma		Alive	TUMOR FREE	Negative			326	0	326	0	326	0	0	326
TCGA-A7-A5ZX-01	5.27228825618918	5.27228825618918	Tumor	BRCA	TCGA-A7-A5ZX-01	TCGA-A7-A5ZX	48	FEMALE	WHITE	Stage IIIC	Infiltrating Lobular Carcinoma		Alive	TUMOR FREE	[Unknown]			336	0	336	0	NA	NA	0	336
TCGA-A7-A6VV-01	10.3606166734174	10.3606166734174	Tumor	BRCA	TCGA-A7-A6VV-01	TCGA-A7-A6VV	51	FEMALE	BLACK OR AFRICAN AMERICAN	Stage IIA	Infiltrating Ductal Carcinoma		Alive	TUMOR FREE	Negative			313	0	313	0	313	0	0	313
TCGA-A7-A6VW-01	10.3746048191909	10.3746048191909	Tumor	BRCA	TCGA-A7-A6VW-01	TCGA-A7-A6VW	48	FEMALE	BLACK OR AFRICAN AMERICAN	Stage IIA	Infiltrating Ductal Carcinoma		Alive	TUMOR FREE	Close			285	0	285	0	NA	NA	0	285
TCGA-A7-A6VX-01	9.58184456572515	9.58184456572515	Tumor	BRCA	TCGA-A7-A6VX-01	TCGA-A7-A6VX	68	FEMALE	BLACK OR AFRICAN AMERICAN	Stage IIA	Infiltrating Ductal Carcinoma		Alive	TUMOR FREE	Negative			317	0	317	0	317	0	0	317
TCGA-A7-A6VY-01	9.62444456145228	9.62444456145228	Tumor	BRCA	TCGA-A7-A6VY-01	TCGA-A7-A6VY	48	FEMALE	BLACK OR AFRICAN AMERICAN	Stage IIB	Infiltrating Ductal Carcinoma		Alive	TUMOR FREE	Negative			266	0	266	0	266	0	0	266
TCGA-A8-A06N-01	7.72864162180685	7.72864162180685	Tumor	BRCA	TCGA-A8-A06N-01	TCGA-A8-A06N	66	FEMALE		Stage IIIB	Infiltrating Ductal Carcinoma		Alive	TUMOR FREE	Negative			0	0	0	0	0	0	0	0
TCGA-A8-A06O-01	9.62506222470437	9.62506222470437	Tumor	BRCA	TCGA-A8-A06O-01	TCGA-A8-A06O	60	FEMALE		Stage I	Infiltrating Ductal Carcinoma		Alive	TUMOR FREE	Negative			396	0	396	0	396	0	0	396
TCGA-A8-A06P-01	6.65063820290337	6.65063820290337	Tumor	BRCA	TCGA-A8-A06P-01	TCGA-A8-A06P	63	FEMALE		Stage IIIA	Infiltrating Ductal Carcinoma		Alive	TUMOR FREE	Negative			396	0	396	0	396	0	0	396
TCGA-A8-A06Q-01	9.46945663575199	9.46945663575199	Tumor	BRCA	TCGA-A8-A06Q-01	TCGA-A8-A06Q	63	FEMALE		Stage IIIA	Infiltrating Ductal Carcinoma		Alive	TUMOR FREE	Negative			31	0	31	0	31	0	0	31
TCGA-A8-A06R-01	9.473417587656	9.473417587656	Tumor	BRCA	TCGA-A8-A06R-01	TCGA-A8-A06R	69	FEMALE		Stage IIB	Infiltrating Ductal Carcinoma		Alive	TUMOR FREE	Negative			547	0	547	0	547	0	0	547
TCGA-A8-A06T-01	8.06331957377774	8.06331957377774	Tumor	BRCA	TCGA-A8-A06T-01	TCGA-A8-A06T	75	FEMALE		Stage IIIA	Infiltrating Ductal Carcinoma		Alive	TUMOR FREE	Negative			1614	0	1614	0	1614	0	0	1614
TCGA-A8-A06U-01	9.29995665154194	9.29995665154194	Tumor	BRCA	TCGA-A8-A06U-01	TCGA-A8-A06U	80	FEMALE		Stage IIB	Infiltrating Ductal Carcinoma		Dead	TUMOR FREE	Negative			883	1	883	0	883	0	0	883
TCGA-A8-A06X-01	9.454190290447	9.454190290447	Tumor	BRCA	TCGA-A8-A06X-01	TCGA-A8-A06X	77	FEMALE		Stage IIB	Infiltrating Ductal Carcinoma		Dead	TUMOR FREE	Negative			943	1	943	0	943	0	0	943
TCGA-A8-A06Y-01	7.19334793875867	7.19334793875867	Tumor	BRCA	TCGA-A8-A06Y-01	TCGA-A8-A06Y	66	FEMALE		Stage IIA	Infiltrating Ductal Carcinoma		Alive	TUMOR FREE	Negative			791	0	791	0	791	1	1	791
TCGA-A8-A06Z-01	9.38635615345595	9.38635615345595	Tumor	BRCA	TCGA-A8-A06Z-01	TCGA-A8-A06Z	84	FEMALE		Stage IIB	Infiltrating Ductal Carcinoma		Alive					31	0	31	0	NA	NA	0	31
TCGA-A8-A075-01	9.47065480726119	9.47065480726119	Tumor	BRCA	TCGA-A8-A075-01	TCGA-A8-A075	42	FEMALE		Stage IIB	Infiltrating Ductal Carcinoma		Alive	TUMOR FREE	Negative			518	0	518	0	518	0	0	518
TCGA-A8-A076-01	9.51601514700366	9.51601514700366	Tumor	BRCA	TCGA-A8-A076-01	TCGA-A8-A076	66	FEMALE		Stage IIA	Infiltrating Ductal Carcinoma		Alive	TUMOR FREE	Negative			1642	0	1642	0	1642	0	0	1642
TCGA-A8-A079-01	10.2150839835662	10.2150839835662	Tumor	BRCA	TCGA-A8-A079-01	TCGA-A8-A079	69	FEMALE		Stage IIIB	Infiltrating Ductal Carcinoma		Alive	TUMOR FREE	Negative			274	0	274	0	274	0	0	274
TCGA-A8-A07B-01	9.16520599098954	9.16520599098954	Tumor	BRCA	TCGA-A8-A07B-01	TCGA-A8-A07B	69	FEMALE		Stage IIA	Infiltrating Ductal Carcinoma		Alive	TUMOR FREE	Negative			1308	0	1308	0	1308	0	0	1308
TCGA-A8-A07C-01	10.5476079160195	10.5476079160195	Tumor	BRCA	TCGA-A8-A07C-01	TCGA-A8-A07C	57	FEMALE		Stage IIA	Infiltrating Ductal Carcinoma		Alive	TUMOR FREE	Negative			1034	0	1034	0	1034	0	0	1034
TCGA-A8-A07E-01	10.1438551060056	10.1438551060056	Tumor	BRCA	TCGA-A8-A07E-01	TCGA-A8-A07E	81	FEMALE		Stage X	Infiltrating Ductal Carcinoma		Alive	TUMOR FREE	Negative			608	0	608	0	608	0	0	608
TCGA-A8-A07F-01	9.08031656036671	9.08031656036671	Tumor	BRCA	TCGA-A8-A07F-01	TCGA-A8-A07F	65	FEMALE		Stage IIB	Infiltrating Ductal Carcinoma		Alive	TUMOR FREE	Negative			577	0	577	0	577	0	0	577
TCGA-A8-A07G-01	8.15132103341446	8.15132103341446	Tumor	BRCA	TCGA-A8-A07G-01	TCGA-A8-A07G	65	FEMALE		Stage IIA	Infiltrating Ductal Carcinoma		Alive	TUMOR FREE	Negative			577	0	577	0	577	0	0	577
TCGA-A8-A07I-01	10.5184269485337	10.5184269485337	Tumor	BRCA	TCGA-A8-A07I-01	TCGA-A8-A07I	69	FEMALE		Stage IIIA	Infiltrating Ductal Carcinoma		Alive	TUMOR FREE	Negative			426	0	426	0	426	0	0	426
TCGA-A8-A07J-01	6.98400823644517	6.98400823644517	Tumor	BRCA	TCGA-A8-A07J-01	TCGA-A8-A07J	35	FEMALE		Stage IIB	Infiltrating Ductal Carcinoma		Alive	TUMOR FREE	Negative			365	0	365	0	365	0	0	365
TCGA-A8-A07L-01	10.8598763959988	10.8598763959988	Tumor	BRCA	TCGA-A8-A07L-01	TCGA-A8-A07L	58	FEMALE		Stage IIIA	Infiltrating Ductal Carcinoma		Alive	TUMOR FREE	Negative			975	0	975	0	975	0	0	975
TCGA-A8-A07O-01	10.3189042854892	10.3189042854892	Tumor	BRCA	TCGA-A8-A07O-01	TCGA-A8-A07O	51	FEMALE		Stage IIA	Infiltrating Ductal Carcinoma		Alive	TUMOR FREE	Negative			304	0	304	0	304	0	0	304
TCGA-A8-A07P-01	8.42967872509185	8.42967872509185	Tumor	BRCA	TCGA-A8-A07P-01	TCGA-A8-A07P	68	FEMALE		Stage IIB	Infiltrating Ductal Carcinoma		Alive	TUMOR FREE	Negative			334	0	334	0	334	0	0	334
TCGA-A8-A07R-01	11.0556552643306	11.0556552643306	Tumor	BRCA	TCGA-A8-A07R-01	TCGA-A8-A07R	80	FEMALE		Stage IIIC	Infiltrating Ductal Carcinoma		Alive		Positive			273	0	273	0	NA	NA	0	273
TCGA-A8-A07S-01	9.14459196909932	9.14459196909932	Tumor	BRCA	TCGA-A8-A07S-01	TCGA-A8-A07S	73	FEMALE		Stage IIA	Mixed Histology (please specify)		Alive	WITH TUMOR	Positive			243	0	243	0	NA	NA	0	243
TCGA-A8-A07U-01	10.3032898744339	10.3032898744339	Tumor	BRCA	TCGA-A8-A07U-01	TCGA-A8-A07U	66	FEMALE		Stage IIIA	Infiltrating Ductal Carcinoma		Alive	TUMOR FREE	Negative			760	0	760	0	760	0	0	760
TCGA-A8-A07W-01	10.2440426718726	10.2440426718726	Tumor	BRCA	TCGA-A8-A07W-01	TCGA-A8-A07W	76	FEMALE		Stage IV	Infiltrating Ductal Carcinoma		Alive	WITH TUMOR	Positive			304	0	304	0	NA	NA	0	304
TCGA-A8-A07Z-01	9.07147308887393	9.07147308887393	Tumor	BRCA	TCGA-A8-A07Z-01	TCGA-A8-A07Z	85	FEMALE		Stage IIA	Infiltrating Ductal Carcinoma		Alive	TUMOR FREE	Negative			1371	0	1371	0	1371	0	0	1371
TCGA-A8-A081-01	8.46199095058557	8.46199095058557	Tumor	BRCA	TCGA-A8-A081-01	TCGA-A8-A081	80	FEMALE		Stage IIA	Infiltrating Ductal Carcinoma		Alive	TUMOR FREE	Negative			0	0	0	0	0	0	0	0
TCGA-A8-A082-01	9.20212382383046	9.20212382383046	Tumor	BRCA	TCGA-A8-A082-01	TCGA-A8-A082	58	FEMALE		Stage IIB	Infiltrating Ductal Carcinoma		Alive	TUMOR FREE	Negative			549	0	549	0	549	0	0	549
TCGA-A8-A083-01	7.47056940182629	7.47056940182629	Tumor	BRCA	TCGA-A8-A083-01	TCGA-A8-A083	67	FEMALE		Stage IIB	Infiltrating Ductal Carcinoma		Alive	TUMOR FREE	Negative			0	0	0	0	0	0	0	0
TCGA-A8-A084-01	9.33728069883281	9.33728069883281	Tumor	BRCA	TCGA-A8-A084-01	TCGA-A8-A084	81	FEMALE		Stage IIB	Infiltrating Ductal Carcinoma		Alive	WITH TUMOR	Positive			458	0	458	0	NA	NA	0	458
TCGA-A8-A085-01	8.68929916053589	8.68929916053589	Tumor	BRCA	TCGA-A8-A085-01	TCGA-A8-A085	44	MALE		Stage IIB	Infiltrating Ductal Carcinoma		Alive	TUMOR FREE	Negative			1124	0	1124	0	1124	0	0	1124
TCGA-A8-A086-01	9.2132160332901	9.2132160332901	Tumor	BRCA	TCGA-A8-A086-01	TCGA-A8-A086	59	FEMALE		Stage IIA	Infiltrating Ductal Carcinoma		Alive	TUMOR FREE	Negative			396	0	396	0	396	0	0	396
TCGA-A8-A08A-01	7.92512713117714	7.92512713117714	Tumor	BRCA	TCGA-A8-A08A-01	TCGA-A8-A08A	89	FEMALE		Stage I	Infiltrating Ductal Carcinoma		Alive	TUMOR FREE	Negative			30	0	30	0	30	0	0	30
TCGA-A8-A08B-01	9.79142176883847	9.79142176883847	Tumor	BRCA	TCGA-A8-A08B-01	TCGA-A8-A08B	52	FEMALE		Stage IIA	Infiltrating Ductal Carcinoma		Alive	TUMOR FREE	Negative			1156	0	1156	0	1156	0	0	1156
TCGA-A8-A08C-01	7.39768318856436	7.39768318856436	Tumor	BRCA	TCGA-A8-A08C-01	TCGA-A8-A08C	65	FEMALE		Stage IIA	Infiltrating Ductal Carcinoma		Alive	TUMOR FREE	Negative			881	0	881	0	881	0	0	881
TCGA-A8-A08F-01	10.1640521154454	10.1640521154454	Tumor	BRCA	TCGA-A8-A08F-01	TCGA-A8-A08F	59	FEMALE		Stage IIIC	Infiltrating Ductal Carcinoma		Alive	TUMOR FREE	Negative			1004	0	1004	0	1004	0	0	1004
TCGA-A8-A08G-01	9.18107769705569	9.18107769705569	Tumor	BRCA	TCGA-A8-A08G-01	TCGA-A8-A08G	41	FEMALE		Stage IIA	Infiltrating Ductal Carcinoma		Alive	TUMOR FREE	Negative			607	0	607	0	607	0	0	607
TCGA-A8-A08H-01	9.85181617825948	9.85181617825948	Tumor	BRCA	TCGA-A8-A08H-01	TCGA-A8-A08H	66	FEMALE		Stage IIA	Infiltrating Ductal Carcinoma		Alive	TUMOR FREE	Negative			0	0	0	0	0	0	0	0
TCGA-A8-A08I-01	8.72071624252113	8.72071624252113	Tumor	BRCA	TCGA-A8-A08I-01	TCGA-A8-A08I	53	FEMALE		Stage IIA	Infiltrating Ductal Carcinoma		Alive	TUMOR FREE	Negative			365	0	365	0	365	0	0	365
TCGA-A8-A08J-01	9.06321169904943	9.06321169904943	Tumor	BRCA	TCGA-A8-A08J-01	TCGA-A8-A08J	52	FEMALE		Stage IV	Infiltrating Ductal Carcinoma		Dead	WITH TUMOR	Positive			1127	1	1127	1	NA	NA	1	1127
TCGA-A8-A08L-01	10.5982200292132	10.5982200292132	Tumor	BRCA	TCGA-A8-A08L-01	TCGA-A8-A08L	89	FEMALE		Stage IIIA	Infiltrating Ductal Carcinoma		Dead	TUMOR FREE	Negative			304	1	304	0	304	0	0	304
TCGA-A8-A08O-01	9.06451644189453	9.06451644189453	Tumor	BRCA	TCGA-A8-A08O-01	TCGA-A8-A08O	45	FEMALE		Stage IV	Infiltrating Ductal Carcinoma		Alive	WITH TUMOR	Positive			943	0	943	0	NA	NA	1	762
TCGA-A8-A08P-01	9.57013652685563	9.57013652685563	Tumor	BRCA	TCGA-A8-A08P-01	TCGA-A8-A08P	70	FEMALE		Stage IIIA	Infiltrating Ductal Carcinoma		Alive	TUMOR FREE	Negative			943	0	943	0	943	0	0	943
TCGA-A8-A08R-01	10.2635861123983	10.2635861123983	Tumor	BRCA	TCGA-A8-A08R-01	TCGA-A8-A08R	52	FEMALE		Stage IIB	Infiltrating Ductal Carcinoma		Alive	TUMOR FREE	Negative			30	0	30	0	30	0	0	30
TCGA-A8-A08S-01	9.38739270007162	9.38739270007162	Tumor	BRCA	TCGA-A8-A08S-01	TCGA-A8-A08S	71	FEMALE		Stage IIA	Infiltrating Ductal Carcinoma		Alive	TUMOR FREE	Negative			1004	0	1004	0	1004	0	0	1004
TCGA-A8-A08T-01	7.77458941660602	7.77458941660602	Tumor	BRCA	TCGA-A8-A08T-01	TCGA-A8-A08T	64	FEMALE		Stage IV	Infiltrating Ductal Carcinoma		Dead	WITH TUMOR	Positive			3409	1	3409	1	NA	NA	1	2557
TCGA-A8-A08X-01	9.43763973120542	9.43763973120542	Tumor	BRCA	TCGA-A8-A08X-01	TCGA-A8-A08X	43	FEMALE		Stage IIIC	Infiltrating Ductal Carcinoma		Alive	TUMOR FREE	Negative			1308	0	1308	0	366	1	1	366
TCGA-A8-A08Z-01	8.65845429217628	8.65845429217628	Tumor	BRCA	TCGA-A8-A08Z-01	TCGA-A8-A08Z	76	FEMALE		[Discrepancy]	Infiltrating Ductal Carcinoma		Alive	TUMOR FREE	Negative			1217	0	1217	0	1217	0	0	1217
TCGA-A8-A090-01	9.52210284193695	9.52210284193695	Tumor	BRCA	TCGA-A8-A090-01	TCGA-A8-A090	74	FEMALE		Stage IIA	Infiltrating Ductal Carcinoma		Alive	TUMOR FREE	Negative			0	0	0	0	0	0	0	0
TCGA-A8-A091-01	7.65631044426406	7.65631044426406	Tumor	BRCA	TCGA-A8-A091-01	TCGA-A8-A091	61	FEMALE		Stage IIA	Infiltrating Ductal Carcinoma		Alive	TUMOR FREE	Negative			1004	0	1004	0	243	1	1	243
TCGA-A8-A092-01	10.4142306888473	10.4142306888473	Tumor	BRCA	TCGA-A8-A092-01	TCGA-A8-A092	48	FEMALE		Stage IIIA	Infiltrating Ductal Carcinoma		Alive	TUMOR FREE	Negative			942	0	942	0	942	0	0	942
TCGA-A8-A093-01	8.93047419910252	8.93047419910252	Tumor	BRCA	TCGA-A8-A093-01	TCGA-A8-A093	61	FEMALE		Stage IIA	Infiltrating Ductal Carcinoma		Alive	TUMOR FREE	Negative			546	0	546	0	546	0	0	546
TCGA-A8-A094-01	9.27609648187419	9.27609648187419	Tumor	BRCA	TCGA-A8-A094-01	TCGA-A8-A094	75	FEMALE		Stage IIA	Infiltrating Ductal Carcinoma		Alive	TUMOR FREE	Negative			0	0	0	0	0	0	0	0
TCGA-A8-A095-01	9.75886612028588	9.75886612028588	Tumor	BRCA	TCGA-A8-A095-01	TCGA-A8-A095	45	FEMALE		Stage I	Infiltrating Ductal Carcinoma		Alive	TUMOR FREE	Negative			1277	0	1277	0	1277	0	0	1277
TCGA-A8-A096-01	9.29932022363809	9.29932022363809	Tumor	BRCA	TCGA-A8-A096-01	TCGA-A8-A096	73	FEMALE		Stage IIA	Infiltrating Ductal Carcinoma		Alive	TUMOR FREE	Negative			0	0	0	0	0	0	0	0
TCGA-A8-A097-01	9.46528069433398	9.46528069433398	Tumor	BRCA	TCGA-A8-A097-01	TCGA-A8-A097	65	FEMALE		Stage IIB	Infiltrating Ductal Carcinoma		Alive	TUMOR FREE	Negative			365	0	365	0	365	0	0	365
TCGA-A8-A099-01	7.45401957081544	7.45401957081544	Tumor	BRCA	TCGA-A8-A099-01	TCGA-A8-A099	76	FEMALE		Stage X	Infiltrating Ductal Carcinoma		Alive					304	0	304	0	NA	NA	0	304
TCGA-A8-A09A-01	8.24637483190629	8.24637483190629	Tumor	BRCA	TCGA-A8-A09A-01	TCGA-A8-A09A	40	FEMALE		Stage X	Infiltrating Ductal Carcinoma		Alive	WITH TUMOR	Positive			304	0	304	0	NA	NA	0	304
TCGA-A8-A09B-01	8.76019432823127	8.76019432823127	Tumor	BRCA	TCGA-A8-A09B-01	TCGA-A8-A09B	58	FEMALE		Stage IIIB	Infiltrating Ductal Carcinoma		Alive	TUMOR FREE	Negative			365	0	365	0	365	0	0	365
TCGA-A8-A09C-01	9.45530666894677	9.45530666894677	Tumor	BRCA	TCGA-A8-A09C-01	TCGA-A8-A09C	69	FEMALE		Stage X	Infiltrating Ductal Carcinoma		Alive					31	0	31	0	NA	NA	0	31
TCGA-A8-A09D-01	9.06253460095524	9.06253460095524	Tumor	BRCA	TCGA-A8-A09D-01	TCGA-A8-A09D	47	FEMALE		Stage IIB	Infiltrating Ductal Carcinoma		Alive	TUMOR FREE	Negative			1522	0	1522	0	1522	0	0	1522
TCGA-A8-A09E-01	9.63698524922716	9.63698524922716	Tumor	BRCA	TCGA-A8-A09E-01	TCGA-A8-A09E	73	FEMALE		Stage IIIB	Infiltrating Ductal Carcinoma		Alive	WITH TUMOR	Positive			1492	0	1492	0	NA	NA	0	1492
TCGA-A8-A09G-01	9.29994749629637	9.29994749629637	Tumor	BRCA	TCGA-A8-A09G-01	TCGA-A8-A09G	79	FEMALE		Stage IIIC	Infiltrating Ductal Carcinoma		Alive	TUMOR FREE	Negative			0	0	0	0	0	0	0	0
TCGA-A8-A09I-01	10.0812171107824	10.0812171107824	Tumor	BRCA	TCGA-A8-A09I-01	TCGA-A8-A09I	84	FEMALE		Stage IIA	Infiltrating Ductal Carcinoma		Alive	TUMOR FREE	Negative			1371	0	1371	0	1371	0	0	1371
TCGA-A8-A09K-01	7.73585383988842	7.73585383988842	Tumor	BRCA	TCGA-A8-A09K-01	TCGA-A8-A09K	68	FEMALE		Stage IIA	Infiltrating Ductal Carcinoma		Alive	TUMOR FREE	Negative			912	0	912	0	912	0	0	912
TCGA-A8-A09M-01	9.03386895664455	9.03386895664455	Tumor	BRCA	TCGA-A8-A09M-01	TCGA-A8-A09M	75	FEMALE		Stage IIIC	Infiltrating Ductal Carcinoma		Alive	TUMOR FREE	Negative			1006	0	1006	0	1006	0	0	1006
TCGA-A8-A09N-01	10.3337703217582	10.3337703217582	Tumor	BRCA	TCGA-A8-A09N-01	TCGA-A8-A09N	57	FEMALE		Stage IIIC	Infiltrating Ductal Carcinoma		Alive	TUMOR FREE	Negative			31	0	31	0	31	0	0	31
TCGA-A8-A09Q-01	9.00080565543689	9.00080565543689	Tumor	BRCA	TCGA-A8-A09Q-01	TCGA-A8-A09Q	83	FEMALE		Stage IIIB	Infiltrating Ductal Carcinoma		Alive	WITH TUMOR	Positive			761	0	761	0	NA	NA	0	761
TCGA-A8-A09R-01	9.34719170699151	9.34719170699151	Tumor	BRCA	TCGA-A8-A09R-01	TCGA-A8-A09R	82	FEMALE		Stage IIB	Infiltrating Ductal Carcinoma		Alive	TUMOR FREE	Negative			273	0	273	0	273	0	0	273
TCGA-A8-A09T-01	8.17360718575717	8.17360718575717	Tumor	BRCA	TCGA-A8-A09T-01	TCGA-A8-A09T	68	FEMALE		[Discrepancy]	Infiltrating Lobular Carcinoma		Alive	TUMOR FREE	Negative			579	0	579	0	579	0	0	579
TCGA-A8-A09V-01	7.94240893842522	7.94240893842522	Tumor	BRCA	TCGA-A8-A09V-01	TCGA-A8-A09V	51	FEMALE		Stage IIA	Infiltrating Lobular Carcinoma		Alive	TUMOR FREE	Negative			457	0	457	0	457	0	0	457
TCGA-A8-A09W-01	10.6151330216616	10.6151330216616	Tumor	BRCA	TCGA-A8-A09W-01	TCGA-A8-A09W	70	FEMALE		Stage IIIB	Infiltrating Lobular Carcinoma		Alive					30	0	30	0	NA	NA	0	30
TCGA-A8-A09X-01	10.662481462757	10.662481462757	Tumor	BRCA	TCGA-A8-A09X-01	TCGA-A8-A09X	62	FEMALE		Stage IIIC	Infiltrating Lobular Carcinoma		Dead					426	1	426	NA	NA	NA	0	426
TCGA-A8-A09Z-01	8.13523215605436	8.13523215605436	Tumor	BRCA	TCGA-A8-A09Z-01	TCGA-A8-A09Z	83	FEMALE		Stage IIB	Infiltrating Lobular Carcinoma		Alive	WITH TUMOR	Positive			0	0	0	0	NA	NA	0	0
TCGA-A8-A0A1-01	9.07589358065476	9.07589358065476	Tumor	BRCA	TCGA-A8-A0A1-01	TCGA-A8-A0A1	84	FEMALE		Stage IIA	Infiltrating Lobular Carcinoma		Alive	TUMOR FREE	Negative			365	0	365	0	365	0	0	365
TCGA-A8-A0A2-01	8.50361508119215	8.50361508119215	Tumor	BRCA	TCGA-A8-A0A2-01	TCGA-A8-A0A2	66	FEMALE		Stage IIA	Infiltrating Lobular Carcinoma		Alive	TUMOR FREE	Negative			579	0	579	0	579	0	0	579
TCGA-A8-A0A4-01	9.00239030017087	9.00239030017087	Tumor	BRCA	TCGA-A8-A0A4-01	TCGA-A8-A0A4	73	FEMALE		Stage IIA	Infiltrating Lobular Carcinoma		Alive	TUMOR FREE	Negative			396	0	396	0	396	0	0	396
TCGA-A8-A0A6-01	7.72564573700983	7.72564573700983	Tumor	BRCA	TCGA-A8-A0A6-01	TCGA-A8-A0A6	64	FEMALE		Stage IIIC	Infiltrating Lobular Carcinoma		Alive	TUMOR FREE	Negative			640	0	640	0	640	0	0	640
TCGA-A8-A0A7-01	8.4928386012651	8.4928386012651	Tumor	BRCA	TCGA-A8-A0A7-01	TCGA-A8-A0A7	57	FEMALE		Stage IIB	Infiltrating Lobular Carcinoma		Alive	TUMOR FREE	Negative			30	0	30	0	30	0	0	30
TCGA-A8-A0A9-01	9.85306466638124	9.85306466638124	Tumor	BRCA	TCGA-A8-A0A9-01	TCGA-A8-A0A9	80	FEMALE		Stage IIA	Infiltrating Ductal Carcinoma		Alive	TUMOR FREE	Negative			822	0	822	0	822	0	0	822
TCGA-A8-A0AB-01	9.45242658548911	9.45242658548911	Tumor	BRCA	TCGA-A8-A0AB-01	TCGA-A8-A0AB	54	FEMALE		Stage IIA	Infiltrating Lobular Carcinoma		Alive	TUMOR FREE	Negative			518	0	518	0	518	0	0	518
TCGA-A8-A0AD-01	8.44409139114732	8.44409139114732	Tumor	BRCA	TCGA-A8-A0AD-01	TCGA-A8-A0AD	83	FEMALE		Stage I	Mixed Histology (please specify)		Alive	TUMOR FREE	Negative			1157	0	1157	0	1157	0	0	1157
TCGA-AC-A23C-01	8.71117824989793	8.71117824989793	Tumor	BRCA	TCGA-AC-A23C-01	TCGA-AC-A23C	62	FEMALE	WHITE	Stage IIB	Infiltrating Ductal Carcinoma		Alive	TUMOR FREE	Negative			585	0	585	0	585	0	0	585
TCGA-AC-A23E-01	8.64481526312036	8.64481526312036	Tumor	BRCA	TCGA-AC-A23E-01	TCGA-AC-A23E	50	FEMALE	WHITE	Stage IIB	Infiltrating Ductal Carcinoma		Alive	TUMOR FREE	Negative			698	0	698	0	698	0	0	698
TCGA-AC-A23G-01	8.19191791166724	8.19191791166724	Tumor	BRCA	TCGA-AC-A23G-01	TCGA-AC-A23G	76	FEMALE	WHITE	Stage IIA	Infiltrating Lobular Carcinoma		Alive	TUMOR FREE	Negative			2248	0	2248	0	2248	0	0	2248
TCGA-AC-A23H-01	9.02712363371371	9.02712363371371	Tumor	BRCA	TCGA-AC-A23H-01	TCGA-AC-A23H	90	FEMALE	WHITE	Stage IIA	Infiltrating Ductal Carcinoma		Dead	WITH TUMOR	Negative			174	1	174	1	NA	NA	1	174
TCGA-AC-A2B8-01	7.35544800703518	7.35544800703518	Tumor	BRCA	TCGA-AC-A2B8-01	TCGA-AC-A2B8	84	FEMALE	WHITE	Stage IIB	Infiltrating Lobular Carcinoma		Alive	TUMOR FREE	Negative			677	0	677	0	677	0	1	654
TCGA-AC-A2BK-01	10.1114095736702	10.1114095736702	Tumor	BRCA	TCGA-AC-A2BK-01	TCGA-AC-A2BK	78	FEMALE	BLACK OR AFRICAN AMERICAN	Stage IIIA	Infiltrating Ductal Carcinoma		Alive	TUMOR FREE	Negative			2222	0	2222	0	2222	0	0	2222
TCGA-AC-A2BM-01	8.32717536087495	8.32717536087495	Tumor	BRCA	TCGA-AC-A2BM-01	TCGA-AC-A2BM	41	FEMALE	BLACK OR AFRICAN AMERICAN	Stage IIB	Infiltrating Ductal Carcinoma		Alive	TUMOR FREE	Negative			3022	0	3022	0	3022	0	0	3022
TCGA-AC-A2FB-01	8.19036793754628	8.19036793754628	Tumor	BRCA	TCGA-AC-A2FB-01	TCGA-AC-A2FB	65	FEMALE	WHITE	Stage IIA	Infiltrating Lobular Carcinoma		Alive	TUMOR FREE	Negative			1234	0	1234	0	1234	0	0	1234
TCGA-AC-A2FE-01	8.3037807481771	8.3037807481771	Tumor	BRCA	TCGA-AC-A2FE-01	TCGA-AC-A2FE	62	FEMALE	WHITE	Stage IIIC	Infiltrating Lobular Carcinoma		Dead	WITH TUMOR	Negative			2636	1	2636	1	766	1	1	766
TCGA-AC-A2FF-01	8.43968961966772	8.43968961966772	Tumor	BRCA	TCGA-AC-A2FF-01	TCGA-AC-A2FF	40	FEMALE	ASIAN	Stage IIB	Infiltrating Lobular Carcinoma		Alive	TUMOR FREE	Negative			2759	0	2759	0	2759	0	0	2759
TCGA-AC-A2FG-01	5.92742479925229	5.92742479925229	Tumor	BRCA	TCGA-AC-A2FG-01	TCGA-AC-A2FG	79	FEMALE	WHITE	Stage IIB	Infiltrating Lobular Carcinoma		Alive	TUMOR FREE	Negative			1853	0	1853	0	1853	0	0	1853
TCGA-AC-A2FK-01	4.79069385501522	4.79069385501522	Tumor	BRCA	TCGA-AC-A2FK-01	TCGA-AC-A2FK	45	FEMALE	WHITE	Stage IIIC	Infiltrating Lobular Carcinoma		Alive	TUMOR FREE	Negative			2650	0	2650	0	2650	0	0	2650
TCGA-AC-A2FM-01	8.65441405836969	8.65441405836969	Tumor	BRCA	TCGA-AC-A2FM-01	TCGA-AC-A2FM	87	FEMALE	WHITE	Stage IIB	Infiltrating Lobular Carcinoma		Dead	WITH TUMOR	Negative			792	1	792	1	780	1	1	780
TCGA-AC-A2FO-01	7.55433559042614	7.55433559042614	Tumor	BRCA	TCGA-AC-A2FO-01	TCGA-AC-A2FO	65	FEMALE	WHITE	Stage IIB	Infiltrating Lobular Carcinoma		Alive	TUMOR FREE	Negative			2255	0	2255	0	2255	0	0	2255
TCGA-AC-A2QH-01	10.2104765363666	10.2104765363666	Tumor	BRCA	TCGA-AC-A2QH-01	TCGA-AC-A2QH	58	FEMALE	WHITE	Stage IIB	Metaplastic Carcinoma		Alive	TUMOR FREE	Negative			1005	0	1005	0	1005	0	0	1005
TCGA-AC-A2QI-01	6.77686725613475	6.77686725613475	Tumor	BRCA	TCGA-AC-A2QI-01	TCGA-AC-A2QI	76	FEMALE	WHITE	Stage IIIA	Infiltrating Lobular Carcinoma		Alive	TUMOR FREE	Negative			588	0	588	0	588	0	0	588
TCGA-AC-A2QJ-01	8.80311076871842	8.80311076871842	Tumor	BRCA	TCGA-AC-A2QJ-01	TCGA-AC-A2QJ	48	FEMALE	WHITE	Stage IIIB	Metaplastic Carcinoma		Dead	WITH TUMOR	Negative			446	1	446	1	237	1	1	237
TCGA-AC-A3BB-01	7.1329263701049	7.1329263701049	Tumor	BRCA	TCGA-AC-A3BB-01	TCGA-AC-A3BB	46	FEMALE	BLACK OR AFRICAN AMERICAN	Stage IIIA	Infiltrating Lobular Carcinoma		Alive	TUMOR FREE	Negative			987	0	987	0	987	0	0	987
TCGA-AC-A3EH-01	8.72065810787439	8.72065810787439	Tumor	BRCA	TCGA-AC-A3EH-01	TCGA-AC-A3EH	79	FEMALE	WHITE	Stage IIIC	Infiltrating Lobular Carcinoma		Dead	TUMOR FREE	Negative			197	1	197	0	197	0	0	197
TCGA-AC-A3HN-01	8.72592516199376	8.72592516199376	Tumor	BRCA	TCGA-AC-A3HN-01	TCGA-AC-A3HN	87	FEMALE	WHITE	Stage IIB	Infiltrating Lobular Carcinoma		Alive	TUMOR FREE	Negative			496	0	496	0	496	0	0	496
TCGA-AC-A3OD-01	8.74243070832825	8.74243070832825	Tumor	BRCA	TCGA-AC-A3OD-01	TCGA-AC-A3OD	68	FEMALE	WHITE	Stage IIB	Infiltrating Lobular Carcinoma		Alive	TUMOR FREE	Negative			451	0	451	0	451	0	0	451
TCGA-AC-A3QP-01	6.44255043227995	6.44255043227995	Tumor	BRCA	TCGA-AC-A3QP-01	TCGA-AC-A3QP	79	FEMALE	WHITE	Stage IIB	Infiltrating Lobular Carcinoma		Alive	TUMOR FREE	Negative			675	0	675	0	675	0	0	675
TCGA-AC-A3QQ-01	7.90330344703506	7.90330344703506	Tumor	BRCA	TCGA-AC-A3QQ-01	TCGA-AC-A3QQ	54	FEMALE	WHITE	Stage IA	Infiltrating Lobular Carcinoma		Alive	TUMOR FREE	Close			734	0	734	0	NA	NA	0	734
TCGA-AC-A3TM-01	8.69554498833421	8.69554498833421	Tumor	BRCA	TCGA-AC-A3TM-01	TCGA-AC-A3TM	50	FEMALE	WHITE	Stage IIIA	Infiltrating Lobular Carcinoma		Alive	TUMOR FREE	Negative			762	0	762	0	762	0	0	762
TCGA-AC-A3TN-01	6.31723531871579	6.31723531871579	Tumor	BRCA	TCGA-AC-A3TN-01	TCGA-AC-A3TN	75	FEMALE	WHITE	Stage IIB	Infiltrating Lobular Carcinoma		Alive	TUMOR FREE	Negative			456	0	456	0	456	0	0	456
TCGA-AC-A3W5-01	9.47703167744901	9.47703167744901	Tumor	BRCA	TCGA-AC-A3W5-01	TCGA-AC-A3W5	65	FEMALE	BLACK OR AFRICAN AMERICAN	Stage IIA	Infiltrating Lobular Carcinoma		Alive	TUMOR FREE	Close			504	0	504	0	NA	NA	0	504
TCGA-AC-A3W6-01	8.54350361654742	8.54350361654742	Tumor	BRCA	TCGA-AC-A3W6-01	TCGA-AC-A3W6	90	FEMALE	WHITE	Stage IIIA	Infiltrating Lobular Carcinoma		Alive	TUMOR FREE	Negative			602	0	602	0	602	0	0	602
TCGA-AC-A3W7-01	8.5860065739313	8.5860065739313	Tumor	BRCA	TCGA-AC-A3W7-01	TCGA-AC-A3W7	66	FEMALE	WHITE	Stage IIB	Infiltrating Lobular Carcinoma		Alive	TUMOR FREE	Negative			471	0	471	0	471	0	0	471
TCGA-AC-A3YI-01	5.72028941128468	5.72028941128468	Tumor	BRCA	TCGA-AC-A3YI-01	TCGA-AC-A3YI	74	FEMALE	WHITE	Stage IIIC	Infiltrating Lobular Carcinoma		Alive	TUMOR FREE	Negative			707	0	707	0	707	0	0	707
TCGA-AC-A3YJ-01	7.04523544610252	7.04523544610252	Tumor	BRCA	TCGA-AC-A3YJ-01	TCGA-AC-A3YJ	66	FEMALE	WHITE	Stage IIA	Other, specify		Alive	TUMOR FREE	Negative			754	0	754	0	754	0	0	754
TCGA-AC-A4ZE-01	8.4403044339995	8.4403044339995	Tumor	BRCA	TCGA-AC-A4ZE-01	TCGA-AC-A4ZE	63	FEMALE	WHITE	Stage IIB	Infiltrating Lobular Carcinoma		Alive	TUMOR FREE	Negative			890	0	890	0	890	0	0	890
TCGA-AC-A5EH-01	8.58685854850358	8.58685854850358	Tumor	BRCA	TCGA-AC-A5EH-01	TCGA-AC-A5EH	76	FEMALE	BLACK OR AFRICAN AMERICAN	Stage IIB	Infiltrating Ductal Carcinoma		Alive	TUMOR FREE	Negative			511	0	511	0	511	0	0	511
TCGA-AC-A5XS-01	7.75545511770234	7.75545511770234	Tumor	BRCA	TCGA-AC-A5XS-01	TCGA-AC-A5XS	74	FEMALE	WHITE	Stage IIA	Infiltrating Lobular Carcinoma		Alive	TUMOR FREE	Negative			588	0	588	0	588	0	0	588
TCGA-AC-A5XU-01	8.78758265036399	8.78758265036399	Tumor	BRCA	TCGA-AC-A5XU-01	TCGA-AC-A5XU	74	FEMALE	BLACK OR AFRICAN AMERICAN	Stage IIB	Infiltrating Ductal Carcinoma		Alive	TUMOR FREE	Negative			455	0	455	0	455	0	0	455
TCGA-AC-A62V-01	8.29199025808787	8.29199025808787	Tumor	BRCA	TCGA-AC-A62V-01	TCGA-AC-A62V	58	MALE	BLACK OR AFRICAN AMERICAN	Stage IV	Infiltrating Ductal Carcinoma		Dead	WITH TUMOR	Negative			348	1	348	1	NA	NA	1	348
TCGA-AC-A62X-01	9.54761177158054	9.54761177158054	Tumor	BRCA	TCGA-AC-A62X-01	TCGA-AC-A62X	72	FEMALE	BLACK OR AFRICAN AMERICAN	Stage IIA	Infiltrating Ductal Carcinoma		Alive	TUMOR FREE	Negative			417	0	417	0	417	0	0	417
TCGA-AC-A62Y-01	7.60782592383039	7.60782592383039	Tumor	BRCA	TCGA-AC-A62Y-01	TCGA-AC-A62Y	79	FEMALE	WHITE	Stage IIB	Infiltrating Lobular Carcinoma		Alive	TUMOR FREE	Positive			530	0	530	0	NA	NA	0	530
TCGA-AC-A6IV-01	8.2962050054358	8.2962050054358	Tumor	BRCA	TCGA-AC-A6IV-01	TCGA-AC-A6IV	47	FEMALE	WHITE	Stage IIB	Infiltrating Lobular Carcinoma		Alive	TUMOR FREE	Negative			568	0	568	0	568	0	0	568
TCGA-AC-A6IW-01	10.4724370000513	10.4724370000513	Tumor	BRCA	TCGA-AC-A6IW-01	TCGA-AC-A6IW	73	FEMALE	BLACK OR AFRICAN AMERICAN	Stage IIA	Infiltrating Ductal Carcinoma		Alive	TUMOR FREE	Negative			413	0	413	0	413	0	0	413
TCGA-AC-A6IX-01	7.89253674532577	7.89253674532577	Tumor	BRCA	TCGA-AC-A6IX-01	TCGA-AC-A6IX	49	FEMALE	WHITE	Stage IIIC	Infiltrating Lobular Carcinoma		Alive	TUMOR FREE	Negative			373	0	373	0	373	0	0	373
TCGA-AC-A6IX-06	6.94499896120861	6.94499896120861	Tumor	BRCA	TCGA-AC-A6IX-06	TCGA-AC-A6IX	49	FEMALE	WHITE	Stage IIIC	Infiltrating Lobular Carcinoma		Alive	TUMOR FREE	Negative			373	0	373	0	373	0	0	373
TCGA-AC-A6NO-01	8.39025495632187	8.39025495632187	Tumor	BRCA	TCGA-AC-A6NO-01	TCGA-AC-A6NO	43	FEMALE	BLACK OR AFRICAN AMERICAN	Stage IIB	Infiltrating Ductal Carcinoma		Alive	TUMOR FREE	Negative			51	0	51	0	51	0	0	51
TCGA-AC-A7VB-01	9.71028814108	9.71028814108	Tumor	BRCA	TCGA-AC-A7VB-01	TCGA-AC-A7VB	51	FEMALE	BLACK OR AFRICAN AMERICAN	Stage IIA	Infiltrating Ductal Carcinoma		Alive	TUMOR FREE	Negative			250	0	250	0	250	0	0	250
TCGA-AC-A7VC-01	9.97478740516012	9.97478740516012	Tumor	BRCA	TCGA-AC-A7VC-01	TCGA-AC-A7VC	56	FEMALE	WHITE	Stage IIB	Metaplastic Carcinoma		Alive	TUMOR FREE	Negative			1	0	1	0	1	0	0	1
TCGA-AC-A8OP-01	8.11601119319565	8.11601119319565	Tumor	BRCA	TCGA-AC-A8OP-01	TCGA-AC-A8OP	72	FEMALE	BLACK OR AFRICAN AMERICAN	Stage IA	Infiltrating Ductal Carcinoma		Alive	TUMOR FREE	Negative			614	0	614	0	614	0	0	614
TCGA-AC-A8OQ-01	11.2457368936174	11.2457368936174	Tumor	BRCA	TCGA-AC-A8OQ-01	TCGA-AC-A8OQ	72	FEMALE	BLACK OR AFRICAN AMERICAN	Stage IIB	Infiltrating Ductal Carcinoma		Alive	TUMOR FREE	Negative			34	0	34	0	34	0	0	34
TCGA-AC-A8OR-01	7.5640808793431	7.5640808793431	Tumor	BRCA	TCGA-AC-A8OR-01	TCGA-AC-A8OR	75	FEMALE	WHITE	Stage IA	Mucinous Carcinoma		Alive	TUMOR FREE	Negative			40	0	40	0	40	0	0	40
TCGA-AC-A8OS-01	7.84090378026799	7.84090378026799	Tumor	BRCA	TCGA-AC-A8OS-01	TCGA-AC-A8OS	71	FEMALE	WHITE	Stage IIA	Infiltrating Lobular Carcinoma		Alive	TUMOR FREE	Negative			70	0	70	0	70	0	0	70
TCGA-AN-A03X-01	8.36132095635219	8.36132095635219	Tumor	BRCA	TCGA-AN-A03X-01	TCGA-AN-A03X	74	FEMALE	WHITE	Stage IIA	Infiltrating Ductal Carcinoma		Alive	TUMOR FREE	Negative			10	0	10	0	10	0	0	10
TCGA-AN-A03Y-01	10.240791332162	10.240791332162	Tumor	BRCA	TCGA-AN-A03Y-01	TCGA-AN-A03Y	66	FEMALE	WHITE	Stage IIA	Infiltrating Ductal Carcinoma		Alive	TUMOR FREE	Negative			10	0	10	0	10	0	0	10
TCGA-AN-A041-01	8.20533874719812	8.20533874719812	Tumor	BRCA	TCGA-AN-A041-01	TCGA-AN-A041	29	FEMALE	WHITE	Stage IIB	Infiltrating Ductal Carcinoma		Alive	TUMOR FREE	Negative			7	0	7	0	7	0	0	7
TCGA-AN-A046-01	8.86410874477546	8.86410874477546	Tumor	BRCA	TCGA-AN-A046-01	TCGA-AN-A046	68	FEMALE	WHITE	Stage IIA	Infiltrating Ductal Carcinoma		Alive	TUMOR FREE	Negative			10	0	10	0	10	0	0	10
TCGA-AN-A049-01	9.21221183067769	9.21221183067769	Tumor	BRCA	TCGA-AN-A049-01	TCGA-AN-A049	62	FEMALE	WHITE	Stage IIA	Infiltrating Ductal Carcinoma		Alive	TUMOR FREE	Positive			19	0	19	0	NA	NA	0	19
TCGA-AN-A04A-01	8.70014837530396	8.70014837530396	Tumor	BRCA	TCGA-AN-A04A-01	TCGA-AN-A04A	36	FEMALE	WHITE	Stage IIIA	Infiltrating Ductal Carcinoma		Alive	TUMOR FREE	Positive			90	0	90	0	NA	NA	0	90
TCGA-AN-A04C-01	9.48242681712918	9.48242681712918	Tumor	BRCA	TCGA-AN-A04C-01	TCGA-AN-A04C	51	FEMALE	WHITE	Stage IIB	Infiltrating Ductal Carcinoma		Alive	TUMOR FREE	Positive			54	0	54	0	NA	NA	0	54
TCGA-AN-A04D-01	11.0651872241634	11.0651872241634	Tumor	BRCA	TCGA-AN-A04D-01	TCGA-AN-A04D	58	FEMALE	WHITE	Stage IIB	Infiltrating Ductal Carcinoma		Alive	TUMOR FREE	Positive			52	0	52	0	NA	NA	0	52
TCGA-AN-A0AJ-01	10.8136850083415	10.8136850083415	Tumor	BRCA	TCGA-AN-A0AJ-01	TCGA-AN-A0AJ	79	FEMALE	WHITE	Stage IIB	Infiltrating Ductal Carcinoma		Alive	TUMOR FREE	Negative			303	0	303	0	303	0	0	303
TCGA-AN-A0AK-01	10.0575179646198	10.0575179646198	Tumor	BRCA	TCGA-AN-A0AK-01	TCGA-AN-A0AK	76	FEMALE	WHITE	Stage IIA	Infiltrating Ductal Carcinoma		Alive	TUMOR FREE	Negative			224	0	224	0	224	0	0	224
TCGA-AN-A0AL-01	10.0162790167569	10.0162790167569	Tumor	BRCA	TCGA-AN-A0AL-01	TCGA-AN-A0AL	41	FEMALE	WHITE	Stage IIIB	Infiltrating Ductal Carcinoma		Alive	TUMOR FREE	Negative			227	0	227	0	227	0	0	227
TCGA-AN-A0AM-01	10.2414588712747	10.2414588712747	Tumor	BRCA	TCGA-AN-A0AM-01	TCGA-AN-A0AM	56	FEMALE	WHITE	Stage IIA	Infiltrating Ductal Carcinoma		Alive	TUMOR FREE	Negative			5	0	5	0	5	0	0	5
TCGA-AN-A0AR-01	9.70221771476013	9.70221771476013	Tumor	BRCA	TCGA-AN-A0AR-01	TCGA-AN-A0AR	55	FEMALE	WHITE	Stage IIA	Infiltrating Ductal Carcinoma		Alive	TUMOR FREE	Negative			10	0	10	0	10	0	0	10
TCGA-AN-A0AS-01	8.78966731221678	8.78966731221678	Tumor	BRCA	TCGA-AN-A0AS-01	TCGA-AN-A0AS	70	FEMALE	WHITE	Stage IIIA	Infiltrating Ductal Carcinoma		Alive	TUMOR FREE	Negative			10	0	10	0	10	0	0	10
TCGA-AN-A0AT-01	10.8230566927919	10.8230566927919	Tumor	BRCA	TCGA-AN-A0AT-01	TCGA-AN-A0AT	62	FEMALE	WHITE	Stage IIA	Infiltrating Ductal Carcinoma		Alive	TUMOR FREE	Negative			10	0	10	0	10	0	0	10
TCGA-AN-A0FD-01	8.83090811159208	8.83090811159208	Tumor	BRCA	TCGA-AN-A0FD-01	TCGA-AN-A0FD	71	FEMALE	WHITE	Stage IIA	Infiltrating Ductal Carcinoma		Alive	TUMOR FREE	Negative			196	0	196	0	196	0	0	196
TCGA-AN-A0FF-01	9.38761672037219	9.38761672037219	Tumor	BRCA	TCGA-AN-A0FF-01	TCGA-AN-A0FF	32	FEMALE	WHITE	Stage IA	Infiltrating Ductal Carcinoma		Alive	TUMOR FREE	Negative			172	0	172	0	172	0	0	172
TCGA-AN-A0FJ-01	9.92330965591614	9.92330965591614	Tumor	BRCA	TCGA-AN-A0FJ-01	TCGA-AN-A0FJ	59	FEMALE	WHITE	Stage IV	Infiltrating Ductal Carcinoma		Alive	TUMOR FREE	Negative			242	0	242	0	NA	NA	0	242
TCGA-AN-A0FK-01	8.80378240845343	8.80378240845343	Tumor	BRCA	TCGA-AN-A0FK-01	TCGA-AN-A0FK	88	FEMALE	WHITE	Stage IIIB	Infiltrating Ductal Carcinoma		Alive	TUMOR FREE	Negative			213	0	213	0	213	0	0	213
TCGA-AN-A0FL-01	7.85941054464636	7.85941054464636	Tumor	BRCA	TCGA-AN-A0FL-01	TCGA-AN-A0FL	62	FEMALE	WHITE	Stage IIA	Infiltrating Ductal Carcinoma		Alive	TUMOR FREE	Negative			231	0	231	0	231	0	0	231
TCGA-AN-A0FN-01	8.17119181261309	8.17119181261309	Tumor	BRCA	TCGA-AN-A0FN-01	TCGA-AN-A0FN	61	FEMALE	WHITE	Stage IA	Infiltrating Lobular Carcinoma		Alive	TUMOR FREE	Negative			218	0	218	0	218	0	0	218
TCGA-AN-A0FS-01	7.4530812807236	7.4530812807236	Tumor	BRCA	TCGA-AN-A0FS-01	TCGA-AN-A0FS	55	FEMALE	WHITE	Stage IA	Infiltrating Lobular Carcinoma		Alive	TUMOR FREE	Negative			210	0	210	0	210	0	0	210
TCGA-AN-A0FT-01	8.14199980872916	8.14199980872916	Tumor	BRCA	TCGA-AN-A0FT-01	TCGA-AN-A0FT	63	FEMALE	WHITE	Stage IIB	Infiltrating Ductal Carcinoma		Alive	TUMOR FREE	Negative			214	0	214	0	214	0	0	214
TCGA-AN-A0FV-01	8.80379209327794	8.80379209327794	Tumor	BRCA	TCGA-AN-A0FV-01	TCGA-AN-A0FV	58	FEMALE	WHITE	Stage IIA	Infiltrating Ductal Carcinoma		Alive	TUMOR FREE	Negative			10	0	10	0	10	0	0	10
TCGA-AN-A0FW-01	9.71057916550664	9.71057916550664	Tumor	BRCA	TCGA-AN-A0FW-01	TCGA-AN-A0FW	67	FEMALE	WHITE	Stage IIIA	Infiltrating Ductal Carcinoma		Alive	TUMOR FREE	Negative			11	0	11	0	11	0	0	11
TCGA-AN-A0FX-01	10.2300204357056	10.2300204357056	Tumor	BRCA	TCGA-AN-A0FX-01	TCGA-AN-A0FX	52	FEMALE	WHITE	Stage IIA	Infiltrating Ductal Carcinoma		Alive	TUMOR FREE	Negative			10	0	10	0	10	0	0	10
TCGA-AN-A0FY-01	10.0563938587235	10.0563938587235	Tumor	BRCA	TCGA-AN-A0FY-01	TCGA-AN-A0FY	55	FEMALE	WHITE	Stage IA	Infiltrating Ductal Carcinoma		Alive	TUMOR FREE	Negative			10	0	10	0	10	0	0	10
TCGA-AN-A0FZ-01	9.14299538176562	9.14299538176562	Tumor	BRCA	TCGA-AN-A0FZ-01	TCGA-AN-A0FZ	45	FEMALE	WHITE	Stage IIIA	Infiltrating Ductal Carcinoma		Alive	TUMOR FREE	Negative			10	0	10	0	10	0	0	10
TCGA-AN-A0G0-01	9.96140628266058	9.96140628266058	Tumor	BRCA	TCGA-AN-A0G0-01	TCGA-AN-A0G0	56	FEMALE	WHITE	Stage IIA	Infiltrating Ductal Carcinoma		Alive	TUMOR FREE	Negative			16	0	16	0	16	0	0	16
TCGA-AN-A0XL-01	8.87982827254831	8.87982827254831	Tumor	BRCA	TCGA-AN-A0XL-01	TCGA-AN-A0XL	61	FEMALE	WHITE	Stage IIA	Infiltrating Ductal Carcinoma		Alive	TUMOR FREE	Negative			163	0	163	0	163	0	0	163
TCGA-AN-A0XN-01	7.90451420391119	7.90451420391119	Tumor	BRCA	TCGA-AN-A0XN-01	TCGA-AN-A0XN	68	FEMALE	WHITE	Stage IIIA	Infiltrating Ductal Carcinoma		Alive	TUMOR FREE	Negative			10	0	10	0	10	0	0	10
TCGA-AN-A0XO-01	9.40603914442859	9.40603914442859	Tumor	BRCA	TCGA-AN-A0XO-01	TCGA-AN-A0XO	59	FEMALE	WHITE	Stage IIIA	Infiltrating Ductal Carcinoma		Alive	TUMOR FREE	Negative			375	0	375	0	375	0	0	375
TCGA-AN-A0XP-01	8.17383201473007	8.17383201473007	Tumor	BRCA	TCGA-AN-A0XP-01	TCGA-AN-A0XP	69	FEMALE	WHITE	Stage IIIA	Infiltrating Ductal Carcinoma		Alive	TUMOR FREE	Negative			9	0	9	0	9	0	0	9
TCGA-AN-A0XR-01	10.319175332905	10.319175332905	Tumor	BRCA	TCGA-AN-A0XR-01	TCGA-AN-A0XR	55	FEMALE	WHITE	Stage IIIA	Infiltrating Ductal Carcinoma		Alive	TUMOR FREE	Negative			10	0	10	0	10	0	0	10
TCGA-AN-A0XS-01	8.22793356607156	8.22793356607156	Tumor	BRCA	TCGA-AN-A0XS-01	TCGA-AN-A0XS	63	FEMALE	WHITE	Stage IIIA	Infiltrating Ductal Carcinoma		Alive	TUMOR FREE	Negative			10	0	10	0	10	0	0	10
TCGA-AN-A0XT-01	7.23963671422046	7.23963671422046	Tumor	BRCA	TCGA-AN-A0XT-01	TCGA-AN-A0XT	54	FEMALE	WHITE	Stage IIIA	Infiltrating Ductal Carcinoma		Alive	TUMOR FREE	Negative			10	0	10	0	10	0	0	10
TCGA-AN-A0XU-01	10.3728106588214	10.3728106588214	Tumor	BRCA	TCGA-AN-A0XU-01	TCGA-AN-A0XU	54	FEMALE	WHITE	Stage IIA	Infiltrating Ductal Carcinoma		Alive	TUMOR FREE	Negative			10	0	10	0	10	0	0	10
TCGA-AN-A0XV-01	8.77327440152021	8.77327440152021	Tumor	BRCA	TCGA-AN-A0XV-01	TCGA-AN-A0XV	67	FEMALE	WHITE	Stage IIIA	Infiltrating Ductal Carcinoma		Alive	TUMOR FREE	Negative			162	0	162	0	162	0	0	162
TCGA-AN-A0XW-01	9.94718250876179	9.94718250876179	Tumor	BRCA	TCGA-AN-A0XW-01	TCGA-AN-A0XW	36	FEMALE	WHITE	Stage IIIA	Infiltrating Ductal Carcinoma		Alive	TUMOR FREE	Negative			170	0	170	0	170	0	0	170
TCGA-AO-A03L-01	10.8351661572205	10.8351661572205	Tumor	BRCA	TCGA-AO-A03L-01	TCGA-AO-A03L	34	FEMALE	ASIAN	Stage IIIA	Infiltrating Ductal Carcinoma		Alive	TUMOR FREE	Negative			2442	0	2442	0	2442	0	0	2442
TCGA-AO-A03M-01	9.9850307265596	9.9850307265596	Tumor	BRCA	TCGA-AO-A03M-01	TCGA-AO-A03M	29	FEMALE	WHITE	Stage I	Infiltrating Ductal Carcinoma		Alive	TUMOR FREE	Negative			1866	0	1866	0	1866	0	0	1866
TCGA-AO-A03N-01	10.160779041053	10.160779041053	Tumor	BRCA	TCGA-AO-A03N-01	TCGA-AO-A03N	59	FEMALE	WHITE	Stage IIB	Infiltrating Ductal Carcinoma		Alive	WITH TUMOR	Negative			2031	0	2031	0	1645	1	1	1645
TCGA-AO-A03O-01	10.1182662733685	10.1182662733685	Tumor	BRCA	TCGA-AO-A03O-01	TCGA-AO-A03O	69	FEMALE	BLACK OR AFRICAN AMERICAN	Stage IIA	Infiltrating Ductal Carcinoma		Dead	TUMOR FREE	Negative			2483	1	2483	0	2483	0	0	2483
TCGA-AO-A03P-01	9.26226636080633	9.26226636080633	Tumor	BRCA	TCGA-AO-A03P-01	TCGA-AO-A03P	54	FEMALE	BLACK OR AFRICAN AMERICAN	Stage IIB	Infiltrating Ductal Carcinoma		Dead	WITH TUMOR	Close			2911	1	2911	1	NA	NA	1	1922
TCGA-AO-A03R-01	10.6251334765276	10.6251334765276	Tumor	BRCA	TCGA-AO-A03R-01	TCGA-AO-A03R	57	FEMALE	WHITE	Stage IIB	Infiltrating Ductal Carcinoma		Alive	TUMOR FREE	Negative			2091	0	2091	0	2091	0	0	2091
TCGA-AO-A03T-01	9.68241703905774	9.68241703905774	Tumor	BRCA	TCGA-AO-A03T-01	TCGA-AO-A03T	42	FEMALE	WHITE	Stage IIB	Infiltrating Ductal Carcinoma		Alive	TUMOR FREE	Negative			2124	0	2124	0	2124	0	0	2124
TCGA-AO-A03U-01	7.64137984370537	7.64137984370537	Tumor	BRCA	TCGA-AO-A03U-01	TCGA-AO-A03U	31	FEMALE	WHITE	Stage I	Other, specify		Dead	TUMOR FREE	Negative			1793	1	1793	0	1793	0	1	1614
TCGA-AO-A03V-01	8.43830116967694	8.43830116967694	Tumor	BRCA	TCGA-AO-A03V-01	TCGA-AO-A03V	41	FEMALE	WHITE	Stage I	Infiltrating Ductal Carcinoma		Alive	TUMOR FREE	Negative			1351	0	1351	0	1351	0	0	1351
TCGA-AO-A0J2-01	10.9357764812471	10.9357764812471	Tumor	BRCA	TCGA-AO-A0J2-01	TCGA-AO-A0J2	41	FEMALE	WHITE	Stage IA	Infiltrating Ductal Carcinoma		Alive	TUMOR FREE	Negative			997	0	997	0	997	0	0	997
TCGA-AO-A0J3-01	9.22113515102348	9.22113515102348	Tumor	BRCA	TCGA-AO-A0J3-01	TCGA-AO-A0J3	67	FEMALE	WHITE	Stage IIB	Other, specify		Alive	TUMOR FREE	Negative			651	0	651	0	651	0	0	651
TCGA-AO-A0J4-01	9.84628644965536	9.84628644965536	Tumor	BRCA	TCGA-AO-A0J4-01	TCGA-AO-A0J4	41	FEMALE	BLACK OR AFRICAN AMERICAN	Stage IA	Infiltrating Ductal Carcinoma		Alive	TUMOR FREE	Negative			1587	0	1587	0	1587	0	0	1587
TCGA-AO-A0J5-01	8.61399199837864	8.61399199837864	Tumor	BRCA	TCGA-AO-A0J5-01	TCGA-AO-A0J5	48	FEMALE	WHITE	Stage IV	Other, specify		Dead	WITH TUMOR	Close			792	1	792	1	NA	NA	1	792
TCGA-AO-A0J6-01	10.9196380306558	10.9196380306558	Tumor	BRCA	TCGA-AO-A0J6-01	TCGA-AO-A0J6	61	FEMALE	WHITE	Stage IIA	Infiltrating Ductal Carcinoma		Alive	TUMOR FREE	Negative			1140	0	1140	0	1140	0	0	1140
TCGA-AO-A0J7-01	9.42266401209121	9.42266401209121	Tumor	BRCA	TCGA-AO-A0J7-01	TCGA-AO-A0J7	71	FEMALE	WHITE	Stage IIB	Other, specify		Alive	TUMOR FREE	Negative			618	0	618	0	618	0	0	618
TCGA-AO-A0J8-01	8.1049446444227	8.1049446444227	Tumor	BRCA	TCGA-AO-A0J8-01	TCGA-AO-A0J8	61	FEMALE	WHITE	Stage IIA	Infiltrating Lobular Carcinoma		Alive	TUMOR FREE	Negative			680	0	680	0	680	0	0	680
TCGA-AO-A0J9-01	9.78954179576677	9.78954179576677	Tumor	BRCA	TCGA-AO-A0J9-01	TCGA-AO-A0J9	61	FEMALE	WHITE	Stage IIIC	Infiltrating Lobular Carcinoma		Alive	WITH TUMOR	Negative			1613	0	1613	0	1066	1	1	1066
TCGA-AO-A0JA-01	9.83879423137694	9.83879423137694	Tumor	BRCA	TCGA-AO-A0JA-01	TCGA-AO-A0JA	36	FEMALE	BLACK OR AFRICAN AMERICAN	Stage IIIC	Infiltrating Ductal Carcinoma		Alive	WITH TUMOR	Negative			655	0	655	0	143	1	1	143
TCGA-AO-A0JB-01	8.94283115974108	8.94283115974108	Tumor	BRCA	TCGA-AO-A0JB-01	TCGA-AO-A0JB	50	FEMALE	WHITE	Stage IIIA	Infiltrating Ductal Carcinoma		Alive	TUMOR FREE	Negative			1542	0	1542	0	1542	0	0	1542
TCGA-AO-A0JC-01	8.38451180288563	8.38451180288563	Tumor	BRCA	TCGA-AO-A0JC-01	TCGA-AO-A0JC	64	FEMALE	WHITE	Stage IIA	Infiltrating Ductal Carcinoma		Alive	TUMOR FREE	Negative			1547	0	1547	0	1547	0	0	1547
TCGA-AO-A0JD-01	11.2563856231033	11.2563856231033	Tumor	BRCA	TCGA-AO-A0JD-01	TCGA-AO-A0JD	59	FEMALE	WHITE	Stage IIIA	Infiltrating Ductal Carcinoma		Alive	TUMOR FREE	Negative			2190	0	2190	0	2190	0	0	2190
TCGA-AO-A0JE-01	9.14907133294217	9.14907133294217	Tumor	BRCA	TCGA-AO-A0JE-01	TCGA-AO-A0JE	53	FEMALE	BLACK OR AFRICAN AMERICAN	Stage IIIA	Infiltrating Ductal Carcinoma		Alive	TUMOR FREE	Positive			2335	0	2335	0	NA	NA	0	2335
TCGA-AO-A0JF-01	7.69345210937215	7.69345210937215	Tumor	BRCA	TCGA-AO-A0JF-01	TCGA-AO-A0JF	68	FEMALE	WHITE	Stage IIA	Infiltrating Ductal Carcinoma		Alive	TUMOR FREE	Negative			1980	0	1980	0	1980	0	0	1980
TCGA-AO-A0JG-01	6.126175817956	6.126175817956	Tumor	BRCA	TCGA-AO-A0JG-01	TCGA-AO-A0JG	49	FEMALE	WHITE	Stage IIIA	Other, specify		Alive	TUMOR FREE	Close			798	0	798	0	NA	NA	0	798
TCGA-AO-A0JI-01	8.35320417920675	8.35320417920675	Tumor	BRCA	TCGA-AO-A0JI-01	TCGA-AO-A0JI	56	FEMALE	WHITE	Stage IIA	Infiltrating Ductal Carcinoma		Alive	TUMOR FREE	Negative			1528	0	1528	0	1528	0	0	1528
TCGA-AO-A0JJ-01	8.41487546876456	8.41487546876456	Tumor	BRCA	TCGA-AO-A0JJ-01	TCGA-AO-A0JJ	54	FEMALE	WHITE	Stage IIB	Infiltrating Lobular Carcinoma		Alive	TUMOR FREE	Negative			1887	0	1887	0	1887	0	0	1887
TCGA-AO-A0JL-01	11.2700207794316	11.2700207794316	Tumor	BRCA	TCGA-AO-A0JL-01	TCGA-AO-A0JL	59	FEMALE	WHITE	Stage IIIA	Infiltrating Ductal Carcinoma		Alive	TUMOR FREE	Negative			1683	0	1683	0	1683	0	0	1683
TCGA-AO-A0JM-01	10.2995056866532	10.2995056866532	Tumor	BRCA	TCGA-AO-A0JM-01	TCGA-AO-A0JM	40	FEMALE		Stage IIB	Infiltrating Ductal Carcinoma		Alive	TUMOR FREE	Negative			2184	0	2184	0	2184	0	0	2184
TCGA-AO-A124-01	10.6003775531078	10.6003775531078	Tumor	BRCA	TCGA-AO-A124-01	TCGA-AO-A124	38	FEMALE	WHITE	Stage IIA	Other, specify		Alive	TUMOR FREE	Negative			3506	0	3506	0	3506	0	0	3506
TCGA-AO-A125-01	8.17867978823759	8.17867978823759	Tumor	BRCA	TCGA-AO-A125-01	TCGA-AO-A125	72	FEMALE	BLACK OR AFRICAN AMERICAN	Stage IIA	Other, specify		Alive	TUMOR FREE	Negative			3456	0	3456	0	3456	0	0	3456
TCGA-AO-A126-01	8.5331311290357	8.5331311290357	Tumor	BRCA	TCGA-AO-A126-01	TCGA-AO-A126	39	FEMALE	ASIAN	Stage IIA	Infiltrating Ductal Carcinoma		Alive	TUMOR FREE	Negative			3307	0	3307	0	267	1	1	267
TCGA-AO-A128-01	9.4768130219519	9.4768130219519	Tumor	BRCA	TCGA-AO-A128-01	TCGA-AO-A128	61	FEMALE	WHITE	Stage IIA	Infiltrating Ductal Carcinoma		Alive	TUMOR FREE	Negative			3248	0	3248	0	3248	0	0	3248
TCGA-AO-A129-01	10.4688480148818	10.4688480148818	Tumor	BRCA	TCGA-AO-A129-01	TCGA-AO-A129	29	FEMALE	WHITE	Stage IIB	Infiltrating Ductal Carcinoma		Alive	TUMOR FREE	Negative			3286	0	3286	0	3286	0	0	3286
TCGA-AO-A12A-01	8.64450886162486	8.64450886162486	Tumor	BRCA	TCGA-AO-A12A-01	TCGA-AO-A12A	47	FEMALE	WHITE	Stage IIA	Infiltrating Ductal Carcinoma		Alive	TUMOR FREE	Close			3112	0	3112	0	NA	NA	0	3112
TCGA-AO-A12B-01	8.49870961629178	8.49870961629178	Tumor	BRCA	TCGA-AO-A12B-01	TCGA-AO-A12B	63	FEMALE	WHITE	Stage IIA	Infiltrating Ductal Carcinoma		Alive	TUMOR FREE	Negative			2989	0	2989	0	2989	0	0	2989
TCGA-AO-A12C-01	7.74269342989132	7.74269342989132	Tumor	BRCA	TCGA-AO-A12C-01	TCGA-AO-A12C	42	FEMALE	WHITE	Stage IIB	Infiltrating Ductal Carcinoma		Alive	TUMOR FREE	Negative			2372	0	2372	0	2372	0	0	2372
TCGA-AO-A12D-01	9.70700531778563	9.70700531778563	Tumor	BRCA	TCGA-AO-A12D-01	TCGA-AO-A12D	43	FEMALE	WHITE	Stage IIA	Infiltrating Ductal Carcinoma		Alive	TUMOR FREE	Negative			2515	0	2515	0	2515	0	0	2515
TCGA-AO-A12E-01	10.0014644935886	10.0014644935886	Tumor	BRCA	TCGA-AO-A12E-01	TCGA-AO-A12E	51	FEMALE	WHITE	Stage IIB	Infiltrating Lobular Carcinoma		Alive	TUMOR FREE	Negative			2142	0	2142	0	2142	0	0	2142
TCGA-AO-A12F-01	9.64627068239469	9.64627068239469	Tumor	BRCA	TCGA-AO-A12F-01	TCGA-AO-A12F	36	FEMALE	WHITE	Stage IIA	Infiltrating Ductal Carcinoma		Alive	TUMOR FREE	Negative			1842	0	1842	0	1842	0	0	1842
TCGA-AO-A12G-01	7.95535930524299	7.95535930524299	Tumor	BRCA	TCGA-AO-A12G-01	TCGA-AO-A12G	75	FEMALE	WHITE	Stage IIA	Other, specify		Alive	TUMOR FREE	Negative			1639	0	1639	0	1639	0	0	1639
TCGA-AO-A12H-01	7.56619106865912	7.56619106865912	Tumor	BRCA	TCGA-AO-A12H-01	TCGA-AO-A12H	69	FEMALE	BLACK OR AFRICAN AMERICAN	Stage IIA	Other, specify		Alive	TUMOR FREE	Negative			1234	0	1234	0	1234	0	0	1234
TCGA-AO-A1KO-01	5.53916501623465	5.53916501623465	Tumor	BRCA	TCGA-AO-A1KO-01	TCGA-AO-A1KO	46	FEMALE	WHITE	Stage IIB	Infiltrating Lobular Carcinoma		Alive	TUMOR FREE	Negative			622	0	622	0	622	0	0	622
TCGA-AO-A1KP-01	8.73608054492836	8.73608054492836	Tumor	BRCA	TCGA-AO-A1KP-01	TCGA-AO-A1KP	77	FEMALE	WHITE	Stage IIA	Infiltrating Ductal Carcinoma		Alive	TUMOR FREE	Negative			2953	0	2953	0	2953	0	0	2953
TCGA-AO-A1KQ-01	9.87523176180021	9.87523176180021	Tumor	BRCA	TCGA-AO-A1KQ-01	TCGA-AO-A1KQ	84	MALE	WHITE	Stage IIIB	Infiltrating Ductal Carcinoma		Alive	TUMOR FREE	Negative			1882	0	1882	0	1882	0	0	1882
TCGA-AO-A1KR-01	10.776029942746	10.776029942746	Tumor	BRCA	TCGA-AO-A1KR-01	TCGA-AO-A1KR	51	FEMALE	WHITE	Stage IIA	Infiltrating Ductal Carcinoma		Alive	TUMOR FREE	Negative			2513	0	2513	0	2513	0	0	2513
TCGA-AO-A1KS-01	9.52878226946835	9.52878226946835	Tumor	BRCA	TCGA-AO-A1KS-01	TCGA-AO-A1KS	69	FEMALE	WHITE	Stage IIA	Infiltrating Lobular Carcinoma		Alive	TUMOR FREE	Negative			350	0	350	0	350	0	0	350
TCGA-AO-A1KT-01	9.16051939509351	9.16051939509351	Tumor	BRCA	TCGA-AO-A1KT-01	TCGA-AO-A1KT	78	FEMALE	WHITE	Stage IIA	Infiltrating Ductal Carcinoma		Alive	TUMOR FREE	Negative			541	0	541	0	541	0	0	541
TCGA-AQ-A04H-01	9.52171428055506	9.52171428055506	Tumor	BRCA	TCGA-AQ-A04H-01	TCGA-AQ-A04H	61	FEMALE	WHITE	Stage IIIA	Infiltrating Ductal Carcinoma		Alive	TUMOR FREE	Negative			754	0	754	0	754	0	0	754
TCGA-AQ-A04J-01	9.83611822642299	9.83611822642299	Tumor	BRCA	TCGA-AQ-A04J-01	TCGA-AQ-A04J	45	FEMALE	WHITE	Stage IIA	Infiltrating Ductal Carcinoma		Alive	TUMOR FREE	Negative			819	0	819	0	819	0	0	819
TCGA-AQ-A04L-01	6.84685682730878	6.84685682730878	Tumor	BRCA	TCGA-AQ-A04L-01	TCGA-AQ-A04L	48	FEMALE	WHITE	Stage IIA	Infiltrating Ductal Carcinoma		Alive	TUMOR FREE	Negative			3957	0	3957	0	3957	0	0	3957
TCGA-AQ-A0Y5-01	7.4717321082859	7.4717321082859	Tumor	BRCA	TCGA-AQ-A0Y5-01	TCGA-AQ-A0Y5	70	FEMALE	WHITE	Stage IIIA	Infiltrating Ductal Carcinoma		Dead	TUMOR FREE	Negative			172	1	172	0	172	0	0	172
TCGA-AQ-A1H2-01	6.7295255803176	6.7295255803176	Tumor	BRCA	TCGA-AQ-A1H2-01	TCGA-AQ-A1H2	84	FEMALE	WHITE	Stage IIIA	Infiltrating Ductal Carcinoma		Alive	TUMOR FREE	Negative			475	0	475	0	475	0	0	475
TCGA-AQ-A1H3-01	8.67115535296132	8.67115535296132	Tumor	BRCA	TCGA-AQ-A1H3-01	TCGA-AQ-A1H3	49	FEMALE	WHITE	Stage IIIC	Infiltrating Ductal Carcinoma		Alive	TUMOR FREE	Negative			989	0	989	0	989	0	0	989
TCGA-AQ-A54N-01	10.8634739090894	10.8634739090894	Tumor	BRCA	TCGA-AQ-A54N-01	TCGA-AQ-A54N	51	FEMALE	BLACK OR AFRICAN AMERICAN	Stage IIA	Infiltrating Ductal Carcinoma		Alive	TUMOR FREE	Negative			78	0	78	0	78	0	0	78
TCGA-AQ-A54O-01	7.32853132378517	7.32853132378517	Tumor	BRCA	TCGA-AQ-A54O-01	TCGA-AQ-A54O	51	MALE	BLACK OR AFRICAN AMERICAN	Stage IIA	Infiltrating Ductal Carcinoma		Alive	TUMOR FREE	Negative			1001	0	1001	0	1001	0	0	1001
TCGA-AQ-A7U7-01	8.60964786101651	8.60964786101651	Tumor	BRCA	TCGA-AQ-A7U7-01	TCGA-AQ-A7U7	55	FEMALE	WHITE	Stage IIIA	Infiltrating Lobular Carcinoma		Dead	TUMOR FREE	Negative			584	1	584	0	584	0	0	584
TCGA-AR-A0TP-01	9.3398388709355	9.3398388709355	Tumor	BRCA	TCGA-AR-A0TP-01	TCGA-AR-A0TP	43	FEMALE	WHITE	Stage IIA	Infiltrating Ductal Carcinoma		Alive	TUMOR FREE	Negative			4275	0	4275	0	4275	0	0	4275
TCGA-AR-A0TQ-01	10.0784043581243	10.0784043581243	Tumor	BRCA	TCGA-AR-A0TQ-01	TCGA-AR-A0TQ	27	FEMALE	WHITE	Stage IIIA	Infiltrating Ductal Carcinoma		Alive	TUMOR FREE	Negative			2991	0	2991	0	2991	0	0	2991
TCGA-AR-A0TR-01	7.11480426520991	7.11480426520991	Tumor	BRCA	TCGA-AR-A0TR-01	TCGA-AR-A0TR	68	FEMALE	WHITE	Stage IIB	Infiltrating Ductal Carcinoma		Dead		Negative			160	1	160	NA	160	0	0	160
TCGA-AR-A0TS-01	10.1894168905308	10.1894168905308	Tumor	BRCA	TCGA-AR-A0TS-01	TCGA-AR-A0TS	46	FEMALE	WHITE	Stage IIB	Infiltrating Ductal Carcinoma		Alive	TUMOR FREE	Negative			2558	0	2558	0	2558	0	0	2558
TCGA-AR-A0TT-01	9.09991583371466	9.09991583371466	Tumor	BRCA	TCGA-AR-A0TT-01	TCGA-AR-A0TT	53	FEMALE	BLACK OR AFRICAN AMERICAN	Stage IIIA	Infiltrating Ductal Carcinoma		Alive	TUMOR FREE	Negative			3316	0	3316	0	3316	0	0	3316
TCGA-AR-A0TU-01	11.0934637827107	11.0934637827107	Tumor	BRCA	TCGA-AR-A0TU-01	TCGA-AR-A0TU	35	FEMALE		Stage IIA	Infiltrating Ductal Carcinoma		Alive	TUMOR FREE	Negative			709	0	709	0	709	0	0	709
TCGA-AR-A0TV-01	9.0942730236512	9.0942730236512	Tumor	BRCA	TCGA-AR-A0TV-01	TCGA-AR-A0TV	66	FEMALE		Stage IIA	Infiltrating Ductal Carcinoma		Alive	TUMOR FREE	Negative			2288	0	2288	0	2288	0	0	2288
TCGA-AR-A0TW-01	7.72916526262416	7.72916526262416	Tumor	BRCA	TCGA-AR-A0TW-01	TCGA-AR-A0TW	50	FEMALE	WHITE	Stage IIIA	Infiltrating Ductal Carcinoma		Alive	TUMOR FREE	Negative			3009	0	3009	0	739	1	1	739
TCGA-AR-A0TX-01	9.6535598707796	9.6535598707796	Tumor	BRCA	TCGA-AR-A0TX-01	TCGA-AR-A0TX	64	FEMALE		Stage IIA	Infiltrating Ductal Carcinoma		Alive	TUMOR FREE	Negative			1972	0	1972	0	1972	0	0	1972
TCGA-AR-A0TY-01	10.6570236272836	10.6570236272836	Tumor	BRCA	TCGA-AR-A0TY-01	TCGA-AR-A0TY	54	FEMALE	WHITE	Stage IIA	Infiltrating Ductal Carcinoma		Dead	WITH TUMOR	Negative			1699	1	1699	1	544	1	1	544
TCGA-AR-A0TZ-01	8.84686936054922	8.84686936054922	Tumor	BRCA	TCGA-AR-A0TZ-01	TCGA-AR-A0TZ	43	FEMALE	WHITE	[Discrepancy]	Infiltrating Ductal Carcinoma		Dead		Negative			3262	1	3262	NA	1313	1	1	1313
TCGA-AR-A0U0-01	10.5122367647054	10.5122367647054	Tumor	BRCA	TCGA-AR-A0U0-01	TCGA-AR-A0U0	73	FEMALE	WHITE	Stage IIB	Infiltrating Ductal Carcinoma		Alive	TUMOR FREE	Negative			1988	0	1988	0	1988	0	0	1988
TCGA-AR-A0U1-01	8.80243558486191	8.80243558486191	Tumor	BRCA	TCGA-AR-A0U1-01	TCGA-AR-A0U1	36	FEMALE	WHITE	Stage IIB	Infiltrating Ductal Carcinoma		Alive	TUMOR FREE	Negative			4052	0	4052	0	4052	0	0	4052
TCGA-AR-A0U2-01	10.5430028113502	10.5430028113502	Tumor	BRCA	TCGA-AR-A0U2-01	TCGA-AR-A0U2	47	FEMALE	WHITE	Stage IIIA	Infiltrating Ductal Carcinoma		Dead	WITH TUMOR	Negative			2551	1	2551	1	1609	1	1	1609
TCGA-AR-A0U3-01	9.66362925881475	9.66362925881475	Tumor	BRCA	TCGA-AR-A0U3-01	TCGA-AR-A0U3	59	FEMALE	WHITE	Stage IIB	Infiltrating Ductal Carcinoma		Alive	TUMOR FREE	Negative			4080	0	4080	0	4080	0	0	4080
TCGA-AR-A0U4-01	9.37504377680737	9.37504377680737	Tumor	BRCA	TCGA-AR-A0U4-01	TCGA-AR-A0U4	54	FEMALE	WHITE	Stage IIA	Infiltrating Ductal Carcinoma		Alive	TUMOR FREE	Negative			3261	0	3261	0	3261	0	0	3261
TCGA-AR-A1AH-01	9.91820135344443	9.91820135344443	Tumor	BRCA	TCGA-AR-A1AH-01	TCGA-AR-A1AH	51	FEMALE	WHITE	Stage IIB	Infiltrating Ductal Carcinoma		Alive	TUMOR FREE	Negative			3807	0	3807	0	3807	0	1	1136
TCGA-AR-A1AI-01	11.1388541371472	11.1388541371472	Tumor	BRCA	TCGA-AR-A1AI-01	TCGA-AR-A1AI	47	FEMALE	WHITE	Stage IIA	Medullary Carcinoma		Alive	TUMOR FREE	Negative			3296	0	3296	0	588	1	1	588
TCGA-AR-A1AJ-01	10.0639477837838	10.0639477837838	Tumor	BRCA	TCGA-AR-A1AJ-01	TCGA-AR-A1AJ	83	FEMALE	WHITE	Stage I	Infiltrating Ductal Carcinoma		Alive	TUMOR FREE	Negative			3072	0	3072	0	3072	0	0	3072
TCGA-AR-A1AK-01	8.91472296729053	8.91472296729053	Tumor	BRCA	TCGA-AR-A1AK-01	TCGA-AR-A1AK	70	FEMALE	WHITE	Stage I	Infiltrating Lobular Carcinoma		Alive	TUMOR FREE	Negative			3159	0	3159	0	3159	0	0	3159
TCGA-AR-A1AL-01	7.89779101365599	7.89779101365599	Tumor	BRCA	TCGA-AR-A1AL-01	TCGA-AR-A1AL	60	FEMALE	WHITE	Stage IIIA	Infiltrating Lobular Carcinoma		Alive	TUMOR FREE	Negative			2971	0	2971	0	2971	0	0	2971
TCGA-AR-A1AM-01	6.33130930947445	6.33130930947445	Tumor	BRCA	TCGA-AR-A1AM-01	TCGA-AR-A1AM	52	FEMALE	WHITE	Stage IIIA	Infiltrating Lobular Carcinoma		Alive	TUMOR FREE	Negative			2991	0	2991	0	2991	0	0	2991
TCGA-AR-A1AN-01	7.70568767521376	7.70568767521376	Tumor	BRCA	TCGA-AR-A1AN-01	TCGA-AR-A1AN	46	FEMALE	WHITE	Stage IIA	Infiltrating Ductal Carcinoma		Alive	TUMOR FREE	Negative			2920	0	2920	0	2920	0	0	2920
TCGA-AR-A1AO-01	8.39702853736626	8.39702853736626	Tumor	BRCA	TCGA-AR-A1AO-01	TCGA-AR-A1AO	47	FEMALE	WHITE	Stage IIA	Infiltrating Ductal Carcinoma		Alive	TUMOR FREE	Negative			2618	0	2618	0	2618	0	0	2618
TCGA-AR-A1AP-01	8.98220358269786	8.98220358269786	Tumor	BRCA	TCGA-AR-A1AP-01	TCGA-AR-A1AP	80	FEMALE	WHITE	Stage I	Infiltrating Ductal Carcinoma		Alive	TUMOR FREE	Negative			2856	0	2856	0	2856	0	0	2856
TCGA-AR-A1AQ-01	10.0650794889999	10.0650794889999	Tumor	BRCA	TCGA-AR-A1AQ-01	TCGA-AR-A1AQ	49	FEMALE	WHITE	Stage IIA	Infiltrating Ductal Carcinoma		Alive	TUMOR FREE	Negative			3021	0	3021	0	3021	0	0	3021
TCGA-AR-A1AR-01	10.4144949777626	10.4144949777626	Tumor	BRCA	TCGA-AR-A1AR-01	TCGA-AR-A1AR	50	FEMALE	WHITE	Stage IIIA	Infiltrating Ductal Carcinoma		Dead	WITH TUMOR	Negative			524	1	524	1	268	1	1	268
TCGA-AR-A1AS-01	8.81777672754412	8.81777672754412	Tumor	BRCA	TCGA-AR-A1AS-01	TCGA-AR-A1AS	54	FEMALE	ASIAN	Stage IIB	Infiltrating Ductal Carcinoma		Alive	TUMOR FREE	Negative			1150	0	1150	0	1150	0	0	1150
TCGA-AR-A1AT-01	9.50534513281637	9.50534513281637	Tumor	BRCA	TCGA-AR-A1AT-01	TCGA-AR-A1AT	62	FEMALE	WHITE	Stage IIA	Infiltrating Lobular Carcinoma		Dead		Negative			1272	1	1272	NA	1272	0	0	1272
TCGA-AR-A1AU-01	9.15808956790996	9.15808956790996	Tumor	BRCA	TCGA-AR-A1AU-01	TCGA-AR-A1AU	39	FEMALE	WHITE	Stage IIIA	Infiltrating Ductal Carcinoma		Alive	TUMOR FREE	Negative			2868	0	2868	0	2868	0	0	2868
TCGA-AR-A1AV-01	8.03251414783497	8.03251414783497	Tumor	BRCA	TCGA-AR-A1AV-01	TCGA-AR-A1AV	68	MALE	WHITE	Stage IIB	Infiltrating Ductal Carcinoma		Alive	TUMOR FREE	Negative			1864	0	1864	0	1864	0	0	1864
TCGA-AR-A1AW-01	8.68878531862544	8.68878531862544	Tumor	BRCA	TCGA-AR-A1AW-01	TCGA-AR-A1AW	65	FEMALE	WHITE	Stage IIA	Infiltrating Ductal Carcinoma		Alive	TUMOR FREE	Negative			2632	0	2632	0	2632	0	0	2632
TCGA-AR-A1AX-01	9.36379528621678	9.36379528621678	Tumor	BRCA	TCGA-AR-A1AX-01	TCGA-AR-A1AX	64	FEMALE	WHITE	Stage I	Infiltrating Ductal Carcinoma		Alive	TUMOR FREE	Negative			2629	0	2629	0	2629	0	0	2629
TCGA-AR-A1AY-01	10.5676424119637	10.5676424119637	Tumor	BRCA	TCGA-AR-A1AY-01	TCGA-AR-A1AY	65	FEMALE	WHITE	Stage I	Infiltrating Ductal Carcinoma		Alive	TUMOR FREE	Negative			1026	0	1026	0	1026	0	0	1026
TCGA-AR-A24H-01	10.4790425632843	10.4790425632843	Tumor	BRCA	TCGA-AR-A24H-01	TCGA-AR-A24H	65	FEMALE	WHITE	Stage IIA	Infiltrating Lobular Carcinoma		Alive	TUMOR FREE	Negative			4894	0	4894	0	4894	0	0	4894
TCGA-AR-A24K-01	8.60256154731525	8.60256154731525	Tumor	BRCA	TCGA-AR-A24K-01	TCGA-AR-A24K	46	FEMALE	WHITE	Stage IIA	Infiltrating Ductal Carcinoma		Alive	TUMOR FREE	Negative			1548	0	1548	0	1548	0	0	1548
TCGA-AR-A24L-01	7.92695417617165	7.92695417617165	Tumor	BRCA	TCGA-AR-A24L-01	TCGA-AR-A24L	26	FEMALE	WHITE	Stage IIB	Infiltrating Ductal Carcinoma		Dead	WITH TUMOR	Negative			2866	1	2866	1	1414	1	1	1414
TCGA-AR-A24M-01	7.99400262129706	7.99400262129706	Tumor	BRCA	TCGA-AR-A24M-01	TCGA-AR-A24M	38	FEMALE	WHITE	Stage IIIA	Mixed Histology (please specify)		Alive	TUMOR FREE	Negative			3660	0	3660	0	3660	0	0	3660
TCGA-AR-A24N-01	9.54943237251247	9.54943237251247	Tumor	BRCA	TCGA-AR-A24N-01	TCGA-AR-A24N	54	FEMALE	WHITE	Stage I	Infiltrating Ductal Carcinoma		Alive	TUMOR FREE	Negative			3035	0	3035	0	3035	0	0	3035
TCGA-AR-A24O-01	9.05129596230775	9.05129596230775	Tumor	BRCA	TCGA-AR-A24O-01	TCGA-AR-A24O	43	FEMALE	WHITE	Stage IIIA	Mixed Histology (please specify)		Alive	WITH TUMOR	Negative			3607	0	3607	0	2561	1	1	2561
TCGA-AR-A24P-01	8.85585580839832	8.85585580839832	Tumor	BRCA	TCGA-AR-A24P-01	TCGA-AR-A24P	47	FEMALE	WHITE	Stage I	Infiltrating Ductal Carcinoma		Alive		Negative			84	0	84	0	84	0	0	84
TCGA-AR-A24Q-01	10.1271173497269	10.1271173497269	Tumor	BRCA	TCGA-AR-A24Q-01	TCGA-AR-A24Q	49	FEMALE	WHITE	Stage IIB	Infiltrating Ductal Carcinoma		Alive	TUMOR FREE	Negative			3172	0	3172	0	3172	0	0	3172
TCGA-AR-A24R-01	9.01818904901106	9.01818904901106	Tumor	BRCA	TCGA-AR-A24R-01	TCGA-AR-A24R	45	FEMALE	WHITE	Stage IIIA	Infiltrating Ductal Carcinoma		Alive	TUMOR FREE	Negative			3430	0	3430	0	3430	0	0	3430
TCGA-AR-A24S-01	9.03644289049596	9.03644289049596	Tumor	BRCA	TCGA-AR-A24S-01	TCGA-AR-A24S	61	FEMALE	WHITE	Stage I	Infiltrating Ductal Carcinoma		Alive		Negative			2976	0	2976	0	2976	0	0	2976
TCGA-AR-A24T-01	6.26702259875191	6.26702259875191	Tumor	BRCA	TCGA-AR-A24T-01	TCGA-AR-A24T	46	FEMALE	WHITE	Stage IIIC	Infiltrating Lobular Carcinoma		Alive	TUMOR FREE	Negative			3202	0	3202	0	3202	0	0	3202
TCGA-AR-A24U-01	8.7984167168031	8.7984167168031	Tumor	BRCA	TCGA-AR-A24U-01	TCGA-AR-A24U	47	FEMALE	WHITE	Stage IIA	Infiltrating Ductal Carcinoma		Alive	TUMOR FREE	Negative			3128	0	3128	0	3128	0	0	3128
TCGA-AR-A24V-01	8.604757063689	8.604757063689	Tumor	BRCA	TCGA-AR-A24V-01	TCGA-AR-A24V	52	FEMALE	WHITE	Stage IIB	Infiltrating Ductal Carcinoma		Alive	TUMOR FREE	Negative			3203	0	3203	0	3203	0	0	3203
TCGA-AR-A24W-01	6.52475325562173	6.52475325562173	Tumor	BRCA	TCGA-AR-A24W-01	TCGA-AR-A24W	55	FEMALE	WHITE	Stage IIB	Infiltrating Ductal Carcinoma		Alive	TUMOR FREE	Negative			1550	0	1550	0	1550	0	0	1550
TCGA-AR-A24X-01	8.11395568994646	8.11395568994646	Tumor	BRCA	TCGA-AR-A24X-01	TCGA-AR-A24X	52	FEMALE	WHITE	Stage IIA	Mixed Histology (please specify)		Alive	TUMOR FREE	Negative			3004	0	3004	0	3004	0	0	3004
TCGA-AR-A24Z-01	8.88783595285719	8.88783595285719	Tumor	BRCA	TCGA-AR-A24Z-01	TCGA-AR-A24Z	57	FEMALE	WHITE	Stage IIA	Infiltrating Ductal Carcinoma		Alive	TUMOR FREE	Negative			3001	0	3001	0	3001	0	0	3001
TCGA-AR-A250-01	9.59085647752554	9.59085647752554	Tumor	BRCA	TCGA-AR-A250-01	TCGA-AR-A250	58	FEMALE	WHITE	Stage IIA	Infiltrating Ductal Carcinoma		Alive	TUMOR FREE	Negative			2707	0	2707	0	2707	0	0	2707
TCGA-AR-A251-01	10.4854771435027	10.4854771435027	Tumor	BRCA	TCGA-AR-A251-01	TCGA-AR-A251	51	FEMALE	WHITE	Stage IIIA	Infiltrating Ductal Carcinoma		Alive	TUMOR FREE	Negative			3030	0	3030	0	3030	0	0	3030
TCGA-AR-A252-01	8.24704929033028	8.24704929033028	Tumor	BRCA	TCGA-AR-A252-01	TCGA-AR-A252	50	FEMALE	WHITE	Stage I	Infiltrating Ductal Carcinoma		Alive	TUMOR FREE	Negative			2838	0	2838	0	2838	0	0	2838
TCGA-AR-A254-01	10.2549695385357	10.2549695385357	Tumor	BRCA	TCGA-AR-A254-01	TCGA-AR-A254	50	FEMALE	WHITE	Stage IIIA	Infiltrating Ductal Carcinoma		Alive	TUMOR FREE	Negative			2605	0	2605	0	2605	0	0	2605
TCGA-AR-A255-01	10.0926778697838	10.0926778697838	Tumor	BRCA	TCGA-AR-A255-01	TCGA-AR-A255	62	FEMALE	WHITE	Stage I	Infiltrating Ductal Carcinoma		Alive	TUMOR FREE	Negative			2161	0	2161	0	2161	0	0	2161
TCGA-AR-A256-01	10.9211045284952	10.9211045284952	Tumor	BRCA	TCGA-AR-A256-01	TCGA-AR-A256	45	FEMALE	WHITE	Stage IIA	Infiltrating Ductal Carcinoma		Dead		Negative			2854	1	2854	NA	1640	1	1	1640
TCGA-AR-A2LE-01	7.4809517254379	7.4809517254379	Tumor	BRCA	TCGA-AR-A2LE-01	TCGA-AR-A2LE	69	FEMALE	WHITE	Stage I	Infiltrating Lobular Carcinoma		Alive	TUMOR FREE	Negative			5062	0	5062	0	5062	0	1	4203
TCGA-AR-A2LH-01	9.23096910714456	9.23096910714456	Tumor	BRCA	TCGA-AR-A2LH-01	TCGA-AR-A2LH	55	FEMALE	WHITE	Stage III	Infiltrating Lobular Carcinoma		Dead		Negative			616	1	616	NA	434	1	1	434
TCGA-AR-A2LJ-01	7.77542592004191	7.77542592004191	Tumor	BRCA	TCGA-AR-A2LJ-01	TCGA-AR-A2LJ	40	FEMALE	WHITE	Stage IIIA	Infiltrating Lobular Carcinoma		Alive	TUMOR FREE	Negative			2632	0	2632	0	2632	0	0	2632
TCGA-AR-A2LK-01	10.4345969550064	10.4345969550064	Tumor	BRCA	TCGA-AR-A2LK-01	TCGA-AR-A2LK	62	FEMALE	WHITE	Stage III	Infiltrating Lobular Carcinoma		Dead		Negative			1649	1	1649	NA	1304	1	1	1304
TCGA-AR-A2LL-01	9.01168291851837	9.01168291851837	Tumor	BRCA	TCGA-AR-A2LL-01	TCGA-AR-A2LL	70	FEMALE	WHITE	Stage IIB	Infiltrating Lobular Carcinoma		Alive	TUMOR FREE	Negative			2012	0	2012	0	2012	0	0	2012
TCGA-AR-A2LM-01	6.6687148283798	6.6687148283798	Tumor	BRCA	TCGA-AR-A2LM-01	TCGA-AR-A2LM	49	FEMALE	WHITE	Stage II	Infiltrating Lobular Carcinoma		Alive	TUMOR FREE	Negative			1935	0	1935	0	1935	0	0	1935
TCGA-AR-A2LN-01	5.78021297110779	5.78021297110779	Tumor	BRCA	TCGA-AR-A2LN-01	TCGA-AR-A2LN	65	FEMALE	WHITE	Stage IIA	Infiltrating Lobular Carcinoma		Alive	TUMOR FREE	Negative			1161	0	1161	0	1161	0	0	1161
TCGA-AR-A2LO-01	8.25536382169082	8.25536382169082	Tumor	BRCA	TCGA-AR-A2LO-01	TCGA-AR-A2LO	46	FEMALE	WHITE	Stage IIB	Infiltrating Lobular Carcinoma		Alive	TUMOR FREE	Negative			1198	0	1198	0	1198	0	0	1198
TCGA-AR-A2LQ-01	7.16738803709931	7.16738803709931	Tumor	BRCA	TCGA-AR-A2LQ-01	TCGA-AR-A2LQ	59	FEMALE	WHITE	Stage IIB	Infiltrating Lobular Carcinoma		Alive	TUMOR FREE	Negative			1233	0	1233	0	1233	0	0	1233
TCGA-AR-A2LR-01	10.9723264777255	10.9723264777255	Tumor	BRCA	TCGA-AR-A2LR-01	TCGA-AR-A2LR	49	FEMALE	WHITE	Stage I	Metaplastic Carcinoma		Alive	TUMOR FREE	Negative			1742	0	1742	0	1742	0	0	1742
TCGA-AR-A5QM-01	8.98759373325804	8.98759373325804	Tumor	BRCA	TCGA-AR-A5QM-01	TCGA-AR-A5QM	62	FEMALE	WHITE	Stage IIA	Infiltrating Lobular Carcinoma		Alive	TUMOR FREE				2231	0	2231	0	NA	NA	1	968
TCGA-AR-A5QN-01	6.9889345808048	6.9889345808048	Tumor	BRCA	TCGA-AR-A5QN-01	TCGA-AR-A5QN	68	FEMALE	WHITE	Stage IIIC	Infiltrating Lobular Carcinoma		Alive	TUMOR FREE				1013	0	1013	0	NA	NA	0	1013
TCGA-AR-A5QP-01	7.96808499047209	7.96808499047209	Tumor	BRCA	TCGA-AR-A5QP-01	TCGA-AR-A5QP	54	FEMALE	WHITE	Stage IIB	Infiltrating Lobular Carcinoma		Alive	TUMOR FREE				1185	0	1185	0	NA	NA	0	1185
TCGA-AR-A5QQ-01	10.3618889590526	10.3618889590526	Tumor	BRCA	TCGA-AR-A5QQ-01	TCGA-AR-A5QQ	68	FEMALE	WHITE	Stage IIIA	Other, specify		Dead	WITH TUMOR				322	1	322	1	NA	NA	1	301
TCGA-B6-A0I1-01	10.1049001025248	10.1049001025248	Tumor	BRCA	TCGA-B6-A0I1-01	TCGA-B6-A0I1	73	FEMALE	BLACK OR AFRICAN AMERICAN	Stage IIA	Infiltrating Ductal Carcinoma		Dead	TUMOR FREE	Negative			2361	1	2361	0	1120	1	1	1120
TCGA-B6-A0I2-01	10.0569898793678	10.0569898793678	Tumor	BRCA	TCGA-B6-A0I2-01	TCGA-B6-A0I2	45	FEMALE	WHITE	Stage IA	Infiltrating Ductal Carcinoma		Alive	TUMOR FREE				4361	0	4361	0	NA	NA	0	4361
TCGA-B6-A0I5-01	8.61412086878925	8.61412086878925	Tumor	BRCA	TCGA-B6-A0I5-01	TCGA-B6-A0I5	49	FEMALE	WHITE	Stage IIB	Infiltrating Ductal Carcinoma		Alive	TUMOR FREE	Negative			8556	0	8556	0	8556	0	0	8556
TCGA-B6-A0I6-01	9.88836426340148	9.88836426340148	Tumor	BRCA	TCGA-B6-A0I6-01	TCGA-B6-A0I6	49	FEMALE	BLACK OR AFRICAN AMERICAN	Stage IIA	Infiltrating Ductal Carcinoma		Dead	WITH TUMOR	Negative			991	1	991	1	859	1	1	859
TCGA-B6-A0I8-01	7.86851392389546	7.86851392389546	Tumor	BRCA	TCGA-B6-A0I8-01	TCGA-B6-A0I8	46	FEMALE	WHITE	Stage X	Infiltrating Ductal Carcinoma		Dead	WITH TUMOR				749	1	749	1	NA	NA	1	746
TCGA-B6-A0I9-01	9.90096791381834	9.90096791381834	Tumor	BRCA	TCGA-B6-A0I9-01	TCGA-B6-A0I9	62	FEMALE	WHITE	Stage IV	Infiltrating Ductal Carcinoma		Dead	WITH TUMOR				362	1	362	1	NA	NA	1	362
TCGA-B6-A0IA-01	9.06984982654005	9.06984982654005	Tumor	BRCA	TCGA-B6-A0IA-01	TCGA-B6-A0IA	51	FEMALE	WHITE	Stage IIA	Other, specify		Alive	TUMOR FREE	Negative			8391	0	8391	0	8391	0	0	8391
TCGA-B6-A0IB-01	9.23478630209181	9.23478630209181	Tumor	BRCA	TCGA-B6-A0IB-01	TCGA-B6-A0IB	64	FEMALE	WHITE	Stage IV	Infiltrating Ductal Carcinoma		Dead	WITH TUMOR	Negative			3941	1	3941	1	NA	NA	1	2717
TCGA-B6-A0IC-01	8.84185678814645	8.84185678814645	Tumor	BRCA	TCGA-B6-A0IC-01	TCGA-B6-A0IC	90	FEMALE	WHITE	Stage X	Other, specify		Dead	TUMOR FREE	Negative			1542	1	1542	0	1542	0	0	1542
TCGA-B6-A0IE-01	8.51466671955339	8.51466671955339	Tumor	BRCA	TCGA-B6-A0IE-01	TCGA-B6-A0IE	38	FEMALE	BLACK OR AFRICAN AMERICAN	Stage IIIA	Mixed Histology (please specify)		Dead	WITH TUMOR	Negative			1993	1	1993	1	834	1	1	834
TCGA-B6-A0IG-01	9.63499250983373	9.63499250983373	Tumor	BRCA	TCGA-B6-A0IG-01	TCGA-B6-A0IG	50	FEMALE	WHITE	Stage IIB	Infiltrating Ductal Carcinoma		Dead	WITH TUMOR	Negative			4456	1	4456	1	NA	NA	1	4456
TCGA-B6-A0IH-01	5.03550514640929	5.03550514640929	Tumor	BRCA	TCGA-B6-A0IH-01	TCGA-B6-A0IH	81	FEMALE	WHITE	Stage IIIA	Infiltrating Lobular Carcinoma		Dead		Negative			3418	1	3418	NA	3418	0	0	3418
TCGA-B6-A0IJ-01	10.8769926505359	10.8769926505359	Tumor	BRCA	TCGA-B6-A0IJ-01	TCGA-B6-A0IJ	42	FEMALE	BLACK OR AFRICAN AMERICAN	Stage IIB	Infiltrating Ductal Carcinoma		Alive	TUMOR FREE	Negative			7106	0	7106	0	7106	0	0	7106
TCGA-B6-A0IK-01	9.97470137939814	9.97470137939814	Tumor	BRCA	TCGA-B6-A0IK-01	TCGA-B6-A0IK	63	FEMALE	WHITE	Stage IIIB	Infiltrating Ductal Carcinoma		Dead	WITH TUMOR	Negative			571	1	571	1	489	1	1	489
TCGA-B6-A0IM-01	9.05107023971962	9.05107023971962	Tumor	BRCA	TCGA-B6-A0IM-01	TCGA-B6-A0IM	75	FEMALE	BLACK OR AFRICAN AMERICAN	Stage IIB	Other, specify		Dead	TUMOR FREE	Negative			3873	1	3873	0	3873	0	0	3873
TCGA-B6-A0IN-01	9.28624354560632	9.28624354560632	Tumor	BRCA	TCGA-B6-A0IN-01	TCGA-B6-A0IN	45	FEMALE	WHITE	Stage X	Other, specify		Dead	WITH TUMOR	Negative			2573	1	2573	1	1412	1	1	1412
TCGA-B6-A0IO-01	9.03632749181777	9.03632749181777	Tumor	BRCA	TCGA-B6-A0IO-01	TCGA-B6-A0IO	66	FEMALE	WHITE	Stage IIA	Infiltrating Ductal Carcinoma		Alive	TUMOR FREE	Negative			5042	0	5042	0	5042	0	0	5042
TCGA-B6-A0IP-01	8.53317786167662	8.53317786167662	Tumor	BRCA	TCGA-B6-A0IP-01	TCGA-B6-A0IP	74	FEMALE	WHITE	Stage IA	Infiltrating Lobular Carcinoma		Dead	TUMOR FREE	Negative			3926	1	3926	0	3926	0	0	3926
TCGA-B6-A0IQ-01	11.7577900079942	11.7577900079942	Tumor	BRCA	TCGA-B6-A0IQ-01	TCGA-B6-A0IQ	40	FEMALE	WHITE	Stage IIIA	Infiltrating Ductal Carcinoma		Alive	TUMOR FREE	Negative			4285	0	4285	0	4285	0	0	4285
TCGA-B6-A0RE-01	9.96737037701611	9.96737037701611	Tumor	BRCA	TCGA-B6-A0RE-01	TCGA-B6-A0RE	61	FEMALE	BLACK OR AFRICAN AMERICAN	Stage X	Infiltrating Ductal Carcinoma		Alive	TUMOR FREE	Negative			7777	0	7777	0	7777	0	0	7777
TCGA-B6-A0RG-01	9.50001724675889	9.50001724675889	Tumor	BRCA	TCGA-B6-A0RG-01	TCGA-B6-A0RG	26	FEMALE	WHITE	Stage IIB	Infiltrating Ductal Carcinoma		Alive	TUMOR FREE	Negative			2082	0	2082	0	2082	0	0	2082
TCGA-B6-A0RH-01	10.5427610477882	10.5427610477882	Tumor	BRCA	TCGA-B6-A0RH-01	TCGA-B6-A0RH	51	FEMALE	BLACK OR AFRICAN AMERICAN	Stage IIA	Infiltrating Ductal Carcinoma		Dead	TUMOR FREE	Negative			6456	1	6456	0	2165	1	1	2165
TCGA-B6-A0RI-01	10.1564370684487	10.1564370684487	Tumor	BRCA	TCGA-B6-A0RI-01	TCGA-B6-A0RI	44	FEMALE	WHITE	Stage IIIB	Infiltrating Ductal Carcinoma		Alive	WITH TUMOR	Negative			7126	0	7126	0	1100	1	1	1100
TCGA-B6-A0RL-01	10.0843034890457	10.0843034890457	Tumor	BRCA	TCGA-B6-A0RL-01	TCGA-B6-A0RL	60	FEMALE	BLACK OR AFRICAN AMERICAN	Stage IIA	Infiltrating Ductal Carcinoma		Dead	TUMOR FREE	Negative			2469	1	2469	0	2469	0	0	2469
TCGA-B6-A0RM-01	8.74161192278124	8.74161192278124	Tumor	BRCA	TCGA-B6-A0RM-01	TCGA-B6-A0RM	57	FEMALE	BLACK OR AFRICAN AMERICAN	Stage X	Infiltrating Ductal Carcinoma		Dead	TUMOR FREE				2373	1	2373	0	NA	NA	0	2373
TCGA-B6-A0RN-01	6.52817277245348	6.52817277245348	Tumor	BRCA	TCGA-B6-A0RN-01	TCGA-B6-A0RN	60	FEMALE	WHITE	Stage IA	Infiltrating Ductal Carcinoma		Alive	TUMOR FREE	Negative			8008	0	8008	0	8008	0	0	8008
TCGA-B6-A0RO-01	7.42178713633381	7.42178713633381	Tumor	BRCA	TCGA-B6-A0RO-01	TCGA-B6-A0RO	71	FEMALE	WHITE	Stage IIIB	Infiltrating Ductal Carcinoma		Alive	TUMOR FREE	Negative			4929	0	4929	0	4929	0	0	4929
TCGA-B6-A0RP-01	6.86619090215535	6.86619090215535	Tumor	BRCA	TCGA-B6-A0RP-01	TCGA-B6-A0RP	73	FEMALE	WHITE	[Discrepancy]	Mixed Histology (please specify)		Dead	WITH TUMOR	Negative			3126	1	3126	1	2787	1	1	2787
TCGA-B6-A0RQ-01	5.07963837867137	5.07963837867137	Tumor	BRCA	TCGA-B6-A0RQ-01	TCGA-B6-A0RQ	68	FEMALE	WHITE	Stage IIB	Infiltrating Lobular Carcinoma		Dead	TUMOR FREE	Negative			4267	1	4267	0	4267	0	0	4267
TCGA-B6-A0RS-01	9.20383493744267	9.20383493744267	Tumor	BRCA	TCGA-B6-A0RS-01	TCGA-B6-A0RS	38	FEMALE	WHITE	Stage IIA	Infiltrating Ductal Carcinoma		Dead	WITH TUMOR	Negative			3063	1	3063	1	2041	1	1	2041
TCGA-B6-A0RT-01	9.19388260197345	9.19388260197345	Tumor	BRCA	TCGA-B6-A0RT-01	TCGA-B6-A0RT	39	FEMALE	WHITE	Stage IIIA	Infiltrating Ductal Carcinoma		Alive	TUMOR FREE	Close			2721	0	2721	0	NA	NA	0	2721
TCGA-B6-A0RU-01	10.8043327261876	10.8043327261876	Tumor	BRCA	TCGA-B6-A0RU-01	TCGA-B6-A0RU	40	FEMALE	WHITE	Stage IA	Other, specify		Alive	TUMOR FREE	Negative			8605	0	8605	0	3076	1	1	3076
TCGA-B6-A0RV-01	8.55304172959706	8.55304172959706	Tumor	BRCA	TCGA-B6-A0RV-01	TCGA-B6-A0RV	42	FEMALE	WHITE	Stage IIIA	Mixed Histology (please specify)		Alive	TUMOR FREE	Negative			5156	0	5156	0	5156	0	0	5156
TCGA-B6-A0WS-01	8.41875075579519	8.41875075579519	Tumor	BRCA	TCGA-B6-A0WS-01	TCGA-B6-A0WS	58	FEMALE	BLACK OR AFRICAN AMERICAN	Stage X	Infiltrating Ductal Carcinoma		Dead	TUMOR FREE	Positive			2965	1	2965	0	NA	NA	0	2965
TCGA-B6-A0WT-01	8.48778377163806	8.48778377163806	Tumor	BRCA	TCGA-B6-A0WT-01	TCGA-B6-A0WT	61	FEMALE	WHITE	Stage IIB	Infiltrating Ductal Carcinoma		Alive	TUMOR FREE	Negative			5739	0	5739	0	3862	1	1	3862
TCGA-B6-A0WV-01	10.013797212029	10.013797212029	Tumor	BRCA	TCGA-B6-A0WV-01	TCGA-B6-A0WV	67	FEMALE	WHITE	Stage IIB	Infiltrating Ductal Carcinoma		Dead	TUMOR FREE	Negative			2417	1	2417	0	2417	0	0	2417
TCGA-B6-A0WW-01	9.49621665441692	9.49621665441692	Tumor	BRCA	TCGA-B6-A0WW-01	TCGA-B6-A0WW	58	FEMALE	BLACK OR AFRICAN AMERICAN	Stage X	Infiltrating Ductal Carcinoma		Dead	WITH TUMOR	Negative			558	1	558	1	447	1	1	447
TCGA-B6-A0WX-01	8.62716541213961	8.62716541213961	Tumor	BRCA	TCGA-B6-A0WX-01	TCGA-B6-A0WX	40	FEMALE	BLACK OR AFRICAN AMERICAN	Stage IIIA	Other, specify		Dead	WITH TUMOR	Negative			639	1	639	1	563	1	1	563
TCGA-B6-A0WY-01	8.98334137623571	8.98334137623571	Tumor	BRCA	TCGA-B6-A0WY-01	TCGA-B6-A0WY	40	FEMALE	WHITE	Stage IIIA	Infiltrating Ductal Carcinoma		Dead	WITH TUMOR	Negative			3461	1	3461	1	2011	1	1	2011
TCGA-B6-A0WZ-01	8.98692284187367	8.98692284187367	Tumor	BRCA	TCGA-B6-A0WZ-01	TCGA-B6-A0WZ	50	FEMALE	BLACK OR AFRICAN AMERICAN	Stage II	Infiltrating Ductal Carcinoma		Alive	TUMOR FREE	Negative			6292	0	6292	0	6292	0	1	5117
TCGA-B6-A0X0-01	7.99221893300157	7.99221893300157	Tumor	BRCA	TCGA-B6-A0X0-01	TCGA-B6-A0X0	54	FEMALE	WHITE	Stage I	Other, specify		Dead		Negative			3945	1	3945	NA	3945	0	0	3945
TCGA-B6-A0X1-01	10.23542790316	10.23542790316	Tumor	BRCA	TCGA-B6-A0X1-01	TCGA-B6-A0X1	48	FEMALE	WHITE	[Discrepancy]	Infiltrating Ductal Carcinoma		Dead	TUMOR FREE	Negative			7455	1	7455	0	490	1	1	490
TCGA-B6-A0X4-01	6.40642272218432	6.40642272218432	Tumor	BRCA	TCGA-B6-A0X4-01	TCGA-B6-A0X4	62	FEMALE	WHITE	Stage IIB	Infiltrating Ductal Carcinoma		Dead	WITH TUMOR	Negative			860	1	860	1	716	1	1	716
TCGA-B6-A0X5-01	10.1140936824826	10.1140936824826	Tumor	BRCA	TCGA-B6-A0X5-01	TCGA-B6-A0X5	61	FEMALE	BLACK OR AFRICAN AMERICAN	Stage IIB	Infiltrating Ductal Carcinoma		Dead	WITH TUMOR	Negative			2097	1	2097	1	1343	1	1	1343
TCGA-B6-A0X7-01	7.66185646426304	7.66185646426304	Tumor	BRCA	TCGA-B6-A0X7-01	TCGA-B6-A0X7	62	FEMALE	WHITE	Stage X	Mixed Histology (please specify)		Dead	TUMOR FREE				1781	1	1781	0	NA	NA	1	1104
TCGA-B6-A1KC-01	8.18234965648024	8.18234965648024	Tumor	BRCA	TCGA-B6-A1KC-01	TCGA-B6-A1KC	67	FEMALE	WHITE	Stage IIB	Infiltrating Ductal Carcinoma		Alive	TUMOR FREE	Negative			1326	0	1326	0	1326	0	0	1326
TCGA-B6-A1KF-01	10.741787175234	10.741787175234	Tumor	BRCA	TCGA-B6-A1KF-01	TCGA-B6-A1KF	68	FEMALE	WHITE	Stage IIB	Infiltrating Ductal Carcinoma		Alive	TUMOR FREE	Negative			3088	0	3088	0	3088	0	0	3088
TCGA-B6-A1KI-01	6.76793282390441	6.76793282390441	Tumor	BRCA	TCGA-B6-A1KI-01	TCGA-B6-A1KI	63	FEMALE	WHITE	Stage I	Infiltrating Ductal Carcinoma		Alive	TUMOR FREE	Negative			2236	0	2236	0	2236	0	0	2236
TCGA-B6-A1KN-01	9.90060118276848	9.90060118276848	Tumor	BRCA	TCGA-B6-A1KN-01	TCGA-B6-A1KN	57	FEMALE	WHITE	Stage IIIB	Infiltrating Ductal Carcinoma		Alive	TUMOR FREE	Negative			4233	0	4233	0	4233	0	0	4233
TCGA-B6-A2IU-01	8.27002428461672	8.27002428461672	Tumor	BRCA	TCGA-B6-A2IU-01	TCGA-B6-A2IU	62	FEMALE	WHITE	Stage IIA	Infiltrating Lobular Carcinoma		Alive	WITH TUMOR	Negative			5176	0	5176	0	5176	0	1	4224
TCGA-B6-A3ZX-01	10.049140638608	10.049140638608	Tumor	BRCA	TCGA-B6-A3ZX-01	TCGA-B6-A3ZX	50	FEMALE	BLACK OR AFRICAN AMERICAN	Stage IV	Mixed Histology (please specify)		Dead	WITH TUMOR	Negative			1152	1	1152	1	NA	NA	1	994
TCGA-B6-A400-01	10.9008592624849	10.9008592624849	Tumor	BRCA	TCGA-B6-A400-01	TCGA-B6-A400	43	FEMALE	BLACK OR AFRICAN AMERICAN	Stage IIIA	Infiltrating Ductal Carcinoma		Alive	TUMOR FREE	Negative			215	0	215	0	215	0	0	215
TCGA-B6-A401-01	7.86177551216716	7.86177551216716	Tumor	BRCA	TCGA-B6-A401-01	TCGA-B6-A401	47	FEMALE	BLACK OR AFRICAN AMERICAN	Stage IIA	Infiltrating Ductal Carcinoma		Alive	TUMOR FREE	Negative			2596	0	2596	0	2596	0	0	2596
TCGA-B6-A402-01	9.16476114176244	9.16476114176244	Tumor	BRCA	TCGA-B6-A402-01	TCGA-B6-A402	47	FEMALE	BLACK OR AFRICAN AMERICAN	Stage I	Infiltrating Ductal Carcinoma		Alive	WITH TUMOR	Negative			2281	0	2281	0	1516	1	1	1516
TCGA-B6-A408-01	7.57294270770446	7.57294270770446	Tumor	BRCA	TCGA-B6-A408-01	TCGA-B6-A408	55	FEMALE	BLACK OR AFRICAN AMERICAN	Stage IIIC	Mixed Histology (please specify)		Alive	TUMOR FREE	Negative			2072	0	2072	0	2072	0	0	2072
TCGA-B6-A409-01	9.01151520650896	9.01151520650896	Tumor	BRCA	TCGA-B6-A409-01	TCGA-B6-A409	44	FEMALE	BLACK OR AFRICAN AMERICAN	Stage IIIA	Infiltrating Ductal Carcinoma		Dead	WITH TUMOR	Negative			573	1	573	1	456	1	1	456
TCGA-B6-A40B-01	9.14229855278422	9.14229855278422	Tumor	BRCA	TCGA-B6-A40B-01	TCGA-B6-A40B	76	FEMALE	WHITE	Stage I	Infiltrating Lobular Carcinoma		Alive	TUMOR FREE	Negative			3152	0	3152	0	3152	0	0	3152
TCGA-B6-A40C-01	8.86868676532213	8.86868676532213	Tumor	BRCA	TCGA-B6-A40C-01	TCGA-B6-A40C	51	FEMALE	WHITE	Stage IIB	Infiltrating Lobular Carcinoma		Alive	TUMOR FREE	Negative			2164	0	2164	0	2164	0	0	2164
TCGA-BH-A0AU-01	8.62058274506348	8.62058274506348	Tumor	BRCA	TCGA-BH-A0AU-01	TCGA-BH-A0AU	45	FEMALE	WHITE	Stage IIA	Infiltrating Ductal Carcinoma		Alive	TUMOR FREE	Negative			1914	0	1914	0	1914	0	0	1914
TCGA-BH-A0AV-01	10.4700385546906	10.4700385546906	Tumor	BRCA	TCGA-BH-A0AV-01	TCGA-BH-A0AV	52	FEMALE	BLACK OR AFRICAN AMERICAN	Stage I	Infiltrating Ductal Carcinoma		Alive	TUMOR FREE	Negative			1820	0	1820	0	1820	0	0	1820
TCGA-BH-A0AW-01	9.53379303364163	9.53379303364163	Tumor	BRCA	TCGA-BH-A0AW-01	TCGA-BH-A0AW	56	FEMALE	WHITE	Stage IIA	Infiltrating Ductal Carcinoma		Alive	TUMOR FREE	Negative			622	0	622	0	622	0	0	622
TCGA-BH-A0AY-01	9.00755994222288	9.00755994222288	Tumor	BRCA	TCGA-BH-A0AY-01	TCGA-BH-A0AY	62	FEMALE	WHITE	Stage IIA	Infiltrating Ductal Carcinoma		Alive	TUMOR FREE	Negative			777	0	777	0	777	0	0	777
TCGA-BH-A0AZ-01	8.76048044852581	8.76048044852581	Tumor	BRCA	TCGA-BH-A0AZ-01	TCGA-BH-A0AZ	47	FEMALE	WHITE	Stage IIIA	Infiltrating Ductal Carcinoma		Alive	TUMOR FREE	Negative			1919	0	1919	0	1919	0	0	1919
TCGA-BH-A0B0-01	8.18469189579366	8.18469189579366	Tumor	BRCA	TCGA-BH-A0B0-01	TCGA-BH-A0B0	56	FEMALE	BLACK OR AFRICAN AMERICAN	Stage I	Infiltrating Ductal Carcinoma		Alive	TUMOR FREE	Negative			2477	0	2477	0	2477	0	0	2477
TCGA-BH-A0B1-01	9.22907354410837	9.22907354410837	Tumor	BRCA	TCGA-BH-A0B1-01	TCGA-BH-A0B1	66	FEMALE	WHITE	Stage IIB	Infiltrating Ductal Carcinoma		Alive	TUMOR FREE	Negative			1148	0	1148	0	1148	0	0	1148
TCGA-BH-A0B3-01	10.6052665242527	10.6052665242527	Tumor	BRCA	TCGA-BH-A0B3-01	TCGA-BH-A0B3	53	FEMALE	WHITE	Stage IIB	Infiltrating Ductal Carcinoma		Alive	TUMOR FREE	Negative			1203	0	1203	0	1203	0	0	1203
TCGA-BH-A0B4-01	8.17967027934743	8.17967027934743	Tumor	BRCA	TCGA-BH-A0B4-01	TCGA-BH-A0B4	65	MALE	WHITE	Stage IIIA	Infiltrating Ductal Carcinoma		Alive	TUMOR FREE	Negative			1191	0	1191	0	1191	0	0	1191
TCGA-BH-A0B5-01	10.2104156536533	10.2104156536533	Tumor	BRCA	TCGA-BH-A0B5-01	TCGA-BH-A0B5	40	FEMALE	WHITE	Stage IIIA	Infiltrating Lobular Carcinoma		Alive	TUMOR FREE	Positive			2136	0	2136	0	NA	NA	0	2136
TCGA-BH-A0B6-01	7.02450807194363	7.02450807194363	Tumor	BRCA	TCGA-BH-A0B6-01	TCGA-BH-A0B6	47	FEMALE	WHITE	Stage I	Infiltrating Ductal Carcinoma		Alive	TUMOR FREE	Negative			2483	0	2483	0	2483	0	0	2483
TCGA-BH-A0B7-01	9.7322267946081	9.7322267946081	Tumor	BRCA	TCGA-BH-A0B7-01	TCGA-BH-A0B7	42	FEMALE	WHITE	Stage IIB	Infiltrating Ductal Carcinoma		Alive	TUMOR FREE	Negative			2559	0	2559	0	2559	0	0	2559
TCGA-BH-A0B8-01	8.36529884943549	8.36529884943549	Tumor	BRCA	TCGA-BH-A0B8-01	TCGA-BH-A0B8	64	FEMALE	WHITE	Stage I	Infiltrating Ductal Carcinoma		Alive	TUMOR FREE	Negative			1569	0	1569	0	1569	0	0	1569
TCGA-BH-A0B9-01	10.8772687937815	10.8772687937815	Tumor	BRCA	TCGA-BH-A0B9-01	TCGA-BH-A0B9	44	FEMALE	WHITE	Stage IA	Infiltrating Ductal Carcinoma		Alive	TUMOR FREE	Negative			1572	0	1572	0	1572	0	0	1572
TCGA-BH-A0BA-01	8.69225630873164	8.69225630873164	Tumor	BRCA	TCGA-BH-A0BA-01	TCGA-BH-A0BA	51	FEMALE	WHITE	Stage IIIC	Mixed Histology (please specify)		Alive	TUMOR FREE	Negative			1132	0	1132	0	1132	0	0	1132
TCGA-BH-A0BC-01	9.07990872987015	9.07990872987015	Tumor	BRCA	TCGA-BH-A0BC-01	TCGA-BH-A0BC	60	FEMALE	WHITE	Stage IIIC	Infiltrating Ductal Carcinoma		Alive	TUMOR FREE	Negative			974	0	974	0	974	0	0	974
TCGA-BH-A0BD-01	9.90855024273451	9.90855024273451	Tumor	BRCA	TCGA-BH-A0BD-01	TCGA-BH-A0BD	47	FEMALE	WHITE	Stage IIA	Infiltrating Ductal Carcinoma		Alive	TUMOR FREE	Negative			554	0	554	0	554	0	0	554
TCGA-BH-A0BF-01	8.93400335250226	8.93400335250226	Tumor	BRCA	TCGA-BH-A0BF-01	TCGA-BH-A0BF	56	FEMALE	WHITE	Stage IIB	Infiltrating Ductal Carcinoma		Dead	TUMOR FREE	Negative			1324	1	1324	0	1324	0	0	1324
TCGA-BH-A0BG-01	9.37187245788347	9.37187245788347	Tumor	BRCA	TCGA-BH-A0BG-01	TCGA-BH-A0BG	73	FEMALE	WHITE	Stage I	Infiltrating Ductal Carcinoma		Alive	TUMOR FREE	Negative			1871	0	1871	0	1871	0	0	1871
TCGA-BH-A0BJ-01	8.27015513876653	8.27015513876653	Tumor	BRCA	TCGA-BH-A0BJ-01	TCGA-BH-A0BJ	41	FEMALE	WHITE	Stage IIB	Infiltrating Ductal Carcinoma		Alive	TUMOR FREE	Negative			660	0	660	0	660	0	0	660
TCGA-BH-A0BL-01	10.0572607164642	10.0572607164642	Tumor	BRCA	TCGA-BH-A0BL-01	TCGA-BH-A0BL	35	FEMALE	WHITE	Stage I	Infiltrating Ductal Carcinoma		Alive	TUMOR FREE	Negative			2278	0	2278	0	2278	0	0	2278
TCGA-BH-A0BM-01	5.24575043937247	5.24575043937247	Tumor	BRCA	TCGA-BH-A0BM-01	TCGA-BH-A0BM	54	FEMALE	WHITE	Stage IIB	Infiltrating Ductal Carcinoma		Alive	TUMOR FREE	Negative			1876	0	1876	0	1876	0	0	1876
TCGA-BH-A0BO-01	5.34469004274917	5.34469004274917	Tumor	BRCA	TCGA-BH-A0BO-01	TCGA-BH-A0BO	54	FEMALE	WHITE	Stage I	Infiltrating Ductal Carcinoma		Alive	TUMOR FREE	Negative			2197	0	2197	0	2197	0	0	2197
TCGA-BH-A0BP-01	7.14385255565283	7.14385255565283	Tumor	BRCA	TCGA-BH-A0BP-01	TCGA-BH-A0BP	76	FEMALE	WHITE	Stage I	Infiltrating Ductal Carcinoma		Dead	TUMOR FREE	Negative			2296	1	2296	0	2296	0	0	2296
TCGA-BH-A0BQ-01	7.98029383777234	7.98029383777234	Tumor	BRCA	TCGA-BH-A0BQ-01	TCGA-BH-A0BQ	39	FEMALE	WHITE	Stage I	Infiltrating Ductal Carcinoma		Alive	TUMOR FREE	Negative			2255	0	2255	0	1709	1	1	1709
TCGA-BH-A0BR-01	9.38174625520075	9.38174625520075	Tumor	BRCA	TCGA-BH-A0BR-01	TCGA-BH-A0BR	59	FEMALE	WHITE	Stage I	Infiltrating Ductal Carcinoma		Alive	TUMOR FREE	Negative			2330	0	2330	0	2330	0	0	2330
TCGA-BH-A0BS-01	8.17529504501693	8.17529504501693	Tumor	BRCA	TCGA-BH-A0BS-01	TCGA-BH-A0BS	55	FEMALE	WHITE	Stage IIIA	Infiltrating Ductal Carcinoma		Alive	TUMOR FREE	Negative			2612	0	2612	0	2612	0	0	2612
TCGA-BH-A0BT-01	7.81591480139519	7.81591480139519	Tumor	BRCA	TCGA-BH-A0BT-01	TCGA-BH-A0BT	56	FEMALE	WHITE	Stage IIA	Infiltrating Ductal Carcinoma		Alive	TUMOR FREE	Negative			2365	0	2365	0	2365	0	0	2365
TCGA-BH-A0BV-01	8.72486510489413	8.72486510489413	Tumor	BRCA	TCGA-BH-A0BV-01	TCGA-BH-A0BV	78	FEMALE	WHITE	Stage IIB	Infiltrating Ductal Carcinoma		Alive	TUMOR FREE	Negative			1519	0	1519	0	1519	0	0	1519
TCGA-BH-A0BW-01	8.7686838872457	8.7686838872457	Tumor	BRCA	TCGA-BH-A0BW-01	TCGA-BH-A0BW	71	FEMALE	BLACK OR AFRICAN AMERICAN	Stage I	Infiltrating Ductal Carcinoma		Alive	TUMOR FREE	Negative			2371	0	2371	0	2371	0	0	2371
TCGA-BH-A0BZ-01	9.82980200186671	9.82980200186671	Tumor	BRCA	TCGA-BH-A0BZ-01	TCGA-BH-A0BZ	59	FEMALE	WHITE	Stage IIIA	Infiltrating Ductal Carcinoma		Alive	TUMOR FREE	Negative			2255	0	2255	0	2255	0	0	2255
TCGA-BH-A0C0-01	9.14024439576089	9.14024439576089	Tumor	BRCA	TCGA-BH-A0C0-01	TCGA-BH-A0C0	62	FEMALE	WHITE	Stage IIA	Infiltrating Ductal Carcinoma		Alive	TUMOR FREE	Negative			1270	0	1270	0	1270	0	0	1270
TCGA-BH-A0C1-01	9.49083082524528	9.49083082524528	Tumor	BRCA	TCGA-BH-A0C1-01	TCGA-BH-A0C1	61	FEMALE	WHITE	Stage IIIA	Infiltrating Lobular Carcinoma		Dead	WITH TUMOR	Negative			1411	1	1411	1	1123	1	1	1123
TCGA-BH-A0C3-01	8.89622643081239	8.89622643081239	Tumor	BRCA	TCGA-BH-A0C3-01	TCGA-BH-A0C3	47	FEMALE	WHITE	Stage I	Mixed Histology (please specify)		Alive	WITH TUMOR	Negative			2709	0	2709	0	2674	1	1	2674
TCGA-BH-A0C7-01	10.1401267808612	10.1401267808612	Tumor	BRCA	TCGA-BH-A0C7-01	TCGA-BH-A0C7	48	FEMALE	WHITE	Stage IIB	Infiltrating Ductal Carcinoma		Alive	TUMOR FREE	Negative			2767	0	2767	0	2767	0	0	2767
TCGA-BH-A0DD-01	10.3532240318824	10.3532240318824	Tumor	BRCA	TCGA-BH-A0DD-01	TCGA-BH-A0DD	58	MALE	WHITE	Stage IIB	Infiltrating Ductal Carcinoma		Alive	TUMOR FREE	Negative			2486	0	2486	0	2486	0	0	2486
TCGA-BH-A0DE-01	7.55033122936853	7.55033122936853	Tumor	BRCA	TCGA-BH-A0DE-01	TCGA-BH-A0DE	62	FEMALE	WHITE	Stage IIA	Infiltrating Ductal Carcinoma		Alive	TUMOR FREE	Negative			2372	0	2372	0	2372	0	0	2372
TCGA-BH-A0DG-01	8.75097155374238	8.75097155374238	Tumor	BRCA	TCGA-BH-A0DG-01	TCGA-BH-A0DG	30	FEMALE	BLACK OR AFRICAN AMERICAN	Stage IIA	Infiltrating Ductal Carcinoma		Alive	TUMOR FREE	Negative			2041	0	2041	0	2041	0	0	2041
TCGA-BH-A0DH-01	8.46925921832051	8.46925921832051	Tumor	BRCA	TCGA-BH-A0DH-01	TCGA-BH-A0DH	63	FEMALE	WHITE	Stage IIB	Infiltrating Ductal Carcinoma		Alive	TUMOR FREE	Negative			1156	0	1156	0	1156	0	0	1156
TCGA-BH-A0DI-01	8.29787921118576	8.29787921118576	Tumor	BRCA	TCGA-BH-A0DI-01	TCGA-BH-A0DI	63	FEMALE	WHITE	Stage IIB	Infiltrating Ductal Carcinoma		Alive	TUMOR FREE	Negative			912	0	912	0	912	0	0	912
TCGA-BH-A0DK-01	9.04194109294596	9.04194109294596	Tumor	BRCA	TCGA-BH-A0DK-01	TCGA-BH-A0DK	49	FEMALE	WHITE	Stage IIA	Infiltrating Ductal Carcinoma		Alive	TUMOR FREE	Negative			423	0	423	0	423	0	0	423
TCGA-BH-A0DL-01	9.6865688084637	9.6865688084637	Tumor	BRCA	TCGA-BH-A0DL-01	TCGA-BH-A0DL	64	FEMALE	WHITE	Stage IIA	Other, specify		Alive	TUMOR FREE	Negative			2381	0	2381	0	2381	0	0	2381
TCGA-BH-A0DO-01	5.49802103939292	5.49802103939292	Tumor	BRCA	TCGA-BH-A0DO-01	TCGA-BH-A0DO	78	FEMALE	WHITE	Stage I	Infiltrating Ductal Carcinoma		Alive	TUMOR FREE	Negative			1644	0	1644	0	1644	0	0	1644
TCGA-BH-A0DP-01	7.80387279762063	7.80387279762063	Tumor	BRCA	TCGA-BH-A0DP-01	TCGA-BH-A0DP	60	FEMALE	WHITE	Stage IIB	Infiltrating Lobular Carcinoma		Alive	TUMOR FREE	Negative			476	0	476	0	476	0	0	476
TCGA-BH-A0DQ-01	8.44445173304282	8.44445173304282	Tumor	BRCA	TCGA-BH-A0DQ-01	TCGA-BH-A0DQ	42	FEMALE	WHITE	Stage IIB	Infiltrating Ductal Carcinoma		Alive	TUMOR FREE	Negative			98	0	98	0	98	0	0	98
TCGA-BH-A0DS-01	7.72297142567504	7.72297142567504	Tumor	BRCA	TCGA-BH-A0DS-01	TCGA-BH-A0DS	71	FEMALE	WHITE	Stage IIIA	Infiltrating Ductal Carcinoma		Alive	TUMOR FREE	Negative			78	0	78	0	78	0	0	78
TCGA-BH-A0DT-01	7.85085566793708	7.85085566793708	Tumor	BRCA	TCGA-BH-A0DT-01	TCGA-BH-A0DT	41	FEMALE	WHITE	Stage IIA	Infiltrating Ductal Carcinoma		Alive	TUMOR FREE	Negative			2403	0	2403	0	2403	0	0	2403
TCGA-BH-A0DV-01	7.36089974433033	7.36089974433033	Tumor	BRCA	TCGA-BH-A0DV-01	TCGA-BH-A0DV	54	FEMALE	WHITE	Stage IIIA	Infiltrating Ductal Carcinoma		Alive	TUMOR FREE	Negative			2064	0	2064	0	2064	0	0	2064
TCGA-BH-A0DX-01	9.62771808535419	9.62771808535419	Tumor	BRCA	TCGA-BH-A0DX-01	TCGA-BH-A0DX	62	FEMALE	WHITE	Stage I	Infiltrating Ductal Carcinoma		Alive	TUMOR FREE	Negative			2156	0	2156	0	2156	0	0	2156
TCGA-BH-A0DZ-01	10.4773332866632	10.4773332866632	Tumor	BRCA	TCGA-BH-A0DZ-01	TCGA-BH-A0DZ	43	FEMALE	WHITE	Stage IIB	Infiltrating Ductal Carcinoma		Alive	TUMOR FREE	Negative			495	0	495	0	495	0	0	495
TCGA-BH-A0E0-01	10.7229867898304	10.7229867898304	Tumor	BRCA	TCGA-BH-A0E0-01	TCGA-BH-A0E0	38	FEMALE	WHITE	Stage IIIC	Infiltrating Ductal Carcinoma		Alive	TUMOR FREE	Negative			134	0	134	0	134	0	0	134
TCGA-BH-A0E1-01	9.9210107767964	9.9210107767964	Tumor	BRCA	TCGA-BH-A0E1-01	TCGA-BH-A0E1	52	FEMALE	WHITE	Stage IIB	Infiltrating Ductal Carcinoma		Alive	TUMOR FREE	Negative			477	0	477	0	477	0	0	477
TCGA-BH-A0E2-01	10.2651344587568	10.2651344587568	Tumor	BRCA	TCGA-BH-A0E2-01	TCGA-BH-A0E2	49	FEMALE	BLACK OR AFRICAN AMERICAN	Stage IIIA	Infiltrating Ductal Carcinoma		Alive	TUMOR FREE	Negative			435	0	435	0	435	0	0	435
TCGA-BH-A0E6-01	9.95097136838135	9.95097136838135	Tumor	BRCA	TCGA-BH-A0E6-01	TCGA-BH-A0E6	69	FEMALE	WHITE	Stage IA	Infiltrating Ductal Carcinoma		Alive	TUMOR FREE	Negative			293	0	293	0	293	0	0	293
TCGA-BH-A0E7-01	7.93661438460554	7.93661438460554	Tumor	BRCA	TCGA-BH-A0E7-01	TCGA-BH-A0E7	79	FEMALE	WHITE	Stage IIB	Infiltrating Ductal Carcinoma		Alive	TUMOR FREE	Negative			1363	0	1363	0	1363	0	0	1363
TCGA-BH-A0E9-01	7.51490337695001	7.51490337695001	Tumor	BRCA	TCGA-BH-A0E9-01	TCGA-BH-A0E9	53	FEMALE	WHITE	Stage IIB	Infiltrating Lobular Carcinoma		Alive	TUMOR FREE	Negative			2489	0	2489	0	2489	0	0	2489
TCGA-BH-A0EA-01	5.49263514563763	5.49263514563763	Tumor	BRCA	TCGA-BH-A0EA-01	TCGA-BH-A0EA	72	FEMALE	WHITE	Stage IIA	Infiltrating Ductal Carcinoma		Dead	TUMOR FREE	Negative			991	1	991	0	991	0	0	991
TCGA-BH-A0EB-01	8.07513681978421	8.07513681978421	Tumor	BRCA	TCGA-BH-A0EB-01	TCGA-BH-A0EB	69	FEMALE	WHITE	Stage IA	Infiltrating Ductal Carcinoma		Alive	TUMOR FREE	Negative			745	0	745	0	745	0	0	745
TCGA-BH-A0EE-01	10.2227586841279	10.2227586841279	Tumor	BRCA	TCGA-BH-A0EE-01	TCGA-BH-A0EE	68	FEMALE	WHITE	Stage IIB	Infiltrating Ductal Carcinoma		Alive	TUMOR FREE	Negative			943	0	943	0	943	0	0	943
TCGA-BH-A0EI-01	8.07590694742017	8.07590694742017	Tumor	BRCA	TCGA-BH-A0EI-01	TCGA-BH-A0EI	51	FEMALE	WHITE	Stage IIA	Infiltrating Ductal Carcinoma		Alive	TUMOR FREE	Negative			1926	0	1926	0	1926	0	0	1926
TCGA-BH-A0GY-01	8.56192178969572	8.56192178969572	Tumor	BRCA	TCGA-BH-A0GY-01	TCGA-BH-A0GY	67	FEMALE	WHITE	Stage IIA	Infiltrating Ductal Carcinoma		Alive	TUMOR FREE	Negative			923	0	923	0	923	0	0	923
TCGA-BH-A0GZ-01	9.03573661587826	9.03573661587826	Tumor	BRCA	TCGA-BH-A0GZ-01	TCGA-BH-A0GZ	62	FEMALE	WHITE	Stage IIA	Infiltrating Ductal Carcinoma		Alive	TUMOR FREE	Negative			328	0	328	0	328	0	0	328
TCGA-BH-A0H0-01	9.42359917931906	9.42359917931906	Tumor	BRCA	TCGA-BH-A0H0-01	TCGA-BH-A0H0	69	FEMALE	WHITE	Stage IA	Infiltrating Ductal Carcinoma		Alive	TUMOR FREE	Negative			461	0	461	0	461	0	0	461
TCGA-BH-A0H3-01	6.8483725594775	6.8483725594775	Tumor	BRCA	TCGA-BH-A0H3-01	TCGA-BH-A0H3	46	FEMALE	WHITE	Stage I	Infiltrating Ductal Carcinoma		Alive	TUMOR FREE	Negative			1928	0	1928	0	1928	0	0	1928
TCGA-BH-A0H5-01	7.79375285414117	7.79375285414117	Tumor	BRCA	TCGA-BH-A0H5-01	TCGA-BH-A0H5	45	FEMALE	WHITE	Stage I	Infiltrating Ductal Carcinoma		Alive	TUMOR FREE	Negative			1620	0	1620	0	1620	0	0	1620
TCGA-BH-A0H6-01	7.75437311640802	7.75437311640802	Tumor	BRCA	TCGA-BH-A0H6-01	TCGA-BH-A0H6	82	FEMALE	WHITE	Stage I	Infiltrating Ductal Carcinoma		Alive	TUMOR FREE	Negative			747	0	747	0	747	0	0	747
TCGA-BH-A0H7-01	8.68546015111147	8.68546015111147	Tumor	BRCA	TCGA-BH-A0H7-01	TCGA-BH-A0H7	65	FEMALE	WHITE	Stage IIIA	Infiltrating Ductal Carcinoma		Alive	TUMOR FREE	Negative			702	0	702	0	702	0	0	702
TCGA-BH-A0H9-01	9.02510633283538	9.02510633283538	Tumor	BRCA	TCGA-BH-A0H9-01	TCGA-BH-A0H9	69	FEMALE	WHITE	Stage IIA	Infiltrating Ductal Carcinoma		Alive	TUMOR FREE	Negative			1247	0	1247	0	1247	0	0	1247
TCGA-BH-A0HA-01	8.3078792969631	8.3078792969631	Tumor	BRCA	TCGA-BH-A0HA-01	TCGA-BH-A0HA	31	FEMALE	WHITE	Stage I	Infiltrating Ductal Carcinoma		Alive	TUMOR FREE	Negative			1611	0	1611	0	1611	0	0	1611
TCGA-BH-A0HB-01	9.63372181264101	9.63372181264101	Tumor	BRCA	TCGA-BH-A0HB-01	TCGA-BH-A0HB	55	FEMALE	WHITE	Stage IA	Infiltrating Ductal Carcinoma		Alive	TUMOR FREE	Negative			806	0	806	0	806	0	0	806
TCGA-BH-A0HF-01	8.4451017775272	8.4451017775272	Tumor	BRCA	TCGA-BH-A0HF-01	TCGA-BH-A0HF	77	FEMALE	WHITE	Stage IA	Infiltrating Ductal Carcinoma		Alive	TUMOR FREE	Negative			727	0	727	0	727	0	0	727
TCGA-BH-A0HI-01	7.81378119121704	7.81378119121704	Tumor	BRCA	TCGA-BH-A0HI-01	TCGA-BH-A0HI	78	FEMALE	WHITE	Stage IA	Infiltrating Ductal Carcinoma		Alive	TUMOR FREE	Negative			620	0	620	0	620	0	0	620
TCGA-BH-A0HK-01	7.09732635878953	7.09732635878953	Tumor	BRCA	TCGA-BH-A0HK-01	TCGA-BH-A0HK	81	FEMALE	WHITE	Stage IIB	Infiltrating Ductal Carcinoma		Alive	TUMOR FREE	Negative			178	0	178	0	178	0	0	178
TCGA-BH-A0HL-01	8.70629570179146	8.70629570179146	Tumor	BRCA	TCGA-BH-A0HL-01	TCGA-BH-A0HL	56	FEMALE	WHITE	Stage IIB	Infiltrating Ductal Carcinoma		Alive	TUMOR FREE	Negative			72	0	72	0	72	0	0	72
TCGA-BH-A0HN-01	7.64188556578685	7.64188556578685	Tumor	BRCA	TCGA-BH-A0HN-01	TCGA-BH-A0HN	67	FEMALE	WHITE	Stage IA	Infiltrating Ductal Carcinoma		Alive	TUMOR FREE	Negative			516	0	516	0	516	0	0	516
TCGA-BH-A0HO-01	7.78064474657751	7.78064474657751	Tumor	BRCA	TCGA-BH-A0HO-01	TCGA-BH-A0HO	48	FEMALE	WHITE	Stage IIA	Infiltrating Ductal Carcinoma		Alive	TUMOR FREE	Negative			76	0	76	0	76	0	0	76
TCGA-BH-A0HP-01	8.5922215522796	8.5922215522796	Tumor	BRCA	TCGA-BH-A0HP-01	TCGA-BH-A0HP	65	FEMALE	WHITE	Stage IIIA	Infiltrating Lobular Carcinoma		Alive	TUMOR FREE	Negative			414	0	414	0	414	0	0	414
TCGA-BH-A0HQ-01	8.46271083993602	8.46271083993602	Tumor	BRCA	TCGA-BH-A0HQ-01	TCGA-BH-A0HQ	56	FEMALE	WHITE	Stage IIA	Infiltrating Ductal Carcinoma		Alive	TUMOR FREE	Negative			1121	0	1121	0	1121	0	0	1121
TCGA-BH-A0HU-01	10.710410412931	10.710410412931	Tumor	BRCA	TCGA-BH-A0HU-01	TCGA-BH-A0HU	52	FEMALE	WHITE	Stage IA	Infiltrating Ductal Carcinoma		Alive	TUMOR FREE	Negative			392	0	392	0	392	0	0	392
TCGA-BH-A0HW-01	8.92104351617717	8.92104351617717	Tumor	BRCA	TCGA-BH-A0HW-01	TCGA-BH-A0HW	62	FEMALE	ASIAN	Stage IA	Infiltrating Ductal Carcinoma		Alive	TUMOR FREE	Negative			1561	0	1561	0	1561	0	0	1561
TCGA-BH-A0HX-01	9.22695882006091	9.22695882006091	Tumor	BRCA	TCGA-BH-A0HX-01	TCGA-BH-A0HX	54	FEMALE	WHITE	Stage IIB	Infiltrating Ductal Carcinoma		Alive	TUMOR FREE	Negative			829	0	829	0	829	0	0	829
TCGA-BH-A0HY-01	10.3844168251167	10.3844168251167	Tumor	BRCA	TCGA-BH-A0HY-01	TCGA-BH-A0HY	60	FEMALE	WHITE	Stage I	Infiltrating Ductal Carcinoma		Alive	TUMOR FREE	Negative			1545	0	1545	0	1545	0	0	1545
TCGA-BH-A0RX-01	10.0214658467341	10.0214658467341	Tumor	BRCA	TCGA-BH-A0RX-01	TCGA-BH-A0RX	59	FEMALE	WHITE	Stage IIA	Infiltrating Ductal Carcinoma		Alive	TUMOR FREE	Negative			170	0	170	0	170	0	0	170
TCGA-BH-A0W3-01	9.35713189047836	9.35713189047836	Tumor	BRCA	TCGA-BH-A0W3-01	TCGA-BH-A0W3	58	FEMALE	WHITE	Stage IIA	Infiltrating Ductal Carcinoma		Alive	TUMOR FREE				728	0	728	0	NA	NA	0	728
TCGA-BH-A0W4-01	8.89841999998814	8.89841999998814	Tumor	BRCA	TCGA-BH-A0W4-01	TCGA-BH-A0W4	46	FEMALE	WHITE	Stage IIA	Infiltrating Ductal Carcinoma		Alive	TUMOR FREE				759	0	759	0	NA	NA	0	759
TCGA-BH-A0W5-01	7.53392148581737	7.53392148581737	Tumor	BRCA	TCGA-BH-A0W5-01	TCGA-BH-A0W5	77	FEMALE	WHITE	Stage IIA	Infiltrating Ductal Carcinoma		Alive	TUMOR FREE	Negative			1288	0	1288	0	1288	0	0	1288
TCGA-BH-A0W7-01	9.60433824501465	9.60433824501465	Tumor	BRCA	TCGA-BH-A0W7-01	TCGA-BH-A0W7	49	FEMALE	WHITE	Stage I	Infiltrating Ductal Carcinoma		Alive	TUMOR FREE	Negative			1363	0	1363	0	1363	0	0	1363
TCGA-BH-A0WA-01	10.5211587307727	10.5211587307727	Tumor	BRCA	TCGA-BH-A0WA-01	TCGA-BH-A0WA	82	FEMALE	WHITE	Stage I			Alive	TUMOR FREE	Negative			701	0	701	0	701	0	0	701
TCGA-BH-A18F-01	10.0995056170911	10.0995056170911	Tumor	BRCA	TCGA-BH-A18F-01	TCGA-BH-A18F	50	FEMALE	WHITE	Stage IIA	Infiltrating Ductal Carcinoma		Alive	TUMOR FREE	Negative			1001	0	1001	0	1001	0	0	1001
TCGA-BH-A18G-01	10.5195183165481	10.5195183165481	Tumor	BRCA	TCGA-BH-A18G-01	TCGA-BH-A18G	81	FEMALE	WHITE	Stage IA	Infiltrating Ductal Carcinoma		Alive	TUMOR FREE	Negative			149	0	149	0	149	0	0	149
TCGA-BH-A18H-01	8.26648672875681	8.26648672875681	Tumor	BRCA	TCGA-BH-A18H-01	TCGA-BH-A18H	63	FEMALE	WHITE	Stage IA	Infiltrating Ductal Carcinoma		Alive	TUMOR FREE	Negative			652	0	652	0	652	0	0	652
TCGA-BH-A18I-01	8.50896734403235	8.50896734403235	Tumor	BRCA	TCGA-BH-A18I-01	TCGA-BH-A18I	53	FEMALE	WHITE	Stage IIA	Infiltrating Ductal Carcinoma		Alive	TUMOR FREE	Negative			1093	0	1093	0	1093	0	0	1093
TCGA-BH-A18J-01	9.44745521994799	9.44745521994799	Tumor	BRCA	TCGA-BH-A18J-01	TCGA-BH-A18J	56	FEMALE	WHITE	Stage IV	Infiltrating Ductal Carcinoma		Dead	WITH TUMOR	Negative			612	1	612	1	NA	NA	1	612
TCGA-BH-A18K-01	9.81800370537095	9.81800370537095	Tumor	BRCA	TCGA-BH-A18K-01	TCGA-BH-A18K	46	FEMALE	WHITE	Stage I	Infiltrating Ductal Carcinoma		Dead	WITH TUMOR	Negative			2763	1	2763	1	NA	NA	1	2763
TCGA-BH-A18L-01	10.1511814814026	10.1511814814026	Tumor	BRCA	TCGA-BH-A18L-01	TCGA-BH-A18L	50	FEMALE	WHITE	Stage IIIA	Infiltrating Ductal Carcinoma		Dead		Negative			811	1	811	NA	811	0	0	811
TCGA-BH-A18M-01	8.71333839565791	8.71333839565791	Tumor	BRCA	TCGA-BH-A18M-01	TCGA-BH-A18M	39	FEMALE	WHITE	Stage IIIA	Infiltrating Ductal Carcinoma		Dead		Negative			2207	1	2207	NA	2207	0	0	2207
TCGA-BH-A18N-01	8.00179661413112	8.00179661413112	Tumor	BRCA	TCGA-BH-A18N-01	TCGA-BH-A18N	88	FEMALE	WHITE	Stage IIA	Infiltrating Ductal Carcinoma		Dead		Negative			1148	1	1148	NA	1148	0	0	1148
TCGA-BH-A18P-01	10.3154666032511	10.3154666032511	Tumor	BRCA	TCGA-BH-A18P-01	TCGA-BH-A18P	60	FEMALE	WHITE	Stage I	Infiltrating Ductal Carcinoma		Dead	WITH TUMOR	Negative			921	1	921	1	NA	NA	1	921
TCGA-BH-A18Q-01	10.554914955985	10.554914955985	Tumor	BRCA	TCGA-BH-A18Q-01	TCGA-BH-A18Q	56	FEMALE	WHITE	Stage IIB	Infiltrating Ductal Carcinoma		Dead		Negative			1692	1	1692	NA	1692	0	0	1692
TCGA-BH-A18R-01	9.83734251936463	9.83734251936463	Tumor	BRCA	TCGA-BH-A18R-01	TCGA-BH-A18R	50	FEMALE	WHITE	Stage IIA	Infiltrating Ductal Carcinoma		Dead	TUMOR FREE	Negative			1142	1	1142	0	1142	0	0	1142
TCGA-BH-A18S-01	6.18685310644408	6.18685310644408	Tumor	BRCA	TCGA-BH-A18S-01	TCGA-BH-A18S	79	FEMALE	WHITE	Stage I	Mucinous Carcinoma		Dead	TUMOR FREE	Negative			2009	1	2009	0	2009	0	0	2009
TCGA-BH-A18T-01	10.7432608125741	10.7432608125741	Tumor	BRCA	TCGA-BH-A18T-01	TCGA-BH-A18T	70	FEMALE	WHITE	Stage IIA	Infiltrating Ductal Carcinoma		Dead	WITH TUMOR	Negative			224	1	224	1	NA	NA	1	224
TCGA-BH-A18U-01	10.5826500822087	10.5826500822087	Tumor	BRCA	TCGA-BH-A18U-01	TCGA-BH-A18U	72	FEMALE	WHITE	Stage IIIA	Infiltrating Ductal Carcinoma		Dead	TUMOR FREE	Negative			1563	1	1563	0	1563	0	0	1563
TCGA-BH-A18V-01	10.3879849858409	10.3879849858409	Tumor	BRCA	TCGA-BH-A18V-01	TCGA-BH-A18V	48	FEMALE	WHITE	Stage IIB	Infiltrating Ductal Carcinoma		Dead		Negative			1556	1	1556	NA	1556	0	0	1556
TCGA-BH-A18V-06	9.35576292156806	9.35576292156806	Tumor	BRCA	TCGA-BH-A18V-06	TCGA-BH-A18V	48	FEMALE	WHITE	Stage IIB	Infiltrating Ductal Carcinoma		Dead		Negative			1556	1	1556	NA	1556	0	0	1556
TCGA-BH-A1EN-01	8.4206845026955	8.4206845026955	Tumor	BRCA	TCGA-BH-A1EN-01	TCGA-BH-A1EN	78	FEMALE	WHITE	Stage IIA	Infiltrating Ductal Carcinoma		Dead	TUMOR FREE	Negative			2127	1	2127	0	2127	0	0	2127
TCGA-BH-A1EO-01	8.58213068850271	8.58213068850271	Tumor	BRCA	TCGA-BH-A1EO-01	TCGA-BH-A1EO	68	FEMALE	WHITE	Stage IIA	Mixed Histology (please specify)		Dead	TUMOR FREE				2798	1	2798	0	NA	NA	0	2798
TCGA-BH-A1ES-01	9.11446853896595	9.11446853896595	Tumor	BRCA	TCGA-BH-A1ES-01	TCGA-BH-A1ES	35	FEMALE	WHITE	Stage IIB	Infiltrating Ductal Carcinoma		Dead	WITH TUMOR				3462	1	3462	1	NA	NA	1	3462
TCGA-BH-A1ES-06	6.97624905883234	6.97624905883234	Tumor	BRCA	TCGA-BH-A1ES-06	TCGA-BH-A1ES	35	FEMALE	WHITE	Stage IIB	Infiltrating Ductal Carcinoma		Dead	WITH TUMOR				3462	1	3462	1	NA	NA	1	3462
TCGA-BH-A1ET-01	7.00980622813458	7.00980622813458	Tumor	BRCA	TCGA-BH-A1ET-01	TCGA-BH-A1ET	55	FEMALE	WHITE	Stage I	Infiltrating Ductal Carcinoma		Dead	TUMOR FREE				2520	1	2520	0	NA	NA	0	2520
TCGA-BH-A1EU-01	7.66770056665332	7.66770056665332	Tumor	BRCA	TCGA-BH-A1EU-01	TCGA-BH-A1EU	83	FEMALE	WHITE	Stage I	Infiltrating Ductal Carcinoma		Dead	TUMOR FREE				1286	1	1286	0	NA	NA	0	1286
TCGA-BH-A1EV-01	9.08728249309823	9.08728249309823	Tumor	BRCA	TCGA-BH-A1EV-01	TCGA-BH-A1EV	45	FEMALE	WHITE	Stage IIIA	Infiltrating Ductal Carcinoma		Dead	WITH TUMOR				365	1	365	1	NA	NA	1	365
TCGA-BH-A1EW-01	9.00747304546332	9.00747304546332	Tumor	BRCA	TCGA-BH-A1EW-01	TCGA-BH-A1EW	38	FEMALE	WHITE	Stage IIA	Infiltrating Ductal Carcinoma		Dead	WITH TUMOR				1694	1	1694	1	NA	NA	1	1694
TCGA-BH-A1EX-01	7.84254520409352	7.84254520409352	Tumor	BRCA	TCGA-BH-A1EX-01	TCGA-BH-A1EX	67	FEMALE	WHITE	Stage IIB	Infiltrating Ductal Carcinoma		Dead	WITH TUMOR				1508	1	1508	1	NA	NA	1	1508
TCGA-BH-A1EY-01	8.36476063569535	8.36476063569535	Tumor	BRCA	TCGA-BH-A1EY-01	TCGA-BH-A1EY	79	FEMALE	WHITE	Stage IIA	Infiltrating Ductal Carcinoma		Dead	WITH TUMOR				538	1	538	1	NA	NA	1	396
TCGA-BH-A1F0-01	8.44171585375419	8.44171585375419	Tumor	BRCA	TCGA-BH-A1F0-01	TCGA-BH-A1F0	80	FEMALE	WHITE	Stage IIA	Infiltrating Ductal Carcinoma		Dead	WITH TUMOR				785	1	785	1	NA	NA	1	785
TCGA-BH-A1F2-01	8.7672972579189	8.7672972579189	Tumor	BRCA	TCGA-BH-A1F2-01	TCGA-BH-A1F2	53	FEMALE	WHITE	Stage IIIB	Infiltrating Ductal Carcinoma		Dead	TUMOR FREE				959	1	959	0	NA	NA	0	959
TCGA-BH-A1F5-01	7.19517040054964	7.19517040054964	Tumor	BRCA	TCGA-BH-A1F5-01	TCGA-BH-A1F5	62	FEMALE	WHITE	Stage IIA	Infiltrating Ductal Carcinoma		Dead	TUMOR FREE				2712	1	2712	0	NA	NA	0	2712
TCGA-BH-A1F6-01	9.39515707902636	9.39515707902636	Tumor	BRCA	TCGA-BH-A1F6-01	TCGA-BH-A1F6	51	FEMALE	WHITE		Infiltrating Ductal Carcinoma		Dead					2965	1	2965	NA	NA	NA	0	2965
TCGA-BH-A1F8-01	9.14197171849954	9.14197171849954	Tumor	BRCA	TCGA-BH-A1F8-01	TCGA-BH-A1F8	90	FEMALE	WHITE	Stage IIIB	Infiltrating Ductal Carcinoma		Dead	WITH TUMOR				763	1	763	1	NA	NA	1	763
TCGA-BH-A1FB-01	7.46848557012913	7.46848557012913	Tumor	BRCA	TCGA-BH-A1FB-01	TCGA-BH-A1FB	60	FEMALE	WHITE	Stage IIB	Infiltrating Ductal Carcinoma		Dead	WITH TUMOR				3669	1	3669	1	NA	NA	1	3669
TCGA-BH-A1FC-01	10.7413995691699	10.7413995691699	Tumor	BRCA	TCGA-BH-A1FC-01	TCGA-BH-A1FC	78	FEMALE	BLACK OR AFRICAN AMERICAN	Stage IIA	Medullary Carcinoma		Dead	TUMOR FREE				3472	1	3472	0	NA	NA	0	3472
TCGA-BH-A1FD-01	9.83878320324244	9.83878320324244	Tumor	BRCA	TCGA-BH-A1FD-01	TCGA-BH-A1FD	68	FEMALE	WHITE	Stage I	Infiltrating Ductal Carcinoma		Dead	WITH TUMOR				1009	1	1009	1	NA	NA	1	1009
TCGA-BH-A1FE-01	9.06947662050576	9.06947662050576	Tumor	BRCA	TCGA-BH-A1FE-01	TCGA-BH-A1FE	31	FEMALE	WHITE	Stage IIB	Infiltrating Ductal Carcinoma		Dead	WITH TUMOR				2273	1	2273	1	NA	NA	1	2273
TCGA-BH-A1FE-06	7.40099894453086	7.40099894453086	Tumor	BRCA	TCGA-BH-A1FE-06	TCGA-BH-A1FE	31	FEMALE	WHITE	Stage IIB	Infiltrating Ductal Carcinoma		Dead	WITH TUMOR				2273	1	2273	1	NA	NA	1	2273
TCGA-BH-A1FG-01	7.71695660941959	7.71695660941959	Tumor	BRCA	TCGA-BH-A1FG-01	TCGA-BH-A1FG	88	FEMALE	WHITE	Stage I	Infiltrating Ductal Carcinoma		Dead					3736	1	3736	NA	NA	NA	0	3736
TCGA-BH-A1FH-01	6.17418467581739	6.17418467581739	Tumor	BRCA	TCGA-BH-A1FH-01	TCGA-BH-A1FH	47	FEMALE	WHITE	Stage IV	Infiltrating Ductal Carcinoma		Dead	WITH TUMOR				1034	1	1034	1	NA	NA	1	1034
TCGA-BH-A1FJ-01	9.50720594809174	9.50720594809174	Tumor	BRCA	TCGA-BH-A1FJ-01	TCGA-BH-A1FJ	66	FEMALE	WHITE	Stage IIIA	Infiltrating Ductal Carcinoma		Dead					1927	1	1927	NA	NA	NA	0	1927
TCGA-BH-A1FL-01	8.3971398062356	8.3971398062356	Tumor	BRCA	TCGA-BH-A1FL-01	TCGA-BH-A1FL	69	FEMALE	WHITE	Stage IIB	Infiltrating Ductal Carcinoma		Dead	WITH TUMOR				1673	1	1673	1	NA	NA	1	1673
TCGA-BH-A1FM-01	9.41001243408486	9.41001243408486	Tumor	BRCA	TCGA-BH-A1FM-01	TCGA-BH-A1FM	44	FEMALE	WHITE	Stage IIIA	Infiltrating Ductal Carcinoma		Dead					1388	1	1388	NA	NA	NA	0	1388
TCGA-BH-A1FN-01	10.527222850402	10.527222850402	Tumor	BRCA	TCGA-BH-A1FN-01	TCGA-BH-A1FN	34	FEMALE	WHITE	Stage IIA	Infiltrating Ductal Carcinoma		Dead	WITH TUMOR				2192	1	2192	1	NA	NA	1	2192
TCGA-BH-A1FR-01	8.45924307230622	8.45924307230622	Tumor	BRCA	TCGA-BH-A1FR-01	TCGA-BH-A1FR	73	FEMALE	WHITE	Stage IIIB	Other, specify		Dead	WITH TUMOR				1642	1	1642	1	NA	NA	1	1642
TCGA-BH-A1FU-01	9.12175366046863	9.12175366046863	Tumor	BRCA	TCGA-BH-A1FU-01	TCGA-BH-A1FU	44	FEMALE	WHITE	Stage IA	Infiltrating Ductal Carcinoma		Dead	WITH TUMOR				1688	1	1688	1	NA	NA	1	1688
TCGA-BH-A201-01	8.21939120116806	8.21939120116806	Tumor	BRCA	TCGA-BH-A201-01	TCGA-BH-A201	64	FEMALE	WHITE	Stage IA	Infiltrating Ductal Carcinoma		Alive	TUMOR FREE				856	0	856	0	NA	NA	0	856
TCGA-BH-A202-01	10.3519882336517	10.3519882336517	Tumor	BRCA	TCGA-BH-A202-01	TCGA-BH-A202	60	FEMALE	WHITE	Stage II	Infiltrating Ductal Carcinoma		Alive	TUMOR FREE				795	0	795	0	NA	NA	0	795
TCGA-BH-A203-01	10.4101757184812	10.4101757184812	Tumor	BRCA	TCGA-BH-A203-01	TCGA-BH-A203	78	FEMALE	WHITE	Stage IIB	Infiltrating Ductal Carcinoma		Dead	WITH TUMOR				1174	1	1174	1	NA	NA	1	1174
TCGA-BH-A204-01	9.32799717266027	9.32799717266027	Tumor	BRCA	TCGA-BH-A204-01	TCGA-BH-A204	80	FEMALE	WHITE	Stage IIB	Infiltrating Ductal Carcinoma		Dead					2534	1	2534	NA	NA	NA	0	2534
TCGA-BH-A208-01	8.12875221363333	8.12875221363333	Tumor	BRCA	TCGA-BH-A208-01	TCGA-BH-A208	48	FEMALE	WHITE	Stage IIB	Infiltrating Ductal Carcinoma		Dead	TUMOR FREE				1759	1	1759	0	NA	NA	0	1759
TCGA-BH-A209-01	11.1053389112587	11.1053389112587	Tumor	BRCA	TCGA-BH-A209-01	TCGA-BH-A209	77	FEMALE	BLACK OR AFRICAN AMERICAN	Stage I	Medullary Carcinoma		Dead	TUMOR FREE				3959	1	3959	0	NA	NA	0	3959
TCGA-BH-A28O-01	5.59810313321516	5.59810313321516	Tumor	BRCA	TCGA-BH-A28O-01	TCGA-BH-A28O	50	FEMALE	WHITE	Stage IIIC	Infiltrating Lobular Carcinoma		Alive	TUMOR FREE	Negative			1120	0	1120	0	1120	0	0	1120
TCGA-BH-A28Q-01	7.60294377766314	7.60294377766314	Tumor	BRCA	TCGA-BH-A28Q-01	TCGA-BH-A28Q	46	FEMALE	WHITE	Stage IIB	Infiltrating Lobular Carcinoma		Alive	TUMOR FREE				1119	0	1119	0	NA	NA	0	1119
TCGA-BH-A2L8-01	9.0800500175381	9.0800500175381	Tumor	BRCA	TCGA-BH-A2L8-01	TCGA-BH-A2L8	45	FEMALE	WHITE	Stage IIA	Infiltrating Lobular Carcinoma		Alive	TUMOR FREE	Negative			612	0	612	0	612	0	0	612
TCGA-BH-A42T-01	10.1047952926343	10.1047952926343	Tumor	BRCA	TCGA-BH-A42T-01	TCGA-BH-A42T	75	FEMALE	BLACK OR AFRICAN AMERICAN	Stage IIA	Infiltrating Lobular Carcinoma		Dead	TUMOR FREE	Negative			320	1	320	0	320	0	0	320
TCGA-BH-A42U-01	6.06498413666903	6.06498413666903	Tumor	BRCA	TCGA-BH-A42U-01	TCGA-BH-A42U	80	FEMALE	BLACK OR AFRICAN AMERICAN	Stage IIA	Infiltrating Lobular Carcinoma		Alive	TUMOR FREE	Negative			3364	0	3364	0	3364	0	0	3364
TCGA-BH-A42V-01	6.97915649604846	6.97915649604846	Tumor	BRCA	TCGA-BH-A42V-01	TCGA-BH-A42V	41	FEMALE	BLACK OR AFRICAN AMERICAN	Stage IB	Infiltrating Ductal Carcinoma		Alive	TUMOR FREE	Negative			635	0	635	0	635	0	0	635
TCGA-BH-A5IZ-01	10.2096726775967	10.2096726775967	Tumor	BRCA	TCGA-BH-A5IZ-01	TCGA-BH-A5IZ	51	FEMALE	BLACK OR AFRICAN AMERICAN	Stage IIB	Infiltrating Ductal Carcinoma		Alive	TUMOR FREE	Negative			567	0	567	0	567	0	0	567
TCGA-BH-A5J0-01	8.06312539345879	8.06312539345879	Tumor	BRCA	TCGA-BH-A5J0-01	TCGA-BH-A5J0	63	FEMALE	BLACK OR AFRICAN AMERICAN	Stage IA	Infiltrating Ductal Carcinoma		Alive	TUMOR FREE	Negative			715	0	715	0	715	0	0	715
TCGA-BH-A6R8-01	7.8566682918309	7.8566682918309	Tumor	BRCA	TCGA-BH-A6R8-01	TCGA-BH-A6R8	46	FEMALE	BLACK OR AFRICAN AMERICAN	Stage IIA	Infiltrating Ductal Carcinoma		Alive	TUMOR FREE	Negative			293	0	293	0	293	0	0	293
TCGA-BH-A6R9-01	8.58397030677478	8.58397030677478	Tumor	BRCA	TCGA-BH-A6R9-01	TCGA-BH-A6R9	61	FEMALE	WHITE	Stage IIA	Metaplastic Carcinoma		Alive	TUMOR FREE	Negative			160	0	160	0	160	0	0	160
TCGA-BH-A8FY-01	9.17050596995214	9.17050596995214	Tumor	BRCA	TCGA-BH-A8FY-01	TCGA-BH-A8FY	87	FEMALE	WHITE	Stage IA	Infiltrating Lobular Carcinoma		Dead	TUMOR FREE	Negative			295	1	295	0	295	0	0	295
TCGA-BH-A8FZ-01	6.80049873611228	6.80049873611228	Tumor	BRCA	TCGA-BH-A8FZ-01	TCGA-BH-A8FZ	58	FEMALE	WHITE	Stage IA	Infiltrating Lobular Carcinoma		Alive	TUMOR FREE	Negative			574	0	574	0	574	0	0	574
TCGA-BH-A8G0-01	5.36777292326472	5.36777292326472	Tumor	BRCA	TCGA-BH-A8G0-01	TCGA-BH-A8G0	54	FEMALE	WHITE	Stage IIB	Infiltrating Lobular Carcinoma		Alive	TUMOR FREE	Negative			662	0	662	0	662	0	0	662
TCGA-BH-AB28-01	7.62565770866316	7.62565770866316	Tumor	BRCA	TCGA-BH-AB28-01	TCGA-BH-AB28	53	FEMALE	WHITE	Stage IIIA	Infiltrating Lobular Carcinoma		Alive	TUMOR FREE	Negative			287	0	287	0	287	0	0	287
TCGA-C8-A12K-01	10.0718109270539	10.0718109270539	Tumor	BRCA	TCGA-C8-A12K-01	TCGA-C8-A12K	80	FEMALE	ASIAN	Stage IIB	Infiltrating Ductal Carcinoma		Alive	TUMOR FREE	Negative			0	0	0	0	0	0	0	0
TCGA-C8-A12L-01	9.66646191689016	9.66646191689016	Tumor	BRCA	TCGA-C8-A12L-01	TCGA-C8-A12L	67	FEMALE	ASIAN	Stage IIA	Infiltrating Ductal Carcinoma		Alive	TUMOR FREE	Negative			363	0	363	0	363	0	0	363
TCGA-C8-A12M-01	8.45430751994023	8.45430751994023	Tumor	BRCA	TCGA-C8-A12M-01	TCGA-C8-A12M	70	FEMALE	ASIAN	Stage IIA	Infiltrating Ductal Carcinoma		Alive	TUMOR FREE	Negative			358	0	358	0	358	0	0	358
TCGA-C8-A12N-01	8.05002819462892	8.05002819462892	Tumor	BRCA	TCGA-C8-A12N-01	TCGA-C8-A12N	58	FEMALE	ASIAN	Stage IIA	Infiltrating Ductal Carcinoma		Alive	TUMOR FREE	Negative			358	0	358	0	358	0	0	358
TCGA-C8-A12O-01	9.04511255558806	9.04511255558806	Tumor	BRCA	TCGA-C8-A12O-01	TCGA-C8-A12O	50	FEMALE	ASIAN	Stage IIA	Infiltrating Ductal Carcinoma		Alive	TUMOR FREE	Negative			385	0	385	0	385	0	0	385
TCGA-C8-A12P-01	10.189812206986	10.189812206986	Tumor	BRCA	TCGA-C8-A12P-01	TCGA-C8-A12P	55	FEMALE	ASIAN	Stage IIB	Infiltrating Ductal Carcinoma		Alive	TUMOR FREE	Negative			358	0	358	0	358	0	0	358
TCGA-C8-A12Q-01	9.08197867616123	9.08197867616123	Tumor	BRCA	TCGA-C8-A12Q-01	TCGA-C8-A12Q	78	FEMALE	ASIAN	Stage IIIA	Infiltrating Ductal Carcinoma		Dead	WITH TUMOR	Negative			385	1	385	1	NA	NA	1	385
TCGA-C8-A12T-01	10.803533809039	10.803533809039	Tumor	BRCA	TCGA-C8-A12T-01	TCGA-C8-A12T	43	FEMALE	ASIAN	Stage IIA	Infiltrating Ductal Carcinoma		Alive	TUMOR FREE	Negative			0	0	0	0	0	0	0	0
TCGA-C8-A12U-01	10.4460804320827	10.4460804320827	Tumor	BRCA	TCGA-C8-A12U-01	TCGA-C8-A12U	46	FEMALE	ASIAN	Stage IIB	Infiltrating Ductal Carcinoma		Alive	TUMOR FREE	Negative			385	0	385	0	385	0	0	385
TCGA-C8-A12V-01	9.2897860610618	9.2897860610618	Tumor	BRCA	TCGA-C8-A12V-01	TCGA-C8-A12V	55	FEMALE	ASIAN	Stage IIA	Infiltrating Ductal Carcinoma		Alive	TUMOR FREE				385	0	385	0	NA	NA	0	385
TCGA-C8-A12W-01	9.61771539285103	9.61771539285103	Tumor	BRCA	TCGA-C8-A12W-01	TCGA-C8-A12W	49	FEMALE	ASIAN	Stage IIIB	Infiltrating Ductal Carcinoma		Alive	TUMOR FREE	Negative			385	0	385	0	385	0	0	385
TCGA-C8-A12X-01	8.02232897071601	8.02232897071601	Tumor	BRCA	TCGA-C8-A12X-01	TCGA-C8-A12X	62	FEMALE	ASIAN	Stage IIB	Mucinous Carcinoma		Alive	TUMOR FREE	Negative			385	0	385	0	385	0	0	385
TCGA-C8-A12Y-01	9.55174094055197	9.55174094055197	Tumor	BRCA	TCGA-C8-A12Y-01	TCGA-C8-A12Y	44	FEMALE	ASIAN	Stage IIB	Infiltrating Ductal Carcinoma		Alive	TUMOR FREE	Negative			1476	0	1476	0	1476	0	0	1476
TCGA-C8-A12Z-01	10.2285421474435	10.2285421474435	Tumor	BRCA	TCGA-C8-A12Z-01	TCGA-C8-A12Z	45	FEMALE	ASIAN	Stage IIB	Infiltrating Ductal Carcinoma		Alive	TUMOR FREE	Negative			382	0	382	0	382	0	0	382
TCGA-C8-A130-01	9.68742642621542	9.68742642621542	Tumor	BRCA	TCGA-C8-A130-01	TCGA-C8-A130	52	FEMALE	ASIAN	Stage IIIA	Infiltrating Ductal Carcinoma		Alive	TUMOR FREE	Negative			370	0	370	0	370	0	0	370
TCGA-C8-A131-01	9.24180920570247	9.24180920570247	Tumor	BRCA	TCGA-C8-A131-01	TCGA-C8-A131	82	FEMALE	ASIAN	Stage IIIA	Infiltrating Ductal Carcinoma		Alive	TUMOR FREE	Negative			411	0	411	0	411	0	0	411
TCGA-C8-A132-01	9.52760602179921	9.52760602179921	Tumor	BRCA	TCGA-C8-A132-01	TCGA-C8-A132	56	FEMALE	ASIAN	Stage IIB	Infiltrating Ductal Carcinoma		Alive	TUMOR FREE	Negative			383	0	383	0	383	0	0	383
TCGA-C8-A133-01	6.93363164781339	6.93363164781339	Tumor	BRCA	TCGA-C8-A133-01	TCGA-C8-A133	65	FEMALE	WHITE	Stage IIIA	Other, specify		Alive	TUMOR FREE	Negative			0	0	0	0	0	0	0	0
TCGA-C8-A134-01	9.98059659674202	9.98059659674202	Tumor	BRCA	TCGA-C8-A134-01	TCGA-C8-A134	52	FEMALE	ASIAN	Stage IIA	Infiltrating Ductal Carcinoma		Alive	TUMOR FREE	Negative			383	0	383	0	383	0	0	383
TCGA-C8-A135-01	10.3747460825032	10.3747460825032	Tumor	BRCA	TCGA-C8-A135-01	TCGA-C8-A135	64	FEMALE	ASIAN	Stage IIB	Infiltrating Ductal Carcinoma		Alive	TUMOR FREE	Negative			393	0	393	0	393	0	0	393
TCGA-C8-A137-01	10.4716853741805	10.4716853741805	Tumor	BRCA	TCGA-C8-A137-01	TCGA-C8-A137	34	FEMALE	ASIAN	Stage IIB	Infiltrating Ductal Carcinoma		Alive	WITH TUMOR	Negative			379	0	379	0	136	1	1	136
TCGA-C8-A138-01	10.166891152273	10.166891152273	Tumor	BRCA	TCGA-C8-A138-01	TCGA-C8-A138	54	FEMALE	ASIAN	Stage IIIA	Infiltrating Ductal Carcinoma		Alive	TUMOR FREE	Negative			380	0	380	0	380	0	0	380
TCGA-C8-A1HE-01	8.65716121852012	8.65716121852012	Tumor	BRCA	TCGA-C8-A1HE-01	TCGA-C8-A1HE	59	FEMALE	ASIAN	Stage IIA	Infiltrating Ductal Carcinoma		Alive	TUMOR FREE	Negative			375	0	375	0	375	0	0	375
TCGA-C8-A1HF-01	10.822507099226	10.822507099226	Tumor	BRCA	TCGA-C8-A1HF-01	TCGA-C8-A1HF	48	FEMALE	ASIAN	Stage IIA	Infiltrating Ductal Carcinoma		Alive	TUMOR FREE	Negative			332	0	332	0	332	0	0	332
TCGA-C8-A1HG-01	9.79457344943155	9.79457344943155	Tumor	BRCA	TCGA-C8-A1HG-01	TCGA-C8-A1HG	50	FEMALE	ASIAN	Stage IIA	Infiltrating Ductal Carcinoma		Alive	TUMOR FREE	Negative			345	0	345	0	345	0	0	345
TCGA-C8-A1HI-01	8.57235158832114	8.57235158832114	Tumor	BRCA	TCGA-C8-A1HI-01	TCGA-C8-A1HI	40	FEMALE	ASIAN	Stage IIIA	Infiltrating Ductal Carcinoma		Alive	TUMOR FREE	Negative			343	0	343	0	343	0	0	343
TCGA-C8-A1HJ-01	11.0304533367238	11.0304533367238	Tumor	BRCA	TCGA-C8-A1HJ-01	TCGA-C8-A1HJ	53	FEMALE	ASIAN	Stage IIA	Infiltrating Ductal Carcinoma		Alive	TUMOR FREE	Negative			5	0	5	0	5	0	0	5
TCGA-C8-A1HK-01	10.457226956028	10.457226956028	Tumor	BRCA	TCGA-C8-A1HK-01	TCGA-C8-A1HK	53	FEMALE	ASIAN	Stage IIB	Infiltrating Ductal Carcinoma		Alive	TUMOR FREE	Negative			366	0	366	0	366	0	0	366
TCGA-C8-A1HL-01	10.7025709735509	10.7025709735509	Tumor	BRCA	TCGA-C8-A1HL-01	TCGA-C8-A1HL	38	FEMALE	ASIAN	Stage IIIA	Other, specify		Alive	TUMOR FREE	Negative			317	0	317	0	317	0	0	317
TCGA-C8-A1HM-01	10.3083959176235	10.3083959176235	Tumor	BRCA	TCGA-C8-A1HM-01	TCGA-C8-A1HM	74	FEMALE	ASIAN	Stage IIA	Infiltrating Ductal Carcinoma		Alive	TUMOR FREE	Negative			375	0	375	0	375	0	0	375
TCGA-C8-A1HN-01	9.68955776001538	9.68955776001538	Tumor	BRCA	TCGA-C8-A1HN-01	TCGA-C8-A1HN	56	FEMALE	ASIAN	Stage IIA	Infiltrating Ductal Carcinoma		Alive	TUMOR FREE	Negative			394	0	394	0	394	0	0	394
TCGA-C8-A1HO-01	8.90603975581219	8.90603975581219	Tumor	BRCA	TCGA-C8-A1HO-01	TCGA-C8-A1HO	34	FEMALE	ASIAN	Stage IIIC	Infiltrating Ductal Carcinoma		Alive	TUMOR FREE	Negative			375	0	375	0	375	0	0	375
TCGA-C8-A26V-01	9.45966726690476	9.45966726690476	Tumor	BRCA	TCGA-C8-A26V-01	TCGA-C8-A26V	47	FEMALE	ASIAN	Stage IIIA	Infiltrating Ductal Carcinoma		Alive	TUMOR FREE	Negative			616	0	616	0	616	0	0	616
TCGA-C8-A26W-01	9.68891641813509	9.68891641813509	Tumor	BRCA	TCGA-C8-A26W-01	TCGA-C8-A26W	58	FEMALE	ASIAN	Stage IIB	Infiltrating Ductal Carcinoma		Alive	TUMOR FREE	Negative			381	0	381	0	381	0	0	381
TCGA-C8-A26X-01	8.30009626183858	8.30009626183858	Tumor	BRCA	TCGA-C8-A26X-01	TCGA-C8-A26X	58	FEMALE	ASIAN	Stage IIA	Infiltrating Ductal Carcinoma		Alive	TUMOR FREE	Negative			376	0	376	0	376	0	0	376
TCGA-C8-A26Y-01	10.0679183151906	10.0679183151906	Tumor	BRCA	TCGA-C8-A26Y-01	TCGA-C8-A26Y	90	FEMALE	ASIAN	Stage IIA	Infiltrating Ductal Carcinoma		Alive	TUMOR FREE	Negative			394	0	394	0	394	0	0	394
TCGA-C8-A26Z-01	8.83738825244741	8.83738825244741	Tumor	BRCA	TCGA-C8-A26Z-01	TCGA-C8-A26Z	59	FEMALE	ASIAN	Stage IIA	Infiltrating Ductal Carcinoma		Alive	TUMOR FREE	Negative			470	0	470	0	470	0	0	470
TCGA-C8-A273-01	9.28600090554659	9.28600090554659	Tumor	BRCA	TCGA-C8-A273-01	TCGA-C8-A273	29	FEMALE	ASIAN	Stage IIB	Infiltrating Ductal Carcinoma		Alive	TUMOR FREE	Negative			513	0	513	0	513	0	0	513
TCGA-C8-A274-01	9.08215968851046	9.08215968851046	Tumor	BRCA	TCGA-C8-A274-01	TCGA-C8-A274	63	FEMALE	ASIAN	Stage IIA	Infiltrating Ductal Carcinoma		Alive	TUMOR FREE	Negative			508	0	508	0	508	0	0	508
TCGA-C8-A275-01	10.9089479739802	10.9089479739802	Tumor	BRCA	TCGA-C8-A275-01	TCGA-C8-A275	56	FEMALE	ASIAN	Stage IIA	Infiltrating Ductal Carcinoma		Alive	TUMOR FREE	Negative			1	0	1	0	1	0	0	1
TCGA-C8-A278-01	9.47105329912108	9.47105329912108	Tumor	BRCA	TCGA-C8-A278-01	TCGA-C8-A278	61	FEMALE	ASIAN	Stage IIIA	Infiltrating Ductal Carcinoma		Alive	TUMOR FREE	Negative			297	0	297	0	297	0	0	297
TCGA-C8-A27A-01	9.06872454532592	9.06872454532592	Tumor	BRCA	TCGA-C8-A27A-01	TCGA-C8-A27A	48	FEMALE	ASIAN	Stage IIB	Infiltrating Ductal Carcinoma		Alive	TUMOR FREE	Negative			747	0	747	0	747	0	0	747
TCGA-C8-A27B-01	10.4615101425988	10.4615101425988	Tumor	BRCA	TCGA-C8-A27B-01	TCGA-C8-A27B	48	FEMALE	ASIAN	Stage IIB	Infiltrating Ductal Carcinoma		Alive	TUMOR FREE	Negative			439	0	439	0	439	0	0	439
TCGA-C8-A3M7-01	7.69374480748208	7.69374480748208	Tumor	BRCA	TCGA-C8-A3M7-01	TCGA-C8-A3M7	60	FEMALE	ASIAN	Stage IIIB	Infiltrating Lobular Carcinoma		Dead	WITH TUMOR	Negative			1034	1	1034	1	1034	1	1	1034
TCGA-C8-A3M8-01	8.93761804977533	8.93761804977533	Tumor	BRCA	TCGA-C8-A3M8-01	TCGA-C8-A3M8	68	FEMALE	ASIAN	Stage IA	Infiltrating Lobular Carcinoma		Alive	TUMOR FREE	Negative			394	0	394	0	394	0	0	394
TCGA-C8-A8HP-01	9.7837349251762	9.7837349251762	Tumor	BRCA	TCGA-C8-A8HP-01	TCGA-C8-A8HP	59	FEMALE	ASIAN	Stage IIIA	Metaplastic Carcinoma		Alive	TUMOR FREE	Negative			396	0	396	0	396	0	0	396
TCGA-C8-A8HQ-01	10.4454804900607	10.4454804900607	Tumor	BRCA	TCGA-C8-A8HQ-01	TCGA-C8-A8HQ	53	FEMALE	ASIAN	Stage IIB	Mucinous Carcinoma		Alive	TUMOR FREE	Negative			380	0	380	0	380	0	0	380
TCGA-C8-A8HR-01	7.62847470360825	7.62847470360825	Tumor	BRCA	TCGA-C8-A8HR-01	TCGA-C8-A8HR	49	FEMALE	ASIAN	Stage IIIA	Infiltrating Lobular Carcinoma		Alive	TUMOR FREE	Negative			408	0	408	0	408	0	0	408
TCGA-D8-A13Y-01	10.787184297119	10.787184297119	Tumor	BRCA	TCGA-D8-A13Y-01	TCGA-D8-A13Y	52	FEMALE	WHITE	Stage IA	Infiltrating Ductal Carcinoma		Alive	TUMOR FREE	Negative			1728	0	1728	0	1728	0	0	1728
TCGA-D8-A13Z-01	10.4343467495574	10.4343467495574	Tumor	BRCA	TCGA-D8-A13Z-01	TCGA-D8-A13Z	51	FEMALE	WHITE		Infiltrating Ductal Carcinoma		Alive	TUMOR FREE	Negative			635	0	635	0	635	0	0	635
TCGA-D8-A140-01	8.16544469531869	8.16544469531869	Tumor	BRCA	TCGA-D8-A140-01	TCGA-D8-A140	62	FEMALE	WHITE	Stage IIB	Infiltrating Ductal Carcinoma		Alive	TUMOR FREE	Negative			403	0	403	0	403	0	0	403
TCGA-D8-A141-01	8.23947919469917	8.23947919469917	Tumor	BRCA	TCGA-D8-A141-01	TCGA-D8-A141	40	FEMALE	WHITE		Infiltrating Ductal Carcinoma		Alive	TUMOR FREE	Negative			626	0	626	0	626	0	0	626
TCGA-D8-A142-01	8.92715572122285	8.92715572122285	Tumor	BRCA	TCGA-D8-A142-01	TCGA-D8-A142	74	FEMALE	WHITE	Stage IIB	Infiltrating Ductal Carcinoma		Alive	TUMOR FREE	Negative			425	0	425	0	425	0	0	425
TCGA-D8-A143-01	10.4986797023402	10.4986797023402	Tumor	BRCA	TCGA-D8-A143-01	TCGA-D8-A143	51	FEMALE	WHITE	Stage IIA	Infiltrating Ductal Carcinoma		Alive	TUMOR FREE	Negative			431	0	431	0	431	0	0	431
TCGA-D8-A145-01	7.6405847792345	7.6405847792345	Tumor	BRCA	TCGA-D8-A145-01	TCGA-D8-A145	80	FEMALE	WHITE	Stage IIA	Infiltrating Ductal Carcinoma		Alive	TUMOR FREE	Negative			410	0	410	0	410	0	0	410
TCGA-D8-A146-01	8.15885705828136	8.15885705828136	Tumor	BRCA	TCGA-D8-A146-01	TCGA-D8-A146	57	FEMALE	WHITE	Stage IIA	Infiltrating Ductal Carcinoma		Alive	TUMOR FREE	Negative			643	0	643	0	643	0	0	643
TCGA-D8-A147-01	10.9800967246748	10.9800967246748	Tumor	BRCA	TCGA-D8-A147-01	TCGA-D8-A147	45	FEMALE	WHITE		Infiltrating Ductal Carcinoma		Alive	TUMOR FREE	Negative			584	0	584	0	584	0	0	584
TCGA-D8-A1J8-01	10.3574090475695	10.3574090475695	Tumor	BRCA	TCGA-D8-A1J8-01	TCGA-D8-A1J8	77	FEMALE	WHITE	Stage IIB	Infiltrating Ductal Carcinoma		Alive	TUMOR FREE	Negative			431	0	431	0	431	0	0	431
TCGA-D8-A1J9-01	9.31230666953978	9.31230666953978	Tumor	BRCA	TCGA-D8-A1J9-01	TCGA-D8-A1J9	48	FEMALE	WHITE	Stage IA	Infiltrating Ductal Carcinoma		Alive	TUMOR FREE	Negative			532	0	532	0	532	0	0	532
TCGA-D8-A1JA-01	8.7717469527309	8.7717469527309	Tumor	BRCA	TCGA-D8-A1JA-01	TCGA-D8-A1JA	60	FEMALE	WHITE		Infiltrating Ductal Carcinoma		Alive	WITH TUMOR	Negative			502	0	502	0	431	1	1	431
TCGA-D8-A1JB-01	6.63444080167448	6.63444080167448	Tumor	BRCA	TCGA-D8-A1JB-01	TCGA-D8-A1JB	54	FEMALE	WHITE	Stage IIB	Infiltrating Ductal Carcinoma		Alive	TUMOR FREE	Negative			1688	0	1688	0	1688	0	0	1688
TCGA-D8-A1JC-01	9.42032659691359	9.42032659691359	Tumor	BRCA	TCGA-D8-A1JC-01	TCGA-D8-A1JC	59	FEMALE	WHITE	Stage IIIA	Infiltrating Ductal Carcinoma		Alive	TUMOR FREE	Negative			480	0	480	0	480	0	0	480
TCGA-D8-A1JD-01	9.30594544865225	9.30594544865225	Tumor	BRCA	TCGA-D8-A1JD-01	TCGA-D8-A1JD	41	FEMALE	WHITE	Stage IIB	Infiltrating Ductal Carcinoma		Alive	TUMOR FREE	Negative			552	0	552	0	552	0	0	552
TCGA-D8-A1JE-01	9.80330938706526	9.80330938706526	Tumor	BRCA	TCGA-D8-A1JE-01	TCGA-D8-A1JE	62	FEMALE	WHITE	Stage IIA	Infiltrating Ductal Carcinoma		Alive	TUMOR FREE	Negative			575	0	575	0	575	0	0	575
TCGA-D8-A1JF-01	8.03440282032858	8.03440282032858	Tumor	BRCA	TCGA-D8-A1JF-01	TCGA-D8-A1JF	79	FEMALE	WHITE	Stage IIIA	Infiltrating Ductal Carcinoma		Alive	TUMOR FREE	Negative			366	0	366	0	366	0	0	366
TCGA-D8-A1JG-01	10.1834989206306	10.1834989206306	Tumor	BRCA	TCGA-D8-A1JG-01	TCGA-D8-A1JG	62	FEMALE	WHITE	Stage IIA	Infiltrating Ductal Carcinoma		Alive	TUMOR FREE	Negative			1612	0	1612	0	1612	0	0	1612
TCGA-D8-A1JH-01	7.83357323422371	7.83357323422371	Tumor	BRCA	TCGA-D8-A1JH-01	TCGA-D8-A1JH	56	FEMALE	WHITE	Stage IA	Infiltrating Ductal Carcinoma		Alive	TUMOR FREE	Negative			426	0	426	0	426	0	0	426
TCGA-D8-A1JI-01	7.4950075443647	7.4950075443647	Tumor	BRCA	TCGA-D8-A1JI-01	TCGA-D8-A1JI	54	FEMALE	WHITE	Stage IIA	Infiltrating Ductal Carcinoma		Alive	TUMOR FREE	Negative			577	0	577	0	577	0	0	577
TCGA-D8-A1JJ-01	9.63138989664836	9.63138989664836	Tumor	BRCA	TCGA-D8-A1JJ-01	TCGA-D8-A1JJ	54	FEMALE	WHITE	Stage IIA	Infiltrating Ductal Carcinoma		Alive	TUMOR FREE	Negative			611	0	611	0	611	0	0	611
TCGA-D8-A1JK-01	8.9334221529769	8.9334221529769	Tumor	BRCA	TCGA-D8-A1JK-01	TCGA-D8-A1JK	90	FEMALE	WHITE	Stage IIA	Infiltrating Ductal Carcinoma		Alive	TUMOR FREE	Negative			612	0	612	0	612	0	0	612
TCGA-D8-A1JL-01	10.0407965618662	10.0407965618662	Tumor	BRCA	TCGA-D8-A1JL-01	TCGA-D8-A1JL	72	FEMALE	WHITE	Stage IIA	Infiltrating Ductal Carcinoma		Alive	TUMOR FREE	Negative			611	0	611	0	611	0	0	611
TCGA-D8-A1JM-01	10.8039857761164	10.8039857761164	Tumor	BRCA	TCGA-D8-A1JM-01	TCGA-D8-A1JM	59	FEMALE	WHITE	Stage IIB	Infiltrating Ductal Carcinoma		Alive	TUMOR FREE	Negative			590	0	590	0	590	0	0	590
TCGA-D8-A1JN-01	7.22606532624241	7.22606532624241	Tumor	BRCA	TCGA-D8-A1JN-01	TCGA-D8-A1JN	80	FEMALE	WHITE	Stage IIIC	Infiltrating Lobular Carcinoma		Alive	TUMOR FREE	Negative			620	0	620	0	620	0	0	620
TCGA-D8-A1JP-01	8.26414230073869	8.26414230073869	Tumor	BRCA	TCGA-D8-A1JP-01	TCGA-D8-A1JP	73	FEMALE	WHITE	Stage IA	Infiltrating Ductal Carcinoma		Alive	TUMOR FREE	Negative			639	0	639	0	639	0	0	639
TCGA-D8-A1JS-01	6.67427702619683	6.67427702619683	Tumor	BRCA	TCGA-D8-A1JS-01	TCGA-D8-A1JS	77	FEMALE	WHITE	Stage IA	Other, specify		Alive	TUMOR FREE	Negative			371	0	371	0	371	0	0	371
TCGA-D8-A1JT-01	8.66534657745398	8.66534657745398	Tumor	BRCA	TCGA-D8-A1JT-01	TCGA-D8-A1JT	70	FEMALE	WHITE	Stage IIA	Other, specify		Alive	TUMOR FREE	Negative			405	0	405	0	405	0	0	405
TCGA-D8-A1JU-01	5.10547275410401	5.10547275410401	Tumor	BRCA	TCGA-D8-A1JU-01	TCGA-D8-A1JU	51	FEMALE	WHITE	Stage IA	Infiltrating Ductal Carcinoma		Alive	TUMOR FREE	Negative			447	0	447	0	447	0	0	447
TCGA-D8-A1X5-01	7.93358444036459	7.93358444036459	Tumor	BRCA	TCGA-D8-A1X5-01	TCGA-D8-A1X5	81	FEMALE	WHITE	Stage IIIC	Infiltrating Ductal Carcinoma		Alive	TUMOR FREE	Negative			565	0	565	0	565	0	0	565
TCGA-D8-A1X6-01	8.84456768584842	8.84456768584842	Tumor	BRCA	TCGA-D8-A1X6-01	TCGA-D8-A1X6	80	FEMALE	WHITE	Stage IIIA	Infiltrating Ductal Carcinoma		Alive	TUMOR FREE	Negative			541	0	541	0	541	0	0	541
TCGA-D8-A1X7-01	8.21349309933452	8.21349309933452	Tumor	BRCA	TCGA-D8-A1X7-01	TCGA-D8-A1X7	40	FEMALE	WHITE	Stage IIA	Other, specify		Alive	TUMOR FREE	Negative			509	0	509	0	509	0	0	509
TCGA-D8-A1X8-01	8.53472308036381	8.53472308036381	Tumor	BRCA	TCGA-D8-A1X8-01	TCGA-D8-A1X8	62	FEMALE	WHITE	Stage IIIA	Infiltrating Lobular Carcinoma		Alive	TUMOR FREE	Negative			783	0	783	0	783	0	0	783
TCGA-D8-A1X9-01	8.91543425518254	8.91543425518254	Tumor	BRCA	TCGA-D8-A1X9-01	TCGA-D8-A1X9	66	FEMALE	WHITE	Stage IIB	Infiltrating Ductal Carcinoma		Alive	TUMOR FREE				727	0	727	0	NA	NA	0	727
TCGA-D8-A1XA-01	7.26623371396216	7.26623371396216	Tumor	BRCA	TCGA-D8-A1XA-01	TCGA-D8-A1XA	64	FEMALE	WHITE	Stage IA	Infiltrating Ductal Carcinoma		Alive	TUMOR FREE	Negative			839	0	839	0	839	0	0	839
TCGA-D8-A1XB-01	8.99670226804403	8.99670226804403	Tumor	BRCA	TCGA-D8-A1XB-01	TCGA-D8-A1XB	62	FEMALE	WHITE	Stage IIB	Infiltrating Ductal Carcinoma		Alive	TUMOR FREE	Negative			552	0	552	0	552	0	0	552
TCGA-D8-A1XC-01	7.08355378708985	7.08355378708985	Tumor	BRCA	TCGA-D8-A1XC-01	TCGA-D8-A1XC	85	FEMALE	WHITE	Stage IIIB	Mucinous Carcinoma		Dead	WITH TUMOR	Negative			377	1	377	1	NA	NA	1	377
TCGA-D8-A1XD-01	8.52658139705713	8.52658139705713	Tumor	BRCA	TCGA-D8-A1XD-01	TCGA-D8-A1XD	36	FEMALE	WHITE	Stage IIIA	Infiltrating Ductal Carcinoma		Alive	TUMOR FREE	Negative			522	0	522	0	522	0	0	522
TCGA-D8-A1XF-01	8.55839775242217	8.55839775242217	Tumor	BRCA	TCGA-D8-A1XF-01	TCGA-D8-A1XF	45	FEMALE	WHITE	Stage IIA	Infiltrating Ductal Carcinoma		Alive	TUMOR FREE				463	0	463	0	NA	NA	0	463
TCGA-D8-A1XG-01	7.5322000551495	7.5322000551495	Tumor	BRCA	TCGA-D8-A1XG-01	TCGA-D8-A1XG	86	FEMALE	WHITE	Stage IIIB	Infiltrating Ductal Carcinoma		Alive	TUMOR FREE	Negative			448	0	448	0	448	0	0	448
TCGA-D8-A1XJ-01	10.4333246267159	10.4333246267159	Tumor	BRCA	TCGA-D8-A1XJ-01	TCGA-D8-A1XJ	76	FEMALE	WHITE	Stage IIIA	Other, specify		Alive	TUMOR FREE	Negative			664	0	664	0	664	0	0	664
TCGA-D8-A1XK-01	11.2730320973397	11.2730320973397	Tumor	BRCA	TCGA-D8-A1XK-01	TCGA-D8-A1XK	55	FEMALE	WHITE	Stage IIB	Infiltrating Ductal Carcinoma		Alive	TUMOR FREE	Negative			441	0	441	0	441	0	0	441
TCGA-D8-A1XL-01	8.40780309812162	8.40780309812162	Tumor	BRCA	TCGA-D8-A1XL-01	TCGA-D8-A1XL	34	FEMALE	WHITE	Stage IIB	Infiltrating Ductal Carcinoma		Alive	TUMOR FREE	Negative			606	0	606	0	606	0	0	606
TCGA-D8-A1XM-01	9.50319566333726	9.50319566333726	Tumor	BRCA	TCGA-D8-A1XM-01	TCGA-D8-A1XM	57	FEMALE	WHITE	Stage IA	Infiltrating Ductal Carcinoma		Alive	TUMOR FREE	Negative			538	0	538	0	538	0	0	538
TCGA-D8-A1XO-01	7.68984426206481	7.68984426206481	Tumor	BRCA	TCGA-D8-A1XO-01	TCGA-D8-A1XO	56	FEMALE	WHITE	Stage IIB	Infiltrating Lobular Carcinoma		Alive	TUMOR FREE	Negative			1682	0	1682	0	1682	0	0	1682
TCGA-D8-A1XQ-01	9.38102374710956	9.38102374710956	Tumor	BRCA	TCGA-D8-A1XQ-01	TCGA-D8-A1XQ	69	FEMALE	WHITE	Stage IIA	Infiltrating Ductal Carcinoma		Alive	TUMOR FREE	Negative			499	0	499	0	499	0	0	499
TCGA-D8-A1XR-01	8.80018160835964	8.80018160835964	Tumor	BRCA	TCGA-D8-A1XR-01	TCGA-D8-A1XR	56	FEMALE	WHITE	Stage IIB	Infiltrating Ductal Carcinoma		Alive	TUMOR FREE	Negative			482	0	482	0	482	0	0	482
TCGA-D8-A1XS-01	9.08601676971062	9.08601676971062	Tumor	BRCA	TCGA-D8-A1XS-01	TCGA-D8-A1XS	48	MALE	WHITE	Stage IIIC	Other, specify		Alive	TUMOR FREE	Negative			496	0	496	0	496	0	0	496
TCGA-D8-A1XT-01	8.60994698571649	8.60994698571649	Tumor	BRCA	TCGA-D8-A1XT-01	TCGA-D8-A1XT	61	FEMALE	WHITE	Stage IIA	Infiltrating Ductal Carcinoma		Alive	TUMOR FREE	Negative			506	0	506	0	506	0	0	506
TCGA-D8-A1XU-01	8.22853012262996	8.22853012262996	Tumor	BRCA	TCGA-D8-A1XU-01	TCGA-D8-A1XU	56	FEMALE	WHITE	Stage IA	Infiltrating Ductal Carcinoma		Alive	TUMOR FREE	Negative			395	0	395	0	395	0	0	395
TCGA-D8-A1XV-01	7.46921851033602	7.46921851033602	Tumor	BRCA	TCGA-D8-A1XV-01	TCGA-D8-A1XV	84	FEMALE	WHITE	Stage IIA	Mucinous Carcinoma		Alive	TUMOR FREE	Negative			461	0	461	0	461	0	0	461
TCGA-D8-A1XW-01	7.82283210158867	7.82283210158867	Tumor	BRCA	TCGA-D8-A1XW-01	TCGA-D8-A1XW	53	FEMALE	WHITE	Stage IIA	Infiltrating Ductal Carcinoma		Alive	TUMOR FREE	Negative			1309	0	1309	0	1309	0	0	1309
TCGA-D8-A1XY-01	6.67883250079554	6.67883250079554	Tumor	BRCA	TCGA-D8-A1XY-01	TCGA-D8-A1XY	74	FEMALE	WHITE	Stage IIA	Infiltrating Ductal Carcinoma		Alive	TUMOR FREE				503	0	503	0	NA	NA	0	503
TCGA-D8-A1XZ-01	8.65670729636945	8.65670729636945	Tumor	BRCA	TCGA-D8-A1XZ-01	TCGA-D8-A1XZ	81	FEMALE	WHITE	Stage IIIA	Infiltrating Ductal Carcinoma		Alive	TUMOR FREE	Negative			466	0	466	0	466	0	0	466
TCGA-D8-A1Y0-01	10.2328286138015	10.2328286138015	Tumor	BRCA	TCGA-D8-A1Y0-01	TCGA-D8-A1Y0	65	FEMALE	WHITE	Stage IIIA	Infiltrating Ductal Carcinoma		Alive	TUMOR FREE				472	0	472	0	NA	NA	0	472
TCGA-D8-A1Y1-01	9.45165621763215	9.45165621763215	Tumor	BRCA	TCGA-D8-A1Y1-01	TCGA-D8-A1Y1	80	FEMALE	WHITE	Stage IIIA	Infiltrating Ductal Carcinoma		Dead	WITH TUMOR				302	1	302	1	NA	NA	1	302
TCGA-D8-A1Y2-01	8.80172452347622	8.80172452347622	Tumor	BRCA	TCGA-D8-A1Y2-01	TCGA-D8-A1Y2	71	FEMALE	WHITE	Stage IIA	Infiltrating Ductal Carcinoma		Alive	TUMOR FREE	Negative			433	0	433	0	433	0	0	433
TCGA-D8-A1Y3-01	9.524778716749	9.524778716749	Tumor	BRCA	TCGA-D8-A1Y3-01	TCGA-D8-A1Y3	61	FEMALE	WHITE	Stage IIIA	Infiltrating Ductal Carcinoma		Alive	TUMOR FREE	Negative			430	0	430	0	430	0	0	430
TCGA-D8-A27E-01	5.87968616431433	5.87968616431433	Tumor	BRCA	TCGA-D8-A27E-01	TCGA-D8-A27E	66	FEMALE	WHITE	Stage IA	Other, specify		Alive	TUMOR FREE	Negative			530	0	530	0	530	0	0	530
TCGA-D8-A27F-01	10.5293915090971	10.5293915090971	Tumor	BRCA	TCGA-D8-A27F-01	TCGA-D8-A27F	40	FEMALE	WHITE	Stage IIA	Infiltrating Ductal Carcinoma		Alive	TUMOR FREE	Negative			488	0	488	0	488	0	0	488
TCGA-D8-A27G-01	8.72168708679067	8.72168708679067	Tumor	BRCA	TCGA-D8-A27G-01	TCGA-D8-A27G	75	FEMALE	WHITE	Stage IIA	Infiltrating Lobular Carcinoma		Alive	TUMOR FREE	Negative			409	0	409	0	409	0	0	409
TCGA-D8-A27H-01	9.15316438992202	9.15316438992202	Tumor	BRCA	TCGA-D8-A27H-01	TCGA-D8-A27H	72	FEMALE	WHITE	Stage IIA	Infiltrating Ductal Carcinoma		Alive	TUMOR FREE	Negative			397	0	397	0	397	0	0	397
TCGA-D8-A27I-01	8.38807326943957	8.38807326943957	Tumor	BRCA	TCGA-D8-A27I-01	TCGA-D8-A27I	58	FEMALE	WHITE	Stage IIIA	Infiltrating Lobular Carcinoma		Alive	TUMOR FREE	Negative			439	0	439	0	439	0	0	439
TCGA-D8-A27K-01	7.65758284500096	7.65758284500096	Tumor	BRCA	TCGA-D8-A27K-01	TCGA-D8-A27K	47	FEMALE	WHITE	Stage IIB	Infiltrating Ductal Carcinoma		Alive	TUMOR FREE	Negative			1461	0	1461	0	1461	0	0	1461
TCGA-D8-A27L-01	8.31081724363293	8.31081724363293	Tumor	BRCA	TCGA-D8-A27L-01	TCGA-D8-A27L	49	FEMALE	WHITE	Stage IIIA	Infiltrating Ductal Carcinoma		Alive	TUMOR FREE	Negative			499	0	499	0	499	0	0	499
TCGA-D8-A27M-01	9.00974465595073	9.00974465595073	Tumor	BRCA	TCGA-D8-A27M-01	TCGA-D8-A27M	59	FEMALE	WHITE	Stage IA	Infiltrating Ductal Carcinoma		Alive	TUMOR FREE	Negative			410	0	410	0	410	0	0	410
TCGA-D8-A27N-01	8.8376563137783	8.8376563137783	Tumor	BRCA	TCGA-D8-A27N-01	TCGA-D8-A27N	36	FEMALE	WHITE	Stage IIIA	Infiltrating Ductal Carcinoma		Alive	TUMOR FREE	Negative			519	0	519	0	519	0	0	519
TCGA-D8-A27P-01	7.51285105530964	7.51285105530964	Tumor	BRCA	TCGA-D8-A27P-01	TCGA-D8-A27P	64	FEMALE	WHITE	Stage IA	Infiltrating Ductal Carcinoma		Alive	TUMOR FREE	Negative			49	0	49	0	49	0	0	49
TCGA-D8-A27R-01	9.4205560878933	9.4205560878933	Tumor	BRCA	TCGA-D8-A27R-01	TCGA-D8-A27R	41	FEMALE	WHITE	Stage IIIC	Infiltrating Ductal Carcinoma		Alive	TUMOR FREE	Negative			307	0	307	0	307	0	0	307
TCGA-D8-A27T-01	9.18334755805266	9.18334755805266	Tumor	BRCA	TCGA-D8-A27T-01	TCGA-D8-A27T	53	FEMALE	WHITE	Stage IIIC	Infiltrating Lobular Carcinoma		Alive	TUMOR FREE	Negative			398	0	398	0	398	0	0	398
TCGA-D8-A27V-01	8.22514958335081	8.22514958335081	Tumor	BRCA	TCGA-D8-A27V-01	TCGA-D8-A27V	62	FEMALE	WHITE	Stage IIA	Infiltrating Lobular Carcinoma		Alive	TUMOR FREE	Negative			381	0	381	0	381	0	0	381
TCGA-D8-A27W-01	9.84436368196781	9.84436368196781	Tumor	BRCA	TCGA-D8-A27W-01	TCGA-D8-A27W	55	FEMALE	WHITE	Stage IIIB	Mucinous Carcinoma		Alive	TUMOR FREE	Negative			373	0	373	0	373	0	0	373
TCGA-D8-A3Z5-01	6.40865242674678	6.40865242674678	Tumor	BRCA	TCGA-D8-A3Z5-01	TCGA-D8-A3Z5	54	FEMALE	WHITE	Stage IIIC	Infiltrating Lobular Carcinoma		Alive	TUMOR FREE	Negative			1015	0	1015	0	1015	0	0	1015
TCGA-D8-A3Z6-01	6.79985146256454	6.79985146256454	Tumor	BRCA	TCGA-D8-A3Z6-01	TCGA-D8-A3Z6	56	FEMALE	WHITE	Stage IIIC	Infiltrating Lobular Carcinoma		Alive	TUMOR FREE	Negative			563	0	563	0	563	0	0	563
TCGA-D8-A4Z1-01	6.6298651168895	6.6298651168895	Tumor	BRCA	TCGA-D8-A4Z1-01	TCGA-D8-A4Z1	68	FEMALE	WHITE	Stage IA	Infiltrating Lobular Carcinoma		Alive	TUMOR FREE	Negative			659	0	659	0	659	0	0	659
TCGA-D8-A73U-01	5.45857886504748	5.45857886504748	Tumor	BRCA	TCGA-D8-A73U-01	TCGA-D8-A73U	88	FEMALE	WHITE	Stage IIA	Infiltrating Lobular Carcinoma		Alive	WITH TUMOR	Negative			492	0	492	0	492	0	0	492
TCGA-D8-A73W-01	7.76246177094805	7.76246177094805	Tumor	BRCA	TCGA-D8-A73W-01	TCGA-D8-A73W	79	FEMALE	WHITE	Stage IIIA	Mucinous Carcinoma		Dead	WITH TUMOR	Negative			385	1	385	1	21	1	1	21
TCGA-D8-A73X-01	8.10382806211341	8.10382806211341	Tumor	BRCA	TCGA-D8-A73X-01	TCGA-D8-A73X	53	FEMALE	WHITE	Stage IIA	Other, specify		Alive	TUMOR FREE	Negative			767	0	767	0	767	0	0	767
TCGA-E2-A105-01	9.23275907540924	9.23275907540924	Tumor	BRCA	TCGA-E2-A105-01	TCGA-E2-A105	79	FEMALE	WHITE	Stage IIA	Infiltrating Ductal Carcinoma		Alive	TUMOR FREE	Negative			1308	0	1308	0	1308	0	0	1308
TCGA-E2-A106-01	7.88963172410474	7.88963172410474	Tumor	BRCA	TCGA-E2-A106-01	TCGA-E2-A106	34	FEMALE	ASIAN	Stage IB	Infiltrating Ductal Carcinoma		Alive	TUMOR FREE	Negative			2541	0	2541	0	2541	0	0	2541
TCGA-E2-A107-01	9.87221006523787	9.87221006523787	Tumor	BRCA	TCGA-E2-A107-01	TCGA-E2-A107	54	FEMALE	WHITE	Stage IIIA	Infiltrating Lobular Carcinoma		Alive	TUMOR FREE	Negative			1047	0	1047	0	1047	0	0	1047
TCGA-E2-A108-01	8.24684983546345	8.24684983546345	Tumor	BRCA	TCGA-E2-A108-01	TCGA-E2-A108	64	FEMALE	WHITE	Stage IIIA	Infiltrating Ductal Carcinoma		Alive	WITH TUMOR	Negative			837	0	837	0	837	0	0	837
TCGA-E2-A109-01	9.94463886309117	9.94463886309117	Tumor	BRCA	TCGA-E2-A109-01	TCGA-E2-A109	64	FEMALE	WHITE	Stage IIA	Infiltrating Ductal Carcinoma		Alive	TUMOR FREE	Negative			1417	0	1417	0	1417	0	0	1417
TCGA-E2-A10A-01	9.25893814233264	9.25893814233264	Tumor	BRCA	TCGA-E2-A10A-01	TCGA-E2-A10A	41	FEMALE	WHITE	Stage IIB	Infiltrating Ductal Carcinoma		Alive	WITH TUMOR	Negative			1229	0	1229	0	75	1	1	75
TCGA-E2-A10B-01	9.37970109607829	9.37970109607829	Tumor	BRCA	TCGA-E2-A10B-01	TCGA-E2-A10B	67	FEMALE	WHITE	Stage IIB	Infiltrating Ductal Carcinoma		Alive	TUMOR FREE	Close			1141	0	1141	0	NA	NA	1	195
TCGA-E2-A10C-01	9.29029307120425	9.29029307120425	Tumor	BRCA	TCGA-E2-A10C-01	TCGA-E2-A10C	54	FEMALE	WHITE	Stage IIB	Infiltrating Ductal Carcinoma		Alive	TUMOR FREE	Negative			1220	0	1220	0	1220	0	0	1220
TCGA-E2-A10E-01	9.17698840925596	9.17698840925596	Tumor	BRCA	TCGA-E2-A10E-01	TCGA-E2-A10E	64	FEMALE	WHITE	Stage IIA	Infiltrating Ductal Carcinoma		Alive	TUMOR FREE	Negative			865	0	865	0	865	0	0	865
TCGA-E2-A10F-01	8.37004219044582	8.37004219044582	Tumor	BRCA	TCGA-E2-A10F-01	TCGA-E2-A10F	47	FEMALE	WHITE	Stage IIA	Infiltrating Lobular Carcinoma		Alive	TUMOR FREE	Negative			878	0	878	0	878	0	0	878
TCGA-E2-A14N-01	10.7316160259027	10.7316160259027	Tumor	BRCA	TCGA-E2-A14N-01	TCGA-E2-A14N	37	FEMALE	WHITE	Stage IIB	Infiltrating Ductal Carcinoma		Alive	TUMOR FREE	Negative			1434	0	1434	0	1434	0	0	1434
TCGA-E2-A14O-01	9.8265707313161	9.8265707313161	Tumor	BRCA	TCGA-E2-A14O-01	TCGA-E2-A14O	76	FEMALE	WHITE	Stage IIIA	Infiltrating Ductal Carcinoma		Alive	TUMOR FREE	Negative			1359	0	1359	0	1359	0	0	1359
TCGA-E2-A14P-01	10.337343147274	10.337343147274	Tumor	BRCA	TCGA-E2-A14P-01	TCGA-E2-A14P	79	FEMALE	WHITE	Stage IIIC	Infiltrating Ductal Carcinoma		Alive	TUMOR FREE	Negative			1246	0	1246	0	1246	0	0	1246
TCGA-E2-A14Q-01	8.74866248780535	8.74866248780535	Tumor	BRCA	TCGA-E2-A14Q-01	TCGA-E2-A14Q	50	FEMALE	WHITE	Stage IIB	Infiltrating Ductal Carcinoma		Alive	TUMOR FREE	Negative			1163	0	1163	0	1163	0	0	1163
TCGA-E2-A14R-01	10.4737767666147	10.4737767666147	Tumor	BRCA	TCGA-E2-A14R-01	TCGA-E2-A14R	62	FEMALE	WHITE	Stage IIA	Infiltrating Ductal Carcinoma		Alive	TUMOR FREE	Negative			1174	0	1174	0	1174	0	1	971
TCGA-E2-A14S-01	9.97280751368673	9.97280751368673	Tumor	BRCA	TCGA-E2-A14S-01	TCGA-E2-A14S	65	FEMALE	WHITE	Stage I	Infiltrating Ductal Carcinoma		Alive	TUMOR FREE	Negative			1009	0	1009	0	1009	0	0	1009
TCGA-E2-A14T-01	9.35127054357542	9.35127054357542	Tumor	BRCA	TCGA-E2-A14T-01	TCGA-E2-A14T	52	FEMALE	WHITE	Stage IIA	Infiltrating Ductal Carcinoma		Alive	TUMOR FREE	Negative			2311	0	2311	0	2311	0	0	2311
TCGA-E2-A14U-01	4.13070851955299	4.13070851955299	Tumor	BRCA	TCGA-E2-A14U-01	TCGA-E2-A14U	74	FEMALE	WHITE	Stage I	Infiltrating Lobular Carcinoma		Alive	TUMOR FREE	Negative			1318	0	1318	0	1318	0	0	1318
TCGA-E2-A14V-01	10.8721053842399	10.8721053842399	Tumor	BRCA	TCGA-E2-A14V-01	TCGA-E2-A14V	53	FEMALE	WHITE	Stage IIB	Infiltrating Ductal Carcinoma		Alive	TUMOR FREE	Negative			1042	0	1042	0	1042	0	0	1042
TCGA-E2-A14W-01	9.58790312563281	9.58790312563281	Tumor	BRCA	TCGA-E2-A14W-01	TCGA-E2-A14W	78	MALE	WHITE	Stage IIA	Infiltrating Ductal Carcinoma		Alive	TUMOR FREE	Negative			974	0	974	0	974	0	0	974
TCGA-E2-A14X-01	9.71346384613048	9.71346384613048	Tumor	BRCA	TCGA-E2-A14X-01	TCGA-E2-A14X	55	FEMALE	BLACK OR AFRICAN AMERICAN	Stage IIIA	Infiltrating Ductal Carcinoma		Alive	TUMOR FREE	Negative			972	0	972	0	972	0	0	972
TCGA-E2-A14Y-01	11.4614538673601	11.4614538673601	Tumor	BRCA	TCGA-E2-A14Y-01	TCGA-E2-A14Y	35	FEMALE	WHITE	Stage IIA	Infiltrating Ductal Carcinoma		Alive	TUMOR FREE	Negative			2109	0	2109	0	2109	0	0	2109
TCGA-E2-A14Z-01	9.4120807506229	9.4120807506229	Tumor	BRCA	TCGA-E2-A14Z-01	TCGA-E2-A14Z	64	FEMALE	WHITE	Stage I	Infiltrating Ductal Carcinoma		Dead	WITH TUMOR	Negative			563	1	563	1	188	1	1	188
TCGA-E2-A150-01	9.49294872767707	9.49294872767707	Tumor	BRCA	TCGA-E2-A150-01	TCGA-E2-A150	48	FEMALE	WHITE	Stage IIA	Infiltrating Ductal Carcinoma		Alive	TUMOR FREE	Negative			1935	0	1935	0	1935	0	0	1935
TCGA-E2-A152-01	9.61729664596631	9.61729664596631	Tumor	BRCA	TCGA-E2-A152-01	TCGA-E2-A152	56	FEMALE	WHITE	Stage I	Infiltrating Ductal Carcinoma		Alive	TUMOR FREE	Negative			2128	0	2128	0	54	1	1	54
TCGA-E2-A153-01	7.68029622289105	7.68029622289105	Tumor	BRCA	TCGA-E2-A153-01	TCGA-E2-A153	51	FEMALE	WHITE	Stage IIB	Infiltrating Ductal Carcinoma		Alive	TUMOR FREE	Negative			707	0	707	0	707	0	0	707
TCGA-E2-A154-01	8.57823303851546	8.57823303851546	Tumor	BRCA	TCGA-E2-A154-01	TCGA-E2-A154	68	FEMALE	WHITE	Stage I	Infiltrating Ductal Carcinoma		Alive	TUMOR FREE	Negative			591	0	591	0	591	0	0	591
TCGA-E2-A155-01	8.89875252616484	8.89875252616484	Tumor	BRCA	TCGA-E2-A155-01	TCGA-E2-A155	58	FEMALE	WHITE	Stage IIB	Infiltrating Ductal Carcinoma		Alive	TUMOR FREE	Negative			640	0	640	0	640	0	0	640
TCGA-E2-A156-01	7.73803144215422	7.73803144215422	Tumor	BRCA	TCGA-E2-A156-01	TCGA-E2-A156	61	FEMALE	WHITE	Stage I	Infiltrating Ductal Carcinoma		Alive	TUMOR FREE	Negative			726	0	726	0	726	0	0	726
TCGA-E2-A158-01	8.72534239741413	8.72534239741413	Tumor	BRCA	TCGA-E2-A158-01	TCGA-E2-A158	43	FEMALE	WHITE	Stage IIA	Infiltrating Ductal Carcinoma		Alive	TUMOR FREE	Negative			450	0	450	0	450	0	0	450
TCGA-E2-A159-01	10.8497569348822	10.8497569348822	Tumor	BRCA	TCGA-E2-A159-01	TCGA-E2-A159	50	FEMALE	WHITE	Stage IIA	Infiltrating Ductal Carcinoma		Alive	TUMOR FREE	Negative			762	0	762	0	762	0	0	762
TCGA-E2-A15A-01	8.96970308801354	8.96970308801354	Tumor	BRCA	TCGA-E2-A15A-01	TCGA-E2-A15A	45	FEMALE	WHITE	Stage IIIC	Infiltrating Ductal Carcinoma		Alive	TUMOR FREE	Negative			710	0	710	0	710	0	0	710
TCGA-E2-A15A-06	9.25867437916335	9.25867437916335	Tumor	BRCA	TCGA-E2-A15A-06	TCGA-E2-A15A	45	FEMALE	WHITE	Stage IIIC	Infiltrating Ductal Carcinoma		Alive	TUMOR FREE	Negative			710	0	710	0	710	0	0	710
TCGA-E2-A15C-01	7.53449743373817	7.53449743373817	Tumor	BRCA	TCGA-E2-A15C-01	TCGA-E2-A15C	61	FEMALE	WHITE	Stage I	Infiltrating Ductal Carcinoma		Alive	TUMOR FREE	Negative			694	0	694	0	694	0	0	694
TCGA-E2-A15D-01	6.69525613576342	6.69525613576342	Tumor	BRCA	TCGA-E2-A15D-01	TCGA-E2-A15D	47	FEMALE	WHITE	Stage IIA	Infiltrating Ductal Carcinoma		Alive	TUMOR FREE	Negative			526	0	526	0	526	0	0	526
TCGA-E2-A15E-01	9.38261970388667	9.38261970388667	Tumor	BRCA	TCGA-E2-A15E-01	TCGA-E2-A15E	40	FEMALE	WHITE	Stage IIA	Infiltrating Ductal Carcinoma		Alive	TUMOR FREE	Negative			630	0	630	0	630	0	0	630
TCGA-E2-A15E-06	8.23271830996572	8.23271830996572	Tumor	BRCA	TCGA-E2-A15E-06	TCGA-E2-A15E	40	FEMALE	WHITE	Stage IIA	Infiltrating Ductal Carcinoma		Alive	TUMOR FREE	Negative			630	0	630	0	630	0	0	630
TCGA-E2-A15F-01	8.75196575980673	8.75196575980673	Tumor	BRCA	TCGA-E2-A15F-01	TCGA-E2-A15F	64	FEMALE	WHITE	Stage I	Infiltrating Ductal Carcinoma		Alive	TUMOR FREE	Negative			658	0	658	0	658	0	0	658
TCGA-E2-A15G-01	7.19063461219697	7.19063461219697	Tumor	BRCA	TCGA-E2-A15G-01	TCGA-E2-A15G	76	FEMALE	WHITE	Stage IIA	Mixed Histology (please specify)		Alive	TUMOR FREE	Negative			554	0	554	0	554	0	0	554
TCGA-E2-A15H-01	9.57281957780451	9.57281957780451	Tumor	BRCA	TCGA-E2-A15H-01	TCGA-E2-A15H	38	FEMALE	WHITE	Stage IIA	Infiltrating Ductal Carcinoma		Alive	TUMOR FREE	Negative			393	0	393	0	393	0	0	393
TCGA-E2-A15I-01	6.48077727836717	6.48077727836717	Tumor	BRCA	TCGA-E2-A15I-01	TCGA-E2-A15I	44	FEMALE	WHITE	Stage IIA	Infiltrating Ductal Carcinoma		Alive	TUMOR FREE	Negative			1692	0	1692	0	1692	0	0	1692
TCGA-E2-A15J-01	8.63853003907818	8.63853003907818	Tumor	BRCA	TCGA-E2-A15J-01	TCGA-E2-A15J	51	FEMALE	WHITE	Stage I	Infiltrating Ductal Carcinoma		Alive	TUMOR FREE	Negative			1640	0	1640	0	1640	0	0	1640
TCGA-E2-A15K-01	9.94232682548456	9.94232682548456	Tumor	BRCA	TCGA-E2-A15K-01	TCGA-E2-A15K	58	FEMALE	WHITE	Stage IIB	Infiltrating Ductal Carcinoma		Alive	TUMOR FREE	Negative			275	0	275	0	275	0	0	275
TCGA-E2-A15K-06	8.7177004106705	8.7177004106705	Tumor	BRCA	TCGA-E2-A15K-06	TCGA-E2-A15K	58	FEMALE	WHITE	Stage IIB	Infiltrating Ductal Carcinoma		Alive	TUMOR FREE	Negative			275	0	275	0	275	0	0	275
TCGA-E2-A15L-01	9.30230305544505	9.30230305544505	Tumor	BRCA	TCGA-E2-A15L-01	TCGA-E2-A15L	65	FEMALE	BLACK OR AFRICAN AMERICAN	Stage IIA	Infiltrating Lobular Carcinoma		Alive	TUMOR FREE	Negative			626	0	626	0	626	0	0	626
TCGA-E2-A15M-01	9.74977223909154	9.74977223909154	Tumor	BRCA	TCGA-E2-A15M-01	TCGA-E2-A15M	66	FEMALE	WHITE	Stage IIA	Infiltrating Lobular Carcinoma		Dead	TUMOR FREE	Negative			336	1	336	0	336	0	0	336
TCGA-E2-A15O-01	9.04900718573176	9.04900718573176	Tumor	BRCA	TCGA-E2-A15O-01	TCGA-E2-A15O	89	FEMALE	BLACK OR AFRICAN AMERICAN	Stage I	Infiltrating Ductal Carcinoma		Alive	TUMOR FREE	Negative			1545	0	1545	0	1210	1	1	1210
TCGA-E2-A15P-01	7.86492278363959	7.86492278363959	Tumor	BRCA	TCGA-E2-A15P-01	TCGA-E2-A15P	61	FEMALE	WHITE	Stage IA	Infiltrating Ductal Carcinoma		Alive	TUMOR FREE	Negative			595	0	595	0	595	0	0	595
TCGA-E2-A15R-01	8.55195814051963	8.55195814051963	Tumor	BRCA	TCGA-E2-A15R-01	TCGA-E2-A15R	64	FEMALE	WHITE	Stage IIA	Infiltrating Ductal Carcinoma		Alive	TUMOR FREE	Negative			1732	0	1732	0	1732	0	0	1732
TCGA-E2-A15S-01	10.2237845298412	10.2237845298412	Tumor	BRCA	TCGA-E2-A15S-01	TCGA-E2-A15S	34	FEMALE	WHITE	Stage IIB	Infiltrating Ductal Carcinoma		Alive	TUMOR FREE	Negative			428	0	428	0	428	0	0	428
TCGA-E2-A15T-01	9.52171820594075	9.52171820594075	Tumor	BRCA	TCGA-E2-A15T-01	TCGA-E2-A15T	65	FEMALE	WHITE	Stage IIA	Infiltrating Ductal Carcinoma		Alive	TUMOR FREE	Negative			1563	0	1563	0	1563	0	0	1563
TCGA-E2-A1AZ-01	10.9408567998726	10.9408567998726	Tumor	BRCA	TCGA-E2-A1AZ-01	TCGA-E2-A1AZ	63	FEMALE	WHITE	Stage IIB	Infiltrating Ductal Carcinoma		Alive	TUMOR FREE	Negative			2329	0	2329	0	2329	0	0	2329
TCGA-E2-A1B0-01	9.52730105691195	9.52730105691195	Tumor	BRCA	TCGA-E2-A1B0-01	TCGA-E2-A1B0	50	FEMALE	WHITE	Stage IIIA	Infiltrating Ductal Carcinoma		Alive	TUMOR FREE	Negative			1631	0	1631	0	1631	0	0	1631
TCGA-E2-A1B1-01	8.88459792099006	8.88459792099006	Tumor	BRCA	TCGA-E2-A1B1-01	TCGA-E2-A1B1	45	FEMALE	WHITE	Stage IIB	Infiltrating Ductal Carcinoma		Alive	TUMOR FREE	Negative			2653	0	2653	0	2653	0	0	2653
TCGA-E2-A1B4-01	7.36546508626135	7.36546508626135	Tumor	BRCA	TCGA-E2-A1B4-01	TCGA-E2-A1B4	74	FEMALE	WHITE	Stage IIIA	Infiltrating Ductal Carcinoma		Dead	TUMOR FREE	Negative			1004	1	1004	0	1004	0	0	1004
TCGA-E2-A1B5-01	8.47094352153209	8.47094352153209	Tumor	BRCA	TCGA-E2-A1B5-01	TCGA-E2-A1B5	46	FEMALE	WHITE	Stage IIA	Infiltrating Lobular Carcinoma		Alive	TUMOR FREE	Negative			984	0	984	0	984	0	0	984
TCGA-E2-A1B6-01	9.73728283948134	9.73728283948134	Tumor	BRCA	TCGA-E2-A1B6-01	TCGA-E2-A1B6	44	FEMALE	WHITE	Stage IIA	Infiltrating Ductal Carcinoma		Alive	TUMOR FREE	Negative			867	0	867	0	867	0	0	867
TCGA-E2-A1BC-01	5.29227377226838	5.29227377226838	Tumor	BRCA	TCGA-E2-A1BC-01	TCGA-E2-A1BC	63	FEMALE		Stage IA	Infiltrating Ductal Carcinoma		Alive	TUMOR FREE	Positive			501	0	501	0	NA	NA	0	501
TCGA-E2-A1BD-01	9.33019310886506	9.33019310886506	Tumor	BRCA	TCGA-E2-A1BD-01	TCGA-E2-A1BD	53	FEMALE	WHITE	Stage IIA	Infiltrating Ductal Carcinoma		Alive	TUMOR FREE	Negative			1133	0	1133	0	1133	0	0	1133
TCGA-E2-A1IE-01	9.31642183408855	9.31642183408855	Tumor	BRCA	TCGA-E2-A1IE-01	TCGA-E2-A1IE	61	FEMALE	WHITE	Stage IIB	Infiltrating Ductal Carcinoma		Alive	WITH TUMOR	Negative			2362	0	2362	0	1810	1	1	1810
TCGA-E2-A1IF-01	8.90831155134492	8.90831155134492	Tumor	BRCA	TCGA-E2-A1IF-01	TCGA-E2-A1IF	74	FEMALE	WHITE	Stage I	Infiltrating Ductal Carcinoma		Alive	TUMOR FREE	Negative			1138	0	1138	0	1138	0	0	1138
TCGA-E2-A1IG-01	8.52368740234559	8.52368740234559	Tumor	BRCA	TCGA-E2-A1IG-01	TCGA-E2-A1IG	45	FEMALE	WHITE	Stage IIB	Infiltrating Ductal Carcinoma		Alive	TUMOR FREE	Negative			2140	0	2140	0	2140	0	0	2140
TCGA-E2-A1IH-01	8.79744753723691	8.79744753723691	Tumor	BRCA	TCGA-E2-A1IH-01	TCGA-E2-A1IH	80	FEMALE	WHITE	Stage I	Infiltrating Lobular Carcinoma		Alive	TUMOR FREE	Negative			1026	0	1026	0	1026	0	0	1026
TCGA-E2-A1II-01	10.2544853908844	10.2544853908844	Tumor	BRCA	TCGA-E2-A1II-01	TCGA-E2-A1II	51	FEMALE	WHITE	Stage I	Infiltrating Ductal Carcinoma		Alive	TUMOR FREE	Negative			1025	0	1025	0	1025	0	0	1025
TCGA-E2-A1IJ-01	7.76448682075358	7.76448682075358	Tumor	BRCA	TCGA-E2-A1IJ-01	TCGA-E2-A1IJ	57	FEMALE	WHITE	Stage I	Infiltrating Lobular Carcinoma		Alive	TUMOR FREE	Negative			865	0	865	0	865	0	0	865
TCGA-E2-A1IK-01	7.72867563022804	7.72867563022804	Tumor	BRCA	TCGA-E2-A1IK-01	TCGA-E2-A1IK	71	FEMALE	WHITE	Stage IIA	Infiltrating Ductal Carcinoma		Alive	TUMOR FREE	Negative			1800	0	1800	0	1800	0	0	1800
TCGA-E2-A1IL-01	7.36775545352184	7.36775545352184	Tumor	BRCA	TCGA-E2-A1IL-01	TCGA-E2-A1IL	78	FEMALE	WHITE	Stage IIA	Infiltrating Lobular Carcinoma		Alive	TUMOR FREE	Negative			118	0	118	0	118	0	0	118
TCGA-E2-A1IN-01	8.75327692987215	8.75327692987215	Tumor	BRCA	TCGA-E2-A1IN-01	TCGA-E2-A1IN	60	FEMALE	WHITE	Stage I	Infiltrating Ductal Carcinoma		Alive	TUMOR FREE	Negative			675	0	675	0	675	0	0	675
TCGA-E2-A1IO-01	7.01447804181943	7.01447804181943	Tumor	BRCA	TCGA-E2-A1IO-01	TCGA-E2-A1IO	37	FEMALE	WHITE	Stage I	Infiltrating Ductal Carcinoma		Alive	TUMOR FREE	Negative			1855	0	1855	0	1855	0	0	1855
TCGA-E2-A1IU-01	7.75766335376083	7.75766335376083	Tumor	BRCA	TCGA-E2-A1IU-01	TCGA-E2-A1IU	60	FEMALE	WHITE	Stage IA	Infiltrating Ductal Carcinoma		Alive	TUMOR FREE	Negative			337	0	337	0	337	0	0	337
TCGA-E2-A1L6-01	8.54946125242446	8.54946125242446	Tumor	BRCA	TCGA-E2-A1L6-01	TCGA-E2-A1L6	44	FEMALE	WHITE	Stage IIA	Infiltrating Ductal Carcinoma		Alive	TUMOR FREE	Negative			1648	0	1648	0	1648	0	0	1648
TCGA-E2-A1L7-01	10.8535668780558	10.8535668780558	Tumor	BRCA	TCGA-E2-A1L7-01	TCGA-E2-A1L7	40	FEMALE	WHITE	Stage IIIA	Infiltrating Ductal Carcinoma		Alive	TUMOR FREE	Negative			1836	0	1836	0	1619	1	1	1619
TCGA-E2-A1L8-01	8.17680644922357	8.17680644922357	Tumor	BRCA	TCGA-E2-A1L8-01	TCGA-E2-A1L8	52	FEMALE	BLACK OR AFRICAN AMERICAN	Stage IIB	Infiltrating Lobular Carcinoma		Alive	TUMOR FREE	Negative			2240	0	2240	0	2240	0	0	2240
TCGA-E2-A1L9-01	8.75268838867029	8.75268838867029	Tumor	BRCA	TCGA-E2-A1L9-01	TCGA-E2-A1L9	40	FEMALE	WHITE	Stage IIA	Infiltrating Ductal Carcinoma		Alive	TUMOR FREE	Negative			598	0	598	0	598	0	0	598
TCGA-E2-A1LA-01	9.03931663559058	9.03931663559058	Tumor	BRCA	TCGA-E2-A1LA-01	TCGA-E2-A1LA	59	FEMALE		Stage IIA	Infiltrating Ductal Carcinoma		Alive	TUMOR FREE	Negative			748	0	748	0	748	0	0	748
TCGA-E2-A1LB-01	9.03581083219176	9.03581083219176	Tumor	BRCA	TCGA-E2-A1LB-01	TCGA-E2-A1LB	41	FEMALE	BLACK OR AFRICAN AMERICAN	Stage IIB	Infiltrating Ductal Carcinoma		Alive	TUMOR FREE	Negative			2306	0	2306	0	2306	0	0	2306
TCGA-E2-A1LE-01	9.5044416333204	9.5044416333204	Tumor	BRCA	TCGA-E2-A1LE-01	TCGA-E2-A1LE	71	FEMALE	WHITE	Stage IIIC	Infiltrating Ductal Carcinoma		Dead	WITH TUMOR	Negative			879	1	879	1	361	1	1	361
TCGA-E2-A1LG-01	11.2921835692543	11.2921835692543	Tumor	BRCA	TCGA-E2-A1LG-01	TCGA-E2-A1LG	50	FEMALE	BLACK OR AFRICAN AMERICAN	Stage IIA	Infiltrating Lobular Carcinoma		Alive	TUMOR FREE	Negative			1523	0	1523	0	1523	0	0	1523
TCGA-E2-A1LH-01	10.3312416719566	10.3312416719566	Tumor	BRCA	TCGA-E2-A1LH-01	TCGA-E2-A1LH	59	FEMALE	WHITE	Stage I	Infiltrating Ductal Carcinoma		Alive	TUMOR FREE	Negative			3247	0	3247	0	3247	0	0	3247
TCGA-E2-A1LI-01	10.9061164421623	10.9061164421623	Tumor	BRCA	TCGA-E2-A1LI-01	TCGA-E2-A1LI	57	FEMALE	WHITE	Stage IIB	Infiltrating Ductal Carcinoma		Alive	TUMOR FREE	Close			3121	0	3121	0	NA	NA	0	3121
TCGA-E2-A1LK-01	9.04451980322435	9.04451980322435	Tumor	BRCA	TCGA-E2-A1LK-01	TCGA-E2-A1LK	84	FEMALE	BLACK OR AFRICAN AMERICAN	Stage IIIC	Infiltrating Ductal Carcinoma		Dead	WITH TUMOR	Negative			266	1	266	1	155	1	1	155
TCGA-E2-A1LL-01	10.8585794028918	10.8585794028918	Tumor	BRCA	TCGA-E2-A1LL-01	TCGA-E2-A1LL	73	FEMALE	BLACK OR AFRICAN AMERICAN	Stage IIIA	Infiltrating Ductal Carcinoma		Alive	WITH TUMOR	Negative			1309	0	1309	0	1303	1	1	1303
TCGA-E2-A1LS-01	8.42140004800013	8.42140004800013	Tumor	BRCA	TCGA-E2-A1LS-01	TCGA-E2-A1LS	46	FEMALE	WHITE	Stage IA	Infiltrating Ductal Carcinoma		Alive	TUMOR FREE	Negative			1604	0	1604	0	1604	0	0	1604
TCGA-E2-A2P5-01	9.51327359859014	9.51327359859014	Tumor	BRCA	TCGA-E2-A2P5-01	TCGA-E2-A2P5	78	FEMALE	BLACK OR AFRICAN AMERICAN	Stage IIIC	Infiltrating Lobular Carcinoma		Dead	WITH TUMOR	Negative			821	1	821	1	597	1	1	597
TCGA-E2-A2P6-01	9.24385469873214	9.24385469873214	Tumor	BRCA	TCGA-E2-A2P6-01	TCGA-E2-A2P6	77	FEMALE		Stage IIB	Infiltrating Lobular Carcinoma		Alive	TUMOR FREE	Negative			1051	0	1051	0	1051	0	0	1051
TCGA-E2-A3DX-01	6.7613251703498	6.7613251703498	Tumor	BRCA	TCGA-E2-A3DX-01	TCGA-E2-A3DX	43	FEMALE	WHITE	Stage IIIC	Infiltrating Lobular Carcinoma		Alive	TUMOR FREE	Positive			1325	0	1325	0	NA	NA	0	1325
TCGA-E2-A56Z-01	9.100113011734	9.100113011734	Tumor	BRCA	TCGA-E2-A56Z-01	TCGA-E2-A56Z	69	FEMALE	BLACK OR AFRICAN AMERICAN	Stage IIB	Infiltrating Ductal Carcinoma		Alive	TUMOR FREE	Negative			252	0	252	0	252	0	0	252
TCGA-E2-A570-01	8.33103784436643	8.33103784436643	Tumor	BRCA	TCGA-E2-A570-01	TCGA-E2-A570	47	FEMALE	BLACK OR AFRICAN AMERICAN	Stage IB	Infiltrating Ductal Carcinoma		Alive	TUMOR FREE	Negative			931	0	931	0	931	0	0	931
TCGA-E2-A572-01	4.80683442746586	4.80683442746586	Tumor	BRCA	TCGA-E2-A572-01	TCGA-E2-A572	72	FEMALE	BLACK OR AFRICAN AMERICAN	Stage IIIA	Infiltrating Ductal Carcinoma		Alive	TUMOR FREE	Negative			1208	0	1208	0	1208	0	0	1208
TCGA-E2-A573-01	10.9899053490993	10.9899053490993	Tumor	BRCA	TCGA-E2-A573-01	TCGA-E2-A573	48	FEMALE	BLACK OR AFRICAN AMERICAN	Stage IA	Infiltrating Ductal Carcinoma		Alive	TUMOR FREE	Negative			1062	0	1062	0	1062	0	0	1062
TCGA-E2-A574-01	9.18578975146418	9.18578975146418	Tumor	BRCA	TCGA-E2-A574-01	TCGA-E2-A574	44	FEMALE	BLACK OR AFRICAN AMERICAN	Stage IIA	Infiltrating Ductal Carcinoma		Alive	TUMOR FREE	Negative			1179	0	1179	0	1179	0	0	1179
TCGA-E2-A576-01	7.70465067524035	7.70465067524035	Tumor	BRCA	TCGA-E2-A576-01	TCGA-E2-A576	69	FEMALE	BLACK OR AFRICAN AMERICAN	Stage IA	Infiltrating Lobular Carcinoma		Alive	TUMOR FREE	Negative			1043	0	1043	0	1043	0	0	1043
TCGA-E2-A9RU-01	9.28481484844319	9.28481484844319	Tumor	BRCA	TCGA-E2-A9RU-01	TCGA-E2-A9RU	90	FEMALE	BLACK OR AFRICAN AMERICAN	Stage IIIC	Infiltrating Ductal Carcinoma		Alive	TUMOR FREE	Negative			538	0	538	0	538	0	0	538
TCGA-E9-A1N3-01	8.22215732017705	8.22215732017705	Tumor	BRCA	TCGA-E9-A1N3-01	TCGA-E9-A1N3	70	FEMALE	WHITE	Stage IIIA	Mixed Histology (please specify)		Alive	TUMOR FREE	Negative			1059	0	1059	0	1059	0	0	1059
TCGA-E9-A1N4-01	8.6648845602077	8.6648845602077	Tumor	BRCA	TCGA-E9-A1N4-01	TCGA-E9-A1N4	41	FEMALE	WHITE	Stage IIIA	Mixed Histology (please specify)		Alive	TUMOR FREE	Negative			1000	0	1000	0	1000	0	0	1000
TCGA-E9-A1N5-01	9.15195265459219	9.15195265459219	Tumor	BRCA	TCGA-E9-A1N5-01	TCGA-E9-A1N5	45	FEMALE	WHITE	Stage IIB	Mixed Histology (please specify)		Alive	TUMOR FREE	Negative			1120	0	1120	0	1120	0	0	1120
TCGA-E9-A1N6-01	10.4975125741635	10.4975125741635	Tumor	BRCA	TCGA-E9-A1N6-01	TCGA-E9-A1N6	52	FEMALE	WHITE	Stage IIB	Infiltrating Ductal Carcinoma		Dead	WITH TUMOR	Negative			678	1	678	1	443	1	1	443
TCGA-E9-A1N8-01	9.36425505700538	9.36425505700538	Tumor	BRCA	TCGA-E9-A1N8-01	TCGA-E9-A1N8	48	FEMALE	WHITE	Stage IIA	Infiltrating Ductal Carcinoma		Alive	TUMOR FREE	Negative			1039	0	1039	0	1039	0	0	1039
TCGA-E9-A1N9-01	10.2531620124841	10.2531620124841	Tumor	BRCA	TCGA-E9-A1N9-01	TCGA-E9-A1N9	58	FEMALE	WHITE	Stage IIA	Mixed Histology (please specify)		Alive	TUMOR FREE	Negative			1101	0	1101	0	1101	0	0	1101
TCGA-E9-A1NA-01	9.87617157928886	9.87617157928886	Tumor	BRCA	TCGA-E9-A1NA-01	TCGA-E9-A1NA	58	FEMALE	WHITE	Stage IIA	Mixed Histology (please specify)		Alive	TUMOR FREE	Negative			1112	0	1112	0	1112	0	0	1112
TCGA-E9-A1NC-01	8.79445160835206	8.79445160835206	Tumor	BRCA	TCGA-E9-A1NC-01	TCGA-E9-A1NC	61	FEMALE	WHITE	Stage IIB	Mixed Histology (please specify)		Alive	TUMOR FREE	Negative			1203	0	1203	0	1203	0	0	1203
TCGA-E9-A1ND-01	9.96793230039839	9.96793230039839	Tumor	BRCA	TCGA-E9-A1ND-01	TCGA-E9-A1ND	75	FEMALE	WHITE	Stage IIB	Infiltrating Ductal Carcinoma		Alive	TUMOR FREE	Negative			1266	0	1266	0	1266	0	0	1266
TCGA-E9-A1NE-01	8.84784661799386	8.84784661799386	Tumor	BRCA	TCGA-E9-A1NE-01	TCGA-E9-A1NE	28	FEMALE	WHITE	Stage IIB	Infiltrating Ductal Carcinoma		Alive	TUMOR FREE	Negative			1088	0	1088	0	1088	0	0	1088
TCGA-E9-A1NF-01	8.66066625994054	8.66066625994054	Tumor	BRCA	TCGA-E9-A1NF-01	TCGA-E9-A1NF	60	FEMALE	WHITE	Stage IIA	Mixed Histology (please specify)		Dead	WITH TUMOR	Negative			1072	1	1072	1	90	1	1	90
TCGA-E9-A1NG-01	8.05650224442989	8.05650224442989	Tumor	BRCA	TCGA-E9-A1NG-01	TCGA-E9-A1NG	62	FEMALE	WHITE	Stage IIA	Infiltrating Ductal Carcinoma		Dead	TUMOR FREE	Negative			786	1	786	0	786	0	0	786
TCGA-E9-A1NH-01	7.18441916102088	7.18441916102088	Tumor	BRCA	TCGA-E9-A1NH-01	TCGA-E9-A1NH	71	FEMALE	WHITE	Stage IIB	Infiltrating Ductal Carcinoma		Alive	TUMOR FREE	Negative			576	0	576	0	576	0	0	576
TCGA-E9-A1NI-01	9.75381343009367	9.75381343009367	Tumor	BRCA	TCGA-E9-A1NI-01	TCGA-E9-A1NI	51	FEMALE	WHITE	Stage IIA	Mixed Histology (please specify)		Alive	TUMOR FREE	Negative			300	0	300	0	300	0	0	300
TCGA-E9-A1QZ-01	8.61362741687357	8.61362741687357	Tumor	BRCA	TCGA-E9-A1QZ-01	TCGA-E9-A1QZ	61	FEMALE	WHITE	Stage IIA	Infiltrating Ductal Carcinoma		Alive	TUMOR FREE	Negative			755	0	755	0	755	0	0	755
TCGA-E9-A1R0-01	8.86287597910868	8.86287597910868	Tumor	BRCA	TCGA-E9-A1R0-01	TCGA-E9-A1R0	58	FEMALE	WHITE	Stage IIA	Infiltrating Ductal Carcinoma		Alive	TUMOR FREE				860	0	860	0	NA	NA	0	860
TCGA-E9-A1R2-01	9.47879186127411	9.47879186127411	Tumor	BRCA	TCGA-E9-A1R2-01	TCGA-E9-A1R2	51	FEMALE	WHITE	Stage IIIC	Infiltrating Ductal Carcinoma		Alive	TUMOR FREE	Positive			1063	0	1063	0	NA	NA	0	1063
TCGA-E9-A1R3-01	1.58688481285218	1.58688481285218	Tumor	BRCA	TCGA-E9-A1R3-01	TCGA-E9-A1R3	70	FEMALE	WHITE	Stage IIIC	Infiltrating Ductal Carcinoma		Alive	TUMOR FREE	Negative			78	0	78	0	78	0	0	78
TCGA-E9-A1R4-01	9.05297553422471	9.05297553422471	Tumor	BRCA	TCGA-E9-A1R4-01	TCGA-E9-A1R4	66	FEMALE	WHITE	Stage IA	Infiltrating Ductal Carcinoma		Alive	TUMOR FREE	Negative			186	0	186	0	186	0	0	186
TCGA-E9-A1R5-01	8.12826762069026	8.12826762069026	Tumor	BRCA	TCGA-E9-A1R5-01	TCGA-E9-A1R5	63	FEMALE	WHITE	Stage IA	Infiltrating Ductal Carcinoma		Alive	TUMOR FREE	Negative			92	0	92	0	92	0	0	92
TCGA-E9-A1R6-01	9.02901384832381	9.02901384832381	Tumor	BRCA	TCGA-E9-A1R6-01	TCGA-E9-A1R6	63	FEMALE	WHITE	Stage IIA	Infiltrating Ductal Carcinoma		Alive	TUMOR FREE	Negative			339	0	339	0	339	0	0	339
TCGA-E9-A1R7-01	8.89273708548843	8.89273708548843	Tumor	BRCA	TCGA-E9-A1R7-01	TCGA-E9-A1R7	64	FEMALE	WHITE	Stage IIA	Infiltrating Ductal Carcinoma		Alive	TUMOR FREE	Negative			1467	0	1467	0	1467	0	0	1467
TCGA-E9-A1RA-01	8.17089648968589	8.17089648968589	Tumor	BRCA	TCGA-E9-A1RA-01	TCGA-E9-A1RA	48	FEMALE	WHITE	Stage IA	Infiltrating Ductal Carcinoma		Alive	TUMOR FREE	Negative			1369	0	1369	0	1369	0	0	1369
TCGA-E9-A1RB-01	10.0492087220546	10.0492087220546	Tumor	BRCA	TCGA-E9-A1RB-01	TCGA-E9-A1RB	40	FEMALE	WHITE	Stage IIA	Infiltrating Ductal Carcinoma		Dead	TUMOR FREE	Negative			976	1	976	0	976	0	0	976
TCGA-E9-A1RC-01	8.76331861432043	8.76331861432043	Tumor	BRCA	TCGA-E9-A1RC-01	TCGA-E9-A1RC	56	FEMALE	WHITE	Stage IIIC	Mixed Histology (please specify)		Alive	TUMOR FREE	Negative			1224	0	1224	0	1224	0	0	1224
TCGA-E9-A1RD-01	8.87897357449583	8.87897357449583	Tumor	BRCA	TCGA-E9-A1RD-01	TCGA-E9-A1RD	67	FEMALE	WHITE	Stage IIA	Infiltrating Ductal Carcinoma		Alive	TUMOR FREE	Negative			34	0	34	0	34	0	0	34
TCGA-E9-A1RE-01	9.31567264254252	9.31567264254252	Tumor	BRCA	TCGA-E9-A1RE-01	TCGA-E9-A1RE	74	FEMALE	WHITE	Stage IIIA	Infiltrating Ductal Carcinoma		Alive	TUMOR FREE	Negative			1419	0	1419	0	1419	0	0	1419
TCGA-E9-A1RF-01	9.11092433776186	9.11092433776186	Tumor	BRCA	TCGA-E9-A1RF-01	TCGA-E9-A1RF	68	FEMALE	WHITE	Stage IIIA	Infiltrating Ductal Carcinoma		Alive	TUMOR FREE	Negative			200	0	200	0	200	0	0	200
TCGA-E9-A1RG-01	9.23631561907405	9.23631561907405	Tumor	BRCA	TCGA-E9-A1RG-01	TCGA-E9-A1RG	62	FEMALE	WHITE	Stage IIIA	Infiltrating Ductal Carcinoma		Alive	TUMOR FREE	Negative			647	0	647	0	647	0	0	647
TCGA-E9-A1RH-01	9.88262165330215	9.88262165330215	Tumor	BRCA	TCGA-E9-A1RH-01	TCGA-E9-A1RH	63	FEMALE	WHITE	Stage IIA	Infiltrating Ductal Carcinoma		Alive	TUMOR FREE	Negative			1417	0	1417	0	1417	0	0	1417
TCGA-E9-A1RI-01	7.68051424667752	7.68051424667752	Tumor	BRCA	TCGA-E9-A1RI-01	TCGA-E9-A1RI	43	FEMALE	WHITE	Stage IIIA	Mixed Histology (please specify)		Alive	TUMOR FREE	Negative			1449	0	1449	0	1449	0	0	1449
TCGA-E9-A226-01	8.65188763786088	8.65188763786088	Tumor	BRCA	TCGA-E9-A226-01	TCGA-E9-A226	45	FEMALE	WHITE	Stage IIIA	Infiltrating Ductal Carcinoma		Dead	WITH TUMOR	Negative			1048	1	1048	1	790	1	1	790
TCGA-E9-A227-01	8.03675606895814	8.03675606895814	Tumor	BRCA	TCGA-E9-A227-01	TCGA-E9-A227	42	FEMALE	WHITE	Stage IIB	Infiltrating Ductal Carcinoma		Alive	TUMOR FREE	Negative			975	0	975	0	975	0	0	975
TCGA-E9-A228-01	10.0671788748948	10.0671788748948	Tumor	BRCA	TCGA-E9-A228-01	TCGA-E9-A228	58	FEMALE	WHITE	Stage IIB	Infiltrating Ductal Carcinoma		Alive	TUMOR FREE	Negative			1285	0	1285	0	1285	0	0	1285
TCGA-E9-A229-01	8.9678746773027	8.9678746773027	Tumor	BRCA	TCGA-E9-A229-01	TCGA-E9-A229	37	FEMALE	WHITE	Stage IA	Infiltrating Ductal Carcinoma		Alive	TUMOR FREE	Negative			1148	0	1148	0	1148	0	0	1148
TCGA-E9-A22A-01	8.41287888703535	8.41287888703535	Tumor	BRCA	TCGA-E9-A22A-01	TCGA-E9-A22A	74	FEMALE	WHITE	Stage IIA	Infiltrating Ductal Carcinoma		Alive	TUMOR FREE	Negative			1189	0	1189	0	1189	0	0	1189
TCGA-E9-A22B-01	9.29161967260255	9.29161967260255	Tumor	BRCA	TCGA-E9-A22B-01	TCGA-E9-A22B	71	FEMALE	WHITE	Stage IA	Mixed Histology (please specify)		Alive	TUMOR FREE	Negative			1167	0	1167	0	1167	0	0	1167
TCGA-E9-A22D-01	9.94890449163056	9.94890449163056	Tumor	BRCA	TCGA-E9-A22D-01	TCGA-E9-A22D	38	FEMALE	WHITE	Stage IIA	Infiltrating Ductal Carcinoma		Alive	TUMOR FREE	Negative			1248	0	1248	0	1248	0	0	1248
TCGA-E9-A22E-01	9.07714684454807	9.07714684454807	Tumor	BRCA	TCGA-E9-A22E-01	TCGA-E9-A22E	56	FEMALE	WHITE	Stage IIIA	Infiltrating Ductal Carcinoma		Alive	TUMOR FREE	Negative			1269	0	1269	0	1269	0	0	1269
TCGA-E9-A22G-01	10.6836789117018	10.6836789117018	Tumor	BRCA	TCGA-E9-A22G-01	TCGA-E9-A22G	47	FEMALE	WHITE	Stage IIA	Infiltrating Ductal Carcinoma		Alive	TUMOR FREE	Negative			1239	0	1239	0	1239	0	0	1239
TCGA-E9-A22H-01	9.70892522803567	9.70892522803567	Tumor	BRCA	TCGA-E9-A22H-01	TCGA-E9-A22H	42	FEMALE	WHITE	Stage IIB	Infiltrating Ductal Carcinoma		Alive	TUMOR FREE	Negative			1232	0	1232	0	1232	0	0	1232
TCGA-E9-A243-01	9.47590565253831	9.47590565253831	Tumor	BRCA	TCGA-E9-A243-01	TCGA-E9-A243	52	FEMALE	WHITE	Stage IIA	Infiltrating Ductal Carcinoma		Alive	WITH TUMOR	Negative			612	0	612	0	305	1	1	305
TCGA-E9-A244-01	9.83517721303867	9.83517721303867	Tumor	BRCA	TCGA-E9-A244-01	TCGA-E9-A244	54	FEMALE	WHITE	Stage IIA	Infiltrating Ductal Carcinoma		Alive	TUMOR FREE	Negative			21	0	21	0	21	0	0	21
TCGA-E9-A245-01	7.79369433843265	7.79369433843265	Tumor	BRCA	TCGA-E9-A245-01	TCGA-E9-A245	47	FEMALE	WHITE	Stage IIB	Infiltrating Ductal Carcinoma		Alive	TUMOR FREE	Negative			26	0	26	0	26	0	0	26
TCGA-E9-A247-01	9.81562185717731	9.81562185717731	Tumor	BRCA	TCGA-E9-A247-01	TCGA-E9-A247	59	FEMALE	WHITE	Stage IA	Infiltrating Ductal Carcinoma		Alive	TUMOR FREE	Negative			1186	0	1186	0	1186	0	0	1186
TCGA-E9-A248-01	10.2991851182842	10.2991851182842	Tumor	BRCA	TCGA-E9-A248-01	TCGA-E9-A248	51	FEMALE	WHITE	Stage IIA	Infiltrating Ductal Carcinoma		Alive	TUMOR FREE	Negative			59	0	59	0	59	0	0	59
TCGA-E9-A249-01	9.46018760585694	9.46018760585694	Tumor	BRCA	TCGA-E9-A249-01	TCGA-E9-A249	45	FEMALE	WHITE	Stage IIA	Infiltrating Ductal Carcinoma		Alive	TUMOR FREE	Negative			217	0	217	0	217	0	0	217
TCGA-E9-A24A-01	8.03808494731697	8.03808494731697	Tumor	BRCA	TCGA-E9-A24A-01	TCGA-E9-A24A	69	FEMALE	WHITE	Stage IIA	Infiltrating Ductal Carcinoma		Alive	TUMOR FREE	Negative			747	0	747	0	747	0	0	747
TCGA-E9-A295-01	8.75892606578645	8.75892606578645	Tumor	BRCA	TCGA-E9-A295-01	TCGA-E9-A295	71	FEMALE	WHITE	Stage IIA	Infiltrating Lobular Carcinoma		Alive	TUMOR FREE	Negative			375	0	375	0	375	0	0	375
TCGA-E9-A2JS-01	9.77173209917821	9.77173209917821	Tumor	BRCA	TCGA-E9-A2JS-01	TCGA-E9-A2JS	72	FEMALE	WHITE	Stage IIB	Infiltrating Lobular Carcinoma		Dead	WITH TUMOR	Negative			904	1	904	1	524	1	1	524
TCGA-E9-A2JT-01	8.28824319366069	8.28824319366069	Tumor	BRCA	TCGA-E9-A2JT-01	TCGA-E9-A2JT	63	FEMALE	WHITE	Stage IIA	Infiltrating Lobular Carcinoma		Alive	TUMOR FREE	Negative			288	0	288	0	288	0	0	288
TCGA-E9-A3HO-01	9.78898254433109	9.78898254433109	Tumor	BRCA	TCGA-E9-A3HO-01	TCGA-E9-A3HO	49	FEMALE	WHITE	Stage IIA	Infiltrating Lobular Carcinoma		Alive	TUMOR FREE	Negative			1158	0	1158	0	1158	0	0	1158
TCGA-E9-A3Q9-01	5.06365824800598	5.06365824800598	Tumor	BRCA	TCGA-E9-A3Q9-01	TCGA-E9-A3Q9	78	FEMALE	WHITE	Stage IIIC	Infiltrating Lobular Carcinoma		Alive	TUMOR FREE	Negative			1001	0	1001	0	1001	0	0	1001
TCGA-E9-A3QA-01	8.98384582453308	8.98384582453308	Tumor	BRCA	TCGA-E9-A3QA-01	TCGA-E9-A3QA	33	FEMALE	WHITE	Stage IIA	Medullary Carcinoma		Alive	TUMOR FREE	Negative			918	0	918	0	918	0	0	918
TCGA-E9-A3X8-01	6.86231500085111	6.86231500085111	Tumor	BRCA	TCGA-E9-A3X8-01	TCGA-E9-A3X8	48	FEMALE	WHITE	Stage IIB	Infiltrating Lobular Carcinoma		Alive	TUMOR FREE	Negative			926	0	926	0	926	0	0	926
TCGA-E9-A54X-01	8.73982785515304	8.73982785515304	Tumor	BRCA	TCGA-E9-A54X-01	TCGA-E9-A54X	85	FEMALE	WHITE	Stage IA	Mucinous Carcinoma		Alive	TUMOR FREE	Negative			727	0	727	0	727	0	0	727
TCGA-E9-A54Y-01	9.79609316119506	9.79609316119506	Tumor	BRCA	TCGA-E9-A54Y-01	TCGA-E9-A54Y	63	FEMALE	WHITE	Stage IIIA	Infiltrating Lobular Carcinoma		Alive	TUMOR FREE	Negative			725	0	725	0	725	0	0	725
TCGA-E9-A5FK-01	7.1426687053233	7.1426687053233	Tumor	BRCA	TCGA-E9-A5FK-01	TCGA-E9-A5FK	60	FEMALE	WHITE	Stage IIIC	Infiltrating Lobular Carcinoma		Alive	TUMOR FREE	Negative			812	0	812	0	812	0	0	812
TCGA-E9-A5FL-01	10.2084416622591	10.2084416622591	Tumor	BRCA	TCGA-E9-A5FL-01	TCGA-E9-A5FL	65	FEMALE	WHITE	Stage IIB	Metaplastic Carcinoma		Alive	TUMOR FREE	Negative			24	0	24	0	24	0	0	24
TCGA-E9-A5UO-01	7.45893150697945	7.45893150697945	Tumor	BRCA	TCGA-E9-A5UO-01	TCGA-E9-A5UO	41	FEMALE	WHITE	Stage IIA	Mucinous Carcinoma		Alive	TUMOR FREE	Negative			785	0	785	0	785	0	0	785
TCGA-E9-A5UP-01	6.24944344479773	6.24944344479773	Tumor	BRCA	TCGA-E9-A5UP-01	TCGA-E9-A5UP	63	FEMALE	WHITE	Stage IIA	Other, specify		Alive	TUMOR FREE	Negative			803	0	803	0	803	0	0	803
TCGA-E9-A6HE-01	8.3185518477013	8.3185518477013	Tumor	BRCA	TCGA-E9-A6HE-01	TCGA-E9-A6HE	45	FEMALE	WHITE	Stage IIIC	Infiltrating Lobular Carcinoma		Alive	TUMOR FREE	Negative			847	0	847	0	847	0	0	847
TCGA-EW-A1IW-01	9.84950362309861	9.84950362309861	Tumor	BRCA	TCGA-EW-A1IW-01	TCGA-EW-A1IW	80	FEMALE	WHITE	Stage IIB	Infiltrating Lobular Carcinoma		Alive	TUMOR FREE	Negative			371	0	371	0	371	0	0	371
TCGA-EW-A1IX-01	6.57166619295827	6.57166619295827	Tumor	BRCA	TCGA-EW-A1IX-01	TCGA-EW-A1IX	48	FEMALE	ASIAN	Stage IIA	Other, specify		Alive	TUMOR FREE	Negative			1208	0	1208	0	1208	0	0	1208
TCGA-EW-A1IY-01	9.57693777495832	9.57693777495832	Tumor	BRCA	TCGA-EW-A1IY-01	TCGA-EW-A1IY	38	FEMALE	ASIAN	Stage I	Infiltrating Ductal Carcinoma		Alive	TUMOR FREE	Negative			258	0	258	0	258	0	0	258
TCGA-EW-A1IZ-01	8.81501496926663	8.81501496926663	Tumor	BRCA	TCGA-EW-A1IZ-01	TCGA-EW-A1IZ	53	FEMALE	WHITE	Stage IIIA	Infiltrating Ductal Carcinoma		Alive	TUMOR FREE	Negative			554	0	554	0	554	0	0	554
TCGA-EW-A1J1-01	8.1865748377292	8.1865748377292	Tumor	BRCA	TCGA-EW-A1J1-01	TCGA-EW-A1J1	38	FEMALE	WHITE	Stage IIB	Infiltrating Ductal Carcinoma		Alive	TUMOR FREE	Negative			575	0	575	0	575	0	0	575
TCGA-EW-A1J2-01	6.30536319214722	6.30536319214722	Tumor	BRCA	TCGA-EW-A1J2-01	TCGA-EW-A1J2	50	FEMALE	BLACK OR AFRICAN AMERICAN	[Discrepancy]	Infiltrating Lobular Carcinoma		Alive	TUMOR FREE	Negative			403	0	403	0	403	0	0	403
TCGA-EW-A1J3-01	9.87831765633229	9.87831765633229	Tumor	BRCA	TCGA-EW-A1J3-01	TCGA-EW-A1J3	61	FEMALE	WHITE	Stage IA	Infiltrating Lobular Carcinoma		Alive	TUMOR FREE	Negative			504	0	504	0	504	0	0	504
TCGA-EW-A1J5-01	8.89082361196744	8.89082361196744	Tumor	BRCA	TCGA-EW-A1J5-01	TCGA-EW-A1J5	59	FEMALE	WHITE	Stage IIB	Infiltrating Lobular Carcinoma		Alive	TUMOR FREE	Negative			477	0	477	0	477	0	0	477
TCGA-EW-A1J6-01	9.40780734600876	9.40780734600876	Tumor	BRCA	TCGA-EW-A1J6-01	TCGA-EW-A1J6	70	FEMALE	WHITE	Stage I	Infiltrating Ductal Carcinoma		Alive	TUMOR FREE	Negative			875	0	875	0	875	0	0	875
TCGA-EW-A1OV-01	8.43875859121407	8.43875859121407	Tumor	BRCA	TCGA-EW-A1OV-01	TCGA-EW-A1OV	56	FEMALE	WHITE	Stage IIB	Infiltrating Ductal Carcinoma		Alive	TUMOR FREE	Negative			789	0	789	0	789	0	0	789
TCGA-EW-A1OW-01	10.129463342555	10.129463342555	Tumor	BRCA	TCGA-EW-A1OW-01	TCGA-EW-A1OW	58	FEMALE	BLACK OR AFRICAN AMERICAN	Stage IIA	Infiltrating Ductal Carcinoma		Alive	TUMOR FREE	Negative			694	0	694	0	694	0	0	694
TCGA-EW-A1OX-01	7.72896806956181	7.72896806956181	Tumor	BRCA	TCGA-EW-A1OX-01	TCGA-EW-A1OX	43	FEMALE	WHITE	Stage IIA	Mucinous Carcinoma		Alive	TUMOR FREE	Negative			911	0	911	0	911	0	0	911
TCGA-EW-A1OY-01	9.39077944607822	9.39077944607822	Tumor	BRCA	TCGA-EW-A1OY-01	TCGA-EW-A1OY	63	FEMALE	WHITE	Stage IIA	Infiltrating Ductal Carcinoma		Alive	TUMOR FREE	Negative			908	0	908	0	908	0	0	908
TCGA-EW-A1OZ-01	9.95837726144596	9.95837726144596	Tumor	BRCA	TCGA-EW-A1OZ-01	TCGA-EW-A1OZ	56	FEMALE	BLACK OR AFRICAN AMERICAN	Stage IIA	Infiltrating Ductal Carcinoma		Alive	TUMOR FREE	Negative			1229	0	1229	0	1229	0	0	1229
TCGA-EW-A1P0-01	9.01799426357297	9.01799426357297	Tumor	BRCA	TCGA-EW-A1P0-01	TCGA-EW-A1P0	55	FEMALE	WHITE	Stage IIB	Other, specify		Alive	TUMOR FREE	Negative			1251	0	1251	0	1094	1	1	1094
TCGA-EW-A1P1-01	7.38654369211731	7.38654369211731	Tumor	BRCA	TCGA-EW-A1P1-01	TCGA-EW-A1P1	68	FEMALE	WHITE	Stage IIIC	Infiltrating Ductal Carcinoma		Alive	TUMOR FREE	Negative			1210	0	1210	0	1014	1	1	1014
TCGA-EW-A1P3-01	9.62523395388774	9.62523395388774	Tumor	BRCA	TCGA-EW-A1P3-01	TCGA-EW-A1P3	48	FEMALE	WHITE	Stage IIA	Infiltrating Ductal Carcinoma		Alive	TUMOR FREE	Negative			1611	0	1611	0	1611	0	0	1611
TCGA-EW-A1P4-01	11.0252364771162	11.0252364771162	Tumor	BRCA	TCGA-EW-A1P4-01	TCGA-EW-A1P4	43	FEMALE	WHITE	Stage IIA	Medullary Carcinoma		Alive	TUMOR FREE	Negative			907	0	907	0	907	0	0	907
TCGA-EW-A1P5-01	9.65903615432099	9.65903615432099	Tumor	BRCA	TCGA-EW-A1P5-01	TCGA-EW-A1P5	77	FEMALE	WHITE	Stage IIB	Infiltrating Ductal Carcinoma		Alive	TUMOR FREE	Negative			703	0	703	0	703	0	0	703
TCGA-EW-A1P6-01	8.89219974684564	8.89219974684564	Tumor	BRCA	TCGA-EW-A1P6-01	TCGA-EW-A1P6	64	FEMALE	WHITE	Stage IIB	Infiltrating Ductal Carcinoma		Alive	TUMOR FREE	Close			562	0	562	0	NA	NA	0	562
TCGA-EW-A1P7-01	8.04120464480071	8.04120464480071	Tumor	BRCA	TCGA-EW-A1P7-01	TCGA-EW-A1P7	59	FEMALE	WHITE	Stage IIA	Infiltrating Ductal Carcinoma		Alive	WITH TUMOR	Negative			915	0	915	0	729	1	1	729
TCGA-EW-A1P8-01	10.7269929527134	10.7269929527134	Tumor	BRCA	TCGA-EW-A1P8-01	TCGA-EW-A1P8	58	FEMALE	WHITE	Stage IIIC	Infiltrating Ductal Carcinoma		Dead	WITH TUMOR	Negative			239	1	239	1	207	1	1	207
TCGA-EW-A1PA-01	8.02179617060253	8.02179617060253	Tumor	BRCA	TCGA-EW-A1PA-01	TCGA-EW-A1PA	59	FEMALE	WHITE	Stage IIB	Infiltrating Ductal Carcinoma		Alive	TUMOR FREE	Negative			575	0	575	0	575	0	0	575
TCGA-EW-A1PB-01	9.69202958752663	9.69202958752663	Tumor	BRCA	TCGA-EW-A1PB-01	TCGA-EW-A1PB	70	FEMALE	BLACK OR AFRICAN AMERICAN	Stage IIIA	Infiltrating Ductal Carcinoma		Alive	TUMOR FREE	Negative			608	0	608	0	608	0	0	608
TCGA-EW-A1PC-01	11.3992298516778	11.3992298516778	Tumor	BRCA	TCGA-EW-A1PC-01	TCGA-EW-A1PC	66	FEMALE	BLACK OR AFRICAN AMERICAN	Stage IIB	Infiltrating Ductal Carcinoma		Alive	TUMOR FREE	Negative			187	0	187	0	187	0	0	187
TCGA-EW-A1PD-01	9.57157442837854	9.57157442837854	Tumor	BRCA	TCGA-EW-A1PD-01	TCGA-EW-A1PD	61	MALE	WHITE	Stage IIA	Infiltrating Ductal Carcinoma		Alive	TUMOR FREE	Negative			424	0	424	0	424	0	0	424
TCGA-EW-A1PE-01	8.56472873866806	8.56472873866806	Tumor	BRCA	TCGA-EW-A1PE-01	TCGA-EW-A1PE	56	FEMALE	WHITE	Stage IIA	Infiltrating Ductal Carcinoma		Alive	TUMOR FREE	Negative			320	0	320	0	320	0	0	320
TCGA-EW-A1PF-01	8.49089899919133	8.49089899919133	Tumor	BRCA	TCGA-EW-A1PF-01	TCGA-EW-A1PF	50	FEMALE	WHITE	Stage IA	Infiltrating Ductal Carcinoma		Alive	TUMOR FREE	Negative			439	0	439	0	439	0	0	439
TCGA-EW-A1PG-01	5.98711390712476	5.98711390712476	Tumor	BRCA	TCGA-EW-A1PG-01	TCGA-EW-A1PG	53	FEMALE	WHITE	Stage IIB	Infiltrating Lobular Carcinoma		Alive	TUMOR FREE	Negative			1051	0	1051	0	1051	0	0	1051
TCGA-EW-A1PH-01	10.0684692878601	10.0684692878601	Tumor	BRCA	TCGA-EW-A1PH-01	TCGA-EW-A1PH	52	FEMALE	WHITE	Stage IIA	Infiltrating Ductal Carcinoma		Alive	TUMOR FREE	Negative			607	0	607	0	607	0	0	607
TCGA-EW-A2FR-01	8.84331810170243	8.84331810170243	Tumor	BRCA	TCGA-EW-A2FR-01	TCGA-EW-A2FR	59	FEMALE	BLACK OR AFRICAN AMERICAN	Stage IIIC	Infiltrating Ductal Carcinoma		Alive	TUMOR FREE	Negative			1673	0	1673	0	1673	0	0	1673
TCGA-EW-A2FS-01	8.88118433432653	8.88118433432653	Tumor	BRCA	TCGA-EW-A2FS-01	TCGA-EW-A2FS	41	FEMALE	BLACK OR AFRICAN AMERICAN	Stage IIB	Infiltrating Ductal Carcinoma		Alive	TUMOR FREE	Negative			1604	0	1604	0	1604	0	0	1604
TCGA-EW-A2FV-01	9.99777224751758	9.99777224751758	Tumor	BRCA	TCGA-EW-A2FV-01	TCGA-EW-A2FV	39	FEMALE	WHITE	Stage IIIC	Other, specify		Alive	TUMOR FREE	Negative			788	0	788	0	788	0	0	788
TCGA-EW-A2FW-01	9.95429520141563	9.95429520141563	Tumor	BRCA	TCGA-EW-A2FW-01	TCGA-EW-A2FW	52	FEMALE	WHITE	Stage IIA	Other, specify		Alive	TUMOR FREE	Negative			672	0	672	0	672	0	0	672
TCGA-EW-A3E8-01	7.6832332580079	7.6832332580079	Tumor	BRCA	TCGA-EW-A3E8-01	TCGA-EW-A3E8	60	FEMALE	WHITE	Stage IIB	Infiltrating Lobular Carcinoma		Alive	TUMOR FREE	Negative			1035	0	1035	0	1035	0	0	1035
TCGA-EW-A3U0-01	10.5833178681375	10.5833178681375	Tumor	BRCA	TCGA-EW-A3U0-01	TCGA-EW-A3U0	61	FEMALE	BLACK OR AFRICAN AMERICAN	Stage IIIA	Infiltrating Ductal Carcinoma		Alive	TUMOR FREE	Negative			532	0	532	0	532	0	0	532
TCGA-EW-A423-01	8.22123909254627	8.22123909254627	Tumor	BRCA	TCGA-EW-A423-01	TCGA-EW-A423	75	FEMALE	WHITE	Stage IIA	Infiltrating Lobular Carcinoma		Alive	TUMOR FREE	Negative			533	0	533	0	533	0	0	533
TCGA-EW-A424-01	8.34783836546979	8.34783836546979	Tumor	BRCA	TCGA-EW-A424-01	TCGA-EW-A424	51	FEMALE	WHITE	Stage IIIA	Infiltrating Lobular Carcinoma		Alive	TUMOR FREE	Negative			715	0	715	0	715	0	0	715
TCGA-EW-A6S9-01	9.7941022735509	9.7941022735509	Tumor	BRCA	TCGA-EW-A6S9-01	TCGA-EW-A6S9	34	FEMALE	BLACK OR AFRICAN AMERICAN	Stage IIA	Infiltrating Ductal Carcinoma		Alive	TUMOR FREE				463	0	463	0	NA	NA	0	463
TCGA-EW-A6SA-01	9.74898276046995	9.74898276046995	Tumor	BRCA	TCGA-EW-A6SA-01	TCGA-EW-A6SA	59	MALE	BLACK OR AFRICAN AMERICAN	Stage II	Infiltrating Ductal Carcinoma		Alive	TUMOR FREE	Negative			510	0	510	0	510	0	0	510
TCGA-EW-A6SB-01	9.17039580424549	9.17039580424549	Tumor	BRCA	TCGA-EW-A6SB-01	TCGA-EW-A6SB	62	FEMALE	BLACK OR AFRICAN AMERICAN	Stage II	Infiltrating Ductal Carcinoma		Alive	TUMOR FREE	Negative			760	0	760	0	760	0	0	760
TCGA-EW-A6SC-01	9.17553957086944	9.17553957086944	Tumor	BRCA	TCGA-EW-A6SC-01	TCGA-EW-A6SC	60	FEMALE	BLACK OR AFRICAN AMERICAN	Stage IIA	Infiltrating Lobular Carcinoma		Alive	TUMOR FREE	Negative			952	0	952	0	952	0	0	952
TCGA-EW-A6SD-01	9.64535581294829	9.64535581294829	Tumor	BRCA	TCGA-EW-A6SD-01	TCGA-EW-A6SD	32	FEMALE	BLACK OR AFRICAN AMERICAN	Stage IIB	Infiltrating Ductal Carcinoma		Alive	TUMOR FREE	Negative			1010	0	1010	0	1010	0	0	1010
TCGA-GI-A2C8-01	5.1485762327377	5.1485762327377	Tumor	BRCA	TCGA-GI-A2C8-01	TCGA-GI-A2C8	63	FEMALE	WHITE	Stage IIIB	Infiltrating Ductal Carcinoma		Alive		Negative			225	0	225	0	225	0	0	225
TCGA-GI-A2C9-01	8.85647221702996	8.85647221702996	Tumor	BRCA	TCGA-GI-A2C9-01	TCGA-GI-A2C9	58	FEMALE	BLACK OR AFRICAN AMERICAN	Stage IIB	Infiltrating Ductal Carcinoma		Alive	TUMOR FREE	Negative			3342	0	3342	0	3342	0	0	3342
TCGA-GM-A2D9-01	8.26820511770202	8.26820511770202	Tumor	BRCA	TCGA-GM-A2D9-01	TCGA-GM-A2D9	69	FEMALE	WHITE	Stage I	Infiltrating Ductal Carcinoma		Dead	WITH TUMOR	Negative			1812	1	1812	1	536	1	1	536
TCGA-GM-A2DA-01	9.02237058743933	9.02237058743933	Tumor	BRCA	TCGA-GM-A2DA-01	TCGA-GM-A2DA	46	FEMALE	WHITE	Stage IIB	Infiltrating Ductal Carcinoma		Dead	WITH TUMOR	Negative			6593	1	6593	1	3014	1	1	3014
TCGA-GM-A2DB-01	9.43520143908888	9.43520143908888	Tumor	BRCA	TCGA-GM-A2DB-01	TCGA-GM-A2DB	62	FEMALE	WHITE	Stage IIA	Infiltrating Ductal Carcinoma		Alive	TUMOR FREE	Negative			2406	0	2406	0	2406	0	0	2406
TCGA-GM-A2DC-01	4.70970970643892	4.70970970643892	Tumor	BRCA	TCGA-GM-A2DC-01	TCGA-GM-A2DC	57	FEMALE	WHITE	Stage IIA	Infiltrating Ductal Carcinoma		Alive	TUMOR FREE	Negative			2535	0	2535	0	2535	0	0	2535
TCGA-GM-A2DD-01	9.66484545965037	9.66484545965037	Tumor	BRCA	TCGA-GM-A2DD-01	TCGA-GM-A2DD	53	FEMALE	WHITE	Stage I	Infiltrating Ductal Carcinoma		Alive	TUMOR FREE	Negative			2282	0	2282	0	2282	0	0	2282
TCGA-GM-A2DF-01	9.84498031319921	9.84498031319921	Tumor	BRCA	TCGA-GM-A2DF-01	TCGA-GM-A2DF	53	FEMALE	BLACK OR AFRICAN AMERICAN	Stage IIA	Infiltrating Ductal Carcinoma		Alive	TUMOR FREE	Negative			2155	0	2155	0	2155	0	0	2155
TCGA-GM-A2DH-01	10.1721774531737	10.1721774531737	Tumor	BRCA	TCGA-GM-A2DH-01	TCGA-GM-A2DH	58	FEMALE	WHITE	Stage I	Infiltrating Ductal Carcinoma		Alive	TUMOR FREE	Negative			2193	0	2193	0	2193	0	0	2193
TCGA-GM-A2DI-01	7.98060802036486	7.98060802036486	Tumor	BRCA	TCGA-GM-A2DI-01	TCGA-GM-A2DI	52	FEMALE	WHITE	Stage I	Infiltrating Ductal Carcinoma		Alive	TUMOR FREE	Negative			2590	0	2590	0	2590	0	0	2590
TCGA-GM-A2DK-01	8.28162870978016	8.28162870978016	Tumor	BRCA	TCGA-GM-A2DK-01	TCGA-GM-A2DK	58	FEMALE	WHITE	Stage I	Infiltrating Ductal Carcinoma		Alive	TUMOR FREE	Negative			2645	0	2645	0	2645	0	0	2645
TCGA-GM-A2DL-01	10.0250149479202	10.0250149479202	Tumor	BRCA	TCGA-GM-A2DL-01	TCGA-GM-A2DL	50	FEMALE	WHITE	Stage I	Infiltrating Ductal Carcinoma		Alive	TUMOR FREE	Negative			3519	0	3519	0	3519	0	0	3519
TCGA-GM-A2DM-01	6.72135898716942	6.72135898716942	Tumor	BRCA	TCGA-GM-A2DM-01	TCGA-GM-A2DM	57	FEMALE	WHITE	Stage IIA	Infiltrating Ductal Carcinoma		Alive	TUMOR FREE	Negative			3226	0	3226	0	3226	0	0	3226
TCGA-GM-A2DN-01	8.78473625593037	8.78473625593037	Tumor	BRCA	TCGA-GM-A2DN-01	TCGA-GM-A2DN	58	FEMALE	WHITE	Stage IIA	Infiltrating Ductal Carcinoma		Alive	TUMOR FREE	Negative			3091	0	3091	0	3091	0	0	3091
TCGA-GM-A2DO-01	9.20355111622725	9.20355111622725	Tumor	BRCA	TCGA-GM-A2DO-01	TCGA-GM-A2DO	54	FEMALE	BLACK OR AFRICAN AMERICAN	Stage I	Infiltrating Lobular Carcinoma		Alive	TUMOR FREE	Negative			2596	0	2596	0	2596	0	0	2596
TCGA-GM-A3NW-01	7.414668324997	7.414668324997	Tumor	BRCA	TCGA-GM-A3NW-01	TCGA-GM-A3NW	63	FEMALE	WHITE	Stage IIA	Infiltrating Lobular Carcinoma		Alive	TUMOR FREE	Negative			3361	0	3361	0	3361	0	0	3361
TCGA-GM-A3NY-01	8.52926265293721	8.52926265293721	Tumor	BRCA	TCGA-GM-A3NY-01	TCGA-GM-A3NY	72	FEMALE	WHITE	Stage IIB	Infiltrating Lobular Carcinoma		Alive	TUMOR FREE	Negative			1162	0	1162	0	1162	0	0	1162
TCGA-GM-A3XG-01	5.4141829002429	5.4141829002429	Tumor	BRCA	TCGA-GM-A3XG-01	TCGA-GM-A3XG	46	FEMALE	WHITE	Stage IIIA	Infiltrating Lobular Carcinoma		Alive	TUMOR FREE	Negative			1330	0	1330	0	1330	0	0	1330
TCGA-GM-A3XL-01	9.69276194306376	9.69276194306376	Tumor	BRCA	TCGA-GM-A3XL-01	TCGA-GM-A3XL	49	FEMALE	BLACK OR AFRICAN AMERICAN	Stage IIA	Infiltrating Ductal Carcinoma		Alive	TUMOR FREE	Negative			2108	0	2108	0	2108	0	0	2108
TCGA-GM-A3XN-01	8.06531380270103	8.06531380270103	Tumor	BRCA	TCGA-GM-A3XN-01	TCGA-GM-A3XN	44	FEMALE	WHITE	Stage IIIA	Infiltrating Lobular Carcinoma		Alive	TUMOR FREE	Negative			2019	0	2019	0	2019	0	0	2019
TCGA-GM-A4E0-01	6.44150837860565	6.44150837860565	Tumor	BRCA	TCGA-GM-A4E0-01	TCGA-GM-A4E0	67	FEMALE	WHITE	Stage IIIC	Infiltrating Lobular Carcinoma		Alive	TUMOR FREE	Negative			2191	0	2191	0	2191	0	0	2191
TCGA-GM-A5PV-01	6.61043874485669	6.61043874485669	Tumor	BRCA	TCGA-GM-A5PV-01	TCGA-GM-A5PV	63	FEMALE	WHITE	Stage IIB	Infiltrating Lobular Carcinoma		Alive	TUMOR FREE	Negative			412	0	412	0	412	0	0	412
TCGA-GM-A5PX-01	3.57794840681259	3.57794840681259	Tumor	BRCA	TCGA-GM-A5PX-01	TCGA-GM-A5PX	65	FEMALE	WHITE	Stage IIB	Infiltrating Lobular Carcinoma		Alive	TUMOR FREE	Negative			551	0	551	0	551	0	0	551
TCGA-HN-A2NL-01	10.3015076267522	10.3015076267522	Tumor	BRCA	TCGA-HN-A2NL-01	TCGA-HN-A2NL	56	FEMALE	[Not Evaluated]	Stage IIA	Infiltrating Lobular Carcinoma		Alive	TUMOR FREE	Negative			79	0	79	0	79	0	0	79
TCGA-HN-A2OB-01	6.19755287315736	6.19755287315736	Tumor	BRCA	TCGA-HN-A2OB-01	TCGA-HN-A2OB	45	FEMALE	[Not Evaluated]	Stage IIB	Infiltrating Lobular Carcinoma		Dead	WITH TUMOR	Negative			1900	1	1900	1	1543	1	1	1543
TCGA-JL-A3YW-01	8.44402925413671	8.44402925413671	Tumor	BRCA	TCGA-JL-A3YW-01	TCGA-JL-A3YW	49	FEMALE	ASIAN	Stage IIB	Infiltrating Lobular Carcinoma		Alive		Negative			360	0	360	0	360	0	0	360
TCGA-JL-A3YX-01	9.39121351058735	9.39121351058735	Tumor	BRCA	TCGA-JL-A3YX-01	TCGA-JL-A3YX	46	FEMALE	ASIAN	Stage IIA	Infiltrating Lobular Carcinoma		Alive		Negative			352	0	352	0	352	0	0	352
TCGA-LD-A66U-01	6.78121543680661	6.78121543680661	Tumor	BRCA	TCGA-LD-A66U-01	TCGA-LD-A66U	44	FEMALE	WHITE	Stage IIB	Infiltrating Lobular Carcinoma		Alive	TUMOR FREE	Negative			646	0	646	0	646	0	0	646
TCGA-LD-A74U-01	8.39772596588376	8.39772596588376	Tumor	BRCA	TCGA-LD-A74U-01	TCGA-LD-A74U	79	FEMALE	WHITE	Stage IIIC	Other, specify		Alive	WITH TUMOR	Negative			402	0	402	0	402	0	0	402
TCGA-LD-A7W5-01	8.40892835092682	8.40892835092682	Tumor	BRCA	TCGA-LD-A7W5-01	TCGA-LD-A7W5	52	FEMALE	BLACK OR AFRICAN AMERICAN	Stage IIIC	Infiltrating Ductal Carcinoma		Alive	WITH TUMOR	Positive			216	0	216	0	NA	NA	0	216
TCGA-LD-A7W6-01	8.57813112115	8.57813112115	Tumor	BRCA	TCGA-LD-A7W6-01	TCGA-LD-A7W6	54	FEMALE	WHITE	Stage IIB	Other, specify		Alive	TUMOR FREE	Negative			404	0	404	0	404	0	0	404
TCGA-LD-A9QF-01	8.79115311857809	8.79115311857809	Tumor	BRCA	TCGA-LD-A9QF-01	TCGA-LD-A9QF	73	FEMALE	BLACK OR AFRICAN AMERICAN	Stage IA	Infiltrating Ductal Carcinoma		Alive	TUMOR FREE	Negative			323	0	323	0	323	0	0	323
TCGA-LL-A440-01	7.27313353231232	7.27313353231232	Tumor	BRCA	TCGA-LL-A440-01	TCGA-LL-A440	61	FEMALE	WHITE	Stage IA	Infiltrating Lobular Carcinoma		Alive	TUMOR FREE	Negative			759	0	759	0	759	0	0	759
TCGA-LL-A441-01	8.26832677882595	8.26832677882595	Tumor	BRCA	TCGA-LL-A441-01	TCGA-LL-A441	62	FEMALE	BLACK OR AFRICAN AMERICAN	Stage IA	Infiltrating Ductal Carcinoma		Alive	TUMOR FREE	Negative			996	0	996	0	996	0	0	996
TCGA-LL-A442-01	7.34019727655765	7.34019727655765	Tumor	BRCA	TCGA-LL-A442-01	TCGA-LL-A442	56	FEMALE	BLACK OR AFRICAN AMERICAN	Stage IIA	Infiltrating Ductal Carcinoma		Alive	TUMOR FREE	Negative			889	0	889	0	889	0	0	889
TCGA-LL-A50Y-01	6.48717600019035	6.48717600019035	Tumor	BRCA	TCGA-LL-A50Y-01	TCGA-LL-A50Y	84	FEMALE	WHITE	Stage IIA	Infiltrating Lobular Carcinoma		Alive	TUMOR FREE	Negative			762	0	762	0	762	0	0	762
TCGA-LL-A5YL-01	7.77943045895352	7.77943045895352	Tumor	BRCA	TCGA-LL-A5YL-01	TCGA-LL-A5YL	64	FEMALE	WHITE	Stage IIB	Infiltrating Lobular Carcinoma		Alive		Negative			519	0	519	0	519	0	0	519
TCGA-LL-A5YM-01	7.95478955490612	7.95478955490612	Tumor	BRCA	TCGA-LL-A5YM-01	TCGA-LL-A5YM	88	FEMALE	BLACK OR AFRICAN AMERICAN	Stage IIIB	Infiltrating Ductal Carcinoma		Alive	WITH TUMOR	Negative			466	0	466	0	258	1	1	258
TCGA-LL-A5YN-01	7.38945495726252	7.38945495726252	Tumor	BRCA	TCGA-LL-A5YN-01	TCGA-LL-A5YN	46	FEMALE	BLACK OR AFRICAN AMERICAN	Stage IIA	Infiltrating Ductal Carcinoma		Alive	TUMOR FREE	Negative			447	0	447	0	447	0	0	447
TCGA-LL-A5YO-01	9.28640528297772	9.28640528297772	Tumor	BRCA	TCGA-LL-A5YO-01	TCGA-LL-A5YO	50	FEMALE	BLACK OR AFRICAN AMERICAN	Stage IA	Infiltrating Ductal Carcinoma		Alive	TUMOR FREE	Negative			440	0	440	0	440	0	0	440
TCGA-LL-A5YP-01	9.15066121403827	9.15066121403827	Tumor	BRCA	TCGA-LL-A5YP-01	TCGA-LL-A5YP	49	FEMALE	BLACK OR AFRICAN AMERICAN	Stage IIB	Infiltrating Ductal Carcinoma		Alive		Negative			450	0	450	0	450	0	0	450
TCGA-LL-A6FP-01	5.09871009559072	5.09871009559072	Tumor	BRCA	TCGA-LL-A6FP-01	TCGA-LL-A6FP	90	FEMALE	WHITE	Stage IIA	Infiltrating Lobular Carcinoma		Alive	TUMOR FREE	Negative			677	0	677	0	677	0	0	677
TCGA-LL-A6FQ-01	7.80605333331435	7.80605333331435	Tumor	BRCA	TCGA-LL-A6FQ-01	TCGA-LL-A6FQ	77	FEMALE	BLACK OR AFRICAN AMERICAN	Stage IIIA	Infiltrating Ductal Carcinoma		Alive		Negative			80	0	80	0	80	0	0	80
TCGA-LL-A6FR-01	8.17039079651348	8.17039079651348	Tumor	BRCA	TCGA-LL-A6FR-01	TCGA-LL-A6FR	50	FEMALE	BLACK OR AFRICAN AMERICAN	Stage IIA	Infiltrating Ductal Carcinoma		Alive	TUMOR FREE	Negative			489	0	489	0	489	0	0	489
TCGA-LL-A73Y-01	8.80432465852887	8.80432465852887	Tumor	BRCA	TCGA-LL-A73Y-01	TCGA-LL-A73Y	67	FEMALE	BLACK OR AFRICAN AMERICAN	Stage IA	Infiltrating Ductal Carcinoma		Alive	TUMOR FREE	Negative			477	0	477	0	477	0	0	477
TCGA-LL-A73Z-01	8.9896669752909	8.9896669752909	Tumor	BRCA	TCGA-LL-A73Z-01	TCGA-LL-A73Z	55	FEMALE	BLACK OR AFRICAN AMERICAN	Stage IV	Infiltrating Ductal Carcinoma		Dead	WITH TUMOR	Positive			227	1	227	1	NA	NA	1	192
TCGA-LL-A740-01	7.74255197037928	7.74255197037928	Tumor	BRCA	TCGA-LL-A740-01	TCGA-LL-A740	61	FEMALE	BLACK OR AFRICAN AMERICAN	Stage IA	Infiltrating Ductal Carcinoma		Alive	TUMOR FREE	Negative			441	0	441	0	441	0	0	441
TCGA-LL-A7SZ-01	8.5272580438561	8.5272580438561	Tumor	BRCA	TCGA-LL-A7SZ-01	TCGA-LL-A7SZ	49	FEMALE	BLACK OR AFRICAN AMERICAN	Stage IIB	Infiltrating Ductal Carcinoma		Alive	TUMOR FREE	Negative			594	0	594	0	594	0	0	594
TCGA-LL-A7T0-01	9.76037066488956	9.76037066488956	Tumor	BRCA	TCGA-LL-A7T0-01	TCGA-LL-A7T0	70	FEMALE	BLACK OR AFRICAN AMERICAN	Stage IIB	Infiltrating Ductal Carcinoma		Alive	TUMOR FREE	Negative			376	0	376	0	376	0	0	376
TCGA-LL-A8F5-01	10.5722359885921	10.5722359885921	Tumor	BRCA	TCGA-LL-A8F5-01	TCGA-LL-A8F5	61	FEMALE	BLACK OR AFRICAN AMERICAN	Stage IIA	Infiltrating Ductal Carcinoma		Alive	TUMOR FREE	Negative			596	0	596	0	596	0	0	596
TCGA-LL-A9Q3-01	7.25410268119416	7.25410268119416	Tumor	BRCA	TCGA-LL-A9Q3-01	TCGA-LL-A9Q3	69	FEMALE	WHITE	Stage IIIC	Infiltrating Lobular Carcinoma		Alive	TUMOR FREE	Negative			532	0	532	0	532	0	0	532
TCGA-LQ-A4E4-01	9.45471877616187	9.45471877616187	Tumor	BRCA	TCGA-LQ-A4E4-01	TCGA-LQ-A4E4	73	FEMALE	WHITE	Stage IIIA	Infiltrating Lobular Carcinoma		Alive	WITH TUMOR	Positive			849	0	849	0	NA	NA	1	681
TCGA-MS-A51U-01	7.55667464663168	7.55667464663168	Tumor	BRCA	TCGA-MS-A51U-01	TCGA-MS-A51U	44	FEMALE	WHITE	Stage IIB	Infiltrating Lobular Carcinoma		Alive	TUMOR FREE	Negative			681	0	681	0	681	0	0	681
TCGA-OK-A5Q2-01	9.08892865949942	9.08892865949942	Tumor	BRCA	TCGA-OK-A5Q2-01	TCGA-OK-A5Q2	59	FEMALE	[Not Evaluated]	Stage II	Infiltrating Lobular Carcinoma		Alive		Negative			64	0	64	0	64	0	0	64
TCGA-OL-A5D6-01	7.82026194691137	7.82026194691137	Tumor	BRCA	TCGA-OL-A5D6-01	TCGA-OL-A5D6	71	FEMALE	BLACK OR AFRICAN AMERICAN	Stage IIA	Infiltrating Ductal Carcinoma		Dead	TUMOR FREE	Negative			1104	1	1104	0	1104	0	0	1104
TCGA-OL-A5D7-01	10.3981664984754	10.3981664984754	Tumor	BRCA	TCGA-OL-A5D7-01	TCGA-OL-A5D7	70	FEMALE	BLACK OR AFRICAN AMERICAN	Stage IIA	Infiltrating Ductal Carcinoma		Alive	TUMOR FREE	Negative			1780	0	1780	0	1780	0	0	1780
TCGA-OL-A5D8-01	8.44800063731921	8.44800063731921	Tumor	BRCA	TCGA-OL-A5D8-01	TCGA-OL-A5D8	40	FEMALE	BLACK OR AFRICAN AMERICAN	Stage IIB	Infiltrating Ductal Carcinoma		Alive	TUMOR FREE	[Unknown]			973	0	973	0	NA	NA	0	973
TCGA-OL-A5DA-01	8.15721554559347	8.15721554559347	Tumor	BRCA	TCGA-OL-A5DA-01	TCGA-OL-A5DA	61	FEMALE	WHITE	Stage IIA	Infiltrating Lobular Carcinoma		Alive	TUMOR FREE	Negative			1783	0	1783	0	1783	0	0	1783
TCGA-OL-A5RU-01	6.11375258258228	6.11375258258228	Tumor	BRCA	TCGA-OL-A5RU-01	TCGA-OL-A5RU	63	FEMALE	BLACK OR AFRICAN AMERICAN	Stage IIA	Infiltrating Ductal Carcinoma		Alive	TUMOR FREE	Negative			1219	0	1219	0	1219	0	0	1219
TCGA-OL-A5RV-01	6.62386978749672	6.62386978749672	Tumor	BRCA	TCGA-OL-A5RV-01	TCGA-OL-A5RV	43	FEMALE	BLACK OR AFRICAN AMERICAN	Stage IIIC	Infiltrating Ductal Carcinoma		Alive	TUMOR FREE	Negative			1062	0	1062	0	1062	0	0	1062
TCGA-OL-A5RW-01	9.61567745016057	9.61567745016057	Tumor	BRCA	TCGA-OL-A5RW-01	TCGA-OL-A5RW	40	FEMALE	BLACK OR AFRICAN AMERICAN	Stage IIA	Infiltrating Ductal Carcinoma		Alive	TUMOR FREE	Negative			1106	0	1106	0	1106	0	0	1106
TCGA-OL-A5RX-01	5.62796279905656	5.62796279905656	Tumor	BRCA	TCGA-OL-A5RX-01	TCGA-OL-A5RX	51	FEMALE	BLACK OR AFRICAN AMERICAN	Stage IA	Infiltrating Ductal Carcinoma		Alive	TUMOR FREE	Negative			878	0	878	0	878	0	0	878
TCGA-OL-A5RY-01	8.89025211515707	8.89025211515707	Tumor	BRCA	TCGA-OL-A5RY-01	TCGA-OL-A5RY	52	FEMALE	BLACK OR AFRICAN AMERICAN	Stage IIA	Infiltrating Ductal Carcinoma		Alive	TUMOR FREE	Negative			752	0	752	0	752	0	0	752
TCGA-OL-A5RZ-01	8.46528069433398	8.46528069433398	Tumor	BRCA	TCGA-OL-A5RZ-01	TCGA-OL-A5RZ	57	FEMALE	BLACK OR AFRICAN AMERICAN	Stage IA	Infiltrating Ductal Carcinoma		Alive	TUMOR FREE	Negative			679	0	679	0	679	0	0	679
TCGA-OL-A5S0-01	9.58772126981108	9.58772126981108	Tumor	BRCA	TCGA-OL-A5S0-01	TCGA-OL-A5S0	66	FEMALE	BLACK OR AFRICAN AMERICAN	Stage IIB	Infiltrating Ductal Carcinoma		Alive	TUMOR FREE	Negative			620	0	620	0	620	0	0	620
TCGA-OL-A66H-01	7.82403588410006	7.82403588410006	Tumor	BRCA	TCGA-OL-A66H-01	TCGA-OL-A66H	NA	FEMALE	BLACK OR AFRICAN AMERICAN	Stage IB	Mucinous Carcinoma		Alive	TUMOR FREE	Negative			NA	0	NA	0	NA	0	0	NA
TCGA-OL-A66I-01	9.73668097195327	9.73668097195327	Tumor	BRCA	TCGA-OL-A66I-01	TCGA-OL-A66I	36	FEMALE	BLACK OR AFRICAN AMERICAN	Stage IIA	Infiltrating Ductal Carcinoma		Alive	TUMOR FREE	Negative			714	0	714	0	714	0	0	714
TCGA-OL-A66J-01	5.87488547208199	5.87488547208199	Tumor	BRCA	TCGA-OL-A66J-01	TCGA-OL-A66J	80	FEMALE	WHITE	Stage I	Infiltrating Lobular Carcinoma		Alive	TUMOR FREE	Negative			1996	0	1996	0	1996	0	0	1996
TCGA-OL-A66K-01	6.30230808262249	6.30230808262249	Tumor	BRCA	TCGA-OL-A66K-01	TCGA-OL-A66K	72	FEMALE	WHITE	Stage IIA	Infiltrating Lobular Carcinoma		Dead	TUMOR FREE	Negative			1275	1	1275	0	1275	0	0	1275
TCGA-OL-A66L-01	5.41921188852498	5.41921188852498	Tumor	BRCA	TCGA-OL-A66L-01	TCGA-OL-A66L	71	FEMALE	BLACK OR AFRICAN AMERICAN	Stage IA	Infiltrating Ductal Carcinoma		Alive	TUMOR FREE	Negative			1301	0	1301	0	1301	0	0	1301
TCGA-OL-A66N-01	5.74951013316374	5.74951013316374	Tumor	BRCA	TCGA-OL-A66N-01	TCGA-OL-A66N	59	FEMALE	WHITE	Stage IIIC	Infiltrating Lobular Carcinoma		Alive	TUMOR FREE	Negative			792	0	792	0	792	0	0	792
TCGA-OL-A66O-01	8.15601226743246	8.15601226743246	Tumor	BRCA	TCGA-OL-A66O-01	TCGA-OL-A66O	39	FEMALE	BLACK OR AFRICAN AMERICAN	Stage IIB	Infiltrating Ductal Carcinoma		Alive	TUMOR FREE	Negative			528	0	528	0	528	0	0	528
TCGA-OL-A66P-01	7.99003019585346	7.99003019585346	Tumor	BRCA	TCGA-OL-A66P-01	TCGA-OL-A66P	75	FEMALE	BLACK OR AFRICAN AMERICAN	Stage IIA	Infiltrating Ductal Carcinoma		Alive	TUMOR FREE	Negative			428	0	428	0	428	0	0	428
TCGA-OL-A6VO-01	10.4853362533494	10.4853362533494	Tumor	BRCA	TCGA-OL-A6VO-01	TCGA-OL-A6VO	43	FEMALE	BLACK OR AFRICAN AMERICAN	Stage IA	Infiltrating Ductal Carcinoma		Alive	TUMOR FREE	Negative			858	0	858	0	858	0	0	858
TCGA-OL-A6VQ-01	7.05889008231146	7.05889008231146	Tumor	BRCA	TCGA-OL-A6VQ-01	TCGA-OL-A6VQ	49	FEMALE	WHITE	Stage IIA	Infiltrating Lobular Carcinoma		Alive	TUMOR FREE	Negative			600	0	600	0	600	0	0	600
TCGA-OL-A6VR-01	6.82737446381939	6.82737446381939	Tumor	BRCA	TCGA-OL-A6VR-01	TCGA-OL-A6VR	48	FEMALE	BLACK OR AFRICAN AMERICAN	Stage IA	Infiltrating Ductal Carcinoma		Alive	TUMOR FREE	Negative			1220	0	1220	0	1220	0	0	1220
TCGA-OL-A97C-01	8.74058694373078	8.74058694373078	Tumor	BRCA	TCGA-OL-A97C-01	TCGA-OL-A97C	67	FEMALE	BLACK OR AFRICAN AMERICAN	Stage IIB	Other, specify		Alive	TUMOR FREE				271	0	271	0	NA	NA	1	275
TCGA-PE-A5DC-01	9.59306799762223	9.59306799762223	Tumor	BRCA	TCGA-PE-A5DC-01	TCGA-PE-A5DC	72	FEMALE	WHITE	Stage IIIA	Infiltrating Lobular Carcinoma		Dead	TUMOR FREE				1430	1	1430	0	NA	NA	0	1430
TCGA-PE-A5DD-01	8.98715314060729	8.98715314060729	Tumor	BRCA	TCGA-PE-A5DD-01	TCGA-PE-A5DD	64	FEMALE	ASIAN	Stage IIA	Infiltrating Lobular Carcinoma		Alive	TUMOR FREE	Negative			1953	0	1953	0	1953	0	0	1953
TCGA-PE-A5DE-01	8.87658140596721	8.87658140596721	Tumor	BRCA	TCGA-PE-A5DE-01	TCGA-PE-A5DE	41	FEMALE	WHITE	Stage IIA	Infiltrating Lobular Carcinoma		Alive	TUMOR FREE				2645	0	2645	0	NA	NA	0	2645
TCGA-PL-A8LV-01	9.21776871787491	9.21776871787491	Tumor	BRCA	TCGA-PL-A8LV-01	TCGA-PL-A8LV	54	FEMALE	BLACK OR AFRICAN AMERICAN	Stage IIIB	Medullary Carcinoma		Alive	WITH TUMOR				0	0	0	0	NA	NA	0	0
TCGA-PL-A8LX-01	6.41145166893481	6.41145166893481	Tumor	BRCA	TCGA-PL-A8LX-01	TCGA-PL-A8LX	35	FEMALE	BLACK OR AFRICAN AMERICAN	Stage IV	Infiltrating Ductal Carcinoma		Alive	WITH TUMOR				5	0	5	0	NA	NA	0	5
TCGA-PL-A8LY-01	7.83728732233397	7.83728732233397	Tumor	BRCA	TCGA-PL-A8LY-01	TCGA-PL-A8LY	30	FEMALE	BLACK OR AFRICAN AMERICAN	Stage IIB	Infiltrating Ductal Carcinoma		Alive	WITH TUMOR				8	0	8	0	NA	NA	0	8
TCGA-PL-A8LZ-01	10.1718773293863	10.1718773293863	Tumor	BRCA	TCGA-PL-A8LZ-01	TCGA-PL-A8LZ	29	FEMALE	BLACK OR AFRICAN AMERICAN	Stage IIIB	Infiltrating Ductal Carcinoma		Alive	TUMOR FREE				302	0	302	0	NA	NA	0	302
TCGA-S3-A6ZF-01	9.54444095047033	9.54444095047033	Tumor	BRCA	TCGA-S3-A6ZF-01	TCGA-S3-A6ZF	64	FEMALE	BLACK OR AFRICAN AMERICAN	Stage IIA	Infiltrating Ductal Carcinoma		Alive	TUMOR FREE	Negative			572	0	572	0	572	0	0	572
TCGA-S3-A6ZG-01	9.44702535189534	9.44702535189534	Tumor	BRCA	TCGA-S3-A6ZG-01	TCGA-S3-A6ZG	71	FEMALE	BLACK OR AFRICAN AMERICAN	Stage IIB	Mixed Histology (please specify)		Alive	TUMOR FREE	Negative			562	0	562	0	562	0	0	562
TCGA-S3-A6ZH-01	8.60713054214406	8.60713054214406	Tumor	BRCA	TCGA-S3-A6ZH-01	TCGA-S3-A6ZH	29	FEMALE	BLACK OR AFRICAN AMERICAN	Stage IIIC	Infiltrating Ductal Carcinoma		Alive	TUMOR FREE	Negative			641	0	641	0	641	0	0	641
TCGA-S3-AA0Z-01	11.3735612155231	11.3735612155231	Tumor	BRCA	TCGA-S3-AA0Z-01	TCGA-S3-AA0Z	63	FEMALE	BLACK OR AFRICAN AMERICAN	Stage IIB	Infiltrating Ductal Carcinoma		Alive	TUMOR FREE	Negative			629	0	629	0	629	0	0	629
TCGA-S3-AA10-01	10.4806892391978	10.4806892391978	Tumor	BRCA	TCGA-S3-AA10-01	TCGA-S3-AA10	65	FEMALE	BLACK OR AFRICAN AMERICAN	Stage IIA	Infiltrating Ductal Carcinoma		Alive	TUMOR FREE	Negative			586	0	586	0	586	0	0	586
TCGA-S3-AA11-01	8.79990001815526	8.79990001815526	Tumor	BRCA	TCGA-S3-AA11-01	TCGA-S3-AA11	67	FEMALE	BLACK OR AFRICAN AMERICAN	Stage IIA	Infiltrating Ductal Carcinoma		Alive	TUMOR FREE	Negative			421	0	421	0	421	0	0	421
TCGA-S3-AA12-01	8.63614243333844	8.63614243333844	Tumor	BRCA	TCGA-S3-AA12-01	TCGA-S3-AA12	82	FEMALE	BLACK OR AFRICAN AMERICAN	Stage IIIA	Infiltrating Ductal Carcinoma		Alive	TUMOR FREE	Negative			574	0	574	0	574	0	0	574
TCGA-S3-AA14-01	9.01608954628522	9.01608954628522	Tumor	BRCA	TCGA-S3-AA14-01	TCGA-S3-AA14	47	FEMALE	BLACK OR AFRICAN AMERICAN	Stage I	Infiltrating Ductal Carcinoma		Alive	TUMOR FREE	Negative			529	0	529	0	529	0	0	529
TCGA-S3-AA15-01	9.96371975426232	9.96371975426232	Tumor	BRCA	TCGA-S3-AA15-01	TCGA-S3-AA15	51	FEMALE	BLACK OR AFRICAN AMERICAN	Stage IIB	Infiltrating Ductal Carcinoma		Alive	TUMOR FREE	Negative			525	0	525	0	525	0	0	525
TCGA-S3-AA17-01	8.56179962446329	8.56179962446329	Tumor	BRCA	TCGA-S3-AA17-01	TCGA-S3-AA17	64	FEMALE	BLACK OR AFRICAN AMERICAN	Stage IIB	Infiltrating Ductal Carcinoma		Alive	TUMOR FREE	Negative			424	0	424	0	424	0	0	424
TCGA-UL-AAZ6-01	8.5026170243799	8.5026170243799	Tumor	BRCA	TCGA-UL-AAZ6-01	TCGA-UL-AAZ6	73	FEMALE	BLACK OR AFRICAN AMERICAN	Stage IIA	Infiltrating Ductal Carcinoma		Alive	TUMOR FREE				518	0	518	0	NA	NA	0	518
TCGA-UU-A93S-01	9.80164693193755	9.80164693193755	Tumor	BRCA	TCGA-UU-A93S-01	TCGA-UU-A93S	63	FEMALE	BLACK OR AFRICAN AMERICAN	Stage IV	Infiltrating Ductal Carcinoma		Dead	WITH TUMOR	Positive			116	1	116	1	NA	NA	1	116
TCGA-V7-A7HQ-01	5.68646410917885	5.68646410917885	Tumor	BRCA	TCGA-V7-A7HQ-01	TCGA-V7-A7HQ	75	FEMALE	BLACK OR AFRICAN AMERICAN	Stage IIIA	Infiltrating Ductal Carcinoma		Alive	TUMOR FREE	Negative			2033	0	2033	0	2033	0	0	2033
TCGA-W8-A86G-01	7.02865754991996	7.02865754991996	Tumor	BRCA	TCGA-W8-A86G-01	TCGA-W8-A86G	66	FEMALE	WHITE	Stage IIA	Infiltrating Lobular Carcinoma		Alive	TUMOR FREE	Negative			347	0	347	0	347	0	0	347
TCGA-WT-AB41-01	5.18938970854449	5.18938970854449	Tumor	BRCA	TCGA-WT-AB41-01	TCGA-WT-AB41	55	FEMALE	BLACK OR AFRICAN AMERICAN	Stage IIB	Infiltrating Ductal Carcinoma		Alive	TUMOR FREE	Negative			1611	0	1611	0	1611	0	0	1611
TCGA-WT-AB44-01	4.62178229591885	4.62178229591885	Tumor	BRCA	TCGA-WT-AB44-01	TCGA-WT-AB44	77	FEMALE	WHITE	Stage IA	Infiltrating Lobular Carcinoma		Alive	TUMOR FREE	Negative			883	0	883	0	883	0	0	883
TCGA-XX-A899-01	8.25423026237156	8.25423026237156	Tumor	BRCA	TCGA-XX-A899-01	TCGA-XX-A899	46	FEMALE	WHITE	Stage IIIA	Infiltrating Lobular Carcinoma		Alive	TUMOR FREE	Negative			467	0	467	0	467	0	0	467
TCGA-XX-A89A-01	8.44958613461314	8.44958613461314	Tumor	BRCA	TCGA-XX-A89A-01	TCGA-XX-A89A	68	FEMALE	WHITE	Stage IIB	Infiltrating Lobular Carcinoma		Alive	TUMOR FREE	Negative			488	0	488	0	488	0	0	488
TCGA-Z7-A8R5-01	6.07258390346582	6.07258390346582	Tumor	BRCA	TCGA-Z7-A8R5-01	TCGA-Z7-A8R5	61	FEMALE	WHITE	Stage IIIA	Infiltrating Lobular Carcinoma		Alive	WITH TUMOR	Positive			3287	0	3287	0	NA	NA	1	181
TCGA-Z7-A8R6-01	10.5326481364179	10.5326481364179	Tumor	BRCA	TCGA-Z7-A8R6-01	TCGA-Z7-A8R6	46	FEMALE	WHITE	Stage I	Infiltrating Lobular Carcinoma		Alive	TUMOR FREE	Negative			3256	0	3256	0	3256	0	0	3256
TCGA-2W-A8YY-01	9.93121323017423	9.93121323017423	Tumor	CESC	TCGA-2W-A8YY-01	TCGA-2W-A8YY	51	FEMALE	WHITE		Adenosquamous	G3	Alive	TUMOR FREE			Complete Remission/Response	533	0	533	0	533	0	0	533
TCGA-4J-AA1J-01	9.65883092299189	9.65883092299189	Tumor	CESC	TCGA-4J-AA1J-01	TCGA-4J-AA1J	31	FEMALE	WHITE		Cervical Squamous Cell Carcinoma	G3	Alive	TUMOR FREE			Complete Remission/Response	542	0	542	0	542	0	0	542
TCGA-BI-A0VR-01	10.1565761130365	10.1565761130365	Tumor	CESC	TCGA-BI-A0VR-01	TCGA-BI-A0VR	53	FEMALE	WHITE		Cervical Squamous Cell Carcinoma	G3	Alive	TUMOR FREE				1505	0	1505	0	NA	NA	0	1505
TCGA-BI-A0VS-01	10.6340395918801	10.6340395918801	Tumor	CESC	TCGA-BI-A0VS-01	TCGA-BI-A0VS	48	FEMALE	WHITE		Cervical Squamous Cell Carcinoma	G3	Alive	TUMOR FREE			Complete Remission/Response	1735	0	1735	0	1735	0	0	1735
TCGA-BI-A20A-01	10.55627612479	10.55627612479	Tumor	CESC	TCGA-BI-A20A-01	TCGA-BI-A20A	49	FEMALE	WHITE		Cervical Squamous Cell Carcinoma	G3	Alive	TUMOR FREE			Complete Remission/Response	720	0	720	0	720	0	0	720
TCGA-C5-A0TN-01	10.2919074025152	10.2919074025152	Tumor	CESC	TCGA-C5-A0TN-01	TCGA-C5-A0TN	21	FEMALE	BLACK OR AFRICAN AMERICAN		Cervical Squamous Cell Carcinoma	G3	Dead	WITH TUMOR			Progressive Disease	348	1	348	1	NA	NA	1	62
TCGA-C5-A1BE-01	9.25376949936394	9.25376949936394	Tumor	CESC	TCGA-C5-A1BE-01	TCGA-C5-A1BE	64	FEMALE	WHITE		Cervical Squamous Cell Carcinoma	G2	Dead	WITH TUMOR			Complete Remission/Response	2094	1	2094	1	1674	1	1	1674
TCGA-C5-A1BF-01	10.7033326099211	10.7033326099211	Tumor	CESC	TCGA-C5-A1BF-01	TCGA-C5-A1BF	46	FEMALE	WHITE		Cervical Squamous Cell Carcinoma	G1	Dead	WITH TUMOR			Complete Remission/Response	570	1	570	1	93	1	1	93
TCGA-C5-A1BI-01	10.3855928136014	10.3855928136014	Tumor	CESC	TCGA-C5-A1BI-01	TCGA-C5-A1BI	31	FEMALE	WHITE		Cervical Squamous Cell Carcinoma	G2	Alive	TUMOR FREE			Complete Remission/Response	1112	0	1112	0	1112	0	0	1112
TCGA-C5-A1BJ-01	9.83083365804775	9.83083365804775	Tumor	CESC	TCGA-C5-A1BJ-01	TCGA-C5-A1BJ	34	FEMALE	WHITE		Cervical Squamous Cell Carcinoma	G2	Alive	TUMOR FREE			Complete Remission/Response	4385	0	4385	0	4385	0	0	4385
TCGA-C5-A1BK-01	8.85059942381264	8.85059942381264	Tumor	CESC	TCGA-C5-A1BK-01	TCGA-C5-A1BK	36	FEMALE	BLACK OR AFRICAN AMERICAN		Cervical Squamous Cell Carcinoma	G2	Alive	TUMOR FREE			Complete Remission/Response	5385	0	5385	0	5385	0	0	5385
TCGA-C5-A1BL-01	9.73267113598733	9.73267113598733	Tumor	CESC	TCGA-C5-A1BL-01	TCGA-C5-A1BL	32	FEMALE	WHITE		Cervical Squamous Cell Carcinoma	G2	Alive	TUMOR FREE			Complete Remission/Response	5271	0	5271	0	5271	0	0	5271
TCGA-C5-A1BM-01	10.9332480425724	10.9332480425724	Tumor	CESC	TCGA-C5-A1BM-01	TCGA-C5-A1BM	78	FEMALE	BLACK OR AFRICAN AMERICAN		Cervical Squamous Cell Carcinoma	G2	Dead	TUMOR FREE			Complete Remission/Response	2520	1	2520	0	2520	0	0	2520
TCGA-C5-A1BN-01	10.4574732250172	10.4574732250172	Tumor	CESC	TCGA-C5-A1BN-01	TCGA-C5-A1BN	26	FEMALE	WHITE		Cervical Squamous Cell Carcinoma	G3	Dead	WITH TUMOR			Progressive Disease	166	1	166	1	NA	NA	1	166
TCGA-C5-A1BQ-01	10.5014192402887	10.5014192402887	Tumor	CESC	TCGA-C5-A1BQ-01	TCGA-C5-A1BQ	65	FEMALE	WHITE		Cervical Squamous Cell Carcinoma	G2	Dead	TUMOR FREE			Partial Remission/Response	604	1	604	1	NA	NA	0	604
TCGA-C5-A1M5-01	10.193697832946	10.193697832946	Tumor	CESC	TCGA-C5-A1M5-01	TCGA-C5-A1M5	53	FEMALE	WHITE		Cervical Squamous Cell Carcinoma	G2	Dead	WITH TUMOR			Complete Remission/Response	2052	1	2052	1	693	1	1	693
TCGA-C5-A1M6-01	11.1141001912386	11.1141001912386	Tumor	CESC	TCGA-C5-A1M6-01	TCGA-C5-A1M6	55	FEMALE	WHITE		Cervical Squamous Cell Carcinoma	G3	Dead	WITH TUMOR			Complete Remission/Response	955	1	955	1	316	1	1	316
TCGA-C5-A1M7-01	9.28555942706385	9.28555942706385	Tumor	CESC	TCGA-C5-A1M7-01	TCGA-C5-A1M7	37	FEMALE	WHITE		Cervical Squamous Cell Carcinoma	G2	Alive	TUMOR FREE			Complete Remission/Response	1409	0	1409	0	1409	0	0	1409
TCGA-C5-A1M8-01	10.3351111684249	10.3351111684249	Tumor	CESC	TCGA-C5-A1M8-01	TCGA-C5-A1M8	43	FEMALE	WHITE		Cervical Squamous Cell Carcinoma	G2	Alive	TUMOR FREE			Complete Remission/Response	919	0	919	0	919	0	0	919
TCGA-C5-A1M9-01	10.7772224328789	10.7772224328789	Tumor	CESC	TCGA-C5-A1M9-01	TCGA-C5-A1M9	46	FEMALE	WHITE		Endocervical Type of Adenocarcinoma	G3	Dead	WITH TUMOR			Complete Remission/Response	1065	1	1065	1	555	1	1	555
TCGA-C5-A1ME-01	7.88960738960687	7.88960738960687	Tumor	CESC	TCGA-C5-A1ME-01	TCGA-C5-A1ME	40	FEMALE	WHITE		Endocervical Type of Adenocarcinoma	G1	Alive	TUMOR FREE			Complete Remission/Response	1756	0	1756	0	1756	0	0	1756
TCGA-C5-A1MF-01	9.24083902377172	9.24083902377172	Tumor	CESC	TCGA-C5-A1MF-01	TCGA-C5-A1MF	49	FEMALE	WHITE		Cervical Squamous Cell Carcinoma	G2	Alive	TUMOR FREE			Complete Remission/Response	1617	0	1617	0	1617	0	0	1617
TCGA-C5-A1MH-01	10.0385623856126	10.0385623856126	Tumor	CESC	TCGA-C5-A1MH-01	TCGA-C5-A1MH	71	FEMALE	WHITE		Cervical Squamous Cell Carcinoma	G3	Dead	WITH TUMOR			Complete Remission/Response	1186	1	1186	1	178	1	1	178
TCGA-C5-A1MI-01	10.2741218584525	10.2741218584525	Tumor	CESC	TCGA-C5-A1MI-01	TCGA-C5-A1MI	50	FEMALE	WHITE		Cervical Squamous Cell Carcinoma	G2	Dead	WITH TUMOR			Complete Remission/Response	1083	1	1083	1	805	1	1	805
TCGA-C5-A1MJ-01	10.3464250855856	10.3464250855856	Tumor	CESC	TCGA-C5-A1MJ-01	TCGA-C5-A1MJ	61	FEMALE	WHITE		Endocervical Type of Adenocarcinoma	G2	Dead	TUMOR FREE				14	1	14	0	NA	NA	0	14
TCGA-C5-A1MK-01	10.4051521024411	10.4051521024411	Tumor	CESC	TCGA-C5-A1MK-01	TCGA-C5-A1MK	79	FEMALE	WHITE		Cervical Squamous Cell Carcinoma	G3	Dead	WITH TUMOR			Progressive Disease	74	1	74	1	NA	NA	1	74
TCGA-C5-A1ML-01	11.2819416148209	11.2819416148209	Tumor	CESC	TCGA-C5-A1ML-01	TCGA-C5-A1ML	49	FEMALE	WHITE		Cervical Squamous Cell Carcinoma	G3	Dead	WITH TUMOR			Progressive Disease	636	1	636	1	NA	NA	1	636
TCGA-C5-A1MN-01	8.9823034250606	8.9823034250606	Tumor	CESC	TCGA-C5-A1MN-01	TCGA-C5-A1MN	42	FEMALE	WHITE		Cervical Squamous Cell Carcinoma	G2	Dead	TUMOR FREE			Complete Remission/Response	1245	1	1245	0	1245	0	0	1245
TCGA-C5-A1MP-01	9.95681463505093	9.95681463505093	Tumor	CESC	TCGA-C5-A1MP-01	TCGA-C5-A1MP	34	FEMALE	BLACK OR AFRICAN AMERICAN		Cervical Squamous Cell Carcinoma	G3	Alive	TUMOR FREE			Complete Remission/Response	109	0	109	0	109	0	0	109
TCGA-C5-A1MQ-01	9.22543641798372	9.22543641798372	Tumor	CESC	TCGA-C5-A1MQ-01	TCGA-C5-A1MQ	35	FEMALE	WHITE		Cervical Squamous Cell Carcinoma	G2	Alive	TUMOR FREE			Complete Remission/Response	1031	0	1031	0	1031	0	0	1031
TCGA-C5-A2LS-01	10.0883509921487	10.0883509921487	Tumor	CESC	TCGA-C5-A2LS-01	TCGA-C5-A2LS	37	FEMALE	WHITE		Endocervical Adenocarcinoma of the Usual Type	G1	Alive	TUMOR FREE			Complete Remission/Response	1345	0	1345	0	1345	0	0	1345
TCGA-C5-A2LT-01	8.45356284791835	8.45356284791835	Tumor	CESC	TCGA-C5-A2LT-01	TCGA-C5-A2LT	38	FEMALE	WHITE		Cervical Squamous Cell Carcinoma	G3	Alive	TUMOR FREE			Complete Remission/Response	2226	0	2226	0	2226	0	0	2226
TCGA-C5-A2LV-01	11.3016676620161	11.3016676620161	Tumor	CESC	TCGA-C5-A2LV-01	TCGA-C5-A2LV	36	FEMALE	BLACK OR AFRICAN AMERICAN		Cervical Squamous Cell Carcinoma	G3	Alive	TUMOR FREE			Complete Remission/Response	2234	0	2234	0	2234	0	0	2234
TCGA-C5-A2LX-01	10.1245220048024	10.1245220048024	Tumor	CESC	TCGA-C5-A2LX-01	TCGA-C5-A2LX	54	FEMALE	WHITE		Cervical Squamous Cell Carcinoma	G2	Alive	TUMOR FREE			Complete Remission/Response	2526	0	2526	0	2526	0	0	2526
TCGA-C5-A2LY-01	9.50467202979312	9.50467202979312	Tumor	CESC	TCGA-C5-A2LY-01	TCGA-C5-A2LY	30	FEMALE	WHITE		Cervical Squamous Cell Carcinoma	G2	Alive	TUMOR FREE			Complete Remission/Response	2383	0	2383	0	2383	0	0	2383
TCGA-C5-A2LZ-01	10.5216691378519	10.5216691378519	Tumor	CESC	TCGA-C5-A2LZ-01	TCGA-C5-A2LZ	65	FEMALE	WHITE		Cervical Squamous Cell Carcinoma	G2	Dead	WITH TUMOR			Complete Remission/Response	3046	1	3046	1	2893	1	1	2893
TCGA-C5-A2M1-01	10.4486325677306	10.4486325677306	Tumor	CESC	TCGA-C5-A2M1-01	TCGA-C5-A2M1	37	FEMALE	WHITE		Endocervical Type of Adenocarcinoma	G2	Alive	TUMOR FREE			Complete Remission/Response	1169	0	1169	0	1169	0	0	1169
TCGA-C5-A2M2-01	10.1519805511589	10.1519805511589	Tumor	CESC	TCGA-C5-A2M2-01	TCGA-C5-A2M2	56	FEMALE	WHITE		Endocervical Type of Adenocarcinoma	G2	Dead					1011	1	1011	NA	NA	NA	0	1011
TCGA-C5-A3HD-01	11.5909939784753	11.5909939784753	Tumor	CESC	TCGA-C5-A3HD-01	TCGA-C5-A3HD	51	FEMALE	WHITE		Cervical Squamous Cell Carcinoma	G2	Alive	TUMOR FREE			Complete Remission/Response	1582	0	1582	0	1582	0	0	1582
TCGA-C5-A3HE-01	11.0112622040077	11.0112622040077	Tumor	CESC	TCGA-C5-A3HE-01	TCGA-C5-A3HE	44	FEMALE	WHITE		Cervical Squamous Cell Carcinoma	G3	Alive					548	0	548	0	NA	NA	1	252
TCGA-C5-A3HF-01	9.30078496080867	9.30078496080867	Tumor	CESC	TCGA-C5-A3HF-01	TCGA-C5-A3HF	24	FEMALE	WHITE		Mucinous Adenocarcinoma of Endocervical Type	G2	Dead	WITH TUMOR				543	1	543	1	NA	NA	1	450
TCGA-C5-A3HL-01	10.5509391318992	10.5509391318992	Tumor	CESC	TCGA-C5-A3HL-01	TCGA-C5-A3HL	76	FEMALE	WHITE		Cervical Squamous Cell Carcinoma	G2	Alive	TUMOR FREE			Complete Remission/Response	621	0	621	0	621	0	0	621
TCGA-C5-A7CG-01	9.26550487710032	9.26550487710032	Tumor	CESC	TCGA-C5-A7CG-01	TCGA-C5-A7CG	55	FEMALE	WHITE		Cervical Squamous Cell Carcinoma	G2	Alive	TUMOR FREE				6408	0	6408	0	NA	NA	0	6408
TCGA-C5-A7CH-01	9.83072593122463	9.83072593122463	Tumor	CESC	TCGA-C5-A7CH-01	TCGA-C5-A7CH	43	FEMALE	WHITE		Cervical Squamous Cell Carcinoma	G2	Alive	TUMOR FREE				4694	0	4694	0	NA	NA	0	4694
TCGA-C5-A7CJ-01	10.0472739009659	10.0472739009659	Tumor	CESC	TCGA-C5-A7CJ-01	TCGA-C5-A7CJ	42	FEMALE	WHITE		Cervical Squamous Cell Carcinoma	G2	Dead	TUMOR FREE				3097	1	3097	0	NA	NA	0	3097
TCGA-C5-A7CK-01	10.7510502448445	10.7510502448445	Tumor	CESC	TCGA-C5-A7CK-01	TCGA-C5-A7CK	58	FEMALE	WHITE		Cervical Squamous Cell Carcinoma	G2	Dead	TUMOR FREE				4086	1	4086	0	NA	NA	0	4086
TCGA-C5-A7CL-01	10.9687171858545	10.9687171858545	Tumor	CESC	TCGA-C5-A7CL-01	TCGA-C5-A7CL	48	FEMALE	WHITE		Cervical Squamous Cell Carcinoma	G2	Dead	WITH TUMOR				471	1	471	1	NA	NA	1	471
TCGA-C5-A7CM-01	10.3245518633885	10.3245518633885	Tumor	CESC	TCGA-C5-A7CM-01	TCGA-C5-A7CM	35	FEMALE	WHITE		Endocervical Adenocarcinoma of the Usual Type	G2	Alive	TUMOR FREE			Complete Remission/Response	619	0	619	0	619	0	0	619
TCGA-C5-A7CO-01	10.6392231174304	10.6392231174304	Tumor	CESC	TCGA-C5-A7CO-01	TCGA-C5-A7CO	68	FEMALE	WHITE		Cervical Squamous Cell Carcinoma	G2	Alive	TUMOR FREE			Complete Remission/Response	4482	0	4482	0	4482	0	0	4482
TCGA-C5-A7UC-01	9.60145324915083	9.60145324915083	Tumor	CESC	TCGA-C5-A7UC-01	TCGA-C5-A7UC	48	FEMALE	WHITE		Cervical Squamous Cell Carcinoma	G3	Dead	TUMOR FREE				523	1	523	0	NA	NA	0	523
TCGA-C5-A7UE-01	8.79310254624328	8.79310254624328	Tumor	CESC	TCGA-C5-A7UE-01	TCGA-C5-A7UE	45	FEMALE	WHITE		Cervical Squamous Cell Carcinoma	G2	Alive	TUMOR FREE			Complete Remission/Response	4738	0	4738	0	4738	0	0	4738
TCGA-C5-A7UH-01	10.8709040880457	10.8709040880457	Tumor	CESC	TCGA-C5-A7UH-01	TCGA-C5-A7UH	55	FEMALE	WHITE		Cervical Squamous Cell Carcinoma	G3	Alive	TUMOR FREE				3988	0	3988	0	NA	NA	0	3988
TCGA-C5-A7UI-01	8.86732198901979	8.86732198901979	Tumor	CESC	TCGA-C5-A7UI-01	TCGA-C5-A7UI	42	FEMALE	BLACK OR AFRICAN AMERICAN		Cervical Squamous Cell Carcinoma	G3	Dead	TUMOR FREE				2888	1	2888	0	NA	NA	0	2888
TCGA-C5-A7X3-01	9.27184816206229	9.27184816206229	Tumor	CESC	TCGA-C5-A7X3-01	TCGA-C5-A7X3	70	FEMALE	WHITE		Cervical Squamous Cell Carcinoma	G2	Dead	TUMOR FREE				284	1	284	0	NA	NA	0	284
TCGA-C5-A7X5-01	11.3520544639708	11.3520544639708	Tumor	CESC	TCGA-C5-A7X5-01	TCGA-C5-A7X5	72	FEMALE	BLACK OR AFRICAN AMERICAN		Cervical Squamous Cell Carcinoma	G3	Dead	WITH TUMOR				414	1	414	1	NA	NA	1	414
TCGA-C5-A7X8-01	10.2046444997592	10.2046444997592	Tumor	CESC	TCGA-C5-A7X8-01	TCGA-C5-A7X8	35	FEMALE	WHITE		Mucinous Adenocarcinoma of Endocervical Type	G2	Alive	TUMOR FREE				83	0	83	0	NA	NA	0	83
TCGA-C5-A7XC-01	10.2132622146595	10.2132622146595	Tumor	CESC	TCGA-C5-A7XC-01	TCGA-C5-A7XC	26	FEMALE	WHITE		Cervical Squamous Cell Carcinoma	G2	Alive	TUMOR FREE				1551	0	1551	0	NA	NA	0	1551
TCGA-C5-A8XH-01	10.2009231196142	10.2009231196142	Tumor	CESC	TCGA-C5-A8XH-01	TCGA-C5-A8XH	39	FEMALE	WHITE		Cervical Squamous Cell Carcinoma		Dead	TUMOR FREE				1394	1	1394	0	NA	NA	0	1394
TCGA-C5-A8XI-01	9.45110599736442	9.45110599736442	Tumor	CESC	TCGA-C5-A8XI-01	TCGA-C5-A8XI	69	FEMALE	BLACK OR AFRICAN AMERICAN		Cervical Squamous Cell Carcinoma	G3	Alive	TUMOR FREE				254	0	254	0	NA	NA	0	254
TCGA-C5-A8XJ-01	10.7933269355899	10.7933269355899	Tumor	CESC	TCGA-C5-A8XJ-01	TCGA-C5-A8XJ	74	FEMALE	WHITE		Cervical Squamous Cell Carcinoma		Alive	TUMOR FREE				4467	0	4467	0	NA	NA	0	4467
TCGA-C5-A8XK-01	11.3941732691016	11.3941732691016	Tumor	CESC	TCGA-C5-A8XK-01	TCGA-C5-A8XK	30	FEMALE	BLACK OR AFRICAN AMERICAN		Cervical Squamous Cell Carcinoma	G3	Alive	TUMOR FREE				3039	0	3039	0	NA	NA	0	3039
TCGA-C5-A8YQ-01	9.35136993734486	9.35136993734486	Tumor	CESC	TCGA-C5-A8YQ-01	TCGA-C5-A8YQ	79	FEMALE	WHITE		Cervical Squamous Cell Carcinoma	G2	Dead	WITH TUMOR				715	1	715	1	NA	NA	1	715
TCGA-C5-A8YR-01	10.0383703317307	10.0383703317307	Tumor	CESC	TCGA-C5-A8YR-01	TCGA-C5-A8YR	56	FEMALE	WHITE		Cervical Squamous Cell Carcinoma	G3	Dead					837	1	837	NA	NA	NA	1	272
TCGA-C5-A8YT-01	10.1087204618109	10.1087204618109	Tumor	CESC	TCGA-C5-A8YT-01	TCGA-C5-A8YT	36	FEMALE	WHITE		Cervical Squamous Cell Carcinoma	G3	Dead	WITH TUMOR				633	1	633	1	NA	NA	1	633
TCGA-C5-A8ZZ-01	10.4441866626994	10.4441866626994	Tumor	CESC	TCGA-C5-A8ZZ-01	TCGA-C5-A8ZZ	41	FEMALE	WHITE		Cervical Squamous Cell Carcinoma	G2	Alive	TUMOR FREE				636	0	636	0	NA	NA	0	636
TCGA-C5-A901-01	9.42886680681279	9.42886680681279	Tumor	CESC	TCGA-C5-A901-01	TCGA-C5-A901	44	FEMALE	WHITE		Cervical Squamous Cell Carcinoma	G2	Alive	TUMOR FREE				518	0	518	0	NA	NA	0	518
TCGA-C5-A902-01	10.7235414969427	10.7235414969427	Tumor	CESC	TCGA-C5-A902-01	TCGA-C5-A902	35	FEMALE	BLACK OR AFRICAN AMERICAN		Cervical Squamous Cell Carcinoma	G3	Alive	TUMOR FREE				149	0	149	0	NA	NA	0	149
TCGA-C5-A905-01	9.43858811468576	9.43858811468576	Tumor	CESC	TCGA-C5-A905-01	TCGA-C5-A905	37	FEMALE	BLACK OR AFRICAN AMERICAN		Cervical Squamous Cell Carcinoma	G2	Alive	TUMOR FREE				4879	0	4879	0	NA	NA	0	4879
TCGA-C5-A907-01	10.173152424517	10.173152424517	Tumor	CESC	TCGA-C5-A907-01	TCGA-C5-A907	47	FEMALE	WHITE		Cervical Squamous Cell Carcinoma	G2	Alive	TUMOR FREE				448	0	448	0	NA	NA	0	448
TCGA-DG-A2KH-01	9.41201298396159	9.41201298396159	Tumor	CESC	TCGA-DG-A2KH-01	TCGA-DG-A2KH	25	FEMALE	[Not Evaluated]		Adenosquamous	GX	Alive				[Unknown]	34	0	34	0	NA	NA	0	34
TCGA-DG-A2KJ-01	6.16453891710525	6.16453891710525	Tumor	CESC	TCGA-DG-A2KJ-01	TCGA-DG-A2KJ	50	FEMALE	[Not Evaluated]		Cervical Squamous Cell Carcinoma	G3	Alive	TUMOR FREE			Complete Remission/Response	2893	0	2893	0	2893	0	0	2893
TCGA-DG-A2KK-01	10.6648916692861	10.6648916692861	Tumor	CESC	TCGA-DG-A2KK-01	TCGA-DG-A2KK	51	FEMALE	[Not Evaluated]		Cervical Squamous Cell Carcinoma	G3	Alive	TUMOR FREE			Complete Remission/Response	2496	0	2496	0	2496	0	0	2496
TCGA-DG-A2KL-01	10.1701128401303	10.1701128401303	Tumor	CESC	TCGA-DG-A2KL-01	TCGA-DG-A2KL	53	FEMALE	[Not Evaluated]		Cervical Squamous Cell Carcinoma	G1	Alive	TUMOR FREE			Complete Remission/Response	1367	0	1367	0	1367	0	0	1367
TCGA-DG-A2KM-01	9.69323777488107	9.69323777488107	Tumor	CESC	TCGA-DG-A2KM-01	TCGA-DG-A2KM	46	FEMALE	[Not Evaluated]		Cervical Squamous Cell Carcinoma	G2	Alive	TUMOR FREE			Complete Remission/Response	1946	0	1946	0	1946	0	0	1946
TCGA-DR-A0ZL-01	9.55938856320505	9.55938856320505	Tumor	CESC	TCGA-DR-A0ZL-01	TCGA-DR-A0ZL	53	FEMALE	ASIAN		Cervical Squamous Cell Carcinoma	G3	Alive	TUMOR FREE			Complete Remission/Response	2669	0	2669	0	2669	0	0	2669
TCGA-DR-A0ZM-01	10.1499249054738	10.1499249054738	Tumor	CESC	TCGA-DR-A0ZM-01	TCGA-DR-A0ZM	61	FEMALE	WHITE		Cervical Squamous Cell Carcinoma	G2	Alive	TUMOR FREE			Complete Remission/Response	1791	0	1791	0	1791	0	0	1791
TCGA-DS-A0VK-01	8.67325960078668	8.67325960078668	Tumor	CESC	TCGA-DS-A0VK-01	TCGA-DS-A0VK	45	FEMALE	WHITE		Cervical Squamous Cell Carcinoma	G3	Dead	WITH TUMOR			Progressive Disease	1118	1	1118	1	NA	NA	1	209
TCGA-DS-A0VL-01	9.91753469053922	9.91753469053922	Tumor	CESC	TCGA-DS-A0VL-01	TCGA-DS-A0VL	25	FEMALE	WHITE		Cervical Squamous Cell Carcinoma	G2	Alive	TUMOR FREE			Complete Remission/Response	81	0	81	0	81	0	0	81
TCGA-DS-A0VM-01	9.93329821213205	9.93329821213205	Tumor	CESC	TCGA-DS-A0VM-01	TCGA-DS-A0VM	51	FEMALE	WHITE		Cervical Squamous Cell Carcinoma	G3	Alive	TUMOR FREE			Complete Remission/Response	3589	0	3589	0	868	1	1	868
TCGA-DS-A0VN-01	11.7456869275729	11.7456869275729	Tumor	CESC	TCGA-DS-A0VN-01	TCGA-DS-A0VN	47	FEMALE	WHITE		Cervical Squamous Cell Carcinoma	G2	Alive	TUMOR FREE			Complete Remission/Response	3609	0	3609	0	3609	0	0	3609
TCGA-DS-A1O9-01	10.8582841157954	10.8582841157954	Tumor	CESC	TCGA-DS-A1O9-01	TCGA-DS-A1O9	75	FEMALE	WHITE		Cervical Squamous Cell Carcinoma	G3	Dead	WITH TUMOR				266	1	266	1	NA	NA	1	266
TCGA-DS-A1OA-01	9.68017840600371	9.68017840600371	Tumor	CESC	TCGA-DS-A1OA-01	TCGA-DS-A1OA	77	FEMALE	ASIAN		Cervical Squamous Cell Carcinoma	G3	Dead	WITH TUMOR				879	1	879	1	NA	NA	1	379
TCGA-DS-A1OB-01	11.3742461655725	11.3742461655725	Tumor	CESC	TCGA-DS-A1OB-01	TCGA-DS-A1OB	45	FEMALE	WHITE		Cervical Squamous Cell Carcinoma	G2	Dead	WITH TUMOR			Complete Remission/Response	861	1	861	1	652	1	1	652
TCGA-DS-A1OC-01	9.6022757361326	9.6022757361326	Tumor	CESC	TCGA-DS-A1OC-01	TCGA-DS-A1OC	47	FEMALE	WHITE		Cervical Squamous Cell Carcinoma	G2	Alive	TUMOR FREE			Complete Remission/Response	376	0	376	0	376	0	0	376
TCGA-DS-A1OD-01	9.88271334846673	9.88271334846673	Tumor	CESC	TCGA-DS-A1OD-01	TCGA-DS-A1OD	49	FEMALE	WHITE		Cervical Squamous Cell Carcinoma	G3	Alive	TUMOR FREE			Complete Remission/Response	3874	0	3874	0	3874	0	0	3874
TCGA-DS-A3LQ-01	9.26362132054873	9.26362132054873	Tumor	CESC	TCGA-DS-A3LQ-01	TCGA-DS-A3LQ	46	FEMALE			Cervical Squamous Cell Carcinoma	G3	Alive	TUMOR FREE			Complete Remission/Response	699	0	699	0	699	0	0	699
TCGA-DS-A5RQ-01	9.93883857790232	9.93883857790232	Tumor	CESC	TCGA-DS-A5RQ-01	TCGA-DS-A5RQ	80	FEMALE	WHITE		Cervical Squamous Cell Carcinoma	G2	Alive	TUMOR FREE			Complete Remission/Response	512	0	512	0	512	0	0	512
TCGA-DS-A7WF-01	9.69113456289604	9.69113456289604	Tumor	CESC	TCGA-DS-A7WF-01	TCGA-DS-A7WF	41	FEMALE	[Unknown]		Adenosquamous	G3	Dead	WITH TUMOR			Partial Remission/Response	492	1	492	1	NA	NA	1	321
TCGA-DS-A7WH-01	8.90029021839752	8.90029021839752	Tumor	CESC	TCGA-DS-A7WH-01	TCGA-DS-A7WH	34	FEMALE	WHITE		Mucinous Adenocarcinoma of Endocervical Type	G2	Alive	TUMOR FREE			Complete Remission/Response	533	0	533	0	533	0	0	533
TCGA-DS-A7WI-01	10.3733437030405	10.3733437030405	Tumor	CESC	TCGA-DS-A7WI-01	TCGA-DS-A7WI	43	FEMALE	WHITE		Cervical Squamous Cell Carcinoma	G2	Dead	WITH TUMOR			Complete Remission/Response	252	1	252	1	206	1	1	206
TCGA-EA-A1QS-01	9.00754032083144	9.00754032083144	Tumor	CESC	TCGA-EA-A1QS-01	TCGA-EA-A1QS	46	FEMALE	WHITE		Cervical Squamous Cell Carcinoma	G2	Alive	TUMOR FREE			Complete Remission/Response	1203	0	1203	0	1203	0	0	1203
TCGA-EA-A1QT-01	10.0687648450082	10.0687648450082	Tumor	CESC	TCGA-EA-A1QT-01	TCGA-EA-A1QT	47	FEMALE	WHITE		Cervical Squamous Cell Carcinoma	G2	Alive	TUMOR FREE			Complete Remission/Response	1243	0	1243	0	1243	0	0	1243
TCGA-EA-A3HQ-01	10.4770498972446	10.4770498972446	Tumor	CESC	TCGA-EA-A3HQ-01	TCGA-EA-A3HQ	60	FEMALE	WHITE		Cervical Squamous Cell Carcinoma	G2	Alive	TUMOR FREE			Complete Remission/Response	1136	0	1136	0	1136	0	0	1136
TCGA-EA-A3HR-01	10.2085148212368	10.2085148212368	Tumor	CESC	TCGA-EA-A3HR-01	TCGA-EA-A3HR	57	FEMALE	WHITE		Cervical Squamous Cell Carcinoma	G2	Alive	TUMOR FREE			Complete Remission/Response	940	0	940	0	940	0	0	940
TCGA-EA-A3HS-01	9.8696956225182	9.8696956225182	Tumor	CESC	TCGA-EA-A3HS-01	TCGA-EA-A3HS	35	FEMALE	WHITE		Cervical Squamous Cell Carcinoma	G1	Alive	TUMOR FREE			Complete Remission/Response	959	0	959	0	959	0	0	959
TCGA-EA-A3HT-01	10.0031383905317	10.0031383905317	Tumor	CESC	TCGA-EA-A3HT-01	TCGA-EA-A3HT	68	FEMALE	WHITE		Cervical Squamous Cell Carcinoma	G1	Alive	TUMOR FREE			Complete Remission/Response	954	0	954	0	954	0	0	954
TCGA-EA-A3HU-01	10.6689115693108	10.6689115693108	Tumor	CESC	TCGA-EA-A3HU-01	TCGA-EA-A3HU	43	FEMALE	WHITE		Cervical Squamous Cell Carcinoma	G2	Alive	TUMOR FREE			Complete Remission/Response	1013	0	1013	0	1013	0	0	1013
TCGA-EA-A3QD-01	10.2920454924929	10.2920454924929	Tumor	CESC	TCGA-EA-A3QD-01	TCGA-EA-A3QD	59	FEMALE	WHITE		Cervical Squamous Cell Carcinoma	G3	Alive	TUMOR FREE			Complete Remission/Response	397	0	397	0	397	0	0	397
TCGA-EA-A3QE-01	10.1523355512587	10.1523355512587	Tumor	CESC	TCGA-EA-A3QE-01	TCGA-EA-A3QE	45	FEMALE	WHITE		Cervical Squamous Cell Carcinoma	G2	Alive	TUMOR FREE			Complete Remission/Response	761	0	761	0	761	0	0	761
TCGA-EA-A3Y4-01	10.2419354958919	10.2419354958919	Tumor	CESC	TCGA-EA-A3Y4-01	TCGA-EA-A3Y4	40	FEMALE	WHITE		Cervical Squamous Cell Carcinoma	G3	Alive	TUMOR FREE			Complete Remission/Response	1122	0	1122	0	1122	0	0	1122
TCGA-EA-A410-01	10.5260492437311	10.5260492437311	Tumor	CESC	TCGA-EA-A410-01	TCGA-EA-A410	51	FEMALE	WHITE		Cervical Squamous Cell Carcinoma	G2	Alive	TUMOR FREE			Complete Remission/Response	803	0	803	0	803	0	0	803
TCGA-EA-A411-01	9.57593437393106	9.57593437393106	Tumor	CESC	TCGA-EA-A411-01	TCGA-EA-A411	50	FEMALE	WHITE		Cervical Squamous Cell Carcinoma	G2	Alive	TUMOR FREE			Complete Remission/Response	747	0	747	0	747	0	0	747
TCGA-EA-A439-01	10.8805324817738	10.8805324817738	Tumor	CESC	TCGA-EA-A439-01	TCGA-EA-A439	50	FEMALE	ASIAN		Cervical Squamous Cell Carcinoma	G3	Alive	TUMOR FREE			Complete Remission/Response	965	0	965	0	316	1	1	316
TCGA-EA-A43B-01	10.3566280320996	10.3566280320996	Tumor	CESC	TCGA-EA-A43B-01	TCGA-EA-A43B	43	FEMALE	WHITE		Cervical Squamous Cell Carcinoma	G2	Alive	TUMOR FREE			Complete Remission/Response	791	0	791	0	791	0	0	791
TCGA-EA-A44S-01	10.0635299063006	10.0635299063006	Tumor	CESC	TCGA-EA-A44S-01	TCGA-EA-A44S	31	FEMALE	WHITE		Cervical Squamous Cell Carcinoma	G2	Alive	TUMOR FREE			Stable Disease	369	0	369	0	NA	NA	0	369
TCGA-EA-A4BA-01	10.1914170671197	10.1914170671197	Tumor	CESC	TCGA-EA-A4BA-01	TCGA-EA-A4BA	49	FEMALE	WHITE		Endocervical Type of Adenocarcinoma	G2	Alive	TUMOR FREE			Complete Remission/Response	755	0	755	0	755	0	0	755
TCGA-EA-A50E-01	10.6484294902508	10.6484294902508	Tumor	CESC	TCGA-EA-A50E-01	TCGA-EA-A50E	45	FEMALE	ASIAN		Cervical Squamous Cell Carcinoma	G2	Dead	WITH TUMOR			Progressive Disease	227	1	227	1	NA	NA	1	208
TCGA-EA-A556-01	9.58949385515879	9.58949385515879	Tumor	CESC	TCGA-EA-A556-01	TCGA-EA-A556	38	FEMALE	WHITE		Endometrioid Adenocarcinoma of Endocervix	G3	Alive	TUMOR FREE			Complete Remission/Response	453	0	453	0	453	0	0	453
TCGA-EA-A5FO-01	10.6315772434598	10.6315772434598	Tumor	CESC	TCGA-EA-A5FO-01	TCGA-EA-A5FO	59	FEMALE	WHITE		Cervical Squamous Cell Carcinoma	G2	Alive	TUMOR FREE			Complete Remission/Response	815	0	815	0	815	0	0	815
TCGA-EA-A5O9-01	11.1395577473094	11.1395577473094	Tumor	CESC	TCGA-EA-A5O9-01	TCGA-EA-A5O9	39	FEMALE	WHITE		Cervical Squamous Cell Carcinoma	G2	Alive	TUMOR FREE			Complete Remission/Response	788	0	788	0	788	0	0	788
TCGA-EA-A5ZD-01	10.0309291698658	10.0309291698658	Tumor	CESC	TCGA-EA-A5ZD-01	TCGA-EA-A5ZD	40	FEMALE	ASIAN		Cervical Squamous Cell Carcinoma	G2	Alive	TUMOR FREE			Complete Remission/Response	830	0	830	0	830	0	0	830
TCGA-EA-A5ZE-01	10.0681736701505	10.0681736701505	Tumor	CESC	TCGA-EA-A5ZE-01	TCGA-EA-A5ZE	54	FEMALE	ASIAN		Cervical Squamous Cell Carcinoma	G3	Alive	TUMOR FREE			Complete Remission/Response	829	0	829	0	425	1	1	425
TCGA-EA-A5ZF-01	10.5806354470842	10.5806354470842	Tumor	CESC	TCGA-EA-A5ZF-01	TCGA-EA-A5ZF	56	FEMALE	ASIAN		Cervical Squamous Cell Carcinoma	G2	Alive	WITH TUMOR			Complete Remission/Response	828	0	828	0	440	1	1	440
TCGA-EA-A6QX-01	9.73937558589612	9.73937558589612	Tumor	CESC	TCGA-EA-A6QX-01	TCGA-EA-A6QX	49	FEMALE	ASIAN		Cervical Squamous Cell Carcinoma	G3	Alive	TUMOR FREE			Complete Remission/Response	730	0	730	0	730	0	0	730
TCGA-EA-A78R-01	9.81643811103294	9.81643811103294	Tumor	CESC	TCGA-EA-A78R-01	TCGA-EA-A78R	54	FEMALE	ASIAN		Cervical Squamous Cell Carcinoma	G2	Alive	TUMOR FREE			Complete Remission/Response	410	0	410	0	410	0	0	410
TCGA-EA-A97N-01	9.69649292318244	9.69649292318244	Tumor	CESC	TCGA-EA-A97N-01	TCGA-EA-A97N	38	FEMALE	WHITE		Cervical Squamous Cell Carcinoma	G2	Alive	TUMOR FREE			Complete Remission/Response	11	0	11	0	11	0	0	11
TCGA-EK-A2GZ-01	9.83558148190864	9.83558148190864	Tumor	CESC	TCGA-EK-A2GZ-01	TCGA-EK-A2GZ	64	FEMALE	BLACK OR AFRICAN AMERICAN		Cervical Squamous Cell Carcinoma	G2	Alive	WITH TUMOR				383	0	383	0	NA	NA	0	383
TCGA-EK-A2H0-01	10.272991288155	10.272991288155	Tumor	CESC	TCGA-EK-A2H0-01	TCGA-EK-A2H0	24	FEMALE	WHITE		Cervical Squamous Cell Carcinoma	G3	Alive	TUMOR FREE			Complete Remission/Response	1847	0	1847	0	1847	0	0	1847
TCGA-EK-A2H1-01	10.4496748544568	10.4496748544568	Tumor	CESC	TCGA-EK-A2H1-01	TCGA-EK-A2H1	20	FEMALE	WHITE		Cervical Squamous Cell Carcinoma	G3	Alive	TUMOR FREE				799	0	799	0	NA	NA	0	799
TCGA-EK-A2IP-01	10.0077000872587	10.0077000872587	Tumor	CESC	TCGA-EK-A2IP-01	TCGA-EK-A2IP	28	FEMALE	WHITE		Cervical Squamous Cell Carcinoma	G3	Alive					202	0	202	0	NA	NA	0	202
TCGA-EK-A2IR-01	8.09715777656802	8.09715777656802	Tumor	CESC	TCGA-EK-A2IR-01	TCGA-EK-A2IR	48	FEMALE	WHITE		Cervical Squamous Cell Carcinoma	G3	Alive	TUMOR FREE			Complete Remission/Response	3442	0	3442	0	3442	0	0	3442
TCGA-EK-A2PG-01	11.406523915277	11.406523915277	Tumor	CESC	TCGA-EK-A2PG-01	TCGA-EK-A2PG	88	FEMALE	BLACK OR AFRICAN AMERICAN		Cervical Squamous Cell Carcinoma	G3	Alive					46	0	46	0	NA	NA	0	46
TCGA-EK-A2PI-01	10.6361533115183	10.6361533115183	Tumor	CESC	TCGA-EK-A2PI-01	TCGA-EK-A2PI	44	FEMALE	WHITE		Cervical Squamous Cell Carcinoma	G2	Alive	WITH TUMOR				586	0	586	0	NA	NA	0	586
TCGA-EK-A2PK-01	10.0463328038285	10.0463328038285	Tumor	CESC	TCGA-EK-A2PK-01	TCGA-EK-A2PK	43	FEMALE	WHITE		Cervical Squamous Cell Carcinoma	G3	Alive	TUMOR FREE				12	0	12	0	NA	NA	0	12
TCGA-EK-A2PL-01	9.59996489725463	9.59996489725463	Tumor	CESC	TCGA-EK-A2PL-01	TCGA-EK-A2PL	36	FEMALE	WHITE		Cervical Squamous Cell Carcinoma		Alive	WITH TUMOR				13	0	13	0	NA	NA	0	13
TCGA-EK-A2PM-01	10.3181925436447	10.3181925436447	Tumor	CESC	TCGA-EK-A2PM-01	TCGA-EK-A2PM	81	FEMALE	WHITE		Cervical Squamous Cell Carcinoma	G3	Alive	WITH TUMOR				18	0	18	0	NA	NA	0	18
TCGA-EK-A2R7-01	11.0562109393776	11.0562109393776	Tumor	CESC	TCGA-EK-A2R7-01	TCGA-EK-A2R7	45	FEMALE	WHITE		Cervical Squamous Cell Carcinoma	G3	Alive	TUMOR FREE				27	0	27	0	NA	NA	0	27
TCGA-EK-A2R8-01	10.8316872670831	10.8316872670831	Tumor	CESC	TCGA-EK-A2R8-01	TCGA-EK-A2R8	48	FEMALE	WHITE		Cervical Squamous Cell Carcinoma	G3	Alive	WITH TUMOR				44	0	44	0	NA	NA	0	44
TCGA-EK-A2R9-01	10.1931433838388	10.1931433838388	Tumor	CESC	TCGA-EK-A2R9-01	TCGA-EK-A2R9	58	FEMALE	WHITE		Cervical Squamous Cell Carcinoma	G3	Alive	WITH TUMOR				4	0	4	0	NA	NA	0	4
TCGA-EK-A2RA-01	11.9120697305005	11.9120697305005	Tumor	CESC	TCGA-EK-A2RA-01	TCGA-EK-A2RA	74	FEMALE			Cervical Squamous Cell Carcinoma	G3	Alive	WITH TUMOR				1246	0	1246	0	NA	NA	0	1246
TCGA-EK-A2RB-01	10.7886041521939	10.7886041521939	Tumor	CESC	TCGA-EK-A2RB-01	TCGA-EK-A2RB	48	FEMALE	WHITE		Cervical Squamous Cell Carcinoma	G3	Alive	TUMOR FREE				9	0	9	0	NA	NA	0	9
TCGA-EK-A2RC-01	8.99365738077682	8.99365738077682	Tumor	CESC	TCGA-EK-A2RC-01	TCGA-EK-A2RC	33	FEMALE			Cervical Squamous Cell Carcinoma	G3	Alive	TUMOR FREE				129	0	129	0	NA	NA	0	129
TCGA-EK-A2RE-01	10.6564963705535	10.6564963705535	Tumor	CESC	TCGA-EK-A2RE-01	TCGA-EK-A2RE	26	FEMALE	WHITE		Cervical Squamous Cell Carcinoma	G2	Alive	TUMOR FREE				57	0	57	0	NA	NA	0	57
TCGA-EK-A2RJ-01	9.03381941288397	9.03381941288397	Tumor	CESC	TCGA-EK-A2RJ-01	TCGA-EK-A2RJ	51	FEMALE	WHITE		Cervical Squamous Cell Carcinoma	G3	Alive	TUMOR FREE				53	0	53	0	NA	NA	0	53
TCGA-EK-A2RK-01	10.1357092861044	10.1357092861044	Tumor	CESC	TCGA-EK-A2RK-01	TCGA-EK-A2RK	67	FEMALE	WHITE		Cervical Squamous Cell Carcinoma	G3	Alive					13	0	13	0	NA	NA	0	13
TCGA-EK-A2RL-01	10.2952753266247	10.2952753266247	Tumor	CESC	TCGA-EK-A2RL-01	TCGA-EK-A2RL	32	FEMALE	BLACK OR AFRICAN AMERICAN		Endocervical Type of Adenocarcinoma	G2	Dead	WITH TUMOR			Progressive Disease	1453	1	1453	1	NA	NA	1	1143
TCGA-EK-A2RM-01	9.53986253501171	9.53986253501171	Tumor	CESC	TCGA-EK-A2RM-01	TCGA-EK-A2RM	40	FEMALE	WHITE		Cervical Squamous Cell Carcinoma	G3	Alive	WITH TUMOR				50	0	50	0	NA	NA	0	50
TCGA-EK-A2RN-01	11.1367092080665	11.1367092080665	Tumor	CESC	TCGA-EK-A2RN-01	TCGA-EK-A2RN	45	FEMALE	WHITE		Cervical Squamous Cell Carcinoma	G2	Alive	WITH TUMOR				71	0	71	0	NA	NA	0	71
TCGA-EK-A2RO-01	10.276833943648	10.276833943648	Tumor	CESC	TCGA-EK-A2RO-01	TCGA-EK-A2RO	59	FEMALE	AMERICAN INDIAN OR ALASKA NATIVE		Cervical Squamous Cell Carcinoma	G1	Alive	WITH TUMOR				2	0	2	0	NA	NA	0	2
TCGA-EK-A3GJ-01	9.62560474612253	9.62560474612253	Tumor	CESC	TCGA-EK-A3GJ-01	TCGA-EK-A3GJ	51	FEMALE	NATIVE HAWAIIAN OR OTHER PACIFIC ISLANDER		Cervical Squamous Cell Carcinoma	G3	Alive	[Discrepancy]				3	0	3	0	NA	NA	0	3
TCGA-EK-A3GK-01	9.78570910609162	9.78570910609162	Tumor	CESC	TCGA-EK-A3GK-01	TCGA-EK-A3GK	33	FEMALE	WHITE		Endocervical Type of Adenocarcinoma	G3	Alive	TUMOR FREE				15	0	15	0	NA	NA	0	15
TCGA-EK-A3GM-01	9.32717536087495	9.32717536087495	Tumor	CESC	TCGA-EK-A3GM-01	TCGA-EK-A3GM	65	FEMALE	WHITE		Endocervical Type of Adenocarcinoma	G2	Alive					0	0	0	0	NA	NA	0	0
TCGA-EK-A3GN-01	11.5952388298089	11.5952388298089	Tumor	CESC	TCGA-EK-A3GN-01	TCGA-EK-A3GN	47	FEMALE	WHITE		Cervical Squamous Cell Carcinoma	G3	Alive	WITH TUMOR				27	0	27	0	NA	NA	0	27
TCGA-EX-A1H5-01	10.7280565514494	10.7280565514494	Tumor	CESC	TCGA-EX-A1H5-01	TCGA-EX-A1H5	58	FEMALE	BLACK OR AFRICAN AMERICAN		Cervical Squamous Cell Carcinoma	G3	Alive	TUMOR FREE			Complete Remission/Response	619	0	619	0	619	0	0	619
TCGA-EX-A1H6-01	9.79976082108925	9.79976082108925	Tumor	CESC	TCGA-EX-A1H6-01	TCGA-EX-A1H6	38	FEMALE	WHITE		Endocervical Type of Adenocarcinoma	G1	Alive	TUMOR FREE			Complete Remission/Response	241	0	241	0	241	0	0	241
TCGA-EX-A3L1-01	9.98834385241041	9.98834385241041	Tumor	CESC	TCGA-EX-A3L1-01	TCGA-EX-A3L1	32	FEMALE	WHITE		Cervical Squamous Cell Carcinoma	G3	Alive	TUMOR FREE			Complete Remission/Response	463	0	463	0	463	0	0	463
TCGA-EX-A449-01	10.2242670284798	10.2242670284798	Tumor	CESC	TCGA-EX-A449-01	TCGA-EX-A449	42	FEMALE	WHITE		Endocervical Type of Adenocarcinoma	G1	Alive	TUMOR FREE			Complete Remission/Response	447	0	447	0	NA	NA	0	447
TCGA-EX-A69L-01	10.4927544990712	10.4927544990712	Tumor	CESC	TCGA-EX-A69L-01	TCGA-EX-A69L	41	FEMALE	ASIAN		Cervical Squamous Cell Carcinoma	G3	Alive	TUMOR FREE			Complete Remission/Response	602	0	602	0	602	0	0	602
TCGA-EX-A69M-01	8.86577656651629	8.86577656651629	Tumor	CESC	TCGA-EX-A69M-01	TCGA-EX-A69M	62	FEMALE	WHITE		Cervical Squamous Cell Carcinoma	G3	Dead	TUMOR FREE			Complete Remission/Response	253	1	253	0	253	0	1	77
TCGA-EX-A8YF-01	10.4094439754216	10.4094439754216	Tumor	CESC	TCGA-EX-A8YF-01	TCGA-EX-A8YF	44	FEMALE	WHITE		Cervical Squamous Cell Carcinoma	G3	Alive	WITH TUMOR			Complete Remission/Response	473	0	473	0	396	1	1	396
TCGA-FU-A23K-01	9.18225032502369	9.18225032502369	Tumor	CESC	TCGA-FU-A23K-01	TCGA-FU-A23K	28	FEMALE	WHITE		Cervical Squamous Cell Carcinoma	G3	Alive	TUMOR FREE			Complete Remission/Response	372	0	372	0	372	0	0	372
TCGA-FU-A23L-01	9.38337813741895	9.38337813741895	Tumor	CESC	TCGA-FU-A23L-01	TCGA-FU-A23L	60	FEMALE	WHITE		Cervical Squamous Cell Carcinoma	G3	Alive	TUMOR FREE			Complete Remission/Response	725	0	725	0	725	0	0	725
TCGA-FU-A2QG-01	9.3514516559813	9.3514516559813	Tumor	CESC	TCGA-FU-A2QG-01	TCGA-FU-A2QG	29	FEMALE	WHITE		Cervical Squamous Cell Carcinoma	G2	Alive	TUMOR FREE			Complete Remission/Response	579	0	579	0	579	0	0	579
TCGA-FU-A3EO-01	7.95615541600863	7.95615541600863	Tumor	CESC	TCGA-FU-A3EO-01	TCGA-FU-A3EO	55	FEMALE	WHITE		Endocervical Type of Adenocarcinoma	G2	Alive	TUMOR FREE			Complete Remission/Response	490	0	490	0	490	0	0	490
TCGA-FU-A3HY-01	9.96976063812787	9.96976063812787	Tumor	CESC	TCGA-FU-A3HY-01	TCGA-FU-A3HY	47	FEMALE	WHITE		Cervical Squamous Cell Carcinoma	G2	Alive	TUMOR FREE			Complete Remission/Response	954	0	954	0	954	0	0	954
TCGA-FU-A3HZ-01	9.74796300660659	9.74796300660659	Tumor	CESC	TCGA-FU-A3HZ-01	TCGA-FU-A3HZ	64	FEMALE	WHITE		Cervical Squamous Cell Carcinoma	G3	Alive	TUMOR FREE			Complete Remission/Response	1103	0	1103	0	1103	0	0	1103
TCGA-FU-A3NI-01	10.4223486505299	10.4223486505299	Tumor	CESC	TCGA-FU-A3NI-01	TCGA-FU-A3NI	45	FEMALE	WHITE		Cervical Squamous Cell Carcinoma	G2	Dead	TUMOR FREE				638	1	638	0	NA	NA	0	638
TCGA-FU-A3TQ-01	10.4710350034363	10.4710350034363	Tumor	CESC	TCGA-FU-A3TQ-01	TCGA-FU-A3TQ	55	FEMALE	WHITE		Cervical Squamous Cell Carcinoma	G2	Alive	TUMOR FREE			Complete Remission/Response	795	0	795	0	795	0	0	795
TCGA-FU-A3TX-01	11.046571545996	11.046571545996	Tumor	CESC	TCGA-FU-A3TX-01	TCGA-FU-A3TX	78	FEMALE	[Not Evaluated]		Cervical Squamous Cell Carcinoma	G3	Alive				[Unknown]	45	0	45	0	NA	NA	0	45
TCGA-FU-A3WB-01	11.1470077176977	11.1470077176977	Tumor	CESC	TCGA-FU-A3WB-01	TCGA-FU-A3WB	43	FEMALE	WHITE		Cervical Squamous Cell Carcinoma	G2	Alive	TUMOR FREE			Complete Remission/Response	491	0	491	0	491	0	0	491
TCGA-FU-A3YQ-01	9.76416665372035	9.76416665372035	Tumor	CESC	TCGA-FU-A3YQ-01	TCGA-FU-A3YQ	35	FEMALE	WHITE		Cervical Squamous Cell Carcinoma	G1	Alive	TUMOR FREE			Complete Remission/Response	861	0	861	0	861	0	0	861
TCGA-FU-A40J-01	9.56208784147104	9.56208784147104	Tumor	CESC	TCGA-FU-A40J-01	TCGA-FU-A40J	38	FEMALE	WHITE		Endocervical Type of Adenocarcinoma	G3	Alive	TUMOR FREE			Complete Remission/Response	426	0	426	0	426	0	0	426
TCGA-FU-A57G-01	8.77567282636501	8.77567282636501	Tumor	CESC	TCGA-FU-A57G-01	TCGA-FU-A57G	49	FEMALE	WHITE		Endocervical Type of Adenocarcinoma	G2	Alive	TUMOR FREE			Complete Remission/Response	1078	0	1078	0	1078	0	0	1078
TCGA-FU-A5XV-01	9.52838964224741	9.52838964224741	Tumor	CESC	TCGA-FU-A5XV-01	TCGA-FU-A5XV	32	FEMALE	WHITE		Cervical Squamous Cell Carcinoma	G3	Alive	TUMOR FREE			Complete Remission/Response	321	0	321	0	321	0	0	321
TCGA-FU-A770-01	10.2320970939424	10.2320970939424	Tumor	CESC	TCGA-FU-A770-01	TCGA-FU-A770	33	FEMALE	WHITE		Endocervical Adenocarcinoma of the Usual Type	G2	Alive	TUMOR FREE			[Unknown]	34	0	34	0	NA	NA	0	34
TCGA-GH-A9DA-01	11.1567151442247	11.1567151442247	Tumor	CESC	TCGA-GH-A9DA-01	TCGA-GH-A9DA	27	FEMALE	WHITE		Cervical Squamous Cell Carcinoma	G3	Alive	TUMOR FREE			Complete Remission/Response	540	0	540	0	540	0	0	540
TCGA-HG-A2PA-01	8.50277612351447	8.50277612351447	Tumor	CESC	TCGA-HG-A2PA-01	TCGA-HG-A2PA	38	FEMALE	WHITE		Cervical Squamous Cell Carcinoma	G2	Dead	WITH TUMOR			Complete Remission/Response	773	1	773	1	NA	NA	1	773
TCGA-HM-A3JJ-01	10.2610488648295	10.2610488648295	Tumor	CESC	TCGA-HM-A3JJ-01	TCGA-HM-A3JJ	40	FEMALE	BLACK OR AFRICAN AMERICAN		Cervical Squamous Cell Carcinoma	G3	Dead	WITH TUMOR			Complete Remission/Response	659	1	659	1	385	1	1	385
TCGA-HM-A3JK-01	9.30174767299144	9.30174767299144	Tumor	CESC	TCGA-HM-A3JK-01	TCGA-HM-A3JK	64	FEMALE	WHITE		Cervical Squamous Cell Carcinoma	G3	Alive	TUMOR FREE			Complete Remission/Response	632	0	632	0	632	0	0	632
TCGA-HM-A4S6-01	10.3518116046015	10.3518116046015	Tumor	CESC	TCGA-HM-A4S6-01	TCGA-HM-A4S6	51	FEMALE	WHITE		Cervical Squamous Cell Carcinoma	G3	Alive	TUMOR FREE			Complete Remission/Response	454	0	454	0	454	0	0	454
TCGA-HM-A6W2-01	10.3405845216781	10.3405845216781	Tumor	CESC	TCGA-HM-A6W2-01	TCGA-HM-A6W2	34	FEMALE	BLACK OR AFRICAN AMERICAN		Adenosquamous	G3	Alive	TUMOR FREE			Complete Remission/Response	287	0	287	0	NA	NA	0	287
TCGA-HM-A6W2-06	10.6067105616283	10.6067105616283	Tumor	CESC	TCGA-HM-A6W2-06	TCGA-HM-A6W2	34	FEMALE	BLACK OR AFRICAN AMERICAN		Adenosquamous	G3	Alive	TUMOR FREE			Complete Remission/Response	287	0	287	0	NA	NA	0	287
TCGA-IR-A3L7-01	10.1563865034577	10.1563865034577	Tumor	CESC	TCGA-IR-A3L7-01	TCGA-IR-A3L7	37	FEMALE	WHITE		Cervical Squamous Cell Carcinoma	G3	Alive	TUMOR FREE			Complete Remission/Response	4483	0	4483	0	4483	0	0	4483
TCGA-IR-A3LA-01	10.5912418212354	10.5912418212354	Tumor	CESC	TCGA-IR-A3LA-01	TCGA-IR-A3LA	60	FEMALE	WHITE		Endometrioid Adenocarcinoma of Endocervix	G3	Alive	TUMOR FREE			Complete Remission/Response	4172	0	4172	0	4172	0	0	4172
TCGA-IR-A3LB-01	9.17060110629303	9.17060110629303	Tumor	CESC	TCGA-IR-A3LB-01	TCGA-IR-A3LB	53	FEMALE	WHITE		Endocervical Type of Adenocarcinoma	G3	Dead	WITH TUMOR			Complete Remission/Response	2032	1	2032	1	317	1	1	317
TCGA-IR-A3LC-01	9.68113121608109	9.68113121608109	Tumor	CESC	TCGA-IR-A3LC-01	TCGA-IR-A3LC	40	FEMALE	WHITE		Cervical Squamous Cell Carcinoma	G3	Alive	TUMOR FREE			Complete Remission/Response	3935	0	3935	0	3935	0	0	3935
TCGA-IR-A3LF-01	10.3774599974348	10.3774599974348	Tumor	CESC	TCGA-IR-A3LF-01	TCGA-IR-A3LF	64	FEMALE	WHITE		Endocervical Adenocarcinoma of the Usual Type	G2	Alive	TUMOR FREE			Complete Remission/Response	2949	0	2949	0	2949	0	0	2949
TCGA-IR-A3LH-01	9.93403727316144	9.93403727316144	Tumor	CESC	TCGA-IR-A3LH-01	TCGA-IR-A3LH	49	FEMALE	BLACK OR AFRICAN AMERICAN		Cervical Squamous Cell Carcinoma	G4	Alive	TUMOR FREE			Complete Remission/Response	2394	0	2394	0	2394	0	0	2394
TCGA-IR-A3LI-01	10.4211391255304	10.4211391255304	Tumor	CESC	TCGA-IR-A3LI-01	TCGA-IR-A3LI	48	FEMALE	WHITE		Endocervical Type of Adenocarcinoma	G2	Alive	TUMOR FREE			Complete Remission/Response	2493	0	2493	0	NA	NA	0	2493
TCGA-IR-A3LK-01	10.8511790330575	10.8511790330575	Tumor	CESC	TCGA-IR-A3LK-01	TCGA-IR-A3LK	69	FEMALE	WHITE		Cervical Squamous Cell Carcinoma	G3	Dead	WITH TUMOR			Complete Remission/Response	908	1	908	1	574	1	1	574
TCGA-IR-A3LL-01	10.4649847202517	10.4649847202517	Tumor	CESC	TCGA-IR-A3LL-01	TCGA-IR-A3LL	60	FEMALE	WHITE		Cervical Squamous Cell Carcinoma	G2	Alive	TUMOR FREE			Complete Remission/Response	1106	0	1106	0	1106	0	0	1106
TCGA-JW-A5VG-01	11.1894786658677	11.1894786658677	Tumor	CESC	TCGA-JW-A5VG-01	TCGA-JW-A5VG	35	FEMALE	AMERICAN INDIAN OR ALASKA NATIVE		Cervical Squamous Cell Carcinoma	G3	Alive	TUMOR FREE			Complete Remission/Response	834	0	834	0	834	0	0	834
TCGA-JW-A5VH-01	9.90654641167624	9.90654641167624	Tumor	CESC	TCGA-JW-A5VH-01	TCGA-JW-A5VH	53	FEMALE	AMERICAN INDIAN OR ALASKA NATIVE		Cervical Squamous Cell Carcinoma	G2	Dead	WITH TUMOR			Progressive Disease	100	1	100	1	NA	NA	1	94
TCGA-JW-A5VI-01	9.35439044836016	9.35439044836016	Tumor	CESC	TCGA-JW-A5VI-01	TCGA-JW-A5VI	45	FEMALE	AMERICAN INDIAN OR ALASKA NATIVE		Cervical Squamous Cell Carcinoma	G3	Alive	WITH TUMOR			Complete Remission/Response	747	0	747	0	558	1	1	558
TCGA-JW-A5VJ-01	10.3213080536405	10.3213080536405	Tumor	CESC	TCGA-JW-A5VJ-01	TCGA-JW-A5VJ	56	FEMALE	AMERICAN INDIAN OR ALASKA NATIVE		Cervical Squamous Cell Carcinoma	G3	Alive	WITH TUMOR			Progressive Disease	652	0	652	0	NA	NA	1	267
TCGA-JW-A5VK-01	9.8244591984387	9.8244591984387	Tumor	CESC	TCGA-JW-A5VK-01	TCGA-JW-A5VK	43	FEMALE	BLACK OR AFRICAN AMERICAN		Cervical Squamous Cell Carcinoma	G3	Alive	TUMOR FREE			Complete Remission/Response	623	0	623	0	623	0	0	623
TCGA-JW-A5VL-01	9.97092553427816	9.97092553427816	Tumor	CESC	TCGA-JW-A5VL-01	TCGA-JW-A5VL	37	FEMALE	AMERICAN INDIAN OR ALASKA NATIVE		Cervical Squamous Cell Carcinoma	G1	Alive	TUMOR FREE			Complete Remission/Response	474	0	474	0	474	0	0	474
TCGA-JW-A69B-01	8.69387719902599	8.69387719902599	Tumor	CESC	TCGA-JW-A69B-01	TCGA-JW-A69B	44	FEMALE	WHITE		Endocervical Type of Adenocarcinoma	GX	Alive	TUMOR FREE			Complete Remission/Response	863	0	863	0	863	0	0	863
TCGA-JW-A852-01	8.99939405355939	8.99939405355939	Tumor	CESC	TCGA-JW-A852-01	TCGA-JW-A852	42	FEMALE	WHITE		Cervical Squamous Cell Carcinoma	G2	Dead	WITH TUMOR			Complete Remission/Response	252	1	252	1	252	0	1	153
TCGA-JW-AAVH-01	10.797621000143	10.797621000143	Tumor	CESC	TCGA-JW-AAVH-01	TCGA-JW-AAVH	46	FEMALE	WHITE		Cervical Squamous Cell Carcinoma	G2	Alive	TUMOR FREE			Complete Remission/Response	552	0	552	0	552	0	0	552
TCGA-JX-A3PZ-01	9.8674038502358	9.8674038502358	Tumor	CESC	TCGA-JX-A3PZ-01	TCGA-JX-A3PZ	25	FEMALE	WHITE		Cervical Squamous Cell Carcinoma	G2	Dead	WITH TUMOR			Complete Remission/Response	642	1	642	1	491	1	1	491
TCGA-JX-A3Q0-01	9.59652522761223	9.59652522761223	Tumor	CESC	TCGA-JX-A3Q0-01	TCGA-JX-A3Q0	63	FEMALE	BLACK OR AFRICAN AMERICAN		Cervical Squamous Cell Carcinoma	G2	Alive	TUMOR FREE			Complete Remission/Response	6375	0	6375	0	6375	0	0	6375
TCGA-JX-A3Q8-01	10.1435617858784	10.1435617858784	Tumor	CESC	TCGA-JX-A3Q8-01	TCGA-JX-A3Q8	40	FEMALE	ASIAN		Endocervical Type of Adenocarcinoma	G3	Alive	TUMOR FREE			Complete Remission/Response	1357	0	1357	0	1357	0	0	1357
TCGA-JX-A5QV-01	9.61086981918378	9.61086981918378	Tumor	CESC	TCGA-JX-A5QV-01	TCGA-JX-A5QV	37	FEMALE	WHITE		Cervical Squamous Cell Carcinoma	G3	Alive	TUMOR FREE			Complete Remission/Response	636	0	636	0	636	0	0	636
TCGA-LP-A4AU-01	10.4996167115202	10.4996167115202	Tumor	CESC	TCGA-LP-A4AU-01	TCGA-LP-A4AU	35	FEMALE	ASIAN		Cervical Squamous Cell Carcinoma	G3	Alive	TUMOR FREE				343	0	343	0	NA	NA	0	343
TCGA-LP-A4AV-01	7.71205232899818	7.71205232899818	Tumor	CESC	TCGA-LP-A4AV-01	TCGA-LP-A4AV	63	FEMALE	ASIAN		Cervical Squamous Cell Carcinoma	G2	Alive	TUMOR FREE				0	0	0	0	NA	NA	0	0
TCGA-LP-A4AW-01	9.66551180154841	9.66551180154841	Tumor	CESC	TCGA-LP-A4AW-01	TCGA-LP-A4AW	52	FEMALE	ASIAN		Cervical Squamous Cell Carcinoma	G1	Alive	TUMOR FREE				27	0	27	0	NA	NA	0	27
TCGA-LP-A4AX-01	11.4223907027212	11.4223907027212	Tumor	CESC	TCGA-LP-A4AX-01	TCGA-LP-A4AX	45	FEMALE	ASIAN		Cervical Squamous Cell Carcinoma	G3	Alive	TUMOR FREE			Complete Remission/Response	380	0	380	0	380	0	0	380
TCGA-LP-A5U2-01	10.0056526169178	10.0056526169178	Tumor	CESC	TCGA-LP-A5U2-01	TCGA-LP-A5U2	30	FEMALE	ASIAN		Endocervical Adenocarcinoma of the Usual Type	G3	Alive	TUMOR FREE			Complete Remission/Response	9	0	9	0	9	0	0	9
TCGA-LP-A5U3-01	10.2530083274044	10.2530083274044	Tumor	CESC	TCGA-LP-A5U3-01	TCGA-LP-A5U3	40	FEMALE	ASIAN		Cervical Squamous Cell Carcinoma	G3	Alive	TUMOR FREE			Complete Remission/Response	25	0	25	0	25	0	0	25
TCGA-LP-A7HU-01	10.0904168094403	10.0904168094403	Tumor	CESC	TCGA-LP-A7HU-01	TCGA-LP-A7HU	53	FEMALE	ASIAN		Endocervical Type of Adenocarcinoma	G3	Alive	TUMOR FREE			Complete Remission/Response	406	0	406	0	406	0	0	406
TCGA-MA-AA3W-01	10.669894871722	10.669894871722	Tumor	CESC	TCGA-MA-AA3W-01	TCGA-MA-AA3W	54	FEMALE	WHITE		Cervical Squamous Cell Carcinoma	G3	Alive	TUMOR FREE			Complete Remission/Response	685	0	685	0	685	0	0	685
TCGA-MA-AA3X-01	9.05653475855404	9.05653475855404	Tumor	CESC	TCGA-MA-AA3X-01	TCGA-MA-AA3X	50	FEMALE	BLACK OR AFRICAN AMERICAN		Cervical Squamous Cell Carcinoma	G2	Alive	TUMOR FREE			Complete Remission/Response	617	0	617	0	617	0	0	617
TCGA-MA-AA3Y-01	10.7626394915363	10.7626394915363	Tumor	CESC	TCGA-MA-AA3Y-01	TCGA-MA-AA3Y	48	FEMALE	WHITE		Cervical Squamous Cell Carcinoma	G3	Alive	TUMOR FREE			Complete Remission/Response	542	0	542	0	542	0	0	542
TCGA-MA-AA3Z-01	9.66911714378015	9.66911714378015	Tumor	CESC	TCGA-MA-AA3Z-01	TCGA-MA-AA3Z	43	FEMALE	WHITE		Cervical Squamous Cell Carcinoma	GX	Alive	TUMOR FREE			Complete Remission/Response	595	0	595	0	595	0	0	595
TCGA-MA-AA41-01	10.9732883893102	10.9732883893102	Tumor	CESC	TCGA-MA-AA41-01	TCGA-MA-AA41	33	FEMALE	WHITE		Cervical Squamous Cell Carcinoma	G2	Alive	WITH TUMOR			Progressive Disease	279	0	279	0	NA	NA	0	279
TCGA-MA-AA42-01	9.55125452468076	9.55125452468076	Tumor	CESC	TCGA-MA-AA42-01	TCGA-MA-AA42	75	FEMALE	WHITE		Cervical Squamous Cell Carcinoma	G3	Alive	TUMOR FREE			Complete Remission/Response	259	0	259	0	259	0	0	259
TCGA-MA-AA43-01	10.3864660928693	10.3864660928693	Tumor	CESC	TCGA-MA-AA43-01	TCGA-MA-AA43	48	FEMALE	WHITE		Cervical Squamous Cell Carcinoma	G3	Alive	TUMOR FREE			Complete Remission/Response	346	0	346	0	346	0	0	346
TCGA-MU-A51Y-01	9.75570045881689	9.75570045881689	Tumor	CESC	TCGA-MU-A51Y-01	TCGA-MU-A51Y	27	FEMALE	WHITE		Cervical Squamous Cell Carcinoma	G2	Alive	TUMOR FREE			Complete Remission/Response	854	0	854	0	854	0	0	854
TCGA-MU-A5YI-01	9.03693185865346	9.03693185865346	Tumor	CESC	TCGA-MU-A5YI-01	TCGA-MU-A5YI	60	FEMALE	BLACK OR AFRICAN AMERICAN		Cervical Squamous Cell Carcinoma	G2	Alive	WITH TUMOR				1053	0	1053	0	NA	NA	1	630
TCGA-MU-A8JM-01	8.75854303775903	8.75854303775903	Tumor	CESC	TCGA-MU-A8JM-01	TCGA-MU-A8JM	46	FEMALE	WHITE		Cervical Squamous Cell Carcinoma	G2	Alive	TUMOR FREE			Complete Remission/Response	607	0	607	0	607	0	0	607
TCGA-MY-A5BD-01	10.6685836528522	10.6685836528522	Tumor	CESC	TCGA-MY-A5BD-01	TCGA-MY-A5BD	62	FEMALE	WHITE		Cervical Squamous Cell Carcinoma	G1	Alive	TUMOR FREE			Stable Disease	1667	0	1667	0	NA	NA	0	1667
TCGA-MY-A5BE-01	10.3052067590087	10.3052067590087	Tumor	CESC	TCGA-MY-A5BE-01	TCGA-MY-A5BE	42	FEMALE	BLACK OR AFRICAN AMERICAN		Cervical Squamous Cell Carcinoma	G3	Alive	TUMOR FREE			Complete Remission/Response	1066	0	1066	0	1066	0	0	1066
TCGA-MY-A5BF-01	9.77798510960498	9.77798510960498	Tumor	CESC	TCGA-MY-A5BF-01	TCGA-MY-A5BF	68	FEMALE	WHITE		Cervical Squamous Cell Carcinoma	G1	Alive	TUMOR FREE			Stable Disease	634	0	634	0	NA	NA	0	634
TCGA-MY-A913-01	10.8229611263405	10.8229611263405	Tumor	CESC	TCGA-MY-A913-01	TCGA-MY-A913	28	FEMALE	BLACK OR AFRICAN AMERICAN		Cervical Squamous Cell Carcinoma	G3	Alive	TUMOR FREE			Complete Remission/Response	524	0	524	0	524	0	0	524
TCGA-PN-A8MA-01	10.6524596054707	10.6524596054707	Tumor	CESC	TCGA-PN-A8MA-01	TCGA-PN-A8MA	43	FEMALE	BLACK OR AFRICAN AMERICAN		Cervical Squamous Cell Carcinoma	G3	Alive	WITH TUMOR			Stable Disease	90	0	90	0	NA	NA	0	90
TCGA-Q1-A5R1-01	9.22163061895201	9.22163061895201	Tumor	CESC	TCGA-Q1-A5R1-01	TCGA-Q1-A5R1	32	FEMALE	WHITE		Mucinous Adenocarcinoma of Endocervical Type	G2	Alive	TUMOR FREE			Complete Remission/Response	474	0	474	0	474	0	0	474
TCGA-Q1-A5R2-01	9.63395788390373	9.63395788390373	Tumor	CESC	TCGA-Q1-A5R2-01	TCGA-Q1-A5R2	64	FEMALE	WHITE		Cervical Squamous Cell Carcinoma	G3	Alive	TUMOR FREE				499	0	499	0	NA	NA	0	499
TCGA-Q1-A5R3-01	6.39923091998034	6.39923091998034	Tumor	CESC	TCGA-Q1-A5R3-01	TCGA-Q1-A5R3	56	FEMALE	WHITE		Cervical Squamous Cell Carcinoma	G2	Alive	TUMOR FREE			Complete Remission/Response	485	0	485	0	485	0	0	485
TCGA-Q1-A6DT-01	9.63875989569316	9.63875989569316	Tumor	CESC	TCGA-Q1-A6DT-01	TCGA-Q1-A6DT	55	FEMALE	WHITE		Cervical Squamous Cell Carcinoma	GX	Dead	WITH TUMOR				275	1	275	1	NA	NA	1	275
TCGA-Q1-A6DV-01	10.5729938508815	10.5729938508815	Tumor	CESC	TCGA-Q1-A6DV-01	TCGA-Q1-A6DV	36	FEMALE	ASIAN		Mucinous Adenocarcinoma of Endocervical Type	G2	Alive	TUMOR FREE			Complete Remission/Response	491	0	491	0	491	0	0	491
TCGA-Q1-A6DW-01	10.1379773425651	10.1379773425651	Tumor	CESC	TCGA-Q1-A6DW-01	TCGA-Q1-A6DW	44	FEMALE	WHITE		Cervical Squamous Cell Carcinoma	GX	Alive				[Unknown]	534	0	534	0	NA	NA	0	534
TCGA-Q1-A73O-01	10.9605522529127	10.9605522529127	Tumor	CESC	TCGA-Q1-A73O-01	TCGA-Q1-A73O	37	FEMALE	[Not Evaluated]		Cervical Squamous Cell Carcinoma	GX	Alive	TUMOR FREE			Complete Remission/Response	428	0	428	0	428	0	0	428
TCGA-Q1-A73P-01	8.78161544134307	8.78161544134307	Tumor	CESC	TCGA-Q1-A73P-01	TCGA-Q1-A73P	45	FEMALE	WHITE		Endocervical Type of Adenocarcinoma	G1	Alive	TUMOR FREE			Complete Remission/Response	483	0	483	0	483	0	0	483
TCGA-Q1-A73Q-01	10.3460815247549	10.3460815247549	Tumor	CESC	TCGA-Q1-A73Q-01	TCGA-Q1-A73Q	46	FEMALE	WHITE		Cervical Squamous Cell Carcinoma	GX	Alive	WITH TUMOR			[Unknown]	284	0	284	0	NA	NA	0	284
TCGA-Q1-A73R-01	10.0633411477555	10.0633411477555	Tumor	CESC	TCGA-Q1-A73R-01	TCGA-Q1-A73R	45	FEMALE	WHITE		Endocervical Type of Adenocarcinoma	GX	Alive	TUMOR FREE			Complete Remission/Response	567	0	567	0	567	0	0	567
TCGA-Q1-A73S-01	10.249611256645	10.249611256645	Tumor	CESC	TCGA-Q1-A73S-01	TCGA-Q1-A73S	33	FEMALE	WHITE		Adenosquamous	G2	Alive	TUMOR FREE			Complete Remission/Response	688	0	688	0	688	0	0	688
TCGA-R2-A69V-01	8.3759343199446	8.3759343199446	Tumor	CESC	TCGA-R2-A69V-01	TCGA-R2-A69V	42	FEMALE	WHITE		Cervical Squamous Cell Carcinoma	G3	Alive	TUMOR FREE			Complete Remission/Response	596	0	596	0	596	0	0	596
TCGA-RA-A741-01	9.22730547187726	9.22730547187726	Tumor	CESC	TCGA-RA-A741-01	TCGA-RA-A741	34	FEMALE	WHITE		Cervical Squamous Cell Carcinoma	GX	Alive	TUMOR FREE			Complete Remission/Response	444	0	444	0	444	0	0	444
TCGA-UC-A7PD-01	11.1129216278093	11.1129216278093	Tumor	CESC	TCGA-UC-A7PD-01	TCGA-UC-A7PD	21	FEMALE	AMERICAN INDIAN OR ALASKA NATIVE		Cervical Squamous Cell Carcinoma	G2	Dead	WITH TUMOR			Complete Remission/Response	355	1	355	1	202	1	1	202
TCGA-UC-A7PF-01	9.84346258133028	9.84346258133028	Tumor	CESC	TCGA-UC-A7PF-01	TCGA-UC-A7PF	44	FEMALE	[Not Evaluated]		Cervical Squamous Cell Carcinoma	G2	Dead					2859	1	2859	NA	NA	NA	0	2859
TCGA-UC-A7PG-01	9.99723594539198	9.99723594539198	Tumor	CESC	TCGA-UC-A7PG-01	TCGA-UC-A7PG	44	FEMALE	WHITE		Cervical Squamous Cell Carcinoma	G1	Dead	WITH TUMOR			Progressive Disease	370	1	370	1	NA	NA	1	370
TCGA-UC-A7PG-06	10.189305688258	10.189305688258	Tumor	CESC	TCGA-UC-A7PG-06	TCGA-UC-A7PG	44	FEMALE	WHITE		Cervical Squamous Cell Carcinoma	G1	Dead	WITH TUMOR			Progressive Disease	370	1	370	1	NA	NA	1	370
TCGA-UC-A7PI-01	9.46523783288206	9.46523783288206	Tumor	CESC	TCGA-UC-A7PI-01	TCGA-UC-A7PI	44	FEMALE	WHITE		Endometrioid Adenocarcinoma of Endocervix	G1	Alive	TUMOR FREE			Complete Remission/Response	2114	0	2114	0	778	1	1	778
TCGA-VS-A8EB-01	10.6426023037223	10.6426023037223	Tumor	CESC	TCGA-VS-A8EB-01	TCGA-VS-A8EB	41	FEMALE	WHITE		Cervical Squamous Cell Carcinoma	GX	Dead	WITH TUMOR			Progressive Disease	305	1	305	1	NA	NA	1	305
TCGA-VS-A8EC-01	10.5474440451493	10.5474440451493	Tumor	CESC	TCGA-VS-A8EC-01	TCGA-VS-A8EC	55	FEMALE	WHITE		Cervical Squamous Cell Carcinoma	G2	Alive	TUMOR FREE			Complete Remission/Response	1415	0	1415	0	1415	0	0	1415
TCGA-VS-A8EG-01	10.7047250183724	10.7047250183724	Tumor	CESC	TCGA-VS-A8EG-01	TCGA-VS-A8EG	36	FEMALE	[Unknown]		Cervical Squamous Cell Carcinoma	GX	Alive	TUMOR FREE			Complete Remission/Response	1386	0	1386	0	1386	0	0	1386
TCGA-VS-A8EH-01	10.2535047894471	10.2535047894471	Tumor	CESC	TCGA-VS-A8EH-01	TCGA-VS-A8EH	56	FEMALE	[Unknown]		Cervical Squamous Cell Carcinoma	G2	Alive	TUMOR FREE			Complete Remission/Response	986	0	986	0	986	0	0	986
TCGA-VS-A8EI-01	9.47176868174719	9.47176868174719	Tumor	CESC	TCGA-VS-A8EI-01	TCGA-VS-A8EI	38	FEMALE	WHITE		Cervical Squamous Cell Carcinoma	GX	Alive	TUMOR FREE			Complete Remission/Response	729	0	729	0	729	0	0	729
TCGA-VS-A8EJ-01	9.30565822539917	9.30565822539917	Tumor	CESC	TCGA-VS-A8EJ-01	TCGA-VS-A8EJ	60	FEMALE	WHITE		Cervical Squamous Cell Carcinoma	G3	Dead	WITH TUMOR			Progressive Disease	607	1	607	1	NA	NA	1	607
TCGA-VS-A8EK-01	9.94183111597811	9.94183111597811	Tumor	CESC	TCGA-VS-A8EK-01	TCGA-VS-A8EK	65	FEMALE	WHITE		Cervical Squamous Cell Carcinoma	G2	Dead	WITH TUMOR			Partial Remission/Response	829	1	829	1	NA	NA	1	829
TCGA-VS-A8EL-01	9.51446553023882	9.51446553023882	Tumor	CESC	TCGA-VS-A8EL-01	TCGA-VS-A8EL	38	FEMALE	BLACK OR AFRICAN AMERICAN		Cervical Squamous Cell Carcinoma	G3	Alive	TUMOR FREE			Complete Remission/Response	1992	0	1992	0	1992	0	0	1992
TCGA-VS-A8Q8-01	10.0965570422586	10.0965570422586	Tumor	CESC	TCGA-VS-A8Q8-01	TCGA-VS-A8Q8	26	FEMALE	WHITE		Cervical Squamous Cell Carcinoma	G2	Dead	WITH TUMOR			Progressive Disease	978	1	978	1	NA	NA	1	488
TCGA-VS-A8Q9-01	10.7013497854835	10.7013497854835	Tumor	CESC	TCGA-VS-A8Q9-01	TCGA-VS-A8Q9	79	FEMALE	WHITE		Cervical Squamous Cell Carcinoma	G2	Alive	TUMOR FREE			Complete Remission/Response	1630	0	1630	0	1630	0	0	1630
TCGA-VS-A8QA-01	10.8039938456704	10.8039938456704	Tumor	CESC	TCGA-VS-A8QA-01	TCGA-VS-A8QA	44	FEMALE	[Unknown]		Cervical Squamous Cell Carcinoma	GX	Alive	TUMOR FREE			Complete Remission/Response	1099	0	1099	0	1099	0	0	1099
TCGA-VS-A8QC-01	10.6366064961202	10.6366064961202	Tumor	CESC	TCGA-VS-A8QC-01	TCGA-VS-A8QC	51	FEMALE	WHITE		Cervical Squamous Cell Carcinoma	G2	Dead	WITH TUMOR			Progressive Disease	350	1	350	1	NA	NA	1	263
TCGA-VS-A8QF-01	9.69627034489993	9.69627034489993	Tumor	CESC	TCGA-VS-A8QF-01	TCGA-VS-A8QF	42	FEMALE	WHITE		Cervical Squamous Cell Carcinoma	G2	Alive	TUMOR FREE			Complete Remission/Response	1800	0	1800	0	1800	0	0	1800
TCGA-VS-A8QH-01	8.9437074609259	8.9437074609259	Tumor	CESC	TCGA-VS-A8QH-01	TCGA-VS-A8QH	76	FEMALE	WHITE		Mucinous Adenocarcinoma of Endocervical Type	G2	Dead	WITH TUMOR			Partial Remission/Response	1210	1	1210	1	NA	NA	1	1210
TCGA-VS-A8QM-01	9.87889543167143	9.87889543167143	Tumor	CESC	TCGA-VS-A8QM-01	TCGA-VS-A8QM	47	FEMALE	[Unknown]		Cervical Squamous Cell Carcinoma	GX	Dead	WITH TUMOR			Progressive Disease	951	1	951	1	NA	NA	1	951
TCGA-VS-A94W-01	10.6257362357482	10.6257362357482	Tumor	CESC	TCGA-VS-A94W-01	TCGA-VS-A94W	39	FEMALE	WHITE		Cervical Squamous Cell Carcinoma	G2	Alive	TUMOR FREE			Complete Remission/Response	1243	0	1243	0	1243	0	0	1243
TCGA-VS-A94X-01	10.486915448313	10.486915448313	Tumor	CESC	TCGA-VS-A94X-01	TCGA-VS-A94X	40	FEMALE	BLACK OR AFRICAN AMERICAN		Cervical Squamous Cell Carcinoma	G2	Dead	WITH TUMOR			Partial Remission/Response	506	1	506	1	NA	NA	1	506
TCGA-VS-A94Y-01	9.55295146158608	9.55295146158608	Tumor	CESC	TCGA-VS-A94Y-01	TCGA-VS-A94Y	47	FEMALE	WHITE		Cervical Squamous Cell Carcinoma	GX	Dead	WITH TUMOR			Progressive Disease	144	1	144	1	NA	NA	1	144
TCGA-VS-A94Z-01	10.8405969853902	10.8405969853902	Tumor	CESC	TCGA-VS-A94Z-01	TCGA-VS-A94Z	38	FEMALE	WHITE		Cervical Squamous Cell Carcinoma	G2	Alive	TUMOR FREE			Complete Remission/Response	1015	0	1015	0	1015	0	0	1015
TCGA-VS-A950-01	10.9064021005322	10.9064021005322	Tumor	CESC	TCGA-VS-A950-01	TCGA-VS-A950	42	FEMALE	[Unknown]		Cervical Squamous Cell Carcinoma	G3	Alive	WITH TUMOR			Partial Remission/Response	1221	0	1221	0	NA	NA	0	1221
TCGA-VS-A952-01	9.56335645682454	9.56335645682454	Tumor	CESC	TCGA-VS-A952-01	TCGA-VS-A952	66	FEMALE	WHITE		Mucinous Adenocarcinoma of Endocervical Type	G2	Alive	TUMOR FREE			Complete Remission/Response	1778	0	1778	0	1778	0	0	1778
TCGA-VS-A953-01	11.4950105434117	11.4950105434117	Tumor	CESC	TCGA-VS-A953-01	TCGA-VS-A953	63	FEMALE	[Unknown]		Cervical Squamous Cell Carcinoma	GX	Dead	WITH TUMOR			Partial Remission/Response	477	1	477	1	NA	NA	1	477
TCGA-VS-A954-01	11.1510419158905	11.1510419158905	Tumor	CESC	TCGA-VS-A954-01	TCGA-VS-A954	67	FEMALE	[Unknown]		Cervical Squamous Cell Carcinoma	G2	Alive	TUMOR FREE			Complete Remission/Response	1714	0	1714	0	1714	0	0	1714
TCGA-VS-A957-01	9.76922295596341	9.76922295596341	Tumor	CESC	TCGA-VS-A957-01	TCGA-VS-A957	64	FEMALE	WHITE		Cervical Squamous Cell Carcinoma	G3	Alive	TUMOR FREE			Complete Remission/Response	1688	0	1688	0	1688	0	0	1688
TCGA-VS-A958-01	11.1243862986778	11.1243862986778	Tumor	CESC	TCGA-VS-A958-01	TCGA-VS-A958	46	FEMALE	WHITE		Cervical Squamous Cell Carcinoma	G2	Alive	TUMOR FREE			Complete Remission/Response	1525	0	1525	0	1525	0	0	1525
TCGA-VS-A959-01	10.4457494604402	10.4457494604402	Tumor	CESC	TCGA-VS-A959-01	TCGA-VS-A959	76	FEMALE	[Unknown]		Cervical Squamous Cell Carcinoma	G3	Alive	TUMOR FREE			Complete Remission/Response	1561	0	1561	0	1561	0	0	1561
TCGA-VS-A9U5-01	10.4852557385125	10.4852557385125	Tumor	CESC	TCGA-VS-A9U5-01	TCGA-VS-A9U5	57	FEMALE	WHITE		Cervical Squamous Cell Carcinoma	G3	Alive	TUMOR FREE			Complete Remission/Response	1535	0	1535	0	1535	0	0	1535
TCGA-VS-A9U6-01	9.98672378865934	9.98672378865934	Tumor	CESC	TCGA-VS-A9U6-01	TCGA-VS-A9U6	52	FEMALE	WHITE		Cervical Squamous Cell Carcinoma	GX	Alive	WITH TUMOR			Stable Disease	1320	0	1320	0	NA	NA	1	711
TCGA-VS-A9U7-01	10.9818954541296	10.9818954541296	Tumor	CESC	TCGA-VS-A9U7-01	TCGA-VS-A9U7	30	FEMALE	WHITE		Cervical Squamous Cell Carcinoma	G3	Alive	TUMOR FREE			Complete Remission/Response	1472	0	1472	0	1472	0	0	1472
TCGA-VS-A9UB-01	10.1170716238451	10.1170716238451	Tumor	CESC	TCGA-VS-A9UB-01	TCGA-VS-A9UB	54	FEMALE	[Unknown]		Cervical Squamous Cell Carcinoma	G3	Alive	TUMOR FREE			Complete Remission/Response	911	0	911	0	911	0	0	911
TCGA-VS-A9UC-01	10.0411526138003	10.0411526138003	Tumor	CESC	TCGA-VS-A9UC-01	TCGA-VS-A9UC	32	FEMALE	[Unknown]		Cervical Squamous Cell Carcinoma	G2	Alive	WITH TUMOR			Stable Disease	825	0	825	0	NA	NA	0	825
TCGA-VS-A9UD-01	8.90144920117265	8.90144920117265	Tumor	CESC	TCGA-VS-A9UD-01	TCGA-VS-A9UD	73	FEMALE	WHITE		Cervical Squamous Cell Carcinoma	G2	Alive	TUMOR FREE			Complete Remission/Response	739	0	739	0	739	0	0	739
TCGA-VS-A9UH-01	10.5130761638623	10.5130761638623	Tumor	CESC	TCGA-VS-A9UH-01	TCGA-VS-A9UH	53	FEMALE	BLACK OR AFRICAN AMERICAN		Cervical Squamous Cell Carcinoma	GX	Alive	TUMOR FREE			Complete Remission/Response	1427	0	1427	0	NA	NA	0	1427
TCGA-VS-A9UI-01	9.62426177014161	9.62426177014161	Tumor	CESC	TCGA-VS-A9UI-01	TCGA-VS-A9UI	76	FEMALE	WHITE		Cervical Squamous Cell Carcinoma	GX	Dead	TUMOR FREE			Complete Remission/Response	1372	1	1372	0	1372	0	0	1372
TCGA-VS-A9UJ-01	9.82795712811771	9.82795712811771	Tumor	CESC	TCGA-VS-A9UJ-01	TCGA-VS-A9UJ	55	FEMALE	[Unknown]		Cervical Squamous Cell Carcinoma	GX	Dead	WITH TUMOR				52	1	52	1	NA	NA	1	52
TCGA-VS-A9UL-01	10.4351805990259	10.4351805990259	Tumor	CESC	TCGA-VS-A9UL-01	TCGA-VS-A9UL	79	FEMALE	WHITE		Cervical Squamous Cell Carcinoma	G3	Dead	WITH TUMOR			Progressive Disease	442	1	442	1	NA	NA	1	336
TCGA-VS-A9UM-01	10.4517983752713	10.4517983752713	Tumor	CESC	TCGA-VS-A9UM-01	TCGA-VS-A9UM	39	FEMALE	BLACK OR AFRICAN AMERICAN		Cervical Squamous Cell Carcinoma	G2	Dead	TUMOR FREE			Complete Remission/Response	829	1	829	0	NA	NA	0	829
TCGA-VS-A9UO-01	9.5554384869534	9.5554384869534	Tumor	CESC	TCGA-VS-A9UO-01	TCGA-VS-A9UO	43	FEMALE	WHITE		Mucinous Adenocarcinoma of Endocervical Type	G2	Alive	TUMOR FREE			Complete Remission/Response	1456	0	1456	0	1456	0	0	1456
TCGA-VS-A9UP-01	11.3137276826234	11.3137276826234	Tumor	CESC	TCGA-VS-A9UP-01	TCGA-VS-A9UP	43	FEMALE	[Unknown]		Mucinous Adenocarcinoma of Endocervical Type	G3	Alive	WITH TUMOR			Complete Remission/Response	1444	0	1444	0	352	1	1	352
[truncated: 8,433 more rows]
