# Supplementary material for: Targeting KIF20A: a new frontier in cancer treatment revealed by multi-omics analysis
Source: Front Immunol. 2026 Jan 21;17:1744899. doi: 10.3389/fimmu.2026.1744899 (PMC12867832; doi:10.3389/fimmu.2026.1744899)
Supplement: Supplementary file 1 [file DataSheet1.zip › supplementary material/KIF20A-RPPATable.xlsx]

## Sheet: SheetName
cancertype	pathway	estimate	p_value	fdr	statistic	method	alternative
ACC	Apoptosis	0.329016	0.0260463	0.182324	10880	Spearman's rank correlation rho	two.sided
ACC	CellCycle	0.567314	5.3627e-05	0.000536268	7016	Spearman's rank correlation rho	two.sided
ACC	DNADamage	-0.0722171	0.6324	1	17386	Spearman's rank correlation rho	two.sided
ACC	EMT	0.346901	0.0186492	0.149194	10590	Spearman's rank correlation rho	two.sided
ACC	Hormone AR	-0.167684	0.264394	1	18934	Spearman's rank correlation rho	two.sided
ACC	Hormone ER	-0.379957	0.00959881	0.0863893	22376	Spearman's rank correlation rho	two.sided
ACC	PI3KAKT	0.103546	0.492238	1	14536	Spearman's rank correlation rho	two.sided
ACC	RASMAPK	-0.180759	0.228524	1	19146	Spearman's rank correlation rho	two.sided
ACC	RTK	-0.199507	0.183211	1	19450	Spearman's rank correlation rho	two.sided
ACC	TSCmTOR	-0.0357077	0.813324	1	16794	Spearman's rank correlation rho	two.sided
BLCA	Apoptosis	0.237807	9.31259e-06	8.3813e-05	4.99283e+06	Spearman's rank correlation rho	two.sided
BLCA	CellCycle	0.490502	5.53145e-22	5.53145e-21	3.33752e+06	Spearman's rank correlation rho	two.sided
BLCA	DNADamage	0.0346461	0.524333	1	6.32366e+06	Spearman's rank correlation rho	two.sided
BLCA	EMT	0.0307701	0.57179	1	6.34905e+06	Spearman's rank correlation rho	two.sided
BLCA	Hormone AR	-0.164626	0.00232548	0.0186038	7.62901e+06	Spearman's rank correlation rho	two.sided
BLCA	Hormone ER	-0.00927746	0.864663	1	6.61138e+06	Spearman's rank correlation rho	two.sided
BLCA	PI3KAKT	0.0216856	0.690308	1	6.40856e+06	Spearman's rank correlation rho	two.sided
BLCA	RASMAPK	-0.109653	0.0433267	0.303287	7.2689e+06	Spearman's rank correlation rho	two.sided
BLCA	RTK	-0.062584	0.249786	1	6.96057e+06	Spearman's rank correlation rho	two.sided
BLCA	TSCmTOR	0.00226346	0.966832	1	6.53578e+06	Spearman's rank correlation rho	two.sided
BRCA	Apoptosis	0.340052	1.38968e-25	1.25071e-24	7.80643e+07	Spearman's rank correlation rho	two.sided
BRCA	CellCycle	0.675742	5.18998e-120	5.18998e-119	3.8356e+07	Spearman's rank correlation rho	two.sided
BRCA	DNADamage	0.253362	1.56536e-14	1.09575e-13	8.83188e+07	Spearman's rank correlation rho	two.sided
BRCA	EMT	-0.125185	0.000178014	0.000712056	1.33097e+08	Spearman's rank correlation rho	two.sided
BRCA	Hormone AR	-0.241548	2.62062e-13	1.57237e-12	1.46861e+08	Spearman's rank correlation rho	two.sided
BRCA	Hormone ER	-0.322293	5.23852e-23	4.19081e-22	1.56412e+08	Spearman's rank correlation rho	two.sided
BRCA	PI3KAKT	0.0353494	0.291604	0.291604	1.14107e+08	Spearman's rank correlation rho	two.sided
BRCA	RASMAPK	-0.172292	2.25135e-07	1.12568e-06	1.38669e+08	Spearman's rank correlation rho	two.sided
BRCA	RTK	-0.0898465	0.00725171	0.0145034	1.28916e+08	Spearman's rank correlation rho	two.sided
BRCA	TSCmTOR	0.0946523	0.00466484	0.0139945	1.07092e+08	Spearman's rank correlation rho	two.sided
CESC	Apoptosis	0.0590552	0.442932	1	784127	Spearman's rank correlation rho	two.sided
CESC	CellCycle	0.210588	0.00569812	0.0569812	657849	Spearman's rank correlation rho	two.sided
CESC	DNADamage	0.0167207	0.82816	1	819406	Spearman's rank correlation rho	two.sided
CESC	EMT	0.0499424	0.516534	1	791721	Spearman's rank correlation rho	two.sided
CESC	Hormone AR	-0.0632335	0.41128	1	886035	Spearman's rank correlation rho	two.sided
CESC	Hormone ER	-0.154878	0.0431082	0.387974	962406	Spearman's rank correlation rho	two.sided
CESC	PI3KAKT	0.0464733	0.546119	1	794612	Spearman's rank correlation rho	two.sided
CESC	RASMAPK	-0.00677395	0.929931	1	838985	Spearman's rank correlation rho	two.sided
CESC	RTK	-0.0313678	0.683803	1	859480	Spearman's rank correlation rho	two.sided
CESC	TSCmTOR	0.0833166	0.278631	1	763909	Spearman's rank correlation rho	two.sided
CHOL	Apoptosis	0.303226	0.103517	0.724617	3132	Spearman's rank correlation rho	two.sided
CHOL	CellCycle	0.151057	0.423932	1	3816	Spearman's rank correlation rho	two.sided
CHOL	DNADamage	-0.122136	0.518703	1	5044	Spearman's rank correlation rho	two.sided
CHOL	EMT	-0.157731	0.403536	1	5204	Spearman's rank correlation rho	two.sided
CHOL	Hormone AR	-0.0963293	0.611307	1	4928	Spearman's rank correlation rho	two.sided
CHOL	Hormone ER	-0.330812	0.074653	0.671877	5982	Spearman's rank correlation rho	two.sided
CHOL	PI3KAKT	-0.19644	0.296802	1	5378	Spearman's rank correlation rho	two.sided
CHOL	RASMAPK	-0.320133	0.0849683	0.679747	5934	Spearman's rank correlation rho	two.sided
CHOL	RTK	-0.429143	0.0187656	0.187656	6424	Spearman's rank correlation rho	two.sided
CHOL	TSCmTOR	-0.0807564	0.670368	1	4858	Spearman's rank correlation rho	two.sided
COAD	Apoptosis	0.300326	1.95445e-06	1.759e-05	1.65266e+06	Spearman's rank correlation rho	two.sided
COAD	CellCycle	0.467946	1.4286e-14	1.4286e-13	1.25673e+06	Spearman's rank correlation rho	two.sided
COAD	DNADamage	-0.00892407	0.890154	1	2.38312e+06	Spearman's rank correlation rho	two.sided
COAD	EMT	-0.110176	0.0872154	0.56633	2.62228e+06	Spearman's rank correlation rho	two.sided
COAD	Hormone AR	-0.112429	0.0809043	0.56633	2.6276e+06	Spearman's rank correlation rho	two.sided
COAD	Hormone ER	-0.197364	0.0020371	0.0162968	2.82822e+06	Spearman's rank correlation rho	two.sided
COAD	PI3KAKT	-0.0133939	0.835782	1	2.39368e+06	Spearman's rank correlation rho	two.sided
COAD	RASMAPK	-0.0427677	0.507864	1	2.46306e+06	Spearman's rank correlation rho	two.sided
COAD	RTK	-0.054077	0.402312	1	2.48977e+06	Spearman's rank correlation rho	two.sided
COAD	TSCmTOR	0.091954	0.153844	0.769218	2.14484e+06	Spearman's rank correlation rho	two.sided
DLBC	Apoptosis	0.0661765	0.713598	1	5588	Spearman's rank correlation rho	two.sided
DLBC	CellCycle	0.269385	0.129375	1	4372	Spearman's rank correlation rho	two.sided
DLBC	DNADamage	0.065508	0.716376	1	5592	Spearman's rank correlation rho	two.sided
DLBC	EMT	-0.0334225	0.853388	1	6184	Spearman's rank correlation rho	two.sided
DLBC	Hormone AR	0.0501337	0.781219	1	5684	Spearman's rank correlation rho	two.sided
DLBC	Hormone ER	-0.52373	0.00203108	0.0203108	9118	Spearman's rank correlation rho	two.sided
DLBC	PI3KAKT	-0.124332	0.489059	1	6728	Spearman's rank correlation rho	two.sided
DLBC	RASMAPK	-0.075869	0.673734	1	6438	Spearman's rank correlation rho	two.sided
DLBC	RTK	-0.019385	0.914965	1	6100	Spearman's rank correlation rho	two.sided
DLBC	TSCmTOR	-0.0768717	0.669658	1	6444	Spearman's rank correlation rho	two.sided
ESCA	Apoptosis	0.137205	0.127057	0.582623	280840	Spearman's rank correlation rho	two.sided
ESCA	CellCycle	0.430093	5.56175e-07	5.56175e-06	185505	Spearman's rank correlation rho	two.sided
ESCA	DNADamage	0.126891	0.158498	0.582623	284197	Spearman's rank correlation rho	two.sided
ESCA	EMT	0.141097	0.116525	0.582623	279573	Spearman's rank correlation rho	two.sided
ESCA	Hormone AR	-0.221644	0.0129864	0.0909047	397645	Spearman's rank correlation rho	two.sided
ESCA	Hormone ER	-0.080925	0.369638	0.739276	351841	Spearman's rank correlation rho	two.sided
ESCA	PI3KAKT	-0.0787099	0.382926	0.739276	351120	Spearman's rank correlation rho	two.sided
ESCA	RASMAPK	-0.155672	0.0829957	0.497974	376171	Spearman's rank correlation rho	two.sided
ESCA	RTK	-0.248818	0.00514093	0.0462683	406490	Spearman's rank correlation rho	two.sided
ESCA	TSCmTOR	-0.231838	0.00928085	0.0742468	400963	Spearman's rank correlation rho	two.sided
GBM	Apoptosis	0.268458	0.0174787	0.104872	57849.6	Spearman's rank correlation rho	two.sided
GBM	CellCycle	0.672745	1.51971e-11	1.51971e-10	25879	Spearman's rank correlation rho	two.sided
GBM	DNADamage	0.339174	0.0023837	0.0214533	52257.5	Spearman's rank correlation rho	two.sided
GBM	EMT	-0.0867883	0.449922	1	85942.1	Spearman's rank correlation rho	two.sided
GBM	Hormone AR	0.0821346	0.474676	1	72583.9	Spearman's rank correlation rho	two.sided
GBM	Hormone ER	-0.301489	0.00730932	0.0511653	102920	Spearman's rank correlation rho	two.sided
GBM	PI3KAKT	-0.102646	0.371175	1	87196.2	Spearman's rank correlation rho	two.sided
GBM	RASMAPK	-0.339098	0.00238942	0.0214533	105895	Spearman's rank correlation rho	two.sided
GBM	RTK	-0.0517594	0.652676	1	83172.1	Spearman's rank correlation rho	two.sided
GBM	TSCmTOR	-0.0743954	0.517417	1	84962.1	Spearman's rank correlation rho	two.sided
HNSC	Apoptosis	0.278737	1.10167e-07	9.91501e-07	5.19828e+06	Spearman's rank correlation rho	two.sided
HNSC	CellCycle	0.280951	8.64904e-08	8.64904e-07	5.18233e+06	Spearman's rank correlation rho	two.sided
HNSC	DNADamage	0.010777	0.840548	1	7.12953e+06	Spearman's rank correlation rho	two.sided
HNSC	EMT	0.013606	0.799487	1	7.10914e+06	Spearman's rank correlation rho	two.sided
HNSC	Hormone AR	0.062315	0.244247	1	6.75808e+06	Spearman's rank correlation rho	two.sided
HNSC	Hormone ER	0.00809539	0.879874	1	7.14885e+06	Spearman's rank correlation rho	two.sided
HNSC	PI3KAKT	-0.135091	0.0112923	0.0903386	8.18083e+06	Spearman's rank correlation rho	two.sided
HNSC	RASMAPK	-0.122602	0.0215946	0.151162	8.09082e+06	Spearman's rank correlation rho	two.sided
HNSC	RTK	-0.120049	0.0244973	0.151162	8.07242e+06	Spearman's rank correlation rho	two.sided
HNSC	TSCmTOR	-0.0381749	0.475898	1	7.48233e+06	Spearman's rank correlation rho	two.sided
KICH	Apoptosis	0.201085	0.113941	0.569704	33286	Spearman's rank correlation rho	two.sided
KICH	CellCycle	0.476382	9.6293e-05	0.000962931	21816	Spearman's rank correlation rho	two.sided
KICH	DNADamage	0.0701325	0.584066	1	38742	Spearman's rank correlation rho	two.sided
KICH	EMT	0.418203	0.000719979	0.00647981	24240	Spearman's rank correlation rho	two.sided
KICH	Hormone AR	0.158458	0.214269	0.857074	35062	Spearman's rank correlation rho	two.sided
KICH	Hormone ER	-0.27981	0.0266733	0.16004	53322	Spearman's rank correlation rho	two.sided
KICH	PI3KAKT	-0.149866	0.24041	0.857074	47908	Spearman's rank correlation rho	two.sided
KICH	RASMAPK	-0.30938	0.0139227	0.0974588	54554	Spearman's rank correlation rho	two.sided
KICH	RTK	-0.353687	0.00467103	0.0373682	56400	Spearman's rank correlation rho	two.sided
KICH	TSCmTOR	-0.0226574	0.859829	1	42608	Spearman's rank correlation rho	two.sided
KIRC	Apoptosis	0.137966	0.00255643	0.0153386	1.5495e+07	Spearman's rank correlation rho	two.sided
KIRC	CellCycle	0.239937	1.16667e-07	9.33338e-07	1.36621e+07	Spearman's rank correlation rho	two.sided
KIRC	DNADamage	-0.00986051	0.830102	1	1.81522e+07	Spearman's rank correlation rho	two.sided
KIRC	EMT	-0.011307	0.805644	1	1.81782e+07	Spearman's rank correlation rho	two.sided
KIRC	Hormone AR	-0.274595	1.1102e-09	9.99177e-09	2.29108e+07	Spearman's rank correlation rho	two.sided
KIRC	Hormone ER	-0.17116	0.000175299	0.00122709	2.10516e+07	Spearman's rank correlation rho	two.sided
KIRC	PI3KAKT	0.0606239	0.186703	0.933516	1.68852e+07	Spearman's rank correlation rho	two.sided
KIRC	RASMAPK	0.023238	0.613048	1	1.75572e+07	Spearman's rank correlation rho	two.sided
KIRC	RTK	-0.294566	5.5347e-11	5.5347e-10	2.32698e+07	Spearman's rank correlation rho	two.sided
KIRC	TSCmTOR	0.0317803	0.489116	1	1.74037e+07	Spearman's rank correlation rho	two.sided
KIRP	Apoptosis	0.00618465	0.928162	0.928162	1.64612e+06	Spearman's rank correlation rho	two.sided
KIRP	CellCycle	0.259965	0.000115196	0.00103676	1.22576e+06	Spearman's rank correlation rho	two.sided
KIRP	DNADamage	0.223968	0.000943048	0.00660133	1.28539e+06	Spearman's rank correlation rho	two.sided
KIRP	EMT	0.093027	0.174134	0.348268	1.50227e+06	Spearman's rank correlation rho	two.sided
KIRP	Hormone AR	0.235508	0.000497301	0.00397841	1.26627e+06	Spearman's rank correlation rho	two.sided
KIRP	Hormone ER	-0.261927	0.000101791	0.00101791	2.09021e+06	Spearman's rank correlation rho	two.sided
KIRP	PI3KAKT	-0.139728	0.0406662	0.162665	1.8878e+06	Spearman's rank correlation rho	two.sided
KIRP	RASMAPK	-0.162375	0.0171793	0.0859889	1.92531e+06	Spearman's rank correlation rho	two.sided
KIRP	RTK	-0.166811	0.0143315	0.0859889	1.93266e+06	Spearman's rank correlation rho	two.sided
KIRP	TSCmTOR	-0.123147	0.0715418	0.214625	1.86034e+06	Spearman's rank correlation rho	two.sided
LGG	Apoptosis	0.140403	0.00299558	0.0239647	1.26247e+07	Spearman's rank correlation rho	two.sided
LGG	CellCycle	0.0914874	0.0537871	0.268935	1.33431e+07	Spearman's rank correlation rho	two.sided
LGG	DNADamage	0.340796	1.45422e-13	1.45422e-12	9.68159e+06	Spearman's rank correlation rho	two.sided
LGG	EMT	0.11629	0.0141049	0.0987345	1.29788e+07	Spearman's rank correlation rho	two.sided
LGG	Hormone AR	-0.0863623	0.0687448	0.274979	1.59552e+07	Spearman's rank correlation rho	two.sided
LGG	Hormone ER	-0.107451	0.0233978	0.140387	1.62649e+07	Spearman's rank correlation rho	two.sided
LGG	PI3KAKT	0.152518	0.00125001	0.0112501	1.24468e+07	Spearman's rank correlation rho	two.sided
LGG	RASMAPK	-0.0520044	0.273653	0.820959	1.54506e+07	Spearman's rank correlation rho	two.sided
LGG	RTK	-0.00297635	0.950077	1	1.47305e+07	Spearman's rank correlation rho	two.sided
LGG	TSCmTOR	0.00725572	0.878689	1	1.45802e+07	Spearman's rank correlation rho	two.sided
LIHC	Apoptosis	0.2348	0.00146454	0.00585816	756217	Spearman's rank correlation rho	two.sided
LIHC	CellCycle	0.327103	6.9733e-06	4.184e-05	664997	Spearman's rank correlation rho	two.sided
LIHC	DNADamage	0.156286	0.0356434	0.10693	833809	Spearman's rank correlation rho	two.sided
LIHC	EMT	0.293731	5.9888e-05	0.00029944	697978	Spearman's rank correlation rho	two.sided
LIHC	Hormone AR	-0.342205	2.41546e-06	1.6908e-05	1.32645e+06	Spearman's rank correlation rho	two.sided
LIHC	Hormone ER	-0.502115	5.95982e-13	5.95982e-12	1.48448e+06	Spearman's rank correlation rho	two.sided
LIHC	PI3KAKT	-0.10989	0.140848	0.281695	1.09686e+06	Spearman's rank correlation rho	two.sided
LIHC	RASMAPK	-0.486013	4.04626e-12	3.23701e-11	1.46857e+06	Spearman's rank correlation rho	two.sided
LIHC	RTK	-0.501479	6.44089e-13	5.95982e-12	1.48385e+06	Spearman's rank correlation rho	two.sided
LIHC	TSCmTOR	0.0566673	0.448626	0.448626	932258	Spearman's rank correlation rho	two.sided
LUAD	Apoptosis	0.434032	4.61384e-18	4.15246e-17	4.47469e+06	Spearman's rank correlation rho	two.sided
LUAD	CellCycle	0.676626	8.65292e-50	8.65292e-49	2.55668e+06	Spearman's rank correlation rho	two.sided
LUAD	DNADamage	0.166935	0.00143479	0.00573916	6.58643e+06	Spearman's rank correlation rho	two.sided
LUAD	EMT	0.23132	8.73233e-06	4.3662e-05	6.07738e+06	Spearman's rank correlation rho	two.sided
LUAD	Hormone AR	0.028769	0.58535	0.997261	7.67881e+06	Spearman's rank correlation rho	two.sided
LUAD	Hormone ER	-0.152537	0.00362338	0.0108702	9.11226e+06	Spearman's rank correlation rho	two.sided
LUAD	PI3KAKT	-0.248176	1.74828e-06	1.049e-05	9.86841e+06	Spearman's rank correlation rho	two.sided
LUAD	RASMAPK	-0.330196	1.17718e-10	9.41742e-10	1.05169e+07	Spearman's rank correlation rho	two.sided
LUAD	RTK	-0.257511	6.8154e-07	4.77078e-06	9.94221e+06	Spearman's rank correlation rho	two.sided
LUAD	TSCmTOR	-0.0356758	0.49863	0.997261	8.18832e+06	Spearman's rank correlation rho	two.sided
LUSC	Apoptosis	0.19859	0.000315445	0.00283901	4.58511e+06	Spearman's rank correlation rho	two.sided
LUSC	CellCycle	0.443225	4.51623e-17	4.51623e-16	3.18548e+06	Spearman's rank correlation rho	two.sided
LUSC	DNADamage	0.0434786	0.434702	1	5.47255e+06	Spearman's rank correlation rho	two.sided
LUSC	EMT	0.0173129	0.755852	1	5.62225e+06	Spearman's rank correlation rho	two.sided
LUSC	Hormone AR	0.0261079	0.639117	1	5.57193e+06	Spearman's rank correlation rho	two.sided
LUSC	Hormone ER	-0.00303445	0.956542	1	5.73866e+06	Spearman's rank correlation rho	two.sided
LUSC	PI3KAKT	-0.0075572	0.892045	1	5.76454e+06	Spearman's rank correlation rho	two.sided
LUSC	RASMAPK	-0.13881	0.0122475	0.09798	6.51547e+06	Spearman's rank correlation rho	two.sided
LUSC	RTK	-0.0875319	0.115268	0.806879	6.2221e+06	Spearman's rank correlation rho	two.sided
LUSC	TSCmTOR	-0.0686269	0.217248	1	6.11394e+06	Spearman's rank correlation rho	two.sided
MESO	Apoptosis	0.337462	0.00708793	0.0637914	27604	Spearman's rank correlation rho	two.sided
MESO	CellCycle	0.416187	0.000767476	0.00767476	24324	Spearman's rank correlation rho	two.sided
MESO	DNADamage	-0.0684044	0.593385	1	44514	Spearman's rank correlation rho	two.sided
MESO	EMT	0.125288	0.327016	1	36444	Spearman's rank correlation rho	two.sided
MESO	Hormone AR	-0.131336	0.304058	1	47136	Spearman's rank correlation rho	two.sided
MESO	Hormone ER	-0.062308	0.626782	1	44260	Spearman's rank correlation rho	two.sided
MESO	PI3KAKT	0.162394	0.202991	1	34898	Spearman's rank correlation rho	two.sided
MESO	RASMAPK	-0.156346	0.2205	1	48178	Spearman's rank correlation rho	two.sided
MESO	RTK	-0.0244336	0.848955	1	42682	Spearman's rank correlation rho	two.sided
MESO	TSCmTOR	-0.0291379	0.820293	1	42878	Spearman's rank correlation rho	two.sided
OV	Apoptosis	0.0732429	0.255377	1	2.21629e+06	Spearman's rank correlation rho	two.sided
OV	CellCycle	0.495386	1.88194e-16	1.88194e-15	1.20676e+06	Spearman's rank correlation rho	two.sided
OV	DNADamage	0.0846544	0.188446	0.942231	2.189e+06	Spearman's rank correlation rho	two.sided
OV	EMT	0.0277297	0.66711	1	2.32513e+06	Spearman's rank correlation rho	two.sided
OV	Hormone AR	-0.0497487	0.440124	1	2.51042e+06	Spearman's rank correlation rho	two.sided
OV	Hormone ER	-0.205038	0.00130921	0.0117829	2.88178e+06	Spearman's rank correlation rho	two.sided
OV	PI3KAKT	-0.0108315	0.866598	1	2.41735e+06	Spearman's rank correlation rho	two.sided
OV	RASMAPK	-0.117237	0.0680884	0.476618	2.67181e+06	Spearman's rank correlation rho	two.sided
OV	RTK	-0.190857	0.00281423	0.0225138	2.84787e+06	Spearman's rank correlation rho	two.sided
OV	TSCmTOR	0.0989713	0.123893	0.743361	2.15476e+06	Spearman's rank correlation rho	two.sided
PAAD	Apoptosis	0.215131	0.0205518	0.184967	204168	Spearman's rank correlation rho	two.sided
PAAD	CellCycle	0.42967	1.89483e-06	1.8948e-05	148360	Spearman's rank correlation rho	two.sided
PAAD	DNADamage	-0.106716	0.253811	1	287890	Spearman's rank correlation rho	two.sided
PAAD	EMT	0.164249	0.0781295	0.546907	217404	Spearman's rank correlation rho	two.sided
PAAD	Hormone AR	-0.144512	0.12159	0.729537	297722	Spearman's rank correlation rho	two.sided
PAAD	Hormone ER	-0.0147542	0.874929	1	263968	Spearman's rank correlation rho	two.sided
PAAD	PI3KAKT	-0.189298	0.0419706	0.335764	309372	Spearman's rank correlation rho	two.sided
PAAD	RASMAPK	0.0894476	0.339141	1	236862	Spearman's rank correlation rho	two.sided
PAAD	RTK	-0.0546496	0.559603	1	274346	Spearman's rank correlation rho	two.sided
PAAD	TSCmTOR	-0.102733	0.272039	1	286854	Spearman's rank correlation rho	two.sided
PCPG	Apoptosis	-0.054016	0.625547	1	104105	Spearman's rank correlation rho	two.sided
PCPG	CellCycle	0.120516	0.274841	1	86866.6	Spearman's rank correlation rho	two.sided
PCPG	DNADamage	-0.103526	0.348687	1	108995	Spearman's rank correlation rho	two.sided
PCPG	EMT	-0.0202396	0.855004	1	100769	Spearman's rank correlation rho	two.sided
PCPG	Hormone AR	-0.122946	0.265208	1	110913	Spearman's rank correlation rho	two.sided
PCPG	Hormone ER	0.148825	0.176662	1	84070.6	Spearman's rank correlation rho	two.sided
PCPG	PI3KAKT	0.0272459	0.805669	1	96078.9	Spearman's rank correlation rho	two.sided
PCPG	RASMAPK	-0.0939281	0.39541	1	108047	Spearman's rank correlation rho	two.sided
PCPG	RTK	-0.170168	0.121729	1	115578	Spearman's rank correlation rho	two.sided
PCPG	TSCmTOR	-0.0374518	0.735192	1	102469	Spearman's rank correlation rho	two.sided
PRAD	Apoptosis	0.159731	0.00265167	0.0185617	6.1079e+06	Spearman's rank correlation rho	two.sided
PRAD	CellCycle	0.307079	4.0149e-09	4.0149e-08	5.03683e+06	Spearman's rank correlation rho	two.sided
PRAD	DNADamage	0.258733	8.60883e-07	6.88706e-06	5.38825e+06	Spearman's rank correlation rho	two.sided
PRAD	EMT	-0.142008	0.00762218	0.0457331	8.30123e+06	Spearman's rank correlation rho	two.sided
PRAD	Hormone AR	0.27208	2.16426e-07	1.94783e-06	5.29123e+06	Spearman's rank correlation rho	two.sided
PRAD	Hormone ER	0.0890548	0.095278	0.190556	6.62164e+06	Spearman's rank correlation rho	two.sided
PRAD	PI3KAKT	-0.111934	0.0357991	0.107397	8.08262e+06	Spearman's rank correlation rho	two.sided
PRAD	RASMAPK	-0.13625	0.0104937	0.0524683	8.25937e+06	Spearman's rank correlation rho	two.sided
PRAD	RTK	-0.124896	0.0190731	0.0762925	8.17684e+06	Spearman's rank correlation rho	two.sided
PRAD	TSCmTOR	-0.0462141	0.387351	0.387351	7.60491e+06	Spearman's rank correlation rho	two.sided
READ	Apoptosis	0.390406	0.00058436	0.00525924	41162.8	Spearman's rank correlation rho	two.sided
READ	CellCycle	0.582396	5.23165e-08	5.23165e-07	28198.7	Spearman's rank correlation rho	two.sided
READ	DNADamage	0.138172	0.240392	1	58194.9	Spearman's rank correlation rho	two.sided
READ	EMT	-0.176973	0.131454	0.920177	79475.1	Spearman's rank correlation rho	two.sided
READ	Hormone AR	-0.0330251	0.77999	1	69755	Spearman's rank correlation rho	two.sided
READ	Hormone ER	-0.246133	0.0345233	0.276186	84145.1	Spearman's rank correlation rho	two.sided
READ	PI3KAKT	0.00180675	0.987811	1	67403	Spearman's rank correlation rho	two.sided
READ	RASMAPK	-0.0691008	0.558542	1	72191	Spearman's rank correlation rho	two.sided
READ	RTK	0.0412887	0.726878	1	64737	Spearman's rank correlation rho	two.sided
READ	TSCmTOR	-0.0262127	0.824556	1	69295	Spearman's rank correlation rho	two.sided
SARC	Apoptosis	0.103276	0.122432	0.612158	1.70234e+06	Spearman's rank correlation rho	two.sided
SARC	CellCycle	0.595275	5.80311e-23	5.80311e-22	768330	Spearman's rank correlation rho	two.sided
SARC	DNADamage	0.048345	0.470566	1	1.80662e+06	Spearman's rank correlation rho	two.sided
SARC	EMT	-0.0289587	0.665704	1	1.95338e+06	Spearman's rank correlation rho	two.sided
SARC	Hormone AR	0.0169491	0.800394	1	1.86622e+06	Spearman's rank correlation rho	two.sided
SARC	Hormone ER	-0.377073	5.16865e-09	4.65179e-08	2.61423e+06	Spearman's rank correlation rho	two.sided
SARC	PI3KAKT	0.128478	0.0543021	0.325813	1.6545e+06	Spearman's rank correlation rho	two.sided
SARC	RASMAPK	-0.156641	0.0187203	0.131042	2.19577e+06	Spearman's rank correlation rho	two.sided
SARC	RTK	-0.0472009	0.481145	1	1.98801e+06	Spearman's rank correlation rho	two.sided
SARC	TSCmTOR	0.208339	0.00167665	0.0134132	1.50289e+06	Spearman's rank correlation rho	two.sided
SKCM	Apoptosis	0.0266965	0.615649	1	7.31886e+06	Spearman's rank correlation rho	two.sided
SKCM	CellCycle	0.415332	2.80502e-16	2.80502e-15	4.39647e+06	Spearman's rank correlation rho	two.sided
SKCM	DNADamage	0.18503	0.000449445	0.00359556	6.12826e+06	Spearman's rank correlation rho	two.sided
SKCM	EMT	0.0879412	0.0975911	0.585546	6.85833e+06	Spearman's rank correlation rho	two.sided
SKCM	Hormone AR	-0.0628502	0.236867	0.947467	7.99222e+06	Spearman's rank correlation rho	two.sided
SKCM	Hormone ER	-0.2059	9.1055e-05	0.000819498	9.0679e+06	Spearman's rank correlation rho	two.sided
SKCM	PI3KAKT	0.0416925	0.432907	1	7.2061e+06	Spearman's rank correlation rho	two.sided
SKCM	RASMAPK	-0.16503	0.00178246	0.0124772	8.76057e+06	Spearman's rank correlation rho	two.sided
SKCM	RTK	-0.074374	0.161427	0.807133	8.07887e+06	Spearman's rank correlation rho	two.sided
SKCM	TSCmTOR	-0.0278882	0.59997	1	7.72932e+06	Spearman's rank correlation rho	two.sided
STAD	Apoptosis	0.26523	8.12939e-07	7.31645e-06	4.64531e+06	Spearman's rank correlation rho	two.sided
STAD	CellCycle	0.556508	1.02485e-28	1.02485e-27	2.80381e+06	Spearman's rank correlation rho	two.sided
STAD	DNADamage	0.00360306	0.947538	1	6.29934e+06	Spearman's rank correlation rho	two.sided
STAD	EMT	-0.187018	0.000569449	0.00455559	7.50447e+06	Spearman's rank correlation rho	two.sided
STAD	Hormone AR	-0.106829	0.0504046	0.201619	6.99751e+06	Spearman's rank correlation rho	two.sided
STAD	Hormone ER	-0.158104	0.00366551	0.0256586	7.32168e+06	Spearman's rank correlation rho	two.sided
STAD	PI3KAKT	-0.0440444	0.420976	1	6.60057e+06	Spearman's rank correlation rho	two.sided
STAD	RASMAPK	-0.117772	0.0309071	0.154536	7.06669e+06	Spearman's rank correlation rho	two.sided
STAD	RTK	-0.150671	0.00565109	0.0339065	7.27468e+06	Spearman's rank correlation rho	two.sided
STAD	TSCmTOR	-0.0314338	0.565842	1	6.52085e+06	Spearman's rank correlation rho	two.sided
TGCT	Apoptosis	0.330918	0.000174064	0.00156657	212601	Spearman's rank correlation rho	two.sided
TGCT	CellCycle	0.540295	9.37927e-11	9.37927e-10	146071	Spearman's rank correlation rho	two.sided
TGCT	DNADamage	0.280519	0.0016011	0.0128088	228615	Spearman's rank correlation rho	two.sided
TGCT	EMT	-0.207549	0.0207222	0.103611	383699	Spearman's rank correlation rho	two.sided
TGCT	Hormone AR	0.111576	0.217302	0.389522	282297	Spearman's rank correlation rho	two.sided
TGCT	Hormone ER	0.161424	0.0732763	0.219829	266457	Spearman's rank correlation rho	two.sided
TGCT	PI3KAKT	-0.178891	0.0468186	0.187274	374593	Spearman's rank correlation rho	two.sided
TGCT	RASMAPK	-0.230231	0.0100987	0.0706911	390906	Spearman's rank correlation rho	two.sided
TGCT	RTK	-0.227644	0.0109988	0.0706911	390084	Spearman's rank correlation rho	two.sided
TGCT	TSCmTOR	-0.117226	0.194761	0.389522	354998	Spearman's rank correlation rho	two.sided
THCA	Apoptosis	0.0810027	0.117361	0.704164	8.07707e+06	Spearman's rank correlation rho	two.sided
THCA	CellCycle	-0.0598794	0.247384	0.989538	9.31528e+06	Spearman's rank correlation rho	two.sided
THCA	DNADamage	-0.0714117	0.167578	0.83789	9.41664e+06	Spearman's rank correlation rho	two.sided
THCA	EMT	0.237385	3.3483e-06	2.6786e-05	6.70262e+06	Spearman's rank correlation rho	two.sided
THCA	Hormone AR	-0.27347	7.40909e-08	6.66818e-07	1.11925e+07	Spearman's rank correlation rho	two.sided
THCA	Hormone ER	-0.0413585	0.424539	1	9.1525e+06	Spearman's rank correlation rho	two.sided
THCA	PI3KAKT	0.0173501	0.73771	1	8.63651e+06	Spearman's rank correlation rho	two.sided
THCA	RASMAPK	-0.119061	0.0211042	0.147729	9.83543e+06	Spearman's rank correlation rho	two.sided
THCA	RTK	-0.294398	6.20127e-09	6.20127e-08	1.13765e+07	Spearman's rank correlation rho	two.sided
THCA	TSCmTOR	0.00986359	0.849016	1	8.70231e+06	Spearman's rank correlation rho	two.sided
THYM	Apoptosis	0.147919	0.171241	0.780612	93504	Spearman's rank correlation rho	two.sided
THYM	CellCycle	0.812441	0	0	20582	Spearman's rank correlation rho	two.sided
THYM	DNADamage	0.324743	0.00225253	0.0135152	74100	Spearman's rank correlation rho	two.sided
THYM	EMT	0.0720274	0.506635	1	101832	Spearman's rank correlation rho	two.sided
THYM	Hormone AR	0.607695	0	0	43050	Spearman's rank correlation rho	two.sided
THYM	Hormone ER	-0.413702	7.8883e-05	0.000552178	155134	Spearman's rank correlation rho	two.sided
THYM	PI3KAKT	-0.071426	0.510198	1	117574	Spearman's rank correlation rho	two.sided
THYM	RASMAPK	-0.428446	4.1302e-05	0.000330415	156752	Spearman's rank correlation rho	two.sided
THYM	RTK	-0.0337355	0.755986	1	113438	Spearman's rank correlation rho	two.sided
THYM	TSCmTOR	0.153277	0.156122	0.780612	92916	Spearman's rank correlation rho	two.sided
UCEC	Apoptosis	-0.0299857	0.726029	1	461001	Spearman's rank correlation rho	two.sided
UCEC	CellCycle	0.447217	3.40499e-08	3.40499e-07	247415	Spearman's rank correlation rho	two.sided
UCEC	DNADamage	0.260532	0.00195113	0.0175602	330971	Spearman's rank correlation rho	two.sided
UCEC	EMT	0.0314827	0.712937	1	433489	Spearman's rank correlation rho	two.sided
UCEC	Hormone AR	0.0269606	0.752726	1	435513	Spearman's rank correlation rho	two.sided
UCEC	Hormone ER	-0.184483	0.0296989	0.237591	530151	Spearman's rank correlation rho	two.sided
UCEC	PI3KAKT	-0.112389	0.187752	1	497883	Spearman's rank correlation rho	two.sided
UCEC	RASMAPK	-0.121375	0.154639	1	501905	Spearman's rank correlation rho	two.sided
UCEC	RTK	-0.0493141	0.564273	1	469652	Spearman's rank correlation rho	two.sided
UCEC	TSCmTOR	-0.0610841	0.47502	1	474920	Spearman's rank correlation rho	two.sided
UCS	Apoptosis	-0.0712115	0.629554	1	19736	Spearman's rank correlation rho	two.sided
UCS	CellCycle	0.241316	0.0984881	0.787905	13978	Spearman's rank correlation rho	two.sided
UCS	DNADamage	0.165219	0.260876	1	15380	Spearman's rank correlation rho	two.sided
UCS	EMT	0.0938993	0.524388	1	16694	Spearman's rank correlation rho	two.sided
UCS	Hormone AR	0.06231	0.673083	1	17276	Spearman's rank correlation rho	two.sided
UCS	Hormone ER	-0.277356	0.0566335	0.538949	23534	Spearman's rank correlation rho	two.sided
UCS	PI3KAKT	0.216565	0.139023	0.973164	14434	Spearman's rank correlation rho	two.sided
UCS	RASMAPK	-0.00477638	0.974488	1	18512	Spearman's rank correlation rho	two.sided
UCS	RTK	0.0467868	0.751534	1	17562	Spearman's rank correlation rho	two.sided
UCS	TSCmTOR	0.280395	0.0538949	0.538949	13258	Spearman's rank correlation rho	two.sided
UVM	Apoptosis	-0.125874	0.699712	1	322	Spearman's rank correlation rho	two.sided
UVM	CellCycle	-0.0629371	0.851682	1	304	Spearman's rank correlation rho	two.sided
UVM	DNADamage	0.657343	0.0239811	0.21583	98	Spearman's rank correlation rho	two.sided
UVM	EMT	0.027972	0.938663	1	278	Spearman's rank correlation rho	two.sided
UVM	Hormone AR	0.377622	0.227443	1	178	Spearman's rank correlation rho	two.sided
UVM	Hormone ER	0.272727	0.391233	1	208	Spearman's rank correlation rho	two.sided
UVM	PI3KAKT	-0.20979	0.513513	1	346	Spearman's rank correlation rho	two.sided
UVM	RASMAPK	-0.426573	0.1689	1	408	Spearman's rank correlation rho	two.sided
UVM	RTK	-0.706294	0.0132861	0.132861	488	Spearman's rank correlation rho	two.sided
UVM	TSCmTOR	-0.188811	0.557828	1	340	Spearman's rank correlation rho	two.sided
