# Supplementary material for: Targeting KIF20A: a new frontier in cancer treatment revealed by multi-omics analysis
Source: Front Immunol. 2026 Jan 21;17:1744899. doi: 10.3389/fimmu.2026.1744899 (PMC12867832; doi:10.3389/fimmu.2026.1744899)
Supplement: Supplementary file 1 [file DataSheet1.zip › supplementary material/KIF20A.CESC.SingleCancer.Grade.csv]

	KIF20A	Grade	expression
TCGA-2W-A8YY-01	-0.164727391600875	G3	-0.164727391600875
TCGA-4J-AA1J-01	-0.510423805166099	G3	-0.510423805166099
TCGA-BI-A0VR-01	0.121293903842715	G3	0.121293903842715
TCGA-BI-A0VS-01	0.727270899749844	G3	0.727270899749844
TCGA-BI-A20A-01	0.628576707907753	G3	0.628576707907753
TCGA-C5-A0TN-01	0.293050806484065	G3	0.293050806484065
TCGA-C5-A1BE-01	-1.02451109251721	G2	-1.02451109251721
TCGA-C5-A1BF-01	0.815214746285545	G1	0.815214746285545
TCGA-C5-A1BI-01	0.411952474330657	G2	0.411952474330657
TCGA-C5-A1BJ-01	-0.292125013121519	G2	-0.292125013121519
TCGA-C5-A1BK-01	-1.53619795873353	G2	-1.53619795873353
TCGA-C5-A1BL-01	-0.416708845947664	G2	-0.416708845947664
TCGA-C5-A1BM-01	1.10701395054753	G2	1.10701395054753
TCGA-C5-A1BN-01	0.503180134045721	G3	0.503180134045721
TCGA-C5-A1BQ-01	0.558954607898276	G2	0.558954607898276
TCGA-C5-A1M5-01	0.168407262896158	G2	0.168407262896158
TCGA-C5-A1M6-01	1.3365440541222	G3	1.3365440541222
TCGA-C5-A1M7-01	-0.984164624690279	G2	-0.984164624690279
TCGA-C5-A1M8-01	0.347883247996122	G2	0.347883247996122
TCGA-C5-A1M9-01	0.90899266842636	G3	0.90899266842636
TCGA-C5-A1ME-01	-2.75584949603875	G1	-2.75584949603875
TCGA-C5-A1MF-01	-1.04092191994636	G2	-1.04092191994636
TCGA-C5-A1MH-01	-0.028484261794878	G3	-0.028484261794878
TCGA-C5-A1MI-01	0.270478125977082	G2	0.270478125977082
TCGA-C5-A1MJ-01	0.362242405998297	G2	0.362242405998297
TCGA-C5-A1MK-01	0.436776318704822	G3	0.436776318704822
TCGA-C5-A1ML-01	1.54956148091579	G3	1.54956148091579
TCGA-C5-A1MN-01	-1.36904466102272	G2	-1.36904466102272
TCGA-C5-A1MP-01	-0.13223514223395	G3	-0.13223514223395
TCGA-C5-A1MQ-01	-1.06047027327206	G2	-1.06047027327206
TCGA-C5-A2LS-01	0.0347053884213436	G1	0.0347053884213436
TCGA-C5-A2LT-01	-2.04010043962775	G3	-2.04010043962775
TCGA-C5-A2LV-01	1.57459696813132	G3	1.57459696813132
TCGA-C5-A2LX-01	0.0806121489549333	G2	0.0806121489549333
TCGA-C5-A2LY-01	-0.706075927542474	G2	-0.706075927542474
TCGA-C5-A2LZ-01	0.584654944440235	G2	0.584654944440235
TCGA-C5-A2M1-01	0.491959935681329	G2	0.491959935681329
TCGA-C5-A2M2-01	0.115461405851793	G2	0.115461405851793
TCGA-C5-A3HD-01	1.94179802088922	G2	1.94179802088922
TCGA-C5-A3HE-01	1.20602631333447	G3	1.20602631333447
TCGA-C5-A3HF-01	-0.96484100391385	G2	-0.96484100391385
TCGA-C5-A3HL-01	0.621803216190697	G2	0.621803216190697
TCGA-C5-A7CG-01	-1.00961703409885	G2	-1.00961703409885
TCGA-C5-A7CH-01	-0.292261735571604	G2	-0.292261735571604
TCGA-C5-A7CJ-01	-0.0174279650570065	G2	-0.0174279650570065
TCGA-C5-A7CK-01	0.875776004567975	G2	0.875776004567975
TCGA-C5-A7CL-01	1.15202992736223	G2	1.15202992736223
TCGA-C5-A7CM-01	0.334481812643784	G2	0.334481812643784
TCGA-C5-A7CO-01	0.733849617034748	G2	0.733849617034748
TCGA-C5-A7UC-01	-0.583245187254953	G3	-0.583245187254953
TCGA-C5-A7UE-01	-1.60917062928816	G2	-1.60917062928816
TCGA-C5-A7UH-01	1.02788956941463	G3	1.02788956941463
TCGA-C5-A7UI-01	-1.51497436723994	G3	-1.51497436723994
TCGA-C5-A7X3-01	-1.00156639790204	G2	-1.00156639790204
TCGA-C5-A7X5-01	1.6385458233523	G3	1.6385458233523
TCGA-C5-A7X8-01	0.182300321872573	G2	0.182300321872573
TCGA-C5-A7XC-01	0.193237570936137	G2	0.193237570936137
TCGA-C5-A8XI-01	-0.774059731230295	G3	-0.774059731230295
TCGA-C5-A8XK-01	1.69200127729859	G3	1.69200127729859
TCGA-C5-A8YQ-01	-0.900640633670509	G2	-0.900640633670509
TCGA-C5-A8YR-01	-0.0287280086772321	G3	-0.0287280086772321
TCGA-C5-A8YT-01	0.0605574809500067	G3	0.0605574809500067
TCGA-C5-A8ZZ-01	0.486317376000282	G2	0.486317376000282
TCGA-C5-A901-01	-0.802284796557852	G2	-0.802284796557852
TCGA-C5-A902-01	0.840863033936017	G3	0.840863033936017
TCGA-C5-A905-01	-0.789946912715053	G2	-0.789946912715053
TCGA-C5-A907-01	0.14233187612596	G2	0.14233187612596
TCGA-DG-A2KK-01	0.766427086583781	G3	0.766427086583781
TCGA-DG-A2KL-01	0.13847416072557	G1	0.13847416072557
TCGA-DG-A2KM-01	-0.466756044865511	G2	-0.466756044865511
TCGA-DR-A0ZL-01	-0.636631955359054	G3	-0.636631955359054
TCGA-DR-A0ZM-01	0.112852464954526	G2	0.112852464954526
TCGA-DS-A0VK-01	-1.7612703631659	G3	-1.7612703631659
TCGA-DS-A0VL-01	-0.182087631124314	G2	-0.182087631124314
TCGA-DS-A0VM-01	-0.162081218313694	G3	-0.162081218313694
TCGA-DS-A0VN-01	2.13812794503172	G2	2.13812794503172
TCGA-DS-A1O9-01	1.01187282004735	G3	1.01187282004735
TCGA-DS-A1OA-01	-0.48333045834717	G3	-0.48333045834717
TCGA-DS-A1OB-01	1.66671061765915	G2	1.66671061765915
TCGA-DS-A1OC-01	-0.582201320629609	G2	-0.582201320629609
TCGA-DS-A1OD-01	-0.226281445305972	G3	-0.226281445305972
TCGA-DS-A3LQ-01	-1.01200756655071	G3	-1.01200756655071
TCGA-DS-A5RQ-01	-0.155049614108433	G2	-0.155049614108433
TCGA-DS-A7WF-01	-0.469425354952913	G3	-0.469425354952913
TCGA-DS-A7WH-01	-1.47313244742006	G2	-1.47313244742006
TCGA-DS-A7WI-01	0.396406407355638	G2	0.396406407355638
TCGA-EA-A1QS-01	-1.33701503161048	G2	-1.33701503161048
TCGA-EA-A1QT-01	0.00984745659723751	G2	0.00984745659723751
TCGA-EA-A3HQ-01	0.52802604070009	G2	0.52802604070009
TCGA-EA-A3HR-01	0.187212374597259	G2	0.187212374597259
TCGA-EA-A3HS-01	-0.2428030072963	G1	-0.2428030072963
TCGA-EA-A3HT-01	-0.0734429383708195	G1	-0.0734429383708195
TCGA-EA-A3HU-01	0.771528978244093	G2	0.771528978244093
TCGA-EA-A3QD-01	0.293226064600254	G3	0.293226064600254
TCGA-EA-A3QE-01	0.115911957367366	G2	0.115911957367366
TCGA-EA-A3Y4-01	0.229628519341432	G3	0.229628519341432
TCGA-EA-A410-01	0.590213994545725	G2	0.590213994545725
TCGA-EA-A411-01	-0.615632693378057	G2	-0.615632693378057
TCGA-EA-A439-01	1.04010953044892	G3	1.04010953044892
TCGA-EA-A43B-01	0.375191565781007	G2	0.375191565781007
TCGA-EA-A44S-01	0.00320348784915095	G2	0.00320348784915095
TCGA-EA-A4BA-01	0.165512608781173	G2	0.165512608781173
TCGA-EA-A50E-01	0.74553396650252	G2	0.74553396650252
TCGA-EA-A556-01	-0.598423557884932	G3	-0.598423557884932
TCGA-EA-A5FO-01	0.724145788480132	G2	0.724145788480132
TCGA-EA-A5O9-01	1.36885373650521	G2	1.36885373650521
TCGA-EA-A5ZD-01	-0.0381720250528342	G2	-0.0381720250528342
TCGA-EA-A5ZE-01	0.00909716179941875	G3	0.00909716179941875
TCGA-EA-A5ZF-01	0.659492557182601	G2	0.659492557182601
TCGA-EA-A6QX-01	-0.408199834065167	G3	-0.408199834065167
TCGA-EA-A78R-01	-0.310395248900812	G2	-0.310395248900812
TCGA-EA-A97N-01	-0.462624744616801	G2	-0.462624744616801
TCGA-EK-A2GZ-01	-0.286099270488204	G2	-0.286099270488204
TCGA-EK-A2H0-01	0.269043252687506	G3	0.269043252687506
TCGA-EK-A2H1-01	0.493282763095786	G3	0.493282763095786
TCGA-EK-A2IP-01	-0.0676534206352179	G3	-0.0676534206352179
TCGA-EK-A2IR-01	-2.49243508726619	G3	-2.49243508726619
TCGA-EK-A2PG-01	1.70767620909653	G3	1.70767620909653
TCGA-EK-A2PI-01	0.729953545718176	G2	0.729953545718176
TCGA-EK-A2PK-01	-0.0186223668101193	G3	-0.0186223668101193
TCGA-EK-A2PM-01	0.326410825761826	G3	0.326410825761826
TCGA-EK-A2R7-01	1.26307339826596	G3	1.26307339826596
TCGA-EK-A2R8-01	0.978117194334762	G3	0.978117194334762
TCGA-EK-A2R9-01	0.167703578909315	G3	0.167703578909315
TCGA-EK-A2RA-01	2.34929415052427	G3	2.34929415052427
TCGA-EK-A2RB-01	0.92343787813217	G3	0.92343787813217
TCGA-EK-A2RC-01	-1.35463468773378	G3	-1.35463468773378
TCGA-EK-A2RE-01	0.755772118966059	G2	0.755772118966059
TCGA-EK-A2RJ-01	-1.30366268957225	G3	-1.30366268957225
TCGA-EK-A2RK-01	0.0948105859373241	G3	0.0948105859373241
TCGA-EK-A2RL-01	0.297325237146827	G2	0.297325237146827
TCGA-EK-A2RM-01	-0.661413586689802	G3	-0.661413586689802
TCGA-EK-A2RN-01	1.36523848773829	G2	1.36523848773829
TCGA-EK-A2RO-01	0.273920192883213	G1	0.273920192883213
TCGA-EK-A3GJ-01	-0.55259310132575	G3	-0.55259310132575
TCGA-EK-A3GK-01	-0.349395237227996	G3	-0.349395237227996
TCGA-EK-A3GM-01	-0.931347394325775	G2	-0.931347394325775
TCGA-EK-A3GN-01	1.94718541149224	G3	1.94718541149224
TCGA-EX-A1H5-01	0.846593355285315	G3	0.846593355285315
TCGA-EX-A1H6-01	-0.331561378893468	G1	-0.331561378893468
TCGA-EX-A3L1-01	-0.0922195572407822	G3	-0.0922195572407822
TCGA-EX-A449-01	0.20720442770075	G1	0.20720442770075
TCGA-EX-A69L-01	0.547957674968432	G3	0.547957674968432
TCGA-EX-A69M-01	-1.51693575387488	G3	-1.51693575387488
TCGA-EX-A8YF-01	0.442223387246772	G3	0.442223387246772
TCGA-FU-A23K-01	-1.11528028500378	G3	-1.11528028500378
TCGA-FU-A23L-01	-0.860017143529926	G3	-0.860017143529926
TCGA-FU-A2QG-01	-0.900536919740514	G2	-0.900536919740514
TCGA-FU-A3EO-01	-2.67138947991321	G2	-2.67138947991321
TCGA-FU-A3HY-01	-0.115804607960275	G2	-0.115804607960275
TCGA-FU-A3HZ-01	-0.397301033140489	G3	-0.397301033140489
TCGA-FU-A3NI-01	0.458601469763625	G2	0.458601469763625
TCGA-FU-A3TQ-01	0.520392185039588	G2	0.520392185039588
TCGA-FU-A3TX-01	1.25083947692418	G3	1.25083947692418
TCGA-FU-A3WB-01	1.37830893229617	G2	1.37830893229617
TCGA-FU-A3YQ-01	-0.376736031133388	G1	-0.376736031133388
TCGA-FU-A40J-01	-0.633206142480751	G3	-0.633206142480751
TCGA-FU-A57G-01	-1.63129171238528	G2	-1.63129171238528
TCGA-FU-A5XV-01	-0.675974509984949	G3	-0.675974509984949
TCGA-FU-A770-01	0.21714202451606	G2	0.21714202451606
TCGA-GH-A9DA-01	1.39062919850599	G3	1.39062919850599
TCGA-HG-A2PA-01	-1.97764097576108	G2	-1.97764097576108
TCGA-HM-A3JJ-01	0.253886420529022	G3	0.253886420529022
TCGA-HM-A3JK-01	-0.963619169234786	G3	-0.963619169234786
TCGA-HM-A4S6-01	0.369078754234933	G3	0.369078754234933
TCGA-HM-A6W2-01	0.354829802672817	G3	0.354829802672817
TCGA-HM-A6W2-06	0.692586019362447	G3	0.692586019362447
TCGA-IR-A3L7-01	0.121053259169252	G3	0.121053259169252
TCGA-IR-A3LA-01	0.672953730718172	G3	0.672953730718172
TCGA-IR-A3LB-01	-1.1300649939582	G3	-1.1300649939582
TCGA-IR-A3LC-01	-0.482121191012716	G3	-0.482121191012716
TCGA-IR-A3LF-01	0.401630638782443	G2	0.401630638782443
TCGA-IR-A3LH-01	-0.161143232473464	G4	-0.161143232473464
TCGA-IR-A3LI-01	0.457066390415889	G2	0.457066390415889
TCGA-IR-A3LK-01	1.0028553414674	G3	1.0028553414674
TCGA-IR-A3LL-01	0.512713414639238	G2	0.512713414639238
TCGA-JW-A5VG-01	1.43221131169431	G3	1.43221131169431
TCGA-JW-A5VH-01	-0.196033502401643	G2	-0.196033502401643
TCGA-JW-A5VI-01	-0.896807125408077	G3	-0.896807125408077
TCGA-JW-A5VJ-01	0.330364902820339	G3	0.330364902820339
TCGA-JW-A5VK-01	-0.300215214897327	G3	-0.300215214897327
TCGA-JW-A5VL-01	-0.11432616971112	G1	-0.11432616971112
TCGA-JW-A852-01	-1.34735393874811	G2	-1.34735393874811
TCGA-JW-AAVH-01	0.934881690433753	G2	0.934881690433753
TCGA-JX-A3PZ-01	-0.245711630352364	G2	-0.245711630352364
TCGA-JX-A3Q0-01	-0.589499629364243	G2	-0.589499629364243
TCGA-JX-A3Q8-01	0.104776655457313	G3	0.104776655457313
TCGA-JX-A5QV-01	-0.57129406413631	G3	-0.57129406413631
TCGA-LP-A4AU-01	0.556666912573774	G3	0.556666912573774
TCGA-LP-A4AV-01	-2.98119507115238	G2	-2.98119507115238
TCGA-LP-A4AW-01	-0.501944709073752	G1	-0.501944709073752
TCGA-LP-A4AX-01	1.7278136826755	G3	1.7278136826755
TCGA-LP-A5U2-01	-0.0702519857221065	G3	-0.0702519857221065
TCGA-LP-A5U3-01	0.243681701361514	G3	0.243681701361514
TCGA-LP-A7HU-01	0.0373272387029392	G3	0.0373272387029392
TCGA-MA-AA3W-01	0.772776945193628	G3	0.772776945193628
TCGA-MA-AA3X-01	-1.27483330776596	G2	-1.27483330776596
TCGA-MA-AA3Y-01	0.890484599479009	G3	0.890484599479009
TCGA-MA-AA41-01	1.15783151064662	G2	1.15783151064662
TCGA-MA-AA42-01	-0.646955342273339	G3	-0.646955342273339
TCGA-MA-AA43-01	0.413060804435049	G3	0.413060804435049
TCGA-MU-A51Y-01	-0.387480977253223	G2	-0.387480977253223
TCGA-MU-A5YI-01	-1.29971250150365	G2	-1.29971250150365
TCGA-MU-A8JM-01	-1.65303213505617	G2	-1.65303213505617
TCGA-MY-A5BD-01	0.771112800171223	G1	0.771112800171223
TCGA-MY-A5BE-01	0.309929802370719	G3	0.309929802370719
TCGA-MY-A5BF-01	-0.359198215664602	G1	-0.359198215664602
TCGA-MY-A913-01	0.967042335654743	G3	0.967042335654743
TCGA-PN-A8MA-01	0.75064882286814	G3	0.75064882286814
TCGA-Q1-A5R1-01	-1.06530043676403	G2	-1.06530043676403
TCGA-Q1-A5R2-01	-0.541991642652284	G3	-0.541991642652284
TCGA-Q1-A6DV-01	0.649794157794941	G2	0.649794157794941
TCGA-Q1-A73P-01	-1.62374959004126	G1	-1.62374959004126
TCGA-Q1-A73S-01	0.239370278970317	G2	0.239370278970317
TCGA-R2-A69V-01	-2.1386233722972	G3	-2.1386233722972
TCGA-UC-A7PD-01	1.33504826992505	G2	1.33504826992505
TCGA-UC-A7PF-01	-0.276096903472537	G2	-0.276096903472537
TCGA-UC-A7PG-01	-0.0809340788093232	G1	-0.0809340788093232
TCGA-UC-A7PG-06	0.162832933630034	G1	0.162832933630034
TCGA-UC-A7PI-01	-0.756124187229372	G1	-0.756124187229372
TCGA-VS-A8EC-01	0.617367395938499	G2	0.617367395938499
TCGA-VS-A8EH-01	0.244311790552724	G2	0.244311790552724
TCGA-VS-A8EJ-01	-0.958656057069403	G3	-0.958656057069403
TCGA-VS-A8EK-01	-0.151251607949519	G2	-0.151251607949519
TCGA-VS-A8EL-01	-0.69364641985767	G3	-0.69364641985767
TCGA-VS-A8Q8-01	0.0451201694762321	G2	0.0451201694762321
TCGA-VS-A8Q9-01	0.812698227118427	G2	0.812698227118427
TCGA-VS-A8QC-01	0.730528708962737	G2	0.730528708962737
TCGA-VS-A8QF-01	-0.462907231812087	G2	-0.462907231812087
TCGA-VS-A8QH-01	-1.41802907016984	G2	-1.41802907016984
TCGA-VS-A94W-01	0.716732621896755	G2	0.716732621896755
TCGA-VS-A94X-01	0.540546992069768	G2	0.540546992069768
TCGA-VS-A94Z-01	0.98942504210396	G2	0.98942504210396
TCGA-VS-A950-01	1.07294218583535	G3	1.07294218583535
TCGA-VS-A952-01	-0.631596068087759	G2	-0.631596068087759
TCGA-VS-A954-01	1.38342897060294	G2	1.38342897060294
TCGA-VS-A957-01	-0.370318780433776	G3	-0.370318780433776
TCGA-VS-A958-01	1.34959875832844	G2	1.34959875832844
TCGA-VS-A959-01	0.488300814571279	G3	0.488300814571279
TCGA-VS-A9U5-01	0.538440556701306	G3	0.538440556701306
TCGA-VS-A9U7-01	1.16875524306584	G3	1.16875524306584
TCGA-VS-A9UB-01	0.0711564320866968	G3	0.0711564320866968
TCGA-VS-A9UC-01	-0.0251968507876577	G2	-0.0251968507876577
TCGA-VS-A9UD-01	-1.47166151418327	G2	-1.47166151418327
TCGA-VS-A9UL-01	0.474887250657431	G3	0.474887250657431
TCGA-VS-A9UM-01	0.495977848313683	G2	0.495977848313683
TCGA-VS-A9UO-01	-0.641645229560416	G2	-0.641645229560416
TCGA-VS-A9UP-01	1.58990304991979	G3	1.58990304991979
TCGA-VS-A9UQ-01	-0.358599756358748	G2	-0.358599756358748
TCGA-VS-A9UT-01	-1.29881338487038	G3	-1.29881338487038
TCGA-VS-A9UU-01	-0.877031128276758	G1	-0.877031128276758
TCGA-VS-A9UY-01	0.807765056141427	G2	0.807765056141427
TCGA-VS-A9UZ-01	0.132744045210612	G2	0.132744045210612
TCGA-VS-A9V0-01	0.912307467744828	G3	0.912307467744828
TCGA-VS-A9V1-01	-0.617163954656781	G2	-0.617163954656781
TCGA-VS-A9V2-01	0.070133936510655	G2	0.070133936510655
TCGA-VS-A9V3-01	0.0198447272194736	G3	0.0198447272194736
TCGA-VS-A9V4-01	-0.309613591898328	G2	-0.309613591898328
TCGA-VS-A9V5-01	-0.504056290285753	G2	-0.504056290285753
TCGA-VS-AA62-01	0.46743980420821	G2	0.46743980420821
TCGA-WL-A834-01	0.42584690961503	G3	0.42584690961503
TCGA-XS-A8TJ-01	-1.52435307156054	G2	-1.52435307156054
TCGA-ZJ-AAX4-01	1.00409391917157	G3	1.00409391917157
TCGA-ZJ-AAX8-01	0.485633839898125	G2	0.485633839898125
TCGA-ZJ-AAXA-01	0.64264035779627	G2	0.64264035779627
TCGA-ZJ-AAXB-01	0.19407026839905	G3	0.19407026839905
TCGA-ZJ-AAXD-01	1.21349813220636	G2	1.21349813220636
TCGA-ZJ-AAXF-01	-0.0585696775970831	G3	-0.0585696775970831
TCGA-ZJ-AAXI-01	0.120491631905556	G2	0.120491631905556
TCGA-ZJ-AAXT-01	1.62150873652601	G2	1.62150873652601
TCGA-ZJ-AAXU-01	0.7861028815454	G2	0.7861028815454
TCGA-ZX-AA5X-01	-0.686637479224155	G2	-0.686637479224155
