# Supplementary material for: Targeting KIF20A: a new frontier in cancer treatment revealed by multi-omics analysis
Source: Front Immunol. 2026 Jan 21;17:1744899. doi: 10.3389/fimmu.2026.1744899 (PMC12867832; doi:10.3389/fimmu.2026.1744899)
Supplement: Supplementary file 1 [file DataSheet1.zip › supplementary material/KIF20A.CHOL_GSE138709Proportion.CellTypes.csv]

	celltype	Type	Freq
1	CD8T	Negative	0.198495195503717
2	CD8Tex	Negative	0.073336556475494
3	Cholangiocytes	Negative	0.0238109627122741
4	DC	Negative	0.0233577083459237
5	Endothelial	Negative	0.0372272919562458
6	Fibroblasts	Negative	0.0159545536955339
7	Hepatocyte	Negative	0.0216051247960355
8	Malignant	Negative	0.384873390946999
9	Mono/Macro	Negative	0.131836586692452
10	NK	Negative	0.020184927781471
11	Plasma	Negative	0.0299147881791261
12	Tprolif	Negative	0.0394029129147277
13	CD8T	Positive	0.00334821428571429
14	CD8Tex	Positive	0.00111607142857143
15	Cholangiocytes	Positive	0
16	DC	Positive	0.015625
17	Endothelial	Positive	0.0111607142857143
18	Fibroblasts	Positive	0.00669642857142857
19	Hepatocyte	Positive	0
20	Malignant	Positive	0.811383928571429
21	Mono/Macro	Positive	0.0078125
22	NK	Positive	0
23	Plasma	Positive	0.00334821428571429
24	Tprolif	Positive	0.139508928571429
