# Supplementary material for: Targeting KIF20A: a new frontier in cancer treatment revealed by multi-omics analysis
Source: Front Immunol. 2026 Jan 21;17:1744899. doi: 10.3389/fimmu.2026.1744899 (PMC12867832; doi:10.3389/fimmu.2026.1744899)
Supplement: Supplementary file 1 [file DataSheet1.zip › supplementary material/KIF20A.CRC_GSE166555Proportion.CellTypes.csv]

	celltype	Type	Freq
1	B	Negative	0.0519512269657428
2	CD4Tconv	Negative	0.169987470586438
3	CD8T	Negative	0.0429056015646487
4	DC	Negative	0.010925037435443
5	Endothelial	Negative	0.00980961403294319
6	Epithelial	Negative	0.261773064816796
7	Fibroblasts	Negative	0.0248754698530086
8	Malignant	Negative	0.180392995752223
9	Mast	Negative	0.00831219631451884
10	Mono/Macro	Negative	0.0401858020352657
11	Myofibroblasts	Negative	0.0109403172080799
12	Plasma	Negative	0.182975277327873
13	Tprolif	Negative	0.00496592610701953
14	B	Positive	0
15	CD4Tconv	Positive	0.00827814569536424
16	CD8T	Positive	0.00165562913907285
17	DC	Positive	0.00496688741721854
18	Endothelial	Positive	0.0115894039735099
19	Epithelial	Positive	0.0877483443708609
20	Fibroblasts	Positive	0.0132450331125828
21	Malignant	Positive	0.716887417218543
22	Mast	Positive	0
23	Mono/Macro	Positive	0.0513245033112583
24	Myofibroblasts	Positive	0.00993377483443709
25	Plasma	Positive	0.0596026490066225
26	Tprolif	Positive	0.0347682119205298
