# Supplementary material for: Targeting KIF20A: a new frontier in cancer treatment revealed by multi-omics analysis
Source: Front Immunol. 2026 Jan 21;17:1744899. doi: 10.3389/fimmu.2026.1744899 (PMC12867832; doi:10.3389/fimmu.2026.1744899)
Supplement: Supplementary file 1 [file DataSheet1.zip › supplementary material/KIF20A.OV_GSE147082Proportion.CellTypes.csv]

	celltype	Type	Freq
1	B	Negative	0.0514682992632562
2	CD4Tconv	Negative	0.0759572481062571
3	CD8T	Negative	0.0198194458856491
4	Endothelial	Negative	0.0180554114350939
5	Fibroblasts	Negative	0.368890733630798
6	Malignant	Negative	0.328525474732801
7	Mono/Macro	Negative	0.0681747431773373
8	Myofibroblasts	Negative	0.0182629448998651
9	Plasma	Negative	0.0347618553491751
10	Tprolif	Negative	0.0160838435197676
11	B	Positive	0
12	CD4Tconv	Positive	0.00628930817610063
13	CD8T	Positive	0
14	Endothelial	Positive	0.00628930817610063
15	Fibroblasts	Positive	0.226415094339623
16	Malignant	Positive	0.628930817610063
17	Mono/Macro	Positive	0
18	Myofibroblasts	Positive	0.0125786163522013
19	Plasma	Positive	0.00628930817610063
20	Tprolif	Positive	0.113207547169811
