# Supplementary material for: Targeting KIF20A: a new frontier in cancer treatment revealed by multi-omics analysis
Source: Front Immunol. 2026 Jan 21;17:1744899. doi: 10.3389/fimmu.2026.1744899 (PMC12867832; doi:10.3389/fimmu.2026.1744899)
Supplement: Supplementary file 1 [file DataSheet1.zip › supplementary material/KIF20A.PAAD_GSE165399Proportion.CellTypes.csv]

	celltype	Type	Freq
1	Acinar	Negative	0.0131453408247641
2	B	Negative	0.147036997773773
3	Ductal	Negative	0.051733276794233
4	Endothelial	Negative	0.0286229195377929
5	Fibroblast	Negative	0.12816707304145
6	Malignant	Negative	0.0596840877769532
7	Mono/Macro	Negative	0.392664051733277
8	Plasma	Negative	0.100180218382275
9	Stellate	Negative	0.0137814057033817
10	Tprolif	Negative	0.0649846284321001
11	Acinar	Positive	0.00735294117647059
12	B	Positive	0.00735294117647059
13	Ductal	Positive	0.00735294117647059
14	Endothelial	Positive	0.0147058823529412
15	Fibroblast	Positive	0.0588235294117647
16	Malignant	Positive	0.470588235294118
17	Mono/Macro	Positive	0.0588235294117647
18	Plasma	Positive	0.0367647058823529
19	Stellate	Positive	0.00735294117647059
20	Tprolif	Positive	0.330882352941176
