# Supplementary material for: Targeting KIF20A: a new frontier in cancer treatment revealed by multi-omics analysis
Source: Front Immunol. 2026 Jan 21;17:1744899. doi: 10.3389/fimmu.2026.1744899 (PMC12867832; doi:10.3389/fimmu.2026.1744899)
Supplement: Supplementary file 1 [file DataSheet1.zip › supplementary material/KIF20A_All_CellType_Spearman.csv]

cell	cor.value	p.value
Tprolif	0.48905529953917	5.93280526803939e-05
Treg	0.0117908787541713	0.951302908928011
CD4Tconv	-0.285945945945946	0.0131367589575613
CD8T	-0.24244246319718	0.0128821411871297
CD8Tex	-0.103799185888738	0.402306275656227
NK	-0.102184637068358	0.507973093191484
B	-0.155292076344708	0.177116025898437
Plasma	0.0118428742809683	0.929647495224654
Mono.Macro	-0.174633000587199	0.0461557554214847
DC	0.0911193339500462	0.541276209368515
Mast	-0.0159474671669794	0.9222818317894
Malignant	0.30928491798057	0.00296774920141524
Epithelial	0.13966275659824	0.444257586009003
Endothelial	-0.193399715504979	0.0963982929182225
Fibroblast	-0.0857142857142857	0.476382760284215
Myofibroblasts	0.0729064039408867	0.706179157772781
