# Supplementary material for: Targeting KIF20A: a new frontier in cancer treatment revealed by multi-omics analysis
Source: Front Immunol. 2026 Jan 21;17:1744899. doi: 10.3389/fimmu.2026.1744899 (PMC12867832; doi:10.3389/fimmu.2026.1744899)
Supplement: Supplementary file 1 [file DataSheet1.zip › supplementary material/KIF20A_Average_expression_in_single_cell_TISCH2.csv]

	celltype	study	Expression	CancerType
1	CD4Tconv	UVM_GSE139829	0	UVM
2	CD4Tconv	UVM_GSE138433	NA	UVM
3	CD4Tconv	UCEC_GSE139555	0	UCEC
4	CD4Tconv	THCA_GSE148673	0	THCA
5	CD4Tconv	STAD_GSE167297	NA	STAD
6	CD4Tconv	STAD_GSE134520	NA	STAD
7	CD4Tconv	SS_GSE131309_Smartseq2	NA	SS
8	CD4Tconv	SKCM_GSE72056	0.01	SKCM
9	CD4Tconv	SKCM_GSE179373	NA	SKCM
10	CD4Tconv	SKCM_GSE159251	0	SKCM
11	CD4Tconv	SKCM_GSE148190	0	SKCM
12	CD4Tconv	SKCM_GSE139249	0	SKCM
13	CD4Tconv	SKCM_GSE123139	0	SKCM
14	CD4Tconv	SKCM_GSE120575_aPD1aCTLA4	0.02	SKCM
15	CD4Tconv	SKCM_GSE115978_aPD1	0.01	SKCM
16	CD4Tconv	SCLC_GSE150766	0.01	SCLC
17	CD4Tconv	SCC_GSE145328	NA	SCC
18	CD4Tconv	SCC_GSE144236	NA	SCC
19	CD4Tconv	SCC_GSE123813_aPD1	0	SCC
20	CD4Tconv	SARC_GSE119352_mouse_aPD1aCTLA4	0.01	SARC
21	CD4Tconv	RB_GSE166173	NA	RB
22	CD4Tconv	PRAD_GSE176031	NA	PRAD
23	CD4Tconv	PRAD_GSE172301	NA	PRAD
24	CD4Tconv	PRAD_GSE150692	NA	PRAD
25	CD4Tconv	PRAD_GSE143791	NA	PRAD
26	CD4Tconv	PRAD_GSE141445	NA	PRAD
27	CD4Tconv	PRAD_GSE137829	NA	PRAD
28	CD4Tconv	PPB_GSE163678	NA	PPB
29	CD4Tconv	PCFCL_GSE173820	0	PCFCL
30	CD4Tconv	PBMC_60K	0	PBMC
31	CD4Tconv	PBMC_30K	0	PBMC
32	CD4Tconv	PAAD_GSE165399	NA	PAAD
33	CD4Tconv	PAAD_GSE162708	NA	PAAD
34	CD4Tconv	PAAD_GSE158356	NA	PAAD
35	CD4Tconv	PAAD_GSE154778	NA	PAAD
36	CD4Tconv	PAAD_GSE148673	NA	PAAD
37	CD4Tconv	PAAD_GSE141017	NA	PAAD
38	CD4Tconv	PAAD_GSE111672	NA	PAAD
39	CD4Tconv	PAAD_CRA001160	NA	PAAD
40	CD4Tconv	OV_GSE158722	NA	OV
41	CD4Tconv	OV_GSE154600	NA	OV
42	CD4Tconv	OV_GSE151214	NA	OV
43	CD4Tconv	OV_GSE147082	0.01	OV
44	CD4Tconv	OV_GSE130000	NA	OV
45	CD4Tconv	OV_GSE118828	0.02	OV
46	CD4Tconv	OV_GSE115007	NA	OV
47	CD4Tconv	OV_EMTAB8107	NA	OV
48	CD4Tconv	OS_GSE162454	0.01	OS
49	CD4Tconv	OSCC_GSE172577	NA	OSCC
50	CD4Tconv	NSCLC_GSE99254	0.1	NSCLC
51	CD4Tconv	NSCLC_GSE179373	0	NSCLC
52	CD4Tconv	NSCLC_GSE176021_aPD1	0	NSCLC
53	CD4Tconv	NSCLC_GSE162498	0	NSCLC
54	CD4Tconv	NSCLC_GSE153935	NA	NSCLC
55	CD4Tconv	NSCLC_GSE150660	0	NSCLC
56	CD4Tconv	NSCLC_GSE149655	NA	NSCLC
57	CD4Tconv	NSCLC_GSE148071	NA	NSCLC
58	CD4Tconv	NSCLC_GSE146100	0.01	NSCLC
59	CD4Tconv	NSCLC_GSE143423	NA	NSCLC
60	CD4Tconv	NSCLC_GSE139555	0	NSCLC
61	CD4Tconv	NSCLC_GSE131907	0	NSCLC
62	CD4Tconv	NSCLC_GSE127465	0	NSCLC
63	CD4Tconv	NSCLC_EMTAB6149	0	NSCLC
64	CD4Tconv	NPC_GSE162025	0	NPC
65	CD4Tconv	NPC_GSE150430	0.01	NPC
66	CD4Tconv	NHL_GSE147944	NA	NHL
67	CD4Tconv	NHL_GSE128531	0	NHL
68	CD4Tconv	NB_GSE154037	NA	NB
69	CD4Tconv	MPNST_GSE165826	NA	MPNST
70	CD4Tconv	MM_GSE175385	NA	MM
71	CD4Tconv	MM_GSE164551	0	MM
72	CD4Tconv	MM_GSE161801	NA	MM
73	CD4Tconv	MM_GSE154763	NA	MM
74	CD4Tconv	MM_GSE151310	0.01	MM
75	CD4Tconv	MM_GSE143317	0	MM
76	CD4Tconv	MM_GSE141299	NA	MM
77	CD4Tconv	MM_GSE117156	NA	MM
78	CD4Tconv	MF_GSE173820	0	MF
79	CD4Tconv	MF_GSE165623	0	MF
80	CD4Tconv	MCC_GSE118056_aPDL1	0	MCC
81	CD4Tconv	MCC_GSE117988_aPD1aCTLA4	0	MCC
82	CD4Tconv	MB_GSE155446	NA	MB
83	CD4Tconv	MB_GSE119926	NA	MB
84	CD4Tconv	LSCC_GSE150321	0.01	LSCC
85	CD4Tconv	LIHC_GSE98638	0.14	LIHC
86	CD4Tconv	LIHC_GSE166635	NA	LIHC
87	CD4Tconv	LIHC_GSE146409	NA	LIHC
88	CD4Tconv	LIHC_GSE146115	NA	LIHC
89	CD4Tconv	LIHC_GSE140228_Smartseq2	0.04	LIHC
90	CD4Tconv	LIHC_GSE140228_10X	0	LIHC
91	CD4Tconv	LIHC_GSE125449_aPDL1aCTLA4	NA	LIHC
92	CD4Tconv	KIRC_GSE171306	0	KIRC
93	CD4Tconv	KIRC_GSE159115	NA	KIRC
94	CD4Tconv	KIRC_GSE145281_aPDL1	0	KIRC
95	CD4Tconv	KIRC_GSE139555	0	KIRC
96	CD4Tconv	KIRC_GSE121636	0	KIRC
97	CD4Tconv	KIRC_GSE111360	0	KIRC
98	CD4Tconv	KIPAN_GSE154763	NA	KIPAN
99	CD4Tconv	KICH_GSE159115	NA	KICH
100	CD4Tconv	HNSC_GSE180268	NA	HNSC
101	CD4Tconv	HNSC_GSE139324	0	HNSC
102	CD4Tconv	HNSC_GSE103322	0.04	HNSC
103	CD4Tconv	HB_GSE180665	NA	HB
104	CD4Tconv	Glioma_GSE89567	NA	Glioma
105	CD4Tconv	Glioma_GSE84465	NA	Glioma
106	CD4Tconv	Glioma_GSE70630	NA	Glioma
107	CD4Tconv	Glioma_GSE163108_Smartseq2	0	Glioma
108	CD4Tconv	Glioma_GSE163108_10X	0	Glioma
109	CD4Tconv	Glioma_GSE162631	NA	Glioma
110	CD4Tconv	Glioma_GSE148842	NA	Glioma
111	CD4Tconv	Glioma_GSE141982	NA	Glioma
112	CD4Tconv	Glioma_GSE141460	NA	Glioma
113	CD4Tconv	Glioma_GSE141383	NA	Glioma
114	CD4Tconv	Glioma_GSE139448	NA	Glioma
115	CD4Tconv	Glioma_GSE131928_Smartseq2	NA	Glioma
116	CD4Tconv	Glioma_GSE131928_10X	NA	Glioma
117	CD4Tconv	Glioma_GSE103224	NA	Glioma
118	CD4Tconv	Glioma_GSE102130	NA	Glioma
119	CD4Tconv	GIST_GSE162115	0	GIST
120	CD4Tconv	GCTB_GSE168664	NA	GCTB
121	CD4Tconv	ESCA_GSE173950	0	ESCA
122	CD4Tconv	ESCA_GSE160269	0	ESCA
123	CD4Tconv	DLBC_GSE175510	NA	DLBC
124	CD4Tconv	CRC_GSE179784	0.03	CRC
125	CD4Tconv	CRC_GSE166555	0	CRC
126	CD4Tconv	CRC_GSE146771_Smartseq2	0.01	CRC
127	CD4Tconv	CRC_GSE146771_10X	0	CRC
128	CD4Tconv	CRC_GSE139555	0	CRC
129	CD4Tconv	CRC_GSE136394	0.01	CRC
130	CD4Tconv	CRC_GSE122969_mouse_aPD1aTIM3	NA	CRC
131	CD4Tconv	CRC_GSE120909_mouse_aPD1	NA	CRC
132	CD4Tconv	CRC_GSE112865_mouse_aPD1	0.01	CRC
133	CD4Tconv	CRC_GSE108989	0.11	CRC
134	CD4Tconv	CRC_EMTAB8107	0	CRC
135	CD4Tconv	CLL_GSE159417	0	CLL
136	CD4Tconv	CLL_GSE132065	0	CLL
137	CD4Tconv	CLL_GSE125881	NA	CLL
138	CD4Tconv	CHOL_GSE142784	NA	CHOL
139	CD4Tconv	CHOL_GSE138709	NA	CHOL
140	CD4Tconv	CHOL_GSE125449_aPD1aPDL1aCTLA4	0	CHOL
141	CD4Tconv	CESC_GSE168652	NA	CESC
142	CD4Tconv	BRCA_GSE176078	0	BRCA
143	CD4Tconv	BRCA_GSE161529	0	BRCA
144	CD4Tconv	BRCA_GSE150660	0	BRCA
145	CD4Tconv	BRCA_GSE148673	0.01	BRCA
146	CD4Tconv	BRCA_GSE143423	NA	BRCA
147	CD4Tconv	BRCA_GSE136206_mouse_aPD1aCTLA4	0.03	BRCA
148	CD4Tconv	BRCA_GSE114727_inDrop	0	BRCA
149	CD4Tconv	BRCA_GSE114727_10X	0	BRCA
150	CD4Tconv	BRCA_GSE110686	0	BRCA
151	CD4Tconv	BRCA_EMTAB8107	NA	BRCA
152	CD4Tconv	BLCA_GSE149652	0	BLCA
153	CD4Tconv	BLCA_GSE130001	NA	BLCA
154	CD4Tconv	BCC_GSE141526	NA	BCC
155	CD4Tconv	BCC_GSE123813_aPD1	0	BCC
156	CD4Tconv	AML_GSE154109	NA	AML
157	CD4Tconv	AML_GSE147989	NA	AML
158	CD4Tconv	AML_GSE116256	0.01	AML
159	CD4Tconv	ALL_GSE154109	NA	ALL
160	CD4Tconv	ALL_GSE153697	NA	ALL
161	CD4Tconv	ALL_GSE132509	0.05	ALL
162	CD4Tconv	AEL_GSE142213	NA	AEL
163	Treg	UVM_GSE160883	NA	UVM
164	Treg	UVM_GSE139829	NA	UVM
165	Treg	UVM_GSE138433	NA	UVM
166	Treg	UCEC_GSE139555	0	UCEC
167	Treg	THCA_GSE148673	NA	THCA
168	Treg	STAD_GSE167297	NA	STAD
169	Treg	STAD_GSE134520	NA	STAD
170	Treg	SS_GSE131309_Smartseq2	NA	SS
171	Treg	SKCM_GSE72056	NA	SKCM
172	Treg	SKCM_GSE179373	NA	SKCM
173	Treg	SKCM_GSE159251	NA	SKCM
174	Treg	SKCM_GSE148190	0	SKCM
175	Treg	SKCM_GSE139249	NA	SKCM
176	Treg	SKCM_GSE123139	NA	SKCM
177	Treg	SKCM_GSE120575_aPD1aCTLA4	0	SKCM
178	Treg	SKCM_GSE115978_aPD1	NA	SKCM
179	Treg	SCLC_GSE150766	NA	SCLC
180	Treg	SCC_GSE145328	NA	SCC
181	Treg	SCC_GSE144236	NA	SCC
182	Treg	SCC_GSE123813_aPD1	0	SCC
183	Treg	SARC_GSE119352_mouse_aPD1aCTLA4	NA	SARC
184	Treg	RB_GSE166173	NA	RB
185	Treg	PRAD_GSE176031	0	PRAD
186	Treg	PRAD_GSE172301	NA	PRAD
187	Treg	PRAD_GSE150692	NA	PRAD
188	Treg	PRAD_GSE143791	NA	PRAD
189	Treg	PRAD_GSE141445	NA	PRAD
190	Treg	PRAD_GSE137829	NA	PRAD
191	Treg	PPB_GSE163678	NA	PPB
192	Treg	PCFCL_GSE173820	NA	PCFCL
193	Treg	PBMC_60K	NA	PBMC
194	Treg	PBMC_30K	NA	PBMC
195	Treg	PAAD_GSE165399	NA	PAAD
196	Treg	PAAD_GSE162708	NA	PAAD
197	Treg	PAAD_GSE158356	NA	PAAD
198	Treg	PAAD_GSE154778	NA	PAAD
199	Treg	PAAD_GSE148673	NA	PAAD
200	Treg	PAAD_GSE141017	NA	PAAD
201	Treg	PAAD_GSE111672	NA	PAAD
202	Treg	PAAD_CRA001160	NA	PAAD
203	Treg	OV_GSE158722	NA	OV
204	Treg	OV_GSE154600	NA	OV
205	Treg	OV_GSE151214	NA	OV
206	Treg	OV_GSE147082	NA	OV
207	Treg	OV_GSE130000	NA	OV
208	Treg	OV_GSE118828	NA	OV
209	Treg	OV_GSE115007	NA	OV
210	Treg	OV_EMTAB8107	NA	OV
211	Treg	OS_GSE162454	NA	OS
212	Treg	OSCC_GSE172577	0.27	OSCC
213	Treg	NSCLC_GSE99254	0.1	NSCLC
214	Treg	NSCLC_GSE179373	NA	NSCLC
215	Treg	NSCLC_GSE176021_aPD1	0	NSCLC
216	Treg	NSCLC_GSE162498	0	NSCLC
217	Treg	NSCLC_GSE153935	NA	NSCLC
218	Treg	NSCLC_GSE150660	NA	NSCLC
219	Treg	NSCLC_GSE149655	NA	NSCLC
220	Treg	NSCLC_GSE148071	NA	NSCLC
221	Treg	NSCLC_GSE146100	0.04	NSCLC
222	Treg	NSCLC_GSE143423	NA	NSCLC
223	Treg	NSCLC_GSE139555	0	NSCLC
224	Treg	NSCLC_GSE131907	NA	NSCLC
225	Treg	NSCLC_GSE127465	NA	NSCLC
226	Treg	NSCLC_EMTAB6149	0	NSCLC
227	Treg	NPC_GSE162025	0	NPC
228	Treg	NPC_GSE150430	0.04	NPC
229	Treg	NHL_GSE147944	NA	NHL
230	Treg	NHL_GSE128531	NA	NHL
231	Treg	NB_GSE154037	NA	NB
232	Treg	MPNST_GSE165826	NA	MPNST
233	Treg	MM_GSE175385	NA	MM
234	Treg	MM_GSE164551	NA	MM
235	Treg	MM_GSE161801	NA	MM
236	Treg	MM_GSE154763	NA	MM
237	Treg	MM_GSE151310	NA	MM
238	Treg	MM_GSE143317	NA	MM
239	Treg	MM_GSE141299	NA	MM
240	Treg	MM_GSE117156	NA	MM
241	Treg	MF_GSE173820	NA	MF
242	Treg	MF_GSE165623	NA	MF
243	Treg	MCC_GSE118056_aPDL1	NA	MCC
244	Treg	MCC_GSE117988_aPD1aCTLA4	NA	MCC
245	Treg	MB_GSE155446	NA	MB
246	Treg	MB_GSE119926	NA	MB
247	Treg	LSCC_GSE150321	0.01	LSCC
248	Treg	LIHC_GSE98638	0.16	LIHC
249	Treg	LIHC_GSE166635	0	LIHC
250	Treg	LIHC_GSE146409	NA	LIHC
251	Treg	LIHC_GSE146115	NA	LIHC
252	Treg	LIHC_GSE140228_Smartseq2	NA	LIHC
253	Treg	LIHC_GSE140228_10X	0	LIHC
254	Treg	LIHC_GSE125449_aPDL1aCTLA4	NA	LIHC
255	Treg	KIRC_GSE171306	NA	KIRC
256	Treg	KIRC_GSE159115	NA	KIRC
257	Treg	KIRC_GSE145281_aPDL1	NA	KIRC
258	Treg	KIRC_GSE139555	NA	KIRC
259	Treg	KIRC_GSE121636	0	KIRC
260	Treg	KIRC_GSE111360	0	KIRC
261	Treg	KIPAN_GSE154763	NA	KIPAN
262	Treg	KICH_GSE159115	NA	KICH
263	Treg	HNSC_GSE180268	NA	HNSC
264	Treg	HNSC_GSE139324	0	HNSC
265	Treg	HNSC_GSE103322	NA	HNSC
266	Treg	HB_GSE180665	NA	HB
267	Treg	Glioma_GSE89567	NA	Glioma
268	Treg	Glioma_GSE84465	NA	Glioma
269	Treg	Glioma_GSE70630	NA	Glioma
270	Treg	Glioma_GSE163108_Smartseq2	0	Glioma
271	Treg	Glioma_GSE163108_10X	0	Glioma
272	Treg	Glioma_GSE162631	NA	Glioma
273	Treg	Glioma_GSE148842	NA	Glioma
274	Treg	Glioma_GSE141982	NA	Glioma
275	Treg	Glioma_GSE141460	NA	Glioma
276	Treg	Glioma_GSE141383	NA	Glioma
277	Treg	Glioma_GSE139448	NA	Glioma
278	Treg	Glioma_GSE131928_Smartseq2	NA	Glioma
279	Treg	Glioma_GSE131928_10X	NA	Glioma
280	Treg	Glioma_GSE103224	NA	Glioma
281	Treg	Glioma_GSE102130	NA	Glioma
282	Treg	GIST_GSE162115	NA	GIST
283	Treg	GCTB_GSE168664	NA	GCTB
284	Treg	ESCA_GSE173950	NA	ESCA
285	Treg	ESCA_GSE160269	0	ESCA
286	Treg	DLBC_GSE175510	NA	DLBC
287	Treg	CRC_GSE179784	NA	CRC
288	Treg	CRC_GSE166555	NA	CRC
289	Treg	CRC_GSE146771_Smartseq2	0.01	CRC
290	Treg	CRC_GSE146771_10X	NA	CRC
291	Treg	CRC_GSE139555	0	CRC
292	Treg	CRC_GSE136394	NA	CRC
293	Treg	CRC_GSE122969_mouse_aPD1aTIM3	NA	CRC
294	Treg	CRC_GSE120909_mouse_aPD1	NA	CRC
295	Treg	CRC_GSE112865_mouse_aPD1	NA	CRC
296	Treg	CRC_GSE108989	0.11	CRC
297	Treg	CRC_EMTAB8107	NA	CRC
298	Treg	CLL_GSE159417	NA	CLL
299	Treg	CLL_GSE132065	NA	CLL
300	Treg	CLL_GSE125881	NA	CLL
301	Treg	CHOL_GSE142784	NA	CHOL
302	Treg	CHOL_GSE138709	NA	CHOL
303	Treg	CHOL_GSE125449_aPD1aPDL1aCTLA4	NA	CHOL
304	Treg	CESC_GSE168652	NA	CESC
305	Treg	BRCA_GSE176078	NA	BRCA
306	Treg	BRCA_GSE161529	NA	BRCA
307	Treg	BRCA_GSE150660	NA	BRCA
308	Treg	BRCA_GSE148673	NA	BRCA
309	Treg	BRCA_GSE143423	NA	BRCA
310	Treg	BRCA_GSE136206_mouse_aPD1aCTLA4	NA	BRCA
311	Treg	BRCA_GSE114727_inDrop	NA	BRCA
312	Treg	BRCA_GSE114727_10X	0	BRCA
313	Treg	BRCA_GSE110686	0	BRCA
314	Treg	BRCA_EMTAB8107	NA	BRCA
315	Treg	BLCA_GSE149652	0	BLCA
316	Treg	BLCA_GSE130001	NA	BLCA
317	Treg	BCC_GSE141526	NA	BCC
318	Treg	BCC_GSE123813_aPD1	0	BCC
319	Treg	AML_GSE154109	NA	AML
320	Treg	AML_GSE147989	NA	AML
321	Treg	AML_GSE116256	NA	AML
322	Treg	ALL_GSE154109	NA	ALL
323	Treg	ALL_GSE153697	NA	ALL
324	Treg	ALL_GSE132509	NA	ALL
325	Treg	AEL_GSE142213	NA	AEL
326	Tprolif	UVM_GSE160883	NA	UVM
327	Tprolif	UVM_GSE139829	NA	UVM
328	Tprolif	UVM_GSE138433	NA	UVM
329	Tprolif	UCEC_GSE139555	0.33	UCEC
330	Tprolif	THCA_GSE148673	0.74	THCA
331	Tprolif	STAD_GSE167297	NA	STAD
332	Tprolif	STAD_GSE134520	NA	STAD
333	Tprolif	SS_GSE131309_Smartseq2	NA	SS
334	Tprolif	SKCM_GSE72056	0.56	SKCM
335	Tprolif	SKCM_GSE179373	1.13	SKCM
336	Tprolif	SKCM_GSE159251	1.19	SKCM
337	Tprolif	SKCM_GSE148190	NA	SKCM
338	Tprolif	SKCM_GSE139249	NA	SKCM
339	Tprolif	SKCM_GSE123139	0.14	SKCM
340	Tprolif	SKCM_GSE120575_aPD1aCTLA4	0.7	SKCM
341	Tprolif	SKCM_GSE115978_aPD1	0.81	SKCM
342	Tprolif	SCLC_GSE150766	NA	SCLC
343	Tprolif	SCC_GSE145328	0.78	SCC
344	Tprolif	SCC_GSE144236	NA	SCC
345	Tprolif	SCC_GSE123813_aPD1	0.88	SCC
346	Tprolif	SARC_GSE119352_mouse_aPD1aCTLA4	0.54	SARC
347	Tprolif	RB_GSE166173	NA	RB
348	Tprolif	PRAD_GSE176031	NA	PRAD
349	Tprolif	PRAD_GSE172301	NA	PRAD
350	Tprolif	PRAD_GSE150692	NA	PRAD
351	Tprolif	PRAD_GSE143791	NA	PRAD
352	Tprolif	PRAD_GSE141445	NA	PRAD
353	Tprolif	PRAD_GSE137829	NA	PRAD
354	Tprolif	PPB_GSE163678	NA	PPB
355	Tprolif	PCFCL_GSE173820	NA	PCFCL
356	Tprolif	PBMC_60K	NA	PBMC
357	Tprolif	PBMC_30K	0.26	PBMC
358	Tprolif	PAAD_GSE165399	0.19	PAAD
359	Tprolif	PAAD_GSE162708	NA	PAAD
360	Tprolif	PAAD_GSE158356	NA	PAAD
361	Tprolif	PAAD_GSE154778	NA	PAAD
362	Tprolif	PAAD_GSE148673	NA	PAAD
363	Tprolif	PAAD_GSE141017	NA	PAAD
364	Tprolif	PAAD_GSE111672	0.68	PAAD
365	Tprolif	PAAD_CRA001160	NA	PAAD
366	Tprolif	OV_GSE158722	NA	OV
367	Tprolif	OV_GSE154600	0.08	OV
368	Tprolif	OV_GSE151214	NA	OV
369	Tprolif	OV_GSE147082	0.49	OV
370	Tprolif	OV_GSE130000	NA	OV
371	Tprolif	OV_GSE118828	NA	OV
372	Tprolif	OV_GSE115007	NA	OV
373	Tprolif	OV_EMTAB8107	NA	OV
374	Tprolif	OS_GSE162454	NA	OS
375	Tprolif	OSCC_GSE172577	NA	OSCC
376	Tprolif	NSCLC_GSE99254	1.24	NSCLC
377	Tprolif	NSCLC_GSE179373	NA	NSCLC
378	Tprolif	NSCLC_GSE176021_aPD1	0.3	NSCLC
379	Tprolif	NSCLC_GSE162498	0.39	NSCLC
380	Tprolif	NSCLC_GSE153935	0.17	NSCLC
381	Tprolif	NSCLC_GSE150660	NA	NSCLC
382	Tprolif	NSCLC_GSE149655	NA	NSCLC
383	Tprolif	NSCLC_GSE148071	0.16	NSCLC
384	Tprolif	NSCLC_GSE146100	NA	NSCLC
385	Tprolif	NSCLC_GSE143423	NA	NSCLC
386	Tprolif	NSCLC_GSE139555	0.52	NSCLC
387	Tprolif	NSCLC_GSE131907	NA	NSCLC
388	Tprolif	NSCLC_GSE127465	NA	NSCLC
389	Tprolif	NSCLC_EMTAB6149	NA	NSCLC
390	Tprolif	NPC_GSE162025	0.42	NPC
391	Tprolif	NPC_GSE150430	0.27	NPC
392	Tprolif	NHL_GSE147944	0.54	NHL
393	Tprolif	NHL_GSE128531	0.56	NHL
394	Tprolif	NB_GSE154037	NA	NB
395	Tprolif	MPNST_GSE165826	NA	MPNST
396	Tprolif	MM_GSE175385	NA	MM
397	Tprolif	MM_GSE164551	0.06	MM
398	Tprolif	MM_GSE161801	0.19	MM
399	Tprolif	MM_GSE154763	NA	MM
400	Tprolif	MM_GSE151310	0.21	MM
401	Tprolif	MM_GSE143317	NA	MM
402	Tprolif	MM_GSE141299	NA	MM
403	Tprolif	MM_GSE117156	NA	MM
404	Tprolif	MF_GSE173820	NA	MF
405	Tprolif	MF_GSE165623	NA	MF
406	Tprolif	MCC_GSE118056_aPDL1	NA	MCC
407	Tprolif	MCC_GSE117988_aPD1aCTLA4	NA	MCC
408	Tprolif	MB_GSE155446	NA	MB
409	Tprolif	MB_GSE119926	NA	MB
410	Tprolif	LSCC_GSE150321	0.31	LSCC
411	Tprolif	LIHC_GSE98638	1.76	LIHC
412	Tprolif	LIHC_GSE166635	0.64	LIHC
413	Tprolif	LIHC_GSE146409	NA	LIHC
414	Tprolif	LIHC_GSE146115	0.76	LIHC
415	Tprolif	LIHC_GSE140228_Smartseq2	1.31	LIHC
416	Tprolif	LIHC_GSE140228_10X	0.31	LIHC
417	Tprolif	LIHC_GSE125449_aPDL1aCTLA4	NA	LIHC
418	Tprolif	KIRC_GSE171306	0.39	KIRC
419	Tprolif	KIRC_GSE159115	NA	KIRC
420	Tprolif	KIRC_GSE145281_aPDL1	0.35	KIRC
421	Tprolif	KIRC_GSE139555	0.39	KIRC
422	Tprolif	KIRC_GSE121636	0.63	KIRC
423	Tprolif	KIRC_GSE111360	0.69	KIRC
424	Tprolif	KIPAN_GSE154763	NA	KIPAN
425	Tprolif	KICH_GSE159115	NA	KICH
426	Tprolif	HNSC_GSE180268	NA	HNSC
427	Tprolif	HNSC_GSE139324	0.3	HNSC
428	Tprolif	HNSC_GSE103322	NA	HNSC
429	Tprolif	HB_GSE180665	NA	HB
430	Tprolif	Glioma_GSE89567	NA	Glioma
431	Tprolif	Glioma_GSE84465	NA	Glioma
432	Tprolif	Glioma_GSE70630	NA	Glioma
433	Tprolif	Glioma_GSE163108_Smartseq2	NA	Glioma
434	Tprolif	Glioma_GSE163108_10X	0.5	Glioma
435	Tprolif	Glioma_GSE162631	NA	Glioma
436	Tprolif	Glioma_GSE148842	NA	Glioma
437	Tprolif	Glioma_GSE141982	NA	Glioma
438	Tprolif	Glioma_GSE141460	NA	Glioma
439	Tprolif	Glioma_GSE141383	NA	Glioma
440	Tprolif	Glioma_GSE139448	NA	Glioma
441	Tprolif	Glioma_GSE131928_Smartseq2	NA	Glioma
442	Tprolif	Glioma_GSE131928_10X	NA	Glioma
443	Tprolif	Glioma_GSE103224	NA	Glioma
444	Tprolif	Glioma_GSE102130	NA	Glioma
445	Tprolif	GIST_GSE162115	0.31	GIST
446	Tprolif	GCTB_GSE168664	0.21	GCTB
447	Tprolif	ESCA_GSE173950	0.11	ESCA
448	Tprolif	ESCA_GSE160269	0.85	ESCA
449	Tprolif	DLBC_GSE175510	NA	DLBC
450	Tprolif	CRC_GSE179784	0.41	CRC
451	Tprolif	CRC_GSE166555	0.22	CRC
452	Tprolif	CRC_GSE146771_Smartseq2	0.49	CRC
453	Tprolif	CRC_GSE146771_10X	NA	CRC
454	Tprolif	CRC_GSE139555	0.61	CRC
455	Tprolif	CRC_GSE136394	1.24	CRC
456	Tprolif	CRC_GSE122969_mouse_aPD1aTIM3	1.09	CRC
457	Tprolif	CRC_GSE120909_mouse_aPD1	NA	CRC
458	Tprolif	CRC_GSE112865_mouse_aPD1	0.45	CRC
459	Tprolif	CRC_GSE108989	1.35	CRC
460	Tprolif	CRC_EMTAB8107	NA	CRC
461	Tprolif	CLL_GSE159417	NA	CLL
462	Tprolif	CLL_GSE132065	NA	CLL
463	Tprolif	CLL_GSE125881	0.46	CLL
464	Tprolif	CHOL_GSE142784	NA	CHOL
465	Tprolif	CHOL_GSE138709	0.27	CHOL
466	Tprolif	CHOL_GSE125449_aPD1aPDL1aCTLA4	0.14	CHOL
467	Tprolif	CESC_GSE168652	NA	CESC
468	Tprolif	BRCA_GSE176078	0.38	BRCA
469	Tprolif	BRCA_GSE161529	NA	BRCA
470	Tprolif	BRCA_GSE150660	NA	BRCA
471	Tprolif	BRCA_GSE148673	0.25	BRCA
472	Tprolif	BRCA_GSE143423	NA	BRCA
473	Tprolif	BRCA_GSE136206_mouse_aPD1aCTLA4	1.02	BRCA
474	Tprolif	BRCA_GSE114727_inDrop	NA	BRCA
475	Tprolif	BRCA_GSE114727_10X	0.48	BRCA
476	Tprolif	BRCA_GSE110686	0.47	BRCA
477	Tprolif	BRCA_EMTAB8107	0.63	BRCA
478	Tprolif	BLCA_GSE149652	0.24	BLCA
479	Tprolif	BLCA_GSE130001	NA	BLCA
480	Tprolif	BCC_GSE141526	NA	BCC
481	Tprolif	BCC_GSE123813_aPD1	0.69	BCC
482	Tprolif	AML_GSE154109	NA	AML
483	Tprolif	AML_GSE147989	NA	AML
484	Tprolif	AML_GSE116256	0.24	AML
485	Tprolif	ALL_GSE154109	NA	ALL
486	Tprolif	ALL_GSE153697	NA	ALL
487	Tprolif	ALL_GSE132509	0.87	ALL
488	Tprolif	AEL_GSE142213	NA	AEL
489	CD8T	UVM_GSE160883	0	UVM
490	CD8T	UVM_GSE139829	0	UVM
491	CD8T	UVM_GSE138433	0	UVM
492	CD8T	UCEC_GSE139555	0	UCEC
493	CD8T	THCA_GSE148673	0.01	THCA
494	CD8T	STAD_GSE167297	0.01	STAD
495	CD8T	STAD_GSE134520	0.01	STAD
496	CD8T	SS_GSE131309_Smartseq2	0	SS
497	CD8T	SKCM_GSE72056	NA	SKCM
498	CD8T	SKCM_GSE179373	0	SKCM
499	CD8T	SKCM_GSE159251	0	SKCM
500	CD8T	SKCM_GSE148190	0	SKCM
501	CD8T	SKCM_GSE139249	0	SKCM
502	CD8T	SKCM_GSE123139	NA	SKCM
503	CD8T	SKCM_GSE120575_aPD1aCTLA4	0	SKCM
504	CD8T	SKCM_GSE115978_aPD1	NA	SKCM
505	CD8T	SCLC_GSE150766	NA	SCLC
506	CD8T	SCC_GSE145328	0	SCC
507	CD8T	SCC_GSE144236	NA	SCC
508	CD8T	SCC_GSE123813_aPD1	0	SCC
509	CD8T	SARC_GSE119352_mouse_aPD1aCTLA4	0	SARC
510	CD8T	RB_GSE166173	NA	RB
511	CD8T	PRAD_GSE176031	0.03	PRAD
512	CD8T	PRAD_GSE172301	0	PRAD
513	CD8T	PRAD_GSE150692	NA	PRAD
514	CD8T	PRAD_GSE143791	0	PRAD
515	CD8T	PRAD_GSE141445	NA	PRAD
516	CD8T	PRAD_GSE137829	NA	PRAD
517	CD8T	PPB_GSE163678	NA	PPB
518	CD8T	PCFCL_GSE173820	0.01	PCFCL
519	CD8T	PBMC_60K	0	PBMC
520	CD8T	PBMC_30K	0	PBMC
521	CD8T	PAAD_GSE165399	NA	PAAD
522	CD8T	PAAD_GSE162708	0	PAAD
523	CD8T	PAAD_GSE158356	0	PAAD
524	CD8T	PAAD_GSE154778	0.05	PAAD
525	CD8T	PAAD_GSE148673	0.01	PAAD
526	CD8T	PAAD_GSE141017	0.01	PAAD
527	CD8T	PAAD_GSE111672	0.07	PAAD
528	CD8T	PAAD_CRA001160	NA	PAAD
529	CD8T	OV_GSE158722	0.01	OV
530	CD8T	OV_GSE154600	0	OV
531	CD8T	OV_GSE151214	0	OV
532	CD8T	OV_GSE147082	0	OV
533	CD8T	OV_GSE130000	NA	OV
534	CD8T	OV_GSE118828	NA	OV
535	CD8T	OV_GSE115007	NA	OV
536	CD8T	OV_EMTAB8107	0	OV
537	CD8T	OS_GSE162454	NA	OS
538	CD8T	OSCC_GSE172577	0	OSCC
539	CD8T	NSCLC_GSE99254	0.11	NSCLC
540	CD8T	NSCLC_GSE179373	0.01	NSCLC
541	CD8T	NSCLC_GSE176021_aPD1	0	NSCLC
542	CD8T	NSCLC_GSE162498	0	NSCLC
543	CD8T	NSCLC_GSE153935	0	NSCLC
544	CD8T	NSCLC_GSE150660	0	NSCLC
545	CD8T	NSCLC_GSE149655	NA	NSCLC
546	CD8T	NSCLC_GSE148071	0	NSCLC
547	CD8T	NSCLC_GSE146100	0	NSCLC
548	CD8T	NSCLC_GSE143423	0.13	NSCLC
549	CD8T	NSCLC_GSE139555	0	NSCLC
550	CD8T	NSCLC_GSE131907	0	NSCLC
551	CD8T	NSCLC_GSE127465	NA	NSCLC
552	CD8T	NSCLC_EMTAB6149	0	NSCLC
553	CD8T	NPC_GSE162025	0	NPC
554	CD8T	NPC_GSE150430	0.01	NPC
555	CD8T	NHL_GSE147944	0.01	NHL
556	CD8T	NHL_GSE128531	NA	NHL
557	CD8T	NB_GSE154037	NA	NB
558	CD8T	MPNST_GSE165826	0.01	MPNST
559	CD8T	MM_GSE175385	NA	MM
560	CD8T	MM_GSE164551	0	MM
561	CD8T	MM_GSE161801	0	MM
562	CD8T	MM_GSE154763	NA	MM
563	CD8T	MM_GSE151310	0.03	MM
564	CD8T	MM_GSE143317	0.12	MM
565	CD8T	MM_GSE141299	NA	MM
566	CD8T	MM_GSE117156	0	MM
567	CD8T	MF_GSE173820	0	MF
568	CD8T	MF_GSE165623	0	MF
569	CD8T	MCC_GSE118056_aPDL1	0	MCC
570	CD8T	MCC_GSE117988_aPD1aCTLA4	0	MCC
571	CD8T	MB_GSE155446	0.01	MB
572	CD8T	MB_GSE119926	NA	MB
573	CD8T	LSCC_GSE150321	NA	LSCC
574	CD8T	LIHC_GSE98638	0.14	LIHC
575	CD8T	LIHC_GSE166635	0	LIHC
576	CD8T	LIHC_GSE146409	NA	LIHC
577	CD8T	LIHC_GSE146115	0.01	LIHC
578	CD8T	LIHC_GSE140228_Smartseq2	NA	LIHC
579	CD8T	LIHC_GSE140228_10X	0	LIHC
580	CD8T	LIHC_GSE125449_aPDL1aCTLA4	NA	LIHC
581	CD8T	KIRC_GSE171306	0	KIRC
582	CD8T	KIRC_GSE159115	0.02	KIRC
583	CD8T	KIRC_GSE145281_aPDL1	0	KIRC
584	CD8T	KIRC_GSE139555	0	KIRC
585	CD8T	KIRC_GSE121636	0	KIRC
586	CD8T	KIRC_GSE111360	0	KIRC
587	CD8T	KIPAN_GSE154763	NA	KIPAN
588	CD8T	KICH_GSE159115	NA	KICH
589	CD8T	HNSC_GSE180268	0.01	HNSC
590	CD8T	HNSC_GSE139324	0	HNSC
591	CD8T	HNSC_GSE103322	0.03	HNSC
592	CD8T	HB_GSE180665	NA	HB
593	CD8T	Glioma_GSE89567	NA	Glioma
594	CD8T	Glioma_GSE84465	NA	Glioma
595	CD8T	Glioma_GSE70630	NA	Glioma
596	CD8T	Glioma_GSE163108_Smartseq2	0.02	Glioma
597	CD8T	Glioma_GSE163108_10X	0	Glioma
598	CD8T	Glioma_GSE162631	0.02	Glioma
599	CD8T	Glioma_GSE148842	NA	Glioma
600	CD8T	Glioma_GSE141982	0	Glioma
601	CD8T	Glioma_GSE141460	NA	Glioma
602	CD8T	Glioma_GSE141383	NA	Glioma
603	CD8T	Glioma_GSE139448	NA	Glioma
604	CD8T	Glioma_GSE131928_Smartseq2	NA	Glioma
605	CD8T	Glioma_GSE131928_10X	NA	Glioma
606	CD8T	Glioma_GSE103224	NA	Glioma
607	CD8T	Glioma_GSE102130	NA	Glioma
608	CD8T	GIST_GSE162115	0	GIST
609	CD8T	GCTB_GSE168664	0	GCTB
610	CD8T	ESCA_GSE173950	0	ESCA
611	CD8T	ESCA_GSE160269	NA	ESCA
612	CD8T	DLBC_GSE175510	0	DLBC
613	CD8T	CRC_GSE179784	NA	CRC
614	CD8T	CRC_GSE166555	0	CRC
615	CD8T	CRC_GSE146771_Smartseq2	0	CRC
616	CD8T	CRC_GSE146771_10X	0	CRC
617	CD8T	CRC_GSE139555	0.01	CRC
618	CD8T	CRC_GSE136394	0	CRC
619	CD8T	CRC_GSE122969_mouse_aPD1aTIM3	0.01	CRC
620	CD8T	CRC_GSE120909_mouse_aPD1	0.02	CRC
621	CD8T	CRC_GSE112865_mouse_aPD1	0.02	CRC
622	CD8T	CRC_GSE108989	0.08	CRC
623	CD8T	CRC_EMTAB8107	NA	CRC
624	CD8T	CLL_GSE159417	0	CLL
625	CD8T	CLL_GSE132065	0	CLL
626	CD8T	CLL_GSE125881	0	CLL
627	CD8T	CHOL_GSE142784	0.01	CHOL
628	CD8T	CHOL_GSE138709	0	CHOL
629	CD8T	CHOL_GSE125449_aPD1aPDL1aCTLA4	0	CHOL
630	CD8T	CESC_GSE168652	0.03	CESC
631	CD8T	BRCA_GSE176078	NA	BRCA
632	CD8T	BRCA_GSE161529	0.15	BRCA
633	CD8T	BRCA_GSE150660	0	BRCA
634	CD8T	BRCA_GSE148673	0.01	BRCA
635	CD8T	BRCA_GSE143423	NA	BRCA
636	CD8T	BRCA_GSE136206_mouse_aPD1aCTLA4	0.04	BRCA
637	CD8T	BRCA_GSE114727_inDrop	0.01	BRCA
638	CD8T	BRCA_GSE114727_10X	0	BRCA
639	CD8T	BRCA_GSE110686	0	BRCA
640	CD8T	BRCA_EMTAB8107	0	BRCA
641	CD8T	BLCA_GSE149652	0	BLCA
642	CD8T	BLCA_GSE130001	NA	BLCA
643	CD8T	BCC_GSE141526	NA	BCC
644	CD8T	BCC_GSE123813_aPD1	0	BCC
645	CD8T	AML_GSE154109	0	AML
646	CD8T	AML_GSE147989	NA	AML
647	CD8T	AML_GSE116256	0.01	AML
648	CD8T	ALL_GSE154109	0	ALL
649	CD8T	ALL_GSE153697	NA	ALL
650	CD8T	ALL_GSE132509	0.01	ALL
651	CD8T	AEL_GSE142213	NA	AEL
652	CD8Tex	UVM_GSE160883	NA	UVM
653	CD8Tex	UVM_GSE139829	0.02	UVM
654	CD8Tex	UVM_GSE138433	NA	UVM
655	CD8Tex	UCEC_GSE139555	0	UCEC
656	CD8Tex	THCA_GSE148673	0	THCA
657	CD8Tex	STAD_GSE167297	NA	STAD
658	CD8Tex	STAD_GSE134520	NA	STAD
659	CD8Tex	SS_GSE131309_Smartseq2	0.01	SS
660	CD8Tex	SKCM_GSE72056	0.01	SKCM
661	CD8Tex	SKCM_GSE179373	0	SKCM
662	CD8Tex	SKCM_GSE159251	0	SKCM
663	CD8Tex	SKCM_GSE148190	0.05	SKCM
664	CD8Tex	SKCM_GSE139249	0	SKCM
665	CD8Tex	SKCM_GSE123139	0	SKCM
666	CD8Tex	SKCM_GSE120575_aPD1aCTLA4	0.01	SKCM
667	CD8Tex	SKCM_GSE115978_aPD1	0.01	SKCM
668	CD8Tex	SCLC_GSE150766	0.02	SCLC
669	CD8Tex	SCC_GSE145328	0	SCC
670	CD8Tex	SCC_GSE144236	0.1	SCC
671	CD8Tex	SCC_GSE123813_aPD1	0	SCC
672	CD8Tex	SARC_GSE119352_mouse_aPD1aCTLA4	NA	SARC
673	CD8Tex	RB_GSE166173	NA	RB
674	CD8Tex	PRAD_GSE176031	NA	PRAD
675	CD8Tex	PRAD_GSE172301	NA	PRAD
676	CD8Tex	PRAD_GSE150692	0	PRAD
677	CD8Tex	PRAD_GSE143791	NA	PRAD
678	CD8Tex	PRAD_GSE141445	0.01	PRAD
679	CD8Tex	PRAD_GSE137829	0	PRAD
680	CD8Tex	PPB_GSE163678	NA	PPB
681	CD8Tex	PCFCL_GSE173820	NA	PCFCL
682	CD8Tex	PBMC_60K	NA	PBMC
683	CD8Tex	PBMC_30K	NA	PBMC
684	CD8Tex	PAAD_GSE165399	NA	PAAD
685	CD8Tex	PAAD_GSE162708	NA	PAAD
686	CD8Tex	PAAD_GSE158356	NA	PAAD
687	CD8Tex	PAAD_GSE154778	NA	PAAD
688	CD8Tex	PAAD_GSE148673	NA	PAAD
689	CD8Tex	PAAD_GSE141017	NA	PAAD
690	CD8Tex	PAAD_GSE111672	NA	PAAD
691	CD8Tex	PAAD_CRA001160	0.01	PAAD
692	CD8Tex	OV_GSE158722	NA	OV
693	CD8Tex	OV_GSE154600	0.01	OV
694	CD8Tex	OV_GSE151214	NA	OV
695	CD8Tex	OV_GSE147082	NA	OV
696	CD8Tex	OV_GSE130000	0.04	OV
697	CD8Tex	OV_GSE118828	NA	OV
698	CD8Tex	OV_GSE115007	NA	OV
699	CD8Tex	OV_EMTAB8107	NA	OV
700	CD8Tex	OS_GSE162454	0.03	OS
701	CD8Tex	OSCC_GSE172577	NA	OSCC
702	CD8Tex	NSCLC_GSE99254	0.12	NSCLC
703	CD8Tex	NSCLC_GSE179373	0.01	NSCLC
704	CD8Tex	NSCLC_GSE176021_aPD1	0.01	NSCLC
705	CD8Tex	NSCLC_GSE162498	NA	NSCLC
706	CD8Tex	NSCLC_GSE153935	0	NSCLC
707	CD8Tex	NSCLC_GSE150660	0	NSCLC
708	CD8Tex	NSCLC_GSE149655	0.01	NSCLC
709	CD8Tex	NSCLC_GSE148071	NA	NSCLC
710	CD8Tex	NSCLC_GSE146100	NA	NSCLC
711	CD8Tex	NSCLC_GSE143423	NA	NSCLC
712	CD8Tex	NSCLC_GSE139555	0	NSCLC
713	CD8Tex	NSCLC_GSE131907	0	NSCLC
714	CD8Tex	NSCLC_GSE127465	0.03	NSCLC
715	CD8Tex	NSCLC_EMTAB6149	0	NSCLC
716	CD8Tex	NPC_GSE162025	NA	NPC
717	CD8Tex	NPC_GSE150430	NA	NPC
718	CD8Tex	NHL_GSE147944	NA	NHL
719	CD8Tex	NHL_GSE128531	0.01	NHL
720	CD8Tex	NB_GSE154037	NA	NB
721	CD8Tex	MPNST_GSE165826	NA	MPNST
722	CD8Tex	MM_GSE175385	NA	MM
723	CD8Tex	MM_GSE164551	NA	MM
724	CD8Tex	MM_GSE161801	NA	MM
725	CD8Tex	MM_GSE154763	NA	MM
726	CD8Tex	MM_GSE151310	0.01	MM
727	CD8Tex	MM_GSE143317	NA	MM
728	CD8Tex	MM_GSE141299	NA	MM
729	CD8Tex	MM_GSE117156	NA	MM
730	CD8Tex	MF_GSE173820	NA	MF
731	CD8Tex	MF_GSE165623	NA	MF
732	CD8Tex	MCC_GSE118056_aPDL1	0.26	MCC
733	CD8Tex	MCC_GSE117988_aPD1aCTLA4	NA	MCC
734	CD8Tex	MB_GSE155446	NA	MB
735	CD8Tex	MB_GSE119926	NA	MB
736	CD8Tex	LSCC_GSE150321	0.01	LSCC
737	CD8Tex	LIHC_GSE98638	0.16	LIHC
738	CD8Tex	LIHC_GSE166635	NA	LIHC
739	CD8Tex	LIHC_GSE146409	NA	LIHC
740	CD8Tex	LIHC_GSE146115	NA	LIHC
741	CD8Tex	LIHC_GSE140228_Smartseq2	0.04	LIHC
742	CD8Tex	LIHC_GSE140228_10X	0	LIHC
743	CD8Tex	LIHC_GSE125449_aPDL1aCTLA4	0.05	LIHC
744	CD8Tex	KIRC_GSE171306	NA	KIRC
745	CD8Tex	KIRC_GSE159115	NA	KIRC
746	CD8Tex	KIRC_GSE145281_aPDL1	NA	KIRC
747	CD8Tex	KIRC_GSE139555	0	KIRC
748	CD8Tex	KIRC_GSE121636	0	KIRC
749	CD8Tex	KIRC_GSE111360	0	KIRC
750	CD8Tex	KIPAN_GSE154763	NA	KIPAN
751	CD8Tex	KICH_GSE159115	0.09	KICH
752	CD8Tex	HNSC_GSE180268	NA	HNSC
753	CD8Tex	HNSC_GSE139324	0	HNSC
754	CD8Tex	HNSC_GSE103322	0.09	HNSC
755	CD8Tex	HB_GSE180665	NA	HB
756	CD8Tex	Glioma_GSE89567	NA	Glioma
757	CD8Tex	Glioma_GSE84465	NA	Glioma
758	CD8Tex	Glioma_GSE70630	NA	Glioma
759	CD8Tex	Glioma_GSE163108_Smartseq2	NA	Glioma
760	CD8Tex	Glioma_GSE163108_10X	NA	Glioma
761	CD8Tex	Glioma_GSE162631	NA	Glioma
762	CD8Tex	Glioma_GSE148842	0	Glioma
763	CD8Tex	Glioma_GSE141982	NA	Glioma
764	CD8Tex	Glioma_GSE141460	0.01	Glioma
765	CD8Tex	Glioma_GSE141383	NA	Glioma
766	CD8Tex	Glioma_GSE139448	NA	Glioma
767	CD8Tex	Glioma_GSE131928_Smartseq2	0.01	Glioma
768	CD8Tex	Glioma_GSE131928_10X	0.04	Glioma
769	CD8Tex	Glioma_GSE103224	NA	Glioma
770	CD8Tex	Glioma_GSE102130	NA	Glioma
771	CD8Tex	GIST_GSE162115	NA	GIST
772	CD8Tex	GCTB_GSE168664	NA	GCTB
773	CD8Tex	ESCA_GSE173950	NA	ESCA
774	CD8Tex	ESCA_GSE160269	0.01	ESCA
775	CD8Tex	DLBC_GSE175510	NA	DLBC
776	CD8Tex	CRC_GSE179784	NA	CRC
777	CD8Tex	CRC_GSE166555	NA	CRC
778	CD8Tex	CRC_GSE146771_Smartseq2	0.01	CRC
779	CD8Tex	CRC_GSE146771_10X	0	CRC
780	CD8Tex	CRC_GSE139555	0	CRC
781	CD8Tex	CRC_GSE136394	NA	CRC
782	CD8Tex	CRC_GSE122969_mouse_aPD1aTIM3	0.01	CRC
783	CD8Tex	CRC_GSE120909_mouse_aPD1	0.16	CRC
784	CD8Tex	CRC_GSE112865_mouse_aPD1	0	CRC
785	CD8Tex	CRC_GSE108989	0.12	CRC
786	CD8Tex	CRC_EMTAB8107	0	CRC
787	CD8Tex	CLL_GSE159417	NA	CLL
788	CD8Tex	CLL_GSE132065	NA	CLL
789	CD8Tex	CLL_GSE125881	0	CLL
790	CD8Tex	CHOL_GSE142784	NA	CHOL
791	CD8Tex	CHOL_GSE138709	0	CHOL
792	CD8Tex	CHOL_GSE125449_aPD1aPDL1aCTLA4	0	CHOL
793	CD8Tex	CESC_GSE168652	NA	CESC
794	CD8Tex	BRCA_GSE176078	0	BRCA
795	CD8Tex	BRCA_GSE161529	NA	BRCA
796	CD8Tex	BRCA_GSE150660	NA	BRCA
797	CD8Tex	BRCA_GSE148673	NA	BRCA
798	CD8Tex	BRCA_GSE143423	NA	BRCA
799	CD8Tex	BRCA_GSE136206_mouse_aPD1aCTLA4	0.01	BRCA
800	CD8Tex	BRCA_GSE114727_inDrop	NA	BRCA
801	CD8Tex	BRCA_GSE114727_10X	0	BRCA
802	CD8Tex	BRCA_GSE110686	0	BRCA
803	CD8Tex	BRCA_EMTAB8107	0	BRCA
804	CD8Tex	BLCA_GSE149652	0.01	BLCA
805	CD8Tex	BLCA_GSE130001	NA	BLCA
806	CD8Tex	BCC_GSE141526	0	BCC
807	CD8Tex	BCC_GSE123813_aPD1	0	BCC
808	CD8Tex	AML_GSE154109	0	AML
809	CD8Tex	AML_GSE147989	NA	AML
810	CD8Tex	AML_GSE116256	NA	AML
811	CD8Tex	ALL_GSE154109	NA	ALL
812	CD8Tex	ALL_GSE153697	NA	ALL
813	CD8Tex	ALL_GSE132509	NA	ALL
814	CD8Tex	AEL_GSE142213	NA	AEL
815	NK	UVM_GSE160883	NA	UVM
816	NK	UVM_GSE139829	NA	UVM
817	NK	UVM_GSE138433	NA	UVM
818	NK	UCEC_GSE139555	NA	UCEC
819	NK	THCA_GSE148673	NA	THCA
820	NK	STAD_GSE167297	NA	STAD
821	NK	STAD_GSE134520	NA	STAD
822	NK	SS_GSE131309_Smartseq2	NA	SS
823	NK	SKCM_GSE72056	NA	SKCM
824	NK	SKCM_GSE179373	0	SKCM
825	NK	SKCM_GSE159251	NA	SKCM
826	NK	SKCM_GSE148190	0	SKCM
827	NK	SKCM_GSE139249	0.01	SKCM
828	NK	SKCM_GSE123139	NA	SKCM
829	NK	SKCM_GSE120575_aPD1aCTLA4	0	SKCM
830	NK	SKCM_GSE115978_aPD1	0.02	SKCM
831	NK	SCLC_GSE150766	0	SCLC
832	NK	SCC_GSE145328	NA	SCC
833	NK	SCC_GSE144236	NA	SCC
834	NK	SCC_GSE123813_aPD1	NA	SCC
835	NK	SARC_GSE119352_mouse_aPD1aCTLA4	0.01	SARC
836	NK	RB_GSE166173	NA	RB
837	NK	PRAD_GSE176031	NA	PRAD
838	NK	PRAD_GSE172301	NA	PRAD
839	NK	PRAD_GSE150692	NA	PRAD
840	NK	PRAD_GSE143791	0	PRAD
841	NK	PRAD_GSE141445	NA	PRAD
842	NK	PRAD_GSE137829	NA	PRAD
843	NK	PPB_GSE163678	NA	PPB
844	NK	PCFCL_GSE173820	NA	PCFCL
845	NK	PBMC_60K	0.01	PBMC
846	NK	PBMC_30K	0	PBMC
847	NK	PAAD_GSE165399	NA	PAAD
848	NK	PAAD_GSE162708	0	PAAD
849	NK	PAAD_GSE158356	NA	PAAD
850	NK	PAAD_GSE154778	NA	PAAD
851	NK	PAAD_GSE148673	0	PAAD
852	NK	PAAD_GSE141017	NA	PAAD
853	NK	PAAD_GSE111672	NA	PAAD
854	NK	PAAD_CRA001160	NA	PAAD
855	NK	OV_GSE158722	NA	OV
856	NK	OV_GSE154600	NA	OV
857	NK	OV_GSE151214	NA	OV
858	NK	OV_GSE147082	NA	OV
859	NK	OV_GSE130000	NA	OV
860	NK	OV_GSE118828	NA	OV
861	NK	OV_GSE115007	NA	OV
862	NK	OV_EMTAB8107	NA	OV
863	NK	OS_GSE162454	NA	OS
864	NK	OSCC_GSE172577	0	OSCC
865	NK	NSCLC_GSE99254	NA	NSCLC
866	NK	NSCLC_GSE179373	NA	NSCLC
867	NK	NSCLC_GSE176021_aPD1	0	NSCLC
868	NK	NSCLC_GSE162498	0.01	NSCLC
869	NK	NSCLC_GSE153935	NA	NSCLC
870	NK	NSCLC_GSE150660	NA	NSCLC
871	NK	NSCLC_GSE149655	NA	NSCLC
872	NK	NSCLC_GSE148071	NA	NSCLC
873	NK	NSCLC_GSE146100	0	NSCLC
874	NK	NSCLC_GSE143423	NA	NSCLC
875	NK	NSCLC_GSE139555	0	NSCLC
876	NK	NSCLC_GSE131907	NA	NSCLC
877	NK	NSCLC_GSE127465	0.01	NSCLC
878	NK	NSCLC_EMTAB6149	NA	NSCLC
879	NK	NPC_GSE162025	0	NPC
880	NK	NPC_GSE150430	NA	NPC
881	NK	NHL_GSE147944	NA	NHL
882	NK	NHL_GSE128531	0.02	NHL
883	NK	NB_GSE154037	NA	NB
884	NK	MPNST_GSE165826	NA	MPNST
885	NK	MM_GSE175385	NA	MM
886	NK	MM_GSE164551	0	MM
887	NK	MM_GSE161801	0	MM
888	NK	MM_GSE154763	NA	MM
889	NK	MM_GSE151310	NA	MM
890	NK	MM_GSE143317	0.04	MM
891	NK	MM_GSE141299	NA	MM
892	NK	MM_GSE117156	NA	MM
893	NK	MF_GSE173820	NA	MF
894	NK	MF_GSE165623	NA	MF
895	NK	MCC_GSE118056_aPDL1	0	MCC
896	NK	MCC_GSE117988_aPD1aCTLA4	NA	MCC
897	NK	MB_GSE155446	NA	MB
898	NK	MB_GSE119926	NA	MB
899	NK	LSCC_GSE150321	NA	LSCC
900	NK	LIHC_GSE98638	NA	LIHC
901	NK	LIHC_GSE166635	NA	LIHC
902	NK	LIHC_GSE146409	NA	LIHC
903	NK	LIHC_GSE146115	NA	LIHC
904	NK	LIHC_GSE140228_Smartseq2	0.04	LIHC
905	NK	LIHC_GSE140228_10X	0	LIHC
906	NK	LIHC_GSE125449_aPDL1aCTLA4	NA	LIHC
907	NK	KIRC_GSE171306	0	KIRC
908	NK	KIRC_GSE159115	NA	KIRC
909	NK	KIRC_GSE145281_aPDL1	0	KIRC
910	NK	KIRC_GSE139555	0	KIRC
911	NK	KIRC_GSE121636	0	KIRC
912	NK	KIRC_GSE111360	0.01	KIRC
913	NK	KIPAN_GSE154763	NA	KIPAN
914	NK	KICH_GSE159115	NA	KICH
915	NK	HNSC_GSE180268	NA	HNSC
916	NK	HNSC_GSE139324	0	HNSC
917	NK	HNSC_GSE103322	NA	HNSC
918	NK	HB_GSE180665	NA	HB
919	NK	Glioma_GSE89567	NA	Glioma
920	NK	Glioma_GSE84465	NA	Glioma
921	NK	Glioma_GSE70630	NA	Glioma
922	NK	Glioma_GSE163108_Smartseq2	NA	Glioma
923	NK	Glioma_GSE163108_10X	NA	Glioma
924	NK	Glioma_GSE162631	NA	Glioma
925	NK	Glioma_GSE148842	NA	Glioma
926	NK	Glioma_GSE141982	NA	Glioma
927	NK	Glioma_GSE141460	NA	Glioma
928	NK	Glioma_GSE141383	NA	Glioma
929	NK	Glioma_GSE139448	NA	Glioma
930	NK	Glioma_GSE131928_Smartseq2	NA	Glioma
931	NK	Glioma_GSE131928_10X	NA	Glioma
932	NK	Glioma_GSE103224	NA	Glioma
933	NK	Glioma_GSE102130	NA	Glioma
934	NK	GIST_GSE162115	0	GIST
935	NK	GCTB_GSE168664	NA	GCTB
936	NK	ESCA_GSE173950	NA	ESCA
937	NK	ESCA_GSE160269	NA	ESCA
938	NK	DLBC_GSE175510	NA	DLBC
939	NK	CRC_GSE179784	NA	CRC
940	NK	CRC_GSE166555	NA	CRC
941	NK	CRC_GSE146771_Smartseq2	0.01	CRC
942	NK	CRC_GSE146771_10X	0	CRC
943	NK	CRC_GSE139555	0	CRC
944	NK	CRC_GSE136394	NA	CRC
945	NK	CRC_GSE122969_mouse_aPD1aTIM3	NA	CRC
946	NK	CRC_GSE120909_mouse_aPD1	NA	CRC
947	NK	CRC_GSE112865_mouse_aPD1	0	CRC
948	NK	CRC_GSE108989	NA	CRC
949	NK	CRC_EMTAB8107	NA	CRC
950	NK	CLL_GSE159417	NA	CLL
951	NK	CLL_GSE132065	0	CLL
952	NK	CLL_GSE125881	NA	CLL
953	NK	CHOL_GSE142784	NA	CHOL
954	NK	CHOL_GSE138709	0	CHOL
955	NK	CHOL_GSE125449_aPD1aPDL1aCTLA4	NA	CHOL
956	NK	CESC_GSE168652	NA	CESC
957	NK	BRCA_GSE176078	NA	BRCA
958	NK	BRCA_GSE161529	0	BRCA
959	NK	BRCA_GSE150660	0	BRCA
960	NK	BRCA_GSE148673	NA	BRCA
961	NK	BRCA_GSE143423	NA	BRCA
962	NK	BRCA_GSE136206_mouse_aPD1aCTLA4	0.02	BRCA
963	NK	BRCA_GSE114727_inDrop	0.02	BRCA
964	NK	BRCA_GSE114727_10X	NA	BRCA
965	NK	BRCA_GSE110686	NA	BRCA
966	NK	BRCA_EMTAB8107	NA	BRCA
967	NK	BLCA_GSE149652	0	BLCA
968	NK	BLCA_GSE130001	NA	BLCA
969	NK	BCC_GSE141526	NA	BCC
970	NK	BCC_GSE123813_aPD1	0	BCC
971	NK	AML_GSE154109	NA	AML
972	NK	AML_GSE147989	NA	AML
973	NK	AML_GSE116256	0	AML
974	NK	ALL_GSE154109	0	ALL
975	NK	ALL_GSE153697	0	ALL
976	NK	ALL_GSE132509	NA	ALL
977	NK	AEL_GSE142213	0.02	AEL
978	ILC	UVM_GSE160883	NA	UVM
979	ILC	UVM_GSE139829	NA	UVM
980	ILC	UVM_GSE138433	NA	UVM
981	ILC	UCEC_GSE139555	NA	UCEC
982	ILC	THCA_GSE148673	NA	THCA
983	ILC	STAD_GSE167297	NA	STAD
984	ILC	STAD_GSE134520	NA	STAD
985	ILC	SS_GSE131309_Smartseq2	NA	SS
986	ILC	SKCM_GSE72056	NA	SKCM
987	ILC	SKCM_GSE179373	NA	SKCM
988	ILC	SKCM_GSE159251	NA	SKCM
989	ILC	SKCM_GSE148190	NA	SKCM
990	ILC	SKCM_GSE139249	NA	SKCM
991	ILC	SKCM_GSE123139	NA	SKCM
992	ILC	SKCM_GSE120575_aPD1aCTLA4	NA	SKCM
993	ILC	SKCM_GSE115978_aPD1	NA	SKCM
994	ILC	SCLC_GSE150766	NA	SCLC
995	ILC	SCC_GSE145328	NA	SCC
996	ILC	SCC_GSE144236	NA	SCC
997	ILC	SCC_GSE123813_aPD1	NA	SCC
998	ILC	SARC_GSE119352_mouse_aPD1aCTLA4	NA	SARC
999	ILC	RB_GSE166173	NA	RB
1000	ILC	PRAD_GSE176031	NA	PRAD
1001	ILC	PRAD_GSE172301	NA	PRAD
1002	ILC	PRAD_GSE150692	NA	PRAD
1003	ILC	PRAD_GSE143791	NA	PRAD
1004	ILC	PRAD_GSE141445	NA	PRAD
1005	ILC	PRAD_GSE137829	NA	PRAD
1006	ILC	PPB_GSE163678	NA	PPB
1007	ILC	PCFCL_GSE173820	NA	PCFCL
1008	ILC	PBMC_60K	NA	PBMC
1009	ILC	PBMC_30K	NA	PBMC
1010	ILC	PAAD_GSE165399	NA	PAAD
1011	ILC	PAAD_GSE162708	NA	PAAD
1012	ILC	PAAD_GSE158356	NA	PAAD
1013	ILC	PAAD_GSE154778	NA	PAAD
1014	ILC	PAAD_GSE148673	NA	PAAD
1015	ILC	PAAD_GSE141017	NA	PAAD
1016	ILC	PAAD_GSE111672	NA	PAAD
1017	ILC	PAAD_CRA001160	NA	PAAD
1018	ILC	OV_GSE158722	NA	OV
1019	ILC	OV_GSE154600	NA	OV
1020	ILC	OV_GSE151214	NA	OV
1021	ILC	OV_GSE147082	NA	OV
1022	ILC	OV_GSE130000	NA	OV
1023	ILC	OV_GSE118828	NA	OV
1024	ILC	OV_GSE115007	NA	OV
1025	ILC	OV_EMTAB8107	NA	OV
1026	ILC	OS_GSE162454	NA	OS
1027	ILC	OSCC_GSE172577	NA	OSCC
1028	ILC	NSCLC_GSE99254	NA	NSCLC
1029	ILC	NSCLC_GSE179373	NA	NSCLC
1030	ILC	NSCLC_GSE176021_aPD1	NA	NSCLC
1031	ILC	NSCLC_GSE162498	NA	NSCLC
1032	ILC	NSCLC_GSE153935	NA	NSCLC
1033	ILC	NSCLC_GSE150660	NA	NSCLC
1034	ILC	NSCLC_GSE149655	NA	NSCLC
1035	ILC	NSCLC_GSE148071	NA	NSCLC
1036	ILC	NSCLC_GSE146100	NA	NSCLC
1037	ILC	NSCLC_GSE143423	NA	NSCLC
1038	ILC	NSCLC_GSE139555	NA	NSCLC
1039	ILC	NSCLC_GSE131907	NA	NSCLC
1040	ILC	NSCLC_GSE127465	NA	NSCLC
1041	ILC	NSCLC_EMTAB6149	NA	NSCLC
1042	ILC	NPC_GSE162025	NA	NPC
1043	ILC	NPC_GSE150430	NA	NPC
1044	ILC	NHL_GSE147944	NA	NHL
1045	ILC	NHL_GSE128531	NA	NHL
1046	ILC	NB_GSE154037	NA	NB
1047	ILC	MPNST_GSE165826	NA	MPNST
1048	ILC	MM_GSE175385	NA	MM
1049	ILC	MM_GSE164551	NA	MM
1050	ILC	MM_GSE161801	NA	MM
1051	ILC	MM_GSE154763	NA	MM
1052	ILC	MM_GSE151310	NA	MM
1053	ILC	MM_GSE143317	NA	MM
1054	ILC	MM_GSE141299	NA	MM
1055	ILC	MM_GSE117156	NA	MM
1056	ILC	MF_GSE173820	NA	MF
1057	ILC	MF_GSE165623	NA	MF
1058	ILC	MCC_GSE118056_aPDL1	NA	MCC
1059	ILC	MCC_GSE117988_aPD1aCTLA4	NA	MCC
1060	ILC	MB_GSE155446	NA	MB
1061	ILC	MB_GSE119926	NA	MB
1062	ILC	LSCC_GSE150321	NA	LSCC
1063	ILC	LIHC_GSE98638	NA	LIHC
1064	ILC	LIHC_GSE166635	NA	LIHC
1065	ILC	LIHC_GSE146409	NA	LIHC
1066	ILC	LIHC_GSE146115	NA	LIHC
1067	ILC	LIHC_GSE140228_Smartseq2	0.03	LIHC
1068	ILC	LIHC_GSE140228_10X	0	LIHC
1069	ILC	LIHC_GSE125449_aPDL1aCTLA4	NA	LIHC
1070	ILC	KIRC_GSE171306	NA	KIRC
1071	ILC	KIRC_GSE159115	NA	KIRC
1072	ILC	KIRC_GSE145281_aPDL1	NA	KIRC
1073	ILC	KIRC_GSE139555	NA	KIRC
1074	ILC	KIRC_GSE121636	NA	KIRC
1075	ILC	KIRC_GSE111360	NA	KIRC
1076	ILC	KIPAN_GSE154763	NA	KIPAN
1077	ILC	KICH_GSE159115	NA	KICH
1078	ILC	HNSC_GSE180268	NA	HNSC
1079	ILC	HNSC_GSE139324	NA	HNSC
1080	ILC	HNSC_GSE103322	NA	HNSC
1081	ILC	HB_GSE180665	NA	HB
1082	ILC	Glioma_GSE89567	NA	Glioma
1083	ILC	Glioma_GSE84465	NA	Glioma
1084	ILC	Glioma_GSE70630	NA	Glioma
1085	ILC	Glioma_GSE163108_Smartseq2	NA	Glioma
1086	ILC	Glioma_GSE163108_10X	NA	Glioma
1087	ILC	Glioma_GSE162631	NA	Glioma
1088	ILC	Glioma_GSE148842	NA	Glioma
1089	ILC	Glioma_GSE141982	NA	Glioma
1090	ILC	Glioma_GSE141460	NA	Glioma
1091	ILC	Glioma_GSE141383	NA	Glioma
1092	ILC	Glioma_GSE139448	NA	Glioma
1093	ILC	Glioma_GSE131928_Smartseq2	NA	Glioma
1094	ILC	Glioma_GSE131928_10X	NA	Glioma
1095	ILC	Glioma_GSE103224	NA	Glioma
1096	ILC	Glioma_GSE102130	NA	Glioma
1097	ILC	GIST_GSE162115	NA	GIST
1098	ILC	GCTB_GSE168664	NA	GCTB
1099	ILC	ESCA_GSE173950	NA	ESCA
1100	ILC	ESCA_GSE160269	NA	ESCA
1101	ILC	DLBC_GSE175510	NA	DLBC
1102	ILC	CRC_GSE179784	NA	CRC
1103	ILC	CRC_GSE166555	NA	CRC
1104	ILC	CRC_GSE146771_Smartseq2	NA	CRC
1105	ILC	CRC_GSE146771_10X	NA	CRC
1106	ILC	CRC_GSE139555	NA	CRC
1107	ILC	CRC_GSE136394	NA	CRC
1108	ILC	CRC_GSE122969_mouse_aPD1aTIM3	NA	CRC
1109	ILC	CRC_GSE120909_mouse_aPD1	NA	CRC
1110	ILC	CRC_GSE112865_mouse_aPD1	NA	CRC
1111	ILC	CRC_GSE108989	NA	CRC
1112	ILC	CRC_EMTAB8107	NA	CRC
1113	ILC	CLL_GSE159417	NA	CLL
1114	ILC	CLL_GSE132065	NA	CLL
1115	ILC	CLL_GSE125881	NA	CLL
1116	ILC	CHOL_GSE142784	NA	CHOL
1117	ILC	CHOL_GSE138709	NA	CHOL
1118	ILC	CHOL_GSE125449_aPD1aPDL1aCTLA4	NA	CHOL
1119	ILC	CESC_GSE168652	NA	CESC
1120	ILC	BRCA_GSE176078	NA	BRCA
1121	ILC	BRCA_GSE161529	NA	BRCA
1122	ILC	BRCA_GSE150660	NA	BRCA
1123	ILC	BRCA_GSE148673	NA	BRCA
1124	ILC	BRCA_GSE143423	NA	BRCA
1125	ILC	BRCA_GSE136206_mouse_aPD1aCTLA4	NA	BRCA
1126	ILC	BRCA_GSE114727_inDrop	NA	BRCA
1127	ILC	BRCA_GSE114727_10X	NA	BRCA
1128	ILC	BRCA_GSE110686	NA	BRCA
1129	ILC	BRCA_EMTAB8107	NA	BRCA
1130	ILC	BLCA_GSE149652	NA	BLCA
1131	ILC	BLCA_GSE130001	NA	BLCA
1132	ILC	BCC_GSE141526	NA	BCC
1133	ILC	BCC_GSE123813_aPD1	NA	BCC
1134	ILC	AML_GSE154109	NA	AML
1135	ILC	AML_GSE147989	NA	AML
1136	ILC	AML_GSE116256	NA	AML
1137	ILC	ALL_GSE154109	NA	ALL
1138	ILC	ALL_GSE153697	NA	ALL
1139	ILC	ALL_GSE132509	NA	ALL
1140	ILC	AEL_GSE142213	NA	AEL
1141	B	UVM_GSE160883	NA	UVM
1142	B	UVM_GSE139829	0	UVM
1143	B	UVM_GSE138433	NA	UVM
1144	B	UCEC_GSE139555	NA	UCEC
1145	B	THCA_GSE148673	0	THCA
1146	B	STAD_GSE167297	0	STAD
1147	B	STAD_GSE134520	NA	STAD
1148	B	SS_GSE131309_Smartseq2	0	SS
1149	B	SKCM_GSE72056	0.01	SKCM
1150	B	SKCM_GSE179373	NA	SKCM
1151	B	SKCM_GSE159251	NA	SKCM
1152	B	SKCM_GSE148190	0.01	SKCM
1153	B	SKCM_GSE139249	0	SKCM
1154	B	SKCM_GSE123139	0	SKCM
1155	B	SKCM_GSE120575_aPD1aCTLA4	0	SKCM
1156	B	SKCM_GSE115978_aPD1	0.04	SKCM
1157	B	SCLC_GSE150766	0	SCLC
1158	B	SCC_GSE145328	NA	SCC
1159	B	SCC_GSE144236	0	SCC
1160	B	SCC_GSE123813_aPD1	NA	SCC
1161	B	SARC_GSE119352_mouse_aPD1aCTLA4	NA	SARC
1162	B	RB_GSE166173	NA	RB
1163	B	PRAD_GSE176031	NA	PRAD
1164	B	PRAD_GSE172301	0	PRAD
1165	B	PRAD_GSE150692	0	PRAD
1166	B	PRAD_GSE143791	0	PRAD
1167	B	PRAD_GSE141445	0.01	PRAD
1168	B	PRAD_GSE137829	0	PRAD
1169	B	PPB_GSE163678	NA	PPB
1170	B	PCFCL_GSE173820	0.06	PCFCL
1171	B	PBMC_60K	0	PBMC
1172	B	PBMC_30K	0	PBMC
1173	B	PAAD_GSE165399	0	PAAD
1174	B	PAAD_GSE162708	0	PAAD
1175	B	PAAD_GSE158356	0	PAAD
1176	B	PAAD_GSE154778	NA	PAAD
1177	B	PAAD_GSE148673	0	PAAD
1178	B	PAAD_GSE141017	NA	PAAD
1179	B	PAAD_GSE111672	NA	PAAD
1180	B	PAAD_CRA001160	0.34	PAAD
1181	B	OV_GSE158722	NA	OV
1182	B	OV_GSE154600	0.01	OV
1183	B	OV_GSE151214	NA	OV
1184	B	OV_GSE147082	0	OV
1185	B	OV_GSE130000	NA	OV
1186	B	OV_GSE118828	NA	OV
1187	B	OV_GSE115007	NA	OV
1188	B	OV_EMTAB8107	0.01	OV
1189	B	OS_GSE162454	NA	OS
1190	B	OSCC_GSE172577	NA	OSCC
1191	B	NSCLC_GSE99254	NA	NSCLC
1192	B	NSCLC_GSE179373	NA	NSCLC
1193	B	NSCLC_GSE176021_aPD1	0	NSCLC
1194	B	NSCLC_GSE162498	NA	NSCLC
1195	B	NSCLC_GSE153935	NA	NSCLC
1196	B	NSCLC_GSE150660	NA	NSCLC
1197	B	NSCLC_GSE149655	NA	NSCLC
1198	B	NSCLC_GSE148071	NA	NSCLC
1199	B	NSCLC_GSE146100	0	NSCLC
1200	B	NSCLC_GSE143423	NA	NSCLC
1201	B	NSCLC_GSE139555	0	NSCLC
1202	B	NSCLC_GSE131907	0	NSCLC
1203	B	NSCLC_GSE127465	0	NSCLC
1204	B	NSCLC_EMTAB6149	0	NSCLC
1205	B	NPC_GSE162025	0	NPC
1206	B	NPC_GSE150430	0.05	NPC
1207	B	NHL_GSE147944	0	NHL
1208	B	NHL_GSE128531	0.04	NHL
1209	B	NB_GSE154037	NA	NB
1210	B	MPNST_GSE165826	NA	MPNST
1211	B	MM_GSE175385	NA	MM
1212	B	MM_GSE164551	0	MM
1213	B	MM_GSE161801	0	MM
1214	B	MM_GSE154763	NA	MM
1215	B	MM_GSE151310	NA	MM
1216	B	MM_GSE143317	0	MM
1217	B	MM_GSE141299	NA	MM
1218	B	MM_GSE117156	NA	MM
1219	B	MF_GSE173820	NA	MF
1220	B	MF_GSE165623	0	MF
1221	B	MCC_GSE118056_aPDL1	0	MCC
1222	B	MCC_GSE117988_aPD1aCTLA4	0	MCC
1223	B	MB_GSE155446	NA	MB
1224	B	MB_GSE119926	NA	MB
1225	B	LSCC_GSE150321	0.02	LSCC
1226	B	LIHC_GSE98638	NA	LIHC
1227	B	LIHC_GSE166635	0	LIHC
1228	B	LIHC_GSE146409	NA	LIHC
1229	B	LIHC_GSE146115	0.04	LIHC
1230	B	LIHC_GSE140228_Smartseq2	0.05	LIHC
1231	B	LIHC_GSE140228_10X	0	LIHC
1232	B	LIHC_GSE125449_aPDL1aCTLA4	0	LIHC
1233	B	KIRC_GSE171306	NA	KIRC
1234	B	KIRC_GSE159115	NA	KIRC
1235	B	KIRC_GSE145281_aPDL1	0	KIRC
1236	B	KIRC_GSE139555	0	KIRC
1237	B	KIRC_GSE121636	0	KIRC
1238	B	KIRC_GSE111360	0	KIRC
1239	B	KIPAN_GSE154763	NA	KIPAN
1240	B	KICH_GSE159115	NA	KICH
1241	B	HNSC_GSE180268	NA	HNSC
1242	B	HNSC_GSE139324	0.04	HNSC
1243	B	HNSC_GSE103322	NA	HNSC
1244	B	HB_GSE180665	NA	HB
1245	B	Glioma_GSE89567	NA	Glioma
1246	B	Glioma_GSE84465	NA	Glioma
1247	B	Glioma_GSE70630	NA	Glioma
1248	B	Glioma_GSE163108_Smartseq2	NA	Glioma
1249	B	Glioma_GSE163108_10X	NA	Glioma
1250	B	Glioma_GSE162631	NA	Glioma
1251	B	Glioma_GSE148842	NA	Glioma
1252	B	Glioma_GSE141982	NA	Glioma
1253	B	Glioma_GSE141460	NA	Glioma
1254	B	Glioma_GSE141383	NA	Glioma
1255	B	Glioma_GSE139448	NA	Glioma
1256	B	Glioma_GSE131928_Smartseq2	NA	Glioma
1257	B	Glioma_GSE131928_10X	NA	Glioma
1258	B	Glioma_GSE103224	NA	Glioma
1259	B	Glioma_GSE102130	NA	Glioma
1260	B	GIST_GSE162115	0	GIST
1261	B	GCTB_GSE168664	NA	GCTB
1262	B	ESCA_GSE173950	0.06	ESCA
1263	B	ESCA_GSE160269	0.03	ESCA
1264	B	DLBC_GSE175510	0.08	DLBC
1265	B	CRC_GSE179784	NA	CRC
1266	B	CRC_GSE166555	0	CRC
1267	B	CRC_GSE146771_Smartseq2	0	CRC
1268	B	CRC_GSE146771_10X	0	CRC
1269	B	CRC_GSE139555	0	CRC
1270	B	CRC_GSE136394	NA	CRC
1271	B	CRC_GSE122969_mouse_aPD1aTIM3	NA	CRC
1272	B	CRC_GSE120909_mouse_aPD1	NA	CRC
1273	B	CRC_GSE112865_mouse_aPD1	NA	CRC
1274	B	CRC_GSE108989	NA	CRC
1275	B	CRC_EMTAB8107	0.1	CRC
1276	B	CLL_GSE159417	0	CLL
1277	B	CLL_GSE132065	NA	CLL
1278	B	CLL_GSE125881	NA	CLL
1279	B	CHOL_GSE142784	NA	CHOL
1280	B	CHOL_GSE138709	NA	CHOL
1281	B	CHOL_GSE125449_aPD1aPDL1aCTLA4	0	CHOL
1282	B	CESC_GSE168652	NA	CESC
1283	B	BRCA_GSE176078	0	BRCA
1284	B	BRCA_GSE161529	0.01	BRCA
1285	B	BRCA_GSE150660	0	BRCA
1286	B	BRCA_GSE148673	0	BRCA
1287	B	BRCA_GSE143423	NA	BRCA
1288	B	BRCA_GSE136206_mouse_aPD1aCTLA4	0.01	BRCA
1289	B	BRCA_GSE114727_inDrop	0	BRCA
1290	B	BRCA_GSE114727_10X	NA	BRCA
1291	B	BRCA_GSE110686	NA	BRCA
1292	B	BRCA_EMTAB8107	0	BRCA
1293	B	BLCA_GSE149652	NA	BLCA
1294	B	BLCA_GSE130001	NA	BLCA
1295	B	BCC_GSE141526	NA	BCC
1296	B	BCC_GSE123813_aPD1	0	BCC
1297	B	AML_GSE154109	0	AML
1298	B	AML_GSE147989	NA	AML
1299	B	AML_GSE116256	0.01	AML
1300	B	ALL_GSE154109	0	ALL
1301	B	ALL_GSE153697	0	ALL
1302	B	ALL_GSE132509	0.15	ALL
1303	B	AEL_GSE142213	NA	AEL
1304	Plasma	UVM_GSE160883	NA	UVM
1305	Plasma	UVM_GSE139829	0	UVM
1306	Plasma	UVM_GSE138433	NA	UVM
1307	Plasma	UCEC_GSE139555	NA	UCEC
1308	Plasma	THCA_GSE148673	NA	THCA
1309	Plasma	STAD_GSE167297	0.01	STAD
1310	Plasma	STAD_GSE134520	0.01	STAD
1311	Plasma	SS_GSE131309_Smartseq2	NA	SS
1312	Plasma	SKCM_GSE72056	NA	SKCM
1313	Plasma	SKCM_GSE179373	NA	SKCM
1314	Plasma	SKCM_GSE159251	NA	SKCM
1315	Plasma	SKCM_GSE148190	NA	SKCM
1316	Plasma	SKCM_GSE139249	NA	SKCM
1317	Plasma	SKCM_GSE123139	0	SKCM
1318	Plasma	SKCM_GSE120575_aPD1aCTLA4	0	SKCM
1319	Plasma	SKCM_GSE115978_aPD1	NA	SKCM
1320	Plasma	SCLC_GSE150766	NA	SCLC
1321	Plasma	SCC_GSE145328	NA	SCC
1322	Plasma	SCC_GSE144236	NA	SCC
1323	Plasma	SCC_GSE123813_aPD1	NA	SCC
1324	Plasma	SARC_GSE119352_mouse_aPD1aCTLA4	NA	SARC
1325	Plasma	RB_GSE166173	NA	RB
1326	Plasma	PRAD_GSE176031	0.01	PRAD
1327	Plasma	PRAD_GSE172301	0	PRAD
1328	Plasma	PRAD_GSE150692	NA	PRAD
1329	Plasma	PRAD_GSE143791	0.01	PRAD
1330	Plasma	PRAD_GSE141445	NA	PRAD
1331	Plasma	PRAD_GSE137829	0	PRAD
1332	Plasma	PPB_GSE163678	NA	PPB
1333	Plasma	PCFCL_GSE173820	NA	PCFCL
1334	Plasma	PBMC_60K	NA	PBMC
1335	Plasma	PBMC_30K	0	PBMC
1336	Plasma	PAAD_GSE165399	0.01	PAAD
1337	Plasma	PAAD_GSE162708	NA	PAAD
1338	Plasma	PAAD_GSE158356	NA	PAAD
1339	Plasma	PAAD_GSE154778	0	PAAD
1340	Plasma	PAAD_GSE148673	NA	PAAD
1341	Plasma	PAAD_GSE141017	NA	PAAD
1342	Plasma	PAAD_GSE111672	NA	PAAD
1343	Plasma	PAAD_CRA001160	0.01	PAAD
1344	Plasma	OV_GSE158722	NA	OV
1345	Plasma	OV_GSE154600	0.01	OV
1346	Plasma	OV_GSE151214	NA	OV
1347	Plasma	OV_GSE147082	0.01	OV
1348	Plasma	OV_GSE130000	NA	OV
1349	Plasma	OV_GSE118828	NA	OV
1350	Plasma	OV_GSE115007	0.05	OV
1351	Plasma	OV_EMTAB8107	0.1	OV
1352	Plasma	OS_GSE162454	0	OS
1353	Plasma	OSCC_GSE172577	NA	OSCC
1354	Plasma	NSCLC_GSE99254	NA	NSCLC
1355	Plasma	NSCLC_GSE179373	NA	NSCLC
1356	Plasma	NSCLC_GSE176021_aPD1	NA	NSCLC
1357	Plasma	NSCLC_GSE162498	NA	NSCLC
1358	Plasma	NSCLC_GSE153935	0	NSCLC
1359	Plasma	NSCLC_GSE150660	NA	NSCLC
1360	Plasma	NSCLC_GSE149655	NA	NSCLC
1361	Plasma	NSCLC_GSE148071	0.01	NSCLC
1362	Plasma	NSCLC_GSE146100	NA	NSCLC
1363	Plasma	NSCLC_GSE143423	0	NSCLC
1364	Plasma	NSCLC_GSE139555	0	NSCLC
1365	Plasma	NSCLC_GSE131907	0.14	NSCLC
1366	Plasma	NSCLC_GSE127465	0	NSCLC
1367	Plasma	NSCLC_EMTAB6149	0	NSCLC
1368	Plasma	NPC_GSE162025	0.05	NPC
1369	Plasma	NPC_GSE150430	0.05	NPC
1370	Plasma	NHL_GSE147944	0	NHL
1371	Plasma	NHL_GSE128531	NA	NHL
1372	Plasma	NB_GSE154037	NA	NB
1373	Plasma	MPNST_GSE165826	NA	MPNST
1374	Plasma	MM_GSE175385	0	MM
1375	Plasma	MM_GSE164551	0	MM
1376	Plasma	MM_GSE161801	NA	MM
1377	Plasma	MM_GSE154763	NA	MM
1378	Plasma	MM_GSE151310	NA	MM
1379	Plasma	MM_GSE143317	NA	MM
1380	Plasma	MM_GSE141299	NA	MM
1381	Plasma	MM_GSE117156	0	MM
1382	Plasma	MF_GSE173820	NA	MF
1383	Plasma	MF_GSE165623	NA	MF
1384	Plasma	MCC_GSE118056_aPDL1	NA	MCC
1385	Plasma	MCC_GSE117988_aPD1aCTLA4	NA	MCC
1386	Plasma	MB_GSE155446	NA	MB
1387	Plasma	MB_GSE119926	NA	MB
1388	Plasma	LSCC_GSE150321	NA	LSCC
1389	Plasma	LIHC_GSE98638	NA	LIHC
1390	Plasma	LIHC_GSE166635	NA	LIHC
1391	Plasma	LIHC_GSE146409	NA	LIHC
1392	Plasma	LIHC_GSE146115	NA	LIHC
1393	Plasma	LIHC_GSE140228_Smartseq2	0	LIHC
1394	Plasma	LIHC_GSE140228_10X	0	LIHC
1395	Plasma	LIHC_GSE125449_aPDL1aCTLA4	0	LIHC
1396	Plasma	KIRC_GSE171306	NA	KIRC
1397	Plasma	KIRC_GSE159115	0	KIRC
1398	Plasma	KIRC_GSE145281_aPDL1	0	KIRC
1399	Plasma	KIRC_GSE139555	0.04	KIRC
1400	Plasma	KIRC_GSE121636	0	KIRC
1401	Plasma	KIRC_GSE111360	0	KIRC
1402	Plasma	KIPAN_GSE154763	NA	KIPAN
1403	Plasma	KICH_GSE159115	NA	KICH
1404	Plasma	HNSC_GSE180268	NA	HNSC
1405	Plasma	HNSC_GSE139324	0.02	HNSC
1406	Plasma	HNSC_GSE103322	0.01	HNSC
1407	Plasma	HB_GSE180665	NA	HB
1408	Plasma	Glioma_GSE89567	NA	Glioma
1409	Plasma	Glioma_GSE84465	NA	Glioma
1410	Plasma	Glioma_GSE70630	NA	Glioma
1411	Plasma	Glioma_GSE163108_Smartseq2	NA	Glioma
1412	Plasma	Glioma_GSE163108_10X	NA	Glioma
1413	Plasma	Glioma_GSE162631	NA	Glioma
1414	Plasma	Glioma_GSE148842	NA	Glioma
1415	Plasma	Glioma_GSE141982	NA	Glioma
1416	Plasma	Glioma_GSE141460	NA	Glioma
1417	Plasma	Glioma_GSE141383	NA	Glioma
1418	Plasma	Glioma_GSE139448	NA	Glioma
1419	Plasma	Glioma_GSE131928_Smartseq2	NA	Glioma
1420	Plasma	Glioma_GSE131928_10X	NA	Glioma
1421	Plasma	Glioma_GSE103224	NA	Glioma
1422	Plasma	Glioma_GSE102130	NA	Glioma
1423	Plasma	GIST_GSE162115	0	GIST
1424	Plasma	GCTB_GSE168664	NA	GCTB
1425	Plasma	ESCA_GSE173950	0	ESCA
1426	Plasma	ESCA_GSE160269	0	ESCA
1427	Plasma	DLBC_GSE175510	NA	DLBC
1428	Plasma	CRC_GSE179784	0.04	CRC
1429	Plasma	CRC_GSE166555	0.01	CRC
1430	Plasma	CRC_GSE146771_Smartseq2	0.01	CRC
1431	Plasma	CRC_GSE146771_10X	0	CRC
1432	Plasma	CRC_GSE139555	0	CRC
1433	Plasma	CRC_GSE136394	NA	CRC
1434	Plasma	CRC_GSE122969_mouse_aPD1aTIM3	NA	CRC
1435	Plasma	CRC_GSE120909_mouse_aPD1	NA	CRC
1436	Plasma	CRC_GSE112865_mouse_aPD1	NA	CRC
1437	Plasma	CRC_GSE108989	NA	CRC
1438	Plasma	CRC_EMTAB8107	0	CRC
1439	Plasma	CLL_GSE159417	NA	CLL
1440	Plasma	CLL_GSE132065	NA	CLL
1441	Plasma	CLL_GSE125881	NA	CLL
1442	Plasma	CHOL_GSE142784	NA	CHOL
1443	Plasma	CHOL_GSE138709	0.01	CHOL
1444	Plasma	CHOL_GSE125449_aPD1aPDL1aCTLA4	0	CHOL
1445	Plasma	CESC_GSE168652	NA	CESC
1446	Plasma	BRCA_GSE176078	0	BRCA
1447	Plasma	BRCA_GSE161529	0	BRCA
1448	Plasma	BRCA_GSE150660	NA	BRCA
1449	Plasma	BRCA_GSE148673	NA	BRCA
1450	Plasma	BRCA_GSE143423	NA	BRCA
1451	Plasma	BRCA_GSE136206_mouse_aPD1aCTLA4	1.05	BRCA
1452	Plasma	BRCA_GSE114727_inDrop	NA	BRCA
1453	Plasma	BRCA_GSE114727_10X	NA	BRCA
1454	Plasma	BRCA_GSE110686	NA	BRCA
1455	Plasma	BRCA_EMTAB8107	0	BRCA
1456	Plasma	BLCA_GSE149652	NA	BLCA
1457	Plasma	BLCA_GSE130001	NA	BLCA
1458	Plasma	BCC_GSE141526	NA	BCC
1459	Plasma	BCC_GSE123813_aPD1	0	BCC
1460	Plasma	AML_GSE154109	NA	AML
1461	Plasma	AML_GSE147989	NA	AML
1462	Plasma	AML_GSE116256	0.04	AML
1463	Plasma	ALL_GSE154109	NA	ALL
1464	Plasma	ALL_GSE153697	0	ALL
1465	Plasma	ALL_GSE132509	NA	ALL
1466	Plasma	AEL_GSE142213	0	AEL
1467	DC	UVM_GSE160883	NA	UVM
1468	DC	UVM_GSE139829	NA	UVM
1469	DC	UVM_GSE138433	NA	UVM
1470	DC	UCEC_GSE139555	NA	UCEC
1471	DC	THCA_GSE148673	0	THCA
1472	DC	STAD_GSE167297	0	STAD
1473	DC	STAD_GSE134520	0	STAD
1474	DC	SS_GSE131309_Smartseq2	NA	SS
1475	DC	SKCM_GSE72056	NA	SKCM
1476	DC	SKCM_GSE179373	NA	SKCM
1477	DC	SKCM_GSE159251	NA	SKCM
1478	DC	SKCM_GSE148190	NA	SKCM
1479	DC	SKCM_GSE139249	0.03	SKCM
1480	DC	SKCM_GSE123139	0.03	SKCM
1481	DC	SKCM_GSE120575_aPD1aCTLA4	0.01	SKCM
1482	DC	SKCM_GSE115978_aPD1	NA	SKCM
1483	DC	SCLC_GSE150766	NA	SCLC
1484	DC	SCC_GSE145328	NA	SCC
1485	DC	SCC_GSE144236	0.08	SCC
1486	DC	SCC_GSE123813_aPD1	NA	SCC
1487	DC	SARC_GSE119352_mouse_aPD1aCTLA4	0.02	SARC
1488	DC	RB_GSE166173	NA	RB
1489	DC	PRAD_GSE176031	NA	PRAD
1490	DC	PRAD_GSE172301	NA	PRAD
1491	DC	PRAD_GSE150692	NA	PRAD
1492	DC	PRAD_GSE143791	0.01	PRAD
1493	DC	PRAD_GSE141445	NA	PRAD
1494	DC	PRAD_GSE137829	NA	PRAD
1495	DC	PPB_GSE163678	NA	PPB
1496	DC	PCFCL_GSE173820	0.01	PCFCL
1497	DC	PBMC_60K	0	PBMC
1498	DC	PBMC_30K	0	PBMC
1499	DC	PAAD_GSE165399	NA	PAAD
1500	DC	PAAD_GSE162708	NA	PAAD
1501	DC	PAAD_GSE158356	NA	PAAD
1502	DC	PAAD_GSE154778	NA	PAAD
1503	DC	PAAD_GSE148673	NA	PAAD
1504	DC	PAAD_GSE141017	NA	PAAD
1505	DC	PAAD_GSE111672	NA	PAAD
1506	DC	PAAD_CRA001160	0	PAAD
1507	DC	OV_GSE158722	NA	OV
1508	DC	OV_GSE154600	NA	OV
1509	DC	OV_GSE151214	NA	OV
1510	DC	OV_GSE147082	NA	OV
1511	DC	OV_GSE130000	NA	OV
1512	DC	OV_GSE118828	NA	OV
1513	DC	OV_GSE115007	0.04	OV
1514	DC	OV_EMTAB8107	NA	OV
1515	DC	OS_GSE162454	NA	OS
1516	DC	OSCC_GSE172577	NA	OSCC
1517	DC	NSCLC_GSE99254	NA	NSCLC
1518	DC	NSCLC_GSE179373	NA	NSCLC
1519	DC	NSCLC_GSE176021_aPD1	0.01	NSCLC
1520	DC	NSCLC_GSE162498	NA	NSCLC
1521	DC	NSCLC_GSE153935	NA	NSCLC
1522	DC	NSCLC_GSE150660	0.01	NSCLC
1523	DC	NSCLC_GSE149655	NA	NSCLC
1524	DC	NSCLC_GSE148071	NA	NSCLC
1525	DC	NSCLC_GSE146100	0.01	NSCLC
1526	DC	NSCLC_GSE143423	NA	NSCLC
1527	DC	NSCLC_GSE139555	0.01	NSCLC
1528	DC	NSCLC_GSE131907	0.04	NSCLC
1529	DC	NSCLC_GSE127465	0.06	NSCLC
1530	DC	NSCLC_EMTAB6149	NA	NSCLC
1531	DC	NPC_GSE162025	0.01	NPC
1532	DC	NPC_GSE150430	0.08	NPC
1533	DC	NHL_GSE147944	NA	NHL
1534	DC	NHL_GSE128531	NA	NHL
1535	DC	NB_GSE154037	NA	NB
1536	DC	MPNST_GSE165826	NA	MPNST
1537	DC	MM_GSE175385	NA	MM
1538	DC	MM_GSE164551	0	MM
1539	DC	MM_GSE161801	0	MM
1540	DC	MM_GSE154763	0.16	MM
1541	DC	MM_GSE151310	NA	MM
1542	DC	MM_GSE143317	NA	MM
1543	DC	MM_GSE141299	NA	MM
1544	DC	MM_GSE117156	NA	MM
1545	DC	MF_GSE173820	0.12	MF
1546	DC	MF_GSE165623	0	MF
1547	DC	MCC_GSE118056_aPDL1	0.11	MCC
1548	DC	MCC_GSE117988_aPD1aCTLA4	NA	MCC
1549	DC	MB_GSE155446	NA	MB
1550	DC	MB_GSE119926	NA	MB
1551	DC	LSCC_GSE150321	0.04	LSCC
1552	DC	LIHC_GSE98638	NA	LIHC
1553	DC	LIHC_GSE166635	0.01	LIHC
1554	DC	LIHC_GSE146409	NA	LIHC
1555	DC	LIHC_GSE146115	NA	LIHC
1556	DC	LIHC_GSE140228_Smartseq2	0.03	LIHC
1557	DC	LIHC_GSE140228_10X	0	LIHC
1558	DC	LIHC_GSE125449_aPDL1aCTLA4	NA	LIHC
1559	DC	KIRC_GSE171306	NA	KIRC
1560	DC	KIRC_GSE159115	NA	KIRC
1561	DC	KIRC_GSE145281_aPDL1	0	KIRC
1562	DC	KIRC_GSE139555	0	KIRC
1563	DC	KIRC_GSE121636	0.05	KIRC
1564	DC	KIRC_GSE111360	0	KIRC
1565	DC	KIPAN_GSE154763	0.01	KIPAN
1566	DC	KICH_GSE159115	NA	KICH
1567	DC	HNSC_GSE180268	NA	HNSC
1568	DC	HNSC_GSE139324	0	HNSC
1569	DC	HNSC_GSE103322	NA	HNSC
1570	DC	HB_GSE180665	NA	HB
1571	DC	Glioma_GSE89567	NA	Glioma
1572	DC	Glioma_GSE84465	NA	Glioma
1573	DC	Glioma_GSE70630	NA	Glioma
1574	DC	Glioma_GSE163108_Smartseq2	NA	Glioma
1575	DC	Glioma_GSE163108_10X	NA	Glioma
1576	DC	Glioma_GSE162631	NA	Glioma
1577	DC	Glioma_GSE148842	NA	Glioma
1578	DC	Glioma_GSE141982	NA	Glioma
1579	DC	Glioma_GSE141460	NA	Glioma
1580	DC	Glioma_GSE141383	NA	Glioma
1581	DC	Glioma_GSE139448	NA	Glioma
1582	DC	Glioma_GSE131928_Smartseq2	NA	Glioma
1583	DC	Glioma_GSE131928_10X	NA	Glioma
1584	DC	Glioma_GSE103224	NA	Glioma
1585	DC	Glioma_GSE102130	NA	Glioma
1586	DC	GIST_GSE162115	0	GIST
1587	DC	GCTB_GSE168664	NA	GCTB
1588	DC	ESCA_GSE173950	0.01	ESCA
1589	DC	ESCA_GSE160269	0	ESCA
1590	DC	DLBC_GSE175510	NA	DLBC
1591	DC	CRC_GSE179784	0.05	CRC
1592	DC	CRC_GSE166555	0.01	CRC
1593	DC	CRC_GSE146771_Smartseq2	NA	CRC
1594	DC	CRC_GSE146771_10X	NA	CRC
1595	DC	CRC_GSE139555	NA	CRC
1596	DC	CRC_GSE136394	NA	CRC
1597	DC	CRC_GSE122969_mouse_aPD1aTIM3	0	CRC
1598	DC	CRC_GSE120909_mouse_aPD1	0.03	CRC
1599	DC	CRC_GSE112865_mouse_aPD1	0.01	CRC
1600	DC	CRC_GSE108989	NA	CRC
1601	DC	CRC_EMTAB8107	NA	CRC
1602	DC	CLL_GSE159417	NA	CLL
1603	DC	CLL_GSE132065	NA	CLL
1604	DC	CLL_GSE125881	NA	CLL
1605	DC	CHOL_GSE142784	NA	CHOL
1606	DC	CHOL_GSE138709	0.04	CHOL
1607	DC	CHOL_GSE125449_aPD1aPDL1aCTLA4	NA	CHOL
1608	DC	CESC_GSE168652	NA	CESC
1609	DC	BRCA_GSE176078	0.01	BRCA
1610	DC	BRCA_GSE161529	NA	BRCA
1611	DC	BRCA_GSE150660	0.01	BRCA
1612	DC	BRCA_GSE148673	NA	BRCA
1613	DC	BRCA_GSE143423	NA	BRCA
1614	DC	BRCA_GSE136206_mouse_aPD1aCTLA4	0.03	BRCA
1615	DC	BRCA_GSE114727_inDrop	0	BRCA
1616	DC	BRCA_GSE114727_10X	NA	BRCA
1617	DC	BRCA_GSE110686	NA	BRCA
1618	DC	BRCA_EMTAB8107	NA	BRCA
1619	DC	BLCA_GSE149652	NA	BLCA
1620	DC	BLCA_GSE130001	NA	BLCA
1621	DC	BCC_GSE141526	0	BCC
1622	DC	BCC_GSE123813_aPD1	0.01	BCC
1623	DC	AML_GSE154109	NA	AML
1624	DC	AML_GSE147989	NA	AML
1625	DC	AML_GSE116256	NA	AML
1626	DC	ALL_GSE154109	NA	ALL
1627	DC	ALL_GSE153697	NA	ALL
1628	DC	ALL_GSE132509	NA	ALL
1629	DC	AEL_GSE142213	NA	AEL
1630	Mono/Macro	UVM_GSE160883	0.06	UVM
1631	Mono/Macro	UVM_GSE139829	0.02	UVM
1632	Mono/Macro	UVM_GSE138433	0.01	UVM
1633	Mono/Macro	UCEC_GSE139555	NA	UCEC
1634	Mono/Macro	THCA_GSE148673	0.01	THCA
1635	Mono/Macro	STAD_GSE167297	0	STAD
1636	Mono/Macro	STAD_GSE134520	NA	STAD
1637	Mono/Macro	SS_GSE131309_Smartseq2	0.05	SS
1638	Mono/Macro	SKCM_GSE72056	0	SKCM
1639	Mono/Macro	SKCM_GSE179373	NA	SKCM
1640	Mono/Macro	SKCM_GSE159251	NA	SKCM
1641	Mono/Macro	SKCM_GSE148190	0	SKCM
1642	Mono/Macro	SKCM_GSE139249	0	SKCM
1643	Mono/Macro	SKCM_GSE123139	0.01	SKCM
1644	Mono/Macro	SKCM_GSE120575_aPD1aCTLA4	0.06	SKCM
1645	Mono/Macro	SKCM_GSE115978_aPD1	0.04	SKCM
1646	Mono/Macro	SCLC_GSE150766	0	SCLC
1647	Mono/Macro	SCC_GSE145328	NA	SCC
1648	Mono/Macro	SCC_GSE144236	0.01	SCC
1649	Mono/Macro	SCC_GSE123813_aPD1	NA	SCC
1650	Mono/Macro	SARC_GSE119352_mouse_aPD1aCTLA4	0.02	SARC
1651	Mono/Macro	RB_GSE166173	NA	RB
1652	Mono/Macro	PRAD_GSE176031	0.04	PRAD
1653	Mono/Macro	PRAD_GSE172301	0	PRAD
1654	Mono/Macro	PRAD_GSE150692	0.02	PRAD
1655	Mono/Macro	PRAD_GSE143791	0.04	PRAD
1656	Mono/Macro	PRAD_GSE141445	0.03	PRAD
1657	Mono/Macro	PRAD_GSE137829	0.01	PRAD
1658	Mono/Macro	PPB_GSE163678	0.06	PPB
1659	Mono/Macro	PCFCL_GSE173820	0	PCFCL
1660	Mono/Macro	PBMC_60K	0	PBMC
1661	Mono/Macro	PBMC_30K	0	PBMC
1662	Mono/Macro	PAAD_GSE165399	0.01	PAAD
1663	Mono/Macro	PAAD_GSE162708	0	PAAD
1664	Mono/Macro	PAAD_GSE158356	0	PAAD
1665	Mono/Macro	PAAD_GSE154778	0.01	PAAD
1666	Mono/Macro	PAAD_GSE148673	0	PAAD
1667	Mono/Macro	PAAD_GSE141017	0	PAAD
1668	Mono/Macro	PAAD_GSE111672	0.06	PAAD
1669	Mono/Macro	PAAD_CRA001160	0.06	PAAD
1670	Mono/Macro	OV_GSE158722	0.31	OV
1671	Mono/Macro	OV_GSE154600	0.04	OV
1672	Mono/Macro	OV_GSE151214	0.01	OV
1673	Mono/Macro	OV_GSE147082	0	OV
1674	Mono/Macro	OV_GSE130000	0	OV
1675	Mono/Macro	OV_GSE118828	0.06	OV
1676	Mono/Macro	OV_GSE115007	0	OV
1677	Mono/Macro	OV_EMTAB8107	0.02	OV
1678	Mono/Macro	OS_GSE162454	0.06	OS
1679	Mono/Macro	OSCC_GSE172577	0.02	OSCC
1680	Mono/Macro	NSCLC_GSE99254	0.38	NSCLC
1681	Mono/Macro	NSCLC_GSE179373	NA	NSCLC
1682	Mono/Macro	NSCLC_GSE176021_aPD1	NA	NSCLC
1683	Mono/Macro	NSCLC_GSE162498	0.02	NSCLC
1684	Mono/Macro	NSCLC_GSE153935	0.01	NSCLC
1685	Mono/Macro	NSCLC_GSE150660	0.01	NSCLC
1686	Mono/Macro	NSCLC_GSE149655	0.02	NSCLC
1687	Mono/Macro	NSCLC_GSE148071	0.02	NSCLC
1688	Mono/Macro	NSCLC_GSE146100	0.04	NSCLC
1689	Mono/Macro	NSCLC_GSE143423	0.05	NSCLC
1690	Mono/Macro	NSCLC_GSE139555	0	NSCLC
1691	Mono/Macro	NSCLC_GSE131907	0	NSCLC
1692	Mono/Macro	NSCLC_GSE127465	0.02	NSCLC
1693	Mono/Macro	NSCLC_EMTAB6149	0	NSCLC
1694	Mono/Macro	NPC_GSE162025	0	NPC
1695	Mono/Macro	NPC_GSE150430	0.28	NPC
1696	Mono/Macro	NHL_GSE147944	0.02	NHL
1697	Mono/Macro	NHL_GSE128531	0.01	NHL
1698	Mono/Macro	NB_GSE154037	NA	NB
1699	Mono/Macro	MPNST_GSE165826	0.03	MPNST
1700	Mono/Macro	MM_GSE175385	NA	MM
1701	Mono/Macro	MM_GSE164551	0	MM
1702	Mono/Macro	MM_GSE161801	0	MM
1703	Mono/Macro	MM_GSE154763	0	MM
1704	Mono/Macro	MM_GSE151310	NA	MM
1705	Mono/Macro	MM_GSE143317	0.01	MM
1706	Mono/Macro	MM_GSE141299	NA	MM
1707	Mono/Macro	MM_GSE117156	0	MM
1708	Mono/Macro	MF_GSE173820	0	MF
1709	Mono/Macro	MF_GSE165623	0	MF
1710	Mono/Macro	MCC_GSE118056_aPDL1	0	MCC
1711	Mono/Macro	MCC_GSE117988_aPD1aCTLA4	0	MCC
1712	Mono/Macro	MB_GSE155446	0.01	MB
1713	Mono/Macro	MB_GSE119926	NA	MB
1714	Mono/Macro	LSCC_GSE150321	0.03	LSCC
1715	Mono/Macro	LIHC_GSE98638	NA	LIHC
1716	Mono/Macro	LIHC_GSE166635	0	LIHC
1717	Mono/Macro	LIHC_GSE146409	0.01	LIHC
1718	Mono/Macro	LIHC_GSE146115	0.02	LIHC
1719	Mono/Macro	LIHC_GSE140228_Smartseq2	0.02	LIHC
1720	Mono/Macro	LIHC_GSE140228_10X	0	LIHC
1721	Mono/Macro	LIHC_GSE125449_aPDL1aCTLA4	0.03	LIHC
1722	Mono/Macro	KIRC_GSE171306	0	KIRC
1723	Mono/Macro	KIRC_GSE159115	0.01	KIRC
1724	Mono/Macro	KIRC_GSE145281_aPDL1	0	KIRC
1725	Mono/Macro	KIRC_GSE139555	0	KIRC
1726	Mono/Macro	KIRC_GSE121636	0	KIRC
1727	Mono/Macro	KIRC_GSE111360	0	KIRC
1728	Mono/Macro	KIPAN_GSE154763	0	KIPAN
1729	Mono/Macro	KICH_GSE159115	0.04	KICH
1730	Mono/Macro	HNSC_GSE180268	NA	HNSC
1731	Mono/Macro	HNSC_GSE139324	0.01	HNSC
1732	Mono/Macro	HNSC_GSE103322	0.04	HNSC
1733	Mono/Macro	HB_GSE180665	NA	HB
1734	Mono/Macro	Glioma_GSE89567	0	Glioma
1735	Mono/Macro	Glioma_GSE84465	0.06	Glioma
1736	Mono/Macro	Glioma_GSE70630	0	Glioma
1737	Mono/Macro	Glioma_GSE163108_Smartseq2	NA	Glioma
1738	Mono/Macro	Glioma_GSE163108_10X	0.04	Glioma
1739	Mono/Macro	Glioma_GSE162631	0.03	Glioma
1740	Mono/Macro	Glioma_GSE148842	0.02	Glioma
1741	Mono/Macro	Glioma_GSE141982	0	Glioma
1742	Mono/Macro	Glioma_GSE141460	NA	Glioma
1743	Mono/Macro	Glioma_GSE141383	0.05	Glioma
1744	Mono/Macro	Glioma_GSE139448	0.03	Glioma
1745	Mono/Macro	Glioma_GSE131928_Smartseq2	0.04	Glioma
1746	Mono/Macro	Glioma_GSE131928_10X	0.05	Glioma
1747	Mono/Macro	Glioma_GSE103224	0.03	Glioma
1748	Mono/Macro	Glioma_GSE102130	0	Glioma
1749	Mono/Macro	GIST_GSE162115	0.01	GIST
1750	Mono/Macro	GCTB_GSE168664	0.02	GCTB
1751	Mono/Macro	ESCA_GSE173950	0.03	ESCA
1752	Mono/Macro	ESCA_GSE160269	0.03	ESCA
1753	Mono/Macro	DLBC_GSE175510	0	DLBC
1754	Mono/Macro	CRC_GSE179784	NA	CRC
1755	Mono/Macro	CRC_GSE166555	0.04	CRC
1756	Mono/Macro	CRC_GSE146771_Smartseq2	0.01	CRC
1757	Mono/Macro	CRC_GSE146771_10X	0	CRC
1758	Mono/Macro	CRC_GSE139555	0	CRC
1759	Mono/Macro	CRC_GSE136394	0.01	CRC
1760	Mono/Macro	CRC_GSE122969_mouse_aPD1aTIM3	0.03	CRC
1761	Mono/Macro	CRC_GSE120909_mouse_aPD1	0.01	CRC
1762	Mono/Macro	CRC_GSE112865_mouse_aPD1	0.07	CRC
1763	Mono/Macro	CRC_GSE108989	NA	CRC
1764	Mono/Macro	CRC_EMTAB8107	0	CRC
1765	Mono/Macro	CLL_GSE159417	0.02	CLL
1766	Mono/Macro	CLL_GSE132065	0	CLL
1767	Mono/Macro	CLL_GSE125881	NA	CLL
1768	Mono/Macro	CHOL_GSE142784	0.01	CHOL
1769	Mono/Macro	CHOL_GSE138709	0	CHOL
1770	Mono/Macro	CHOL_GSE125449_aPD1aPDL1aCTLA4	0.02	CHOL
1771	Mono/Macro	CESC_GSE168652	0.01	CESC
1772	Mono/Macro	BRCA_GSE176078	0.03	BRCA
1773	Mono/Macro	BRCA_GSE161529	0.04	BRCA
1774	Mono/Macro	BRCA_GSE150660	0	BRCA
1775	Mono/Macro	BRCA_GSE148673	0.08	BRCA
1776	Mono/Macro	BRCA_GSE143423	0.02	BRCA
1777	Mono/Macro	BRCA_GSE136206_mouse_aPD1aCTLA4	0.13	BRCA
1778	Mono/Macro	BRCA_GSE114727_inDrop	0.02	BRCA
1779	Mono/Macro	BRCA_GSE114727_10X	NA	BRCA
1780	Mono/Macro	BRCA_GSE110686	0	BRCA
1781	Mono/Macro	BRCA_EMTAB8107	0.03	BRCA
1782	Mono/Macro	BLCA_GSE149652	NA	BLCA
1783	Mono/Macro	BLCA_GSE130001	NA	BLCA
1784	Mono/Macro	BCC_GSE141526	NA	BCC
1785	Mono/Macro	BCC_GSE123813_aPD1	0	BCC
1786	Mono/Macro	AML_GSE154109	0	AML
1787	Mono/Macro	AML_GSE147989	NA	AML
1788	Mono/Macro	AML_GSE116256	0.01	AML
1789	Mono/Macro	ALL_GSE154109	0.02	ALL
1790	Mono/Macro	ALL_GSE153697	0.01	ALL
1791	Mono/Macro	ALL_GSE132509	0.06	ALL
1792	Mono/Macro	AEL_GSE142213	0.07	AEL
1793	Mast	UVM_GSE160883	NA	UVM
1794	Mast	UVM_GSE139829	NA	UVM
1795	Mast	UVM_GSE138433	NA	UVM
1796	Mast	UCEC_GSE139555	NA	UCEC
1797	Mast	THCA_GSE148673	NA	THCA
1798	Mast	STAD_GSE167297	0	STAD
1799	Mast	STAD_GSE134520	0.01	STAD
1800	Mast	SS_GSE131309_Smartseq2	0.04	SS
1801	Mast	SKCM_GSE72056	NA	SKCM
1802	Mast	SKCM_GSE179373	NA	SKCM
1803	Mast	SKCM_GSE159251	NA	SKCM
1804	Mast	SKCM_GSE148190	NA	SKCM
1805	Mast	SKCM_GSE139249	NA	SKCM
1806	Mast	SKCM_GSE123139	NA	SKCM
1807	Mast	SKCM_GSE120575_aPD1aCTLA4	NA	SKCM
1808	Mast	SKCM_GSE115978_aPD1	NA	SKCM
1809	Mast	SCLC_GSE150766	NA	SCLC
1810	Mast	SCC_GSE145328	NA	SCC
1811	Mast	SCC_GSE144236	NA	SCC
1812	Mast	SCC_GSE123813_aPD1	NA	SCC
1813	Mast	SARC_GSE119352_mouse_aPD1aCTLA4	NA	SARC
1814	Mast	RB_GSE166173	NA	RB
1815	Mast	PRAD_GSE176031	0.02	PRAD
1816	Mast	PRAD_GSE172301	0	PRAD
1817	Mast	PRAD_GSE150692	NA	PRAD
1818	Mast	PRAD_GSE143791	NA	PRAD
1819	Mast	PRAD_GSE141445	0	PRAD
1820	Mast	PRAD_GSE137829	0	PRAD
1821	Mast	PPB_GSE163678	NA	PPB
1822	Mast	PCFCL_GSE173820	NA	PCFCL
1823	Mast	PBMC_60K	0	PBMC
1824	Mast	PBMC_30K	NA	PBMC
1825	Mast	PAAD_GSE165399	NA	PAAD
1826	Mast	PAAD_GSE162708	0	PAAD
1827	Mast	PAAD_GSE158356	NA	PAAD
1828	Mast	PAAD_GSE154778	NA	PAAD
1829	Mast	PAAD_GSE148673	NA	PAAD
1830	Mast	PAAD_GSE141017	NA	PAAD
1831	Mast	PAAD_GSE111672	0	PAAD
1832	Mast	PAAD_CRA001160	NA	PAAD
1833	Mast	OV_GSE158722	NA	OV
1834	Mast	OV_GSE154600	NA	OV
1835	Mast	OV_GSE151214	0	OV
1836	Mast	OV_GSE147082	NA	OV
1837	Mast	OV_GSE130000	NA	OV
1838	Mast	OV_GSE118828	NA	OV
1839	Mast	OV_GSE115007	NA	OV
1840	Mast	OV_EMTAB8107	NA	OV
1841	Mast	OS_GSE162454	NA	OS
1842	Mast	OSCC_GSE172577	0	OSCC
1843	Mast	NSCLC_GSE99254	NA	NSCLC
1844	Mast	NSCLC_GSE179373	NA	NSCLC
1845	Mast	NSCLC_GSE176021_aPD1	NA	NSCLC
1846	Mast	NSCLC_GSE162498	NA	NSCLC
1847	Mast	NSCLC_GSE153935	0	NSCLC
1848	Mast	NSCLC_GSE150660	NA	NSCLC
1849	Mast	NSCLC_GSE149655	0	NSCLC
1850	Mast	NSCLC_GSE148071	NA	NSCLC
1851	Mast	NSCLC_GSE146100	0	NSCLC
1852	Mast	NSCLC_GSE143423	NA	NSCLC
1853	Mast	NSCLC_GSE139555	NA	NSCLC
1854	Mast	NSCLC_GSE131907	0	NSCLC
1855	Mast	NSCLC_GSE127465	0	NSCLC
1856	Mast	NSCLC_EMTAB6149	0	NSCLC
1857	Mast	NPC_GSE162025	NA	NPC
1858	Mast	NPC_GSE150430	NA	NPC
1859	Mast	NHL_GSE147944	NA	NHL
1860	Mast	NHL_GSE128531	NA	NHL
1861	Mast	NB_GSE154037	NA	NB
1862	Mast	MPNST_GSE165826	NA	MPNST
1863	Mast	MM_GSE175385	NA	MM
1864	Mast	MM_GSE164551	NA	MM
1865	Mast	MM_GSE161801	NA	MM
1866	Mast	MM_GSE154763	NA	MM
1867	Mast	MM_GSE151310	NA	MM
1868	Mast	MM_GSE143317	NA	MM
1869	Mast	MM_GSE141299	NA	MM
1870	Mast	MM_GSE117156	NA	MM
1871	Mast	MF_GSE173820	NA	MF
1872	Mast	MF_GSE165623	NA	MF
1873	Mast	MCC_GSE118056_aPDL1	NA	MCC
1874	Mast	MCC_GSE117988_aPD1aCTLA4	NA	MCC
1875	Mast	MB_GSE155446	NA	MB
1876	Mast	MB_GSE119926	NA	MB
1877	Mast	LSCC_GSE150321	0.03	LSCC
1878	Mast	LIHC_GSE98638	NA	LIHC
1879	Mast	LIHC_GSE166635	0	LIHC
1880	Mast	LIHC_GSE146409	NA	LIHC
1881	Mast	LIHC_GSE146115	NA	LIHC
1882	Mast	LIHC_GSE140228_Smartseq2	0.05	LIHC
1883	Mast	LIHC_GSE140228_10X	0.01	LIHC
1884	Mast	LIHC_GSE125449_aPDL1aCTLA4	NA	LIHC
1885	Mast	KIRC_GSE171306	0	KIRC
1886	Mast	KIRC_GSE159115	NA	KIRC
1887	Mast	KIRC_GSE145281_aPDL1	0	KIRC
1888	Mast	KIRC_GSE139555	0	KIRC
1889	Mast	KIRC_GSE121636	NA	KIRC
1890	Mast	KIRC_GSE111360	0	KIRC
1891	Mast	KIPAN_GSE154763	0	KIPAN
1892	Mast	KICH_GSE159115	NA	KICH
1893	Mast	HNSC_GSE180268	NA	HNSC
1894	Mast	HNSC_GSE139324	0	HNSC
1895	Mast	HNSC_GSE103322	0.02	HNSC
1896	Mast	HB_GSE180665	NA	HB
1897	Mast	Glioma_GSE89567	NA	Glioma
1898	Mast	Glioma_GSE84465	NA	Glioma
1899	Mast	Glioma_GSE70630	NA	Glioma
1900	Mast	Glioma_GSE163108_Smartseq2	NA	Glioma
1901	Mast	Glioma_GSE163108_10X	NA	Glioma
1902	Mast	Glioma_GSE162631	NA	Glioma
1903	Mast	Glioma_GSE148842	NA	Glioma
1904	Mast	Glioma_GSE141982	NA	Glioma
1905	Mast	Glioma_GSE141460	NA	Glioma
1906	Mast	Glioma_GSE141383	NA	Glioma
1907	Mast	Glioma_GSE139448	0.03	Glioma
1908	Mast	Glioma_GSE131928_Smartseq2	NA	Glioma
1909	Mast	Glioma_GSE131928_10X	NA	Glioma
1910	Mast	Glioma_GSE103224	NA	Glioma
1911	Mast	Glioma_GSE102130	NA	Glioma
1912	Mast	GIST_GSE162115	NA	GIST
1913	Mast	GCTB_GSE168664	NA	GCTB
1914	Mast	ESCA_GSE173950	0	ESCA
1915	Mast	ESCA_GSE160269	0	ESCA
1916	Mast	DLBC_GSE175510	NA	DLBC
1917	Mast	CRC_GSE179784	NA	CRC
1918	Mast	CRC_GSE166555	0	CRC
1919	Mast	CRC_GSE146771_Smartseq2	0.02	CRC
1920	Mast	CRC_GSE146771_10X	0	CRC
1921	Mast	CRC_GSE139555	0	CRC
1922	Mast	CRC_GSE136394	NA	CRC
1923	Mast	CRC_GSE122969_mouse_aPD1aTIM3	NA	CRC
1924	Mast	CRC_GSE120909_mouse_aPD1	NA	CRC
1925	Mast	CRC_GSE112865_mouse_aPD1	NA	CRC
1926	Mast	CRC_GSE108989	NA	CRC
1927	Mast	CRC_EMTAB8107	0	CRC
1928	Mast	CLL_GSE159417	NA	CLL
1929	Mast	CLL_GSE132065	NA	CLL
1930	Mast	CLL_GSE125881	NA	CLL
1931	Mast	CHOL_GSE142784	NA	CHOL
1932	Mast	CHOL_GSE138709	NA	CHOL
1933	Mast	CHOL_GSE125449_aPD1aPDL1aCTLA4	NA	CHOL
1934	Mast	CESC_GSE168652	NA	CESC
1935	Mast	BRCA_GSE176078	NA	BRCA
1936	Mast	BRCA_GSE161529	NA	BRCA
1937	Mast	BRCA_GSE150660	NA	BRCA
1938	Mast	BRCA_GSE148673	NA	BRCA
1939	Mast	BRCA_GSE143423	NA	BRCA
1940	Mast	BRCA_GSE136206_mouse_aPD1aCTLA4	NA	BRCA
1941	Mast	BRCA_GSE114727_inDrop	0.02	BRCA
1942	Mast	BRCA_GSE114727_10X	NA	BRCA
1943	Mast	BRCA_GSE110686	NA	BRCA
1944	Mast	BRCA_EMTAB8107	0	BRCA
1945	Mast	BLCA_GSE149652	NA	BLCA
1946	Mast	BLCA_GSE130001	NA	BLCA
1947	Mast	BCC_GSE141526	NA	BCC
1948	Mast	BCC_GSE123813_aPD1	0	BCC
1949	Mast	AML_GSE154109	NA	AML
1950	Mast	AML_GSE147989	NA	AML
1951	Mast	AML_GSE116256	NA	AML
1952	Mast	ALL_GSE154109	NA	ALL
1953	Mast	ALL_GSE153697	NA	ALL
1954	Mast	ALL_GSE132509	NA	ALL
1955	Mast	AEL_GSE142213	NA	AEL
1956	Neutrophils	UVM_GSE160883	NA	UVM
1957	Neutrophils	UVM_GSE139829	NA	UVM
1958	Neutrophils	UVM_GSE138433	NA	UVM
1959	Neutrophils	UCEC_GSE139555	NA	UCEC
1960	Neutrophils	THCA_GSE148673	0.05	THCA
1961	Neutrophils	STAD_GSE167297	NA	STAD
1962	Neutrophils	STAD_GSE134520	NA	STAD
1963	Neutrophils	SS_GSE131309_Smartseq2	NA	SS
1964	Neutrophils	SKCM_GSE72056	NA	SKCM
1965	Neutrophils	SKCM_GSE179373	NA	SKCM
1966	Neutrophils	SKCM_GSE159251	NA	SKCM
1967	Neutrophils	SKCM_GSE148190	NA	SKCM
1968	Neutrophils	SKCM_GSE139249	NA	SKCM
1969	Neutrophils	SKCM_GSE123139	NA	SKCM
1970	Neutrophils	SKCM_GSE120575_aPD1aCTLA4	NA	SKCM
1971	Neutrophils	SKCM_GSE115978_aPD1	NA	SKCM
1972	Neutrophils	SCLC_GSE150766	NA	SCLC
1973	Neutrophils	SCC_GSE145328	NA	SCC
1974	Neutrophils	SCC_GSE144236	NA	SCC
1975	Neutrophils	SCC_GSE123813_aPD1	NA	SCC
1976	Neutrophils	SARC_GSE119352_mouse_aPD1aCTLA4	NA	SARC
1977	Neutrophils	RB_GSE166173	NA	RB
1978	Neutrophils	PRAD_GSE176031	NA	PRAD
1979	Neutrophils	PRAD_GSE172301	NA	PRAD
1980	Neutrophils	PRAD_GSE150692	NA	PRAD
1981	Neutrophils	PRAD_GSE143791	NA	PRAD
1982	Neutrophils	PRAD_GSE141445	NA	PRAD
1983	Neutrophils	PRAD_GSE137829	NA	PRAD
1984	Neutrophils	PPB_GSE163678	NA	PPB
1985	Neutrophils	PCFCL_GSE173820	NA	PCFCL
1986	Neutrophils	PBMC_60K	NA	PBMC
1987	Neutrophils	PBMC_30K	NA	PBMC
1988	Neutrophils	PAAD_GSE165399	NA	PAAD
1989	Neutrophils	PAAD_GSE162708	NA	PAAD
1990	Neutrophils	PAAD_GSE158356	NA	PAAD
1991	Neutrophils	PAAD_GSE154778	NA	PAAD
1992	Neutrophils	PAAD_GSE148673	NA	PAAD
1993	Neutrophils	PAAD_GSE141017	NA	PAAD
1994	Neutrophils	PAAD_GSE111672	0.03	PAAD
1995	Neutrophils	PAAD_CRA001160	NA	PAAD
1996	Neutrophils	OV_GSE158722	NA	OV
1997	Neutrophils	OV_GSE154600	NA	OV
1998	Neutrophils	OV_GSE151214	NA	OV
1999	Neutrophils	OV_GSE147082	NA	OV
[truncated: 4,683 more rows]
