# Supplementary material for: Targeting KIF20A: a new frontier in cancer treatment revealed by multi-omics analysis
Source: Front Immunol. 2026 Jan 21;17:1744899. doi: 10.3389/fimmu.2026.1744899 (PMC12867832; doi:10.3389/fimmu.2026.1744899)
Supplement: Supplementary file 1 [file DataSheet1.zip › supplementary material/KIF20A_Cell_Cycle.csv]

	KIF20A	phase_by_facs_gating	fucci_time_hrs
A10_355	0.147642623470707	G2M	20.3464
A10_356	0.228621070701779	G2M	25.204103
A10_357	0.10910199200032	G2M	22.762535
A11_356	1.28510670208849	G1	1.093619
A11_357	-0.123146589326228	S-ph	14.75114
A12_355	0.0580748307885056	G2M	23.245762
A12_356	0.122668349266083	G2M	22.253875
A12_357	-1.97894271084137	G1	4.094713
A13_355	0.514867589315547	G2M	21.36372
A13_356	1.36322841650501	G1	0.152598
A13_357	-0.44047944807889	G2M	24.034185
A14_355	1.38561706624706	G2M	17.625069
A14_356	-0.630343471872043	S-ph	12.284139
A14_357	0.257655756164954	G1	5.315497
A15_355	0.115593398729461	S-ph	11.622881
A15_356	1.15556596432985	G2M	16.709481
A15_357	0.561353212693725	S-ph	15.285233
A16_355	0.657845315289371	S-ph	15.76846
A16_356	0.696314331391718	G2M	19.83774
A16_357	-1.97894271084137	G1	3.713218
A17_355	-0.201773770740684	S-ph	9.893437
A17_356	1.19021114117867	G2M	21.007658
A17_357	1.07071469025644	G2M	16.887512
A18_355	-0.468008810589454	S-ph	12.258706
A18_357	-0.483420412193303	S-ph	9.054148
A19_355	-0.124141870594827	G2M	24.746309
A19_356	-0.664344859966445	S-ph	10.529262
A19_357	1.06057819898007	G2M	18.794987
A1_355	0.919201483891547	S-ph	13.606655
A1_356	-1.69940896944178	S-ph	8.621787
A1_357	0.329829147393556	S-ph	15.208934
A20_355	1.06417387165347	G1	1.322516
A20_356	0.81191524304402	G2M	25.305835
A20_357	0.621311134751416	G2M	22.457339
A21_355	0.879357143251405	G1	6.816044
A21_356	0.244382232802313	S-ph	13.886418
A21_357	1.27244401382736	G2M	18.947585
A22_355	1.2222469687113	G1	1.78031
A22_357	-0.0151362578828599	S-ph	10.605561
A23_355	0.244780852163996	G2M	23.14403
A23_356	-0.149848847187444	S-ph	10.910757
A23_357	0.59411530935923	G2M	20.651596
A24_356	0.846699565494389	G2M	21.261988
A24_357	-1.97894271084137	G1	2.212671
A2_356	0.957143981758964	G1	0.152598
A2_357	1.02257929129462	G2M	18.286327
A3_355	0.338271578080475	G2M	24.593711
A3_356	-0.0215830814547123	S-ph	12.360438
A3_357	-0.0869918752007625	G1	7.146673
A4_355	-0.45956948793884	G1	7.273838
A4_356	0.900552465078559	G1	1.424248
A4_357	-0.239030744814385	S-ph	11.546582
A5_355	1.00429335346928	G1	1.729444
A5_356	0.246505081364042	G1	5.213765
A5_357	-0.131156497676194	S-ph	10.554695
A6_355	-0.208060721655963	G2M	22.431906
A6_356	-0.200637888455832	S-ph	11.826345
A6_357	1.02634450714704	G2M	21.236555
A7_355	1.02109472989408	G1	1.754877
A7_356	0.0419722513887039	G2M	22.63537
A7_357	1.14022513975306	S-ph	15.743027
A8_355	0.874107037268484	G2M	22.533638
A8_356	0.0477607432229096	G2M	23.271195
A8_357	1.12423512805086	G2M	23.016865
A9_355	0.456933270672874	G1	5.620693
A9_356	-1.97894271084137	S-ph	10.580128
A9_357	-0.370160098723587	S-ph	9.486509
B10_355	0.949117365245911	G2M	20.727895
B10_356	-1.56916067614421	S-ph	11.165087
B10_357	0.261024670860349	S-ph	10.402097
B11_355	0.410744589157837	G2M	18.515224
B11_356	0.545494640556353	G1	5.747858
B11_357	0.405616450952193	G2M	24.008752
B12_356	0.315168753909577	G2M	18.260894
B12_357	-0.0276787647572942	S-ph	9.054148
B13_355	0.995339135124808	G1	0.686691
B13_356	-0.0349069899569895	G1	4.349043
B13_357	-1.09871348886452	G2M	21.490885
B14_355	-0.0249383859826635	S-ph	9.333911
B14_356	-1.97894271084137	S-ph	10.376664
B14_357	1.03649845469226	G2M	17.497904
B15_355	0.83032476906897	G2M	16.887512
B15_356	0.992521984718492	G2M	17.370739
B15_357	1.11402310328308	G1	1.627712
B16_355	0.969638928133809	G1	0.686691
B16_356	-0.717980471444912	G2M	24.339381
B16_357	0.541021272238699	G1	2.365269
B17_355	1.01440314122156	G1	0.584959
B17_356	-0.727648381567464	G2M	23.678123
B18_355	0.20165984626343	S-ph	13.377758
B18_356	0.399525420982019	S-ph	12.004376
B18_357	-0.15849821583524	S-ph	13.097995
B19_355	0.773699576757909	G1	1.220784
B19_356	0.823129281800329	G2M	18.082863
B19_357	-1.41359118308146	S-ph	14.318779
B1_355	0.443170115649846	G2M	21.211122
B1_356	0.997222038671296	G1	1.907475
B1_357	0.352041054637522	G2M	23.830721
B20_355	-0.394121261871702	S-ph	14.445944
B20_356	1.00089656543013	G1	0.279763
B20_357	-0.0569194695002685	G1	5.442662
B21_355	-0.755451651181622	G2M	21.465452
B21_356	1.23793803221836	S-ph	15.666728
B21_357	0.868671907470706	G2M	18.769554
B22_356	0.340645448766858	G2M	23.856154
B22_357	0.247827973489304	G2M	24.237649
B23_355	-1.97894271084137	G1	7.248405
B23_356	0.334977511836956	S-ph	10.147767
B23_357	1.00447542083868	G2M	18.82042
B24_355	-0.0426586842580553	S-ph	10.961623
B24_356	-0.865983169015619	S-ph	12.487603
B24_357	0.0982913591645663	G2M	23.500092
B2_355	0.386941918066635	G2M	21.287421
B2_356	0.747443551946535	G2M	17.472471
B2_357	0.423029241173711	G2M	22.813401
B3_355	-1.97894271084137	G2M	17.650502
B3_356	0.141339561694738	S-ph	14.954604
B3_357	-1.97894271084137	G1	7.299271
B4_355	0.326833823587148	G2M	22.838834
B4_356	-0.402064102796922	S-ph	12.818232
B4_357	-1.97894271084137	S-ph	14.471377
B5_355	-0.316285385568824	S-ph	15.564996
B5_356	1.00371035808953	S-ph	15.870192
B6_355	0.21368682938927	S-ph	16.02279
B6_356	1.27605386585543	G2M	19.278214
B6_357	0.221063156538093	G1	4.06928
B7_355	-0.587139571125897	S-ph	12.843665
B7_357	0.66203608356011	G2M	25.000639
B8_355	-1.97894271084137	G1	6.002188
B8_356	-1.97894271084137	G1	4.908569
B8_357	0.00798045551203462	G2M	20.015771
B9_355	0.99707457805313	G1	2.645032
B9_356	-0.0912146774970563	G2M	21.897813
B9_357	-1.97894271084137	G1	5.264631
C10_355	0.801872660451493	G2M	20.219235
C10_357	0.16585178730383	S-ph	13.428624
C11_355	1.35314446863405	G2M	19.964905
C11_356	0.671614147702138	G2M	20.041204
C11_357	-1.97894271084137	S-ph	11.266819
C12_355	-0.917536898255926	G2M	23.932453
C12_356	0.111273780684838	G1	4.374476
C12_357	1.06028032179148	G1	4.806837
C13_355	-1.97894271084137	G1	7.858797
C13_357	-1.97894271084137	S-ph	10.758159
C14_355	0.185132640187916	G2M	22.864267
C14_356	0.676281520488174	S-ph	14.522243
C14_357	-0.139532817376335	G2M	20.956792
C15_355	0.250596379909921	S-ph	13.860985
C15_356	-0.384341512351031	S-ph	12.538469
C16_355	-0.406881916336399	G1	6.739745
C16_357	0.895445525441959	G1	0.991887
C17_355	1.11742686770751	S-ph	16.02279
C17_356	0.83602801848473	G1	1.52598
C17_357	-0.0749605973194788	G2M	24.542845
C18_355	-0.253441209200161	G2M	18.337193
C18_356	-1.68145750955702	S-ph	14.267913
C18_357	-0.107689512139739	S-ph	11.241386
C19_355	0.608085341558476	G2M	20.880493
C19_356	0.0156843226253573	S-ph	11.877211
C19_357	-1.97894271084137	S-ph	12.080675
C1_356	0.575132413236636	G2M	18.718688
C1_357	-0.369025131587779	S-ph	12.563902
C20_355	-1.97894271084137	G1	8.13856
C20_357	-0.0170006331533815	G1	2.950228
C21_355	0.42214621503347	S-ph	16.175388
C21_356	1.05499274454776	G1	1.551413
C21_357	-0.477479862585876	G1	5.035734
C22_355	0.305187698240939	G2M	21.948679
C22_356	0.762205540105443	G2M	17.54877
C22_357	0.320446742202372	S-ph	16.048223
C23_355	0.790345826402193	G2M	17.523337
C23_356	0.828951631534849	G2M	17.447038
C23_357	0.962173923124183	G2M	21.592617
C24_355	0.521453894059527	G1	2.695898
C24_356	-0.262512555557319	S-ph	11.343118
C24_357	0.956591207748967	G2M	18.489791
C2_355	-0.633893686248738	S-ph	10.503829
C2_356	0.198650120040739	S-ph	13.937284
C2_357	0.244382232802313	G2M	23.627257
C3_355	-0.261252969263826	S-ph	15.717594
C3_356	-0.658745768344805	S-ph	13.021696
C3_357	0.622219590297693	G1	4.221878
C4_355	0.679393726273977	G2M	24.288515
C4_357	0.822285688740732	G2M	20.549864
C5_355	0.151703614037752	G2M	20.117503
C5_356	0.673792610804805	G2M	23.500092
C5_357	1.1095654502019	G2M	19.83774
C6_355	0.536917435333356	S-ph	15.132635
C6_356	0.366143370245027	G1	5.162899
C6_357	-0.672527910289332	S-ph	14.623975
C7_355	0.33951623143605	G2M	21.10939
C7_356	1.44223146727509	G2M	20.422699
C8_355	2.30516245687387	G1	2.746764
C8_356	0.0577095744061406	S-ph	11.800912
C8_357	-0.366385378399345	G2M	21.592617
C9_355	-0.166741149313329	S-ph	15.107202
C9_357	-0.38511792382339	S-ph	13.708387
D10_355	0.375997792004673	S-ph	11.750046
D10_356	0.121194585655276	S-ph	13.123428
D10_357	0.624658466550993	G1	4.934002
D11_355	0.610654753680685	G1	0.712124
D11_356	-0.340620935837438	S-ph	9.028715
D11_357	0.964400022355089	G1	4.171012
D12_355	0.517460905956631	G1	2.110939
D12_356	0.296008603557427	G2M	25.076938
D12_357	-1.97894271084137	S-ph	9.384777
D13_355	0.526078306175926	G2M	23.347494
D13_357	0.879537346487918	G2M	19.58341
D14_355	0.946269854887791	G1	3.891249
D14_356	0.785607525590318	G2M	17.752234
D14_357	-1.97894271084137	G1	8.163993
D15_356	-0.0895688647173362	G2M	20.498998
D15_357	0.396148215154428	G1	5.213765
D16_355	-0.0578084768455558	G2M	22.787968
D16_356	1.44140190510183	G2M	22.584504
D16_357	0.782852304485966	G1	0.50866
D17_355	0.0953859990944591	S-ph	9.181313
D17_356	0.389438768286905	G2M	21.999545
D17_357	1.27419423056088	G2M	19.32908
D18_355	-1.97894271084137	G1	6.256518
D18_356	0.693290789106834	G1	5.061167
D18_357	-0.612907526871888	S-ph	11.215953
D19_355	0.454243522324128	G1	5.900456
D19_356	-0.0461370173260223	S-ph	13.810119
D19_357	1.04658140337853	G2M	17.752234
D1_355	0.680279905437806	G2M	22.457339
D1_356	-1.97894271084137	G2M	17.065543
D1_357	-1.97894271084137	G1	4.83227
D20_355	-0.77701461120488	S-ph	14.344212
D20_356	0.27076283158402	S-ph	15.030903
D20_357	1.0370153481893	G1	1.882042
D21_355	0.870595940526958	G1	2.79763
D21_356	0.827870479711645	G1	2.339836
D21_357	0.220509675132141	S-ph	10.071468
D22_355	0.878906392970062	G2M	18.388059
D22_356	0.538369126891595	G2M	24.695443
D23_355	0.642532843538959	G1	4.552507
D23_356	0.805307474232699	G1	3.433455
D23_357	-0.423233029002488	S-ph	11.673747
D24_355	0.802386597081402	G2M	21.821514
D24_356	0.812470963433486	G1	0.76299
D24_357	0.784761141900016	G1	1.932908
D2_355	0.377165041212029	G1	3.586053
D2_356	0.794890109648599	S-ph	15.921058
D2_357	0.168277900755342	S-ph	14.573109
D3_356	-1.97894271084137	G1	1.831176
D3_357	-0.683403904051581	G2M	24.975206
D4_355	0.85741447090203	G2M	20.295534
D4_356	1.09558058358649	G2M	25.026072
D4_357	1.17325337694162	G2M	21.516318
D5_355	0.730909788927161	G2M	20.982225
D5_356	-1.97894271084137	G1	7.350137
D5_357	-1.97894271084137	G1	4.399909
D6_355	0.926772657792275	G2M	19.252781
D6_356	-1.60219566884671	G2M	25.254969
D6_357	-1.0078579068294	S-ph	13.911851
D7_355	-0.548436082330349	S-ph	12.513036
D7_356	0.365386760451904	G2M	17.396172
D7_357	-0.720726520839561	G1	4.730538
D8_355	-0.137236486306804	G2M	19.507111
D8_356	-0.0749605973194788	G2M	21.033091
D8_357	-0.538767573511451	S-ph	14.166181
D9_355	0.849029085612638	G1	1.347949
D9_356	1.17024159831087	G2M	17.090976
D9_357	0.864989542899548	G2M	18.642389
E10_355	0.241317124074697	G2M	16.658615
E10_356	-1.97894271084137	G1	6.790611
E10_357	-1.97894271084137	G1	5.951322
E11_355	0.141656327480904	S-ph	13.22516
E11_357	-0.215869710281739	S-ph	15.412398
E12_355	0.910677665098816	G1	0.127165
E12_356	-0.311468513386834	G2M	23.754422
E12_357	0.743026839516636	S-ph	16.429718
E13_355	-0.0217922270074401	G1	8.087694
E13_356	0.283210493474854	G2M	18.896719
E13_357	-0.516484413123719	G2M	22.12671
E14_355	-1.97894271084137	G1	6.892343
E14_356	1.11925612743203	G2M	21.414586
E14_357	0.102707219597147	G2M	19.736008
E15_355	-0.504937149164059	G2M	24.949773
E15_356	-0.156916093617198	S-ph	11.063355
E15_357	0.184397000302779	G2M	24.466546
E16_355	0.555280280814701	S-ph	12.055242
E16_356	-0.29192360477873	G2M	24.92434
E16_357	-1.97894271084137	S-ph	10.224066
E17_356	1.04719106331651	G2M	18.667822
E17_357	0.822782066772446	G1	0.788423
E18_355	0.560345410710985	G2M	20.702462
E18_356	-0.271726299621909	S-ph	11.978943
E18_357	-0.335601028743879	G2M	21.694349
E19_355	0.116750961835334	S-ph	14.852872
E19_356	-0.547923223418281	S-ph	14.217047
E19_357	-0.746755684908467	G2M	23.90702
E1_355	-1.97894271084137	G1	7.044941
E1_356	0.122504780367848	G2M	24.41568
E1_357	0.762920247339136	G2M	22.813401
E20_355	0.0279193132353699	S-ph	12.538469
E20_356	-0.0266232582913871	G2M	25.076938
E21_355	0.0767616145507412	G2M	21.643483
E21_356	0.963268500574286	G2M	21.058524
E21_357	0.679520405240158	G1	0.228897
E22_355	1.03238155622402	G2M	18.56609
E22_356	1.10580938611594	G1	0.178031
E22_357	1.10681947217796	G2M	18.616956
E23_356	1.07856493952221	S-ph	15.183501
E23_357	0.836706761256759	G1	4.501641
E24_356	0.340081111652412	G1	6.10392
E24_357	0.0254154305745318	S-ph	11.572015
E2_356	0.297953009434953	S-ph	9.689973
E2_357	-1.68857234803333	S-ph	12.436737
E3_355	-1.97894271084137	G1	4.654239
E3_356	1.36522064443584	G1	1.449681
E3_357	0.833597509887605	G2M	24.720876
E4_355	-1.97894271084137	G1	6.943209
E4_356	-1.97894271084137	G1	6.561714
E4_357	1.11020433417603	G1	2.670465
E5_356	-0.108416406334828	S-ph	11.928077
E5_357	0.0655129295459413	G2M	23.093164
E6_355	0.513356517860963	G1	2.314403
E6_356	1.29192858429104	G1	0.25433
E6_357	1.07615320555352	G1	3.255424
E7_355	-0.240850798947155	S-ph	12.182407
E7_356	-1.97894271084137	G2M	16.556883
E7_357	0.631846189324853	S-ph	13.682954
E8_355	0.690313773490077	G1	0.966454
E8_356	-0.474758217891154	G1	7.451869
E8_357	0.866280999938736	G2M	23.881587
E9_355	-1.97894271084137	S-ph	16.124522
E9_356	0.350933569426857	G2M	22.050411
E9_357	0.339177042182161	S-ph	14.445944
F10_355	0.26231527601426	G2M	18.973018
F10_356	-0.463108108980463	S-ph	13.22516
F10_357	-1.97894271084137	G1	6.587147
F11_355	0.325330410128497	G2M	21.846947
F11_356	0.977315320647068	G1	3.179125
F11_357	0.85446028689785	G1	4.196445
F12_355	0.65030557932908	G2M	22.991432
F12_356	0.162499422603078	S-ph	13.199727
F13_355	0.326487223643495	S-ph	16.073656
F13_356	-1.97894271084137	G1	2.416135
F13_357	1.04434055028806	G1	4.018414
F14_355	0.362459238236038	G1	5.493528
F14_356	0.876918969182079	G1	3.840383
F14_357	0.251253604239609	S-ph	15.310666
F15_355	0.00956900042620171	G2M	24.644577
F15_356	0.89386517809954	S-ph	8.520055
F15_357	-0.1226495808397	G2M	22.915133
F16_357	0.912767048903107	G2M	25.153237
F17_355	0.71628112006831	G2M	23.805288
F17_356	-0.507324167449786	S-ph	10.122334
F17_357	-0.627988535964875	S-ph	8.698086
F18_355	0.550013147344282	S-ph	12.182407
F18_356	0.478732476695979	G2M	18.184595
F18_357	-1.97894271084137	G1	7.807931
F19_355	0.760000966668717	G2M	21.745215
F19_357	-0.493145531494286	S-ph	15.844759
F1_355	-0.00447874326005958	G1	4.781404
F1_356	0.520873272389539	S-ph	15.158068
F1_357	-0.168081563203724	G1	6.307384
F20_355	0.85134939700323	G1	3.509754
F20_357	0.176392780984553	S-ph	9.079581
F21_355	0.571108695696271	G2M	20.193802
F21_357	-0.315940009279059	G2M	24.542845
F22_355	0.795566129288131	G1	4.527074
F22_356	1.16787612365082	G2M	17.574203
F23_355	0.816446662777058	G2M	21.541751
F23_356	0.294424017227447	G2M	19.430812
F23_357	0.847223324349885	G2M	20.677029
F24_355	0.59893012894669	G1	7.197539
F24_356	0.983384961625441	G2M	19.685142
F24_357	0.299649096853548	S-ph	12.156974
F2_355	1.00922557342672	G1	2.136372
F2_356	0.365062200317828	G2M	18.159162
F2_357	0.884337363123581	G2M	20.066637
F3_355	-1.40690837479303	S-ph	13.403191
F3_356	0.685130119013715	G1	4.043847
F3_357	0.158204897135191	G2M	22.508205
F4_355	0.400952325283493	G2M	20.448132
F4_356	0.591987152669209	G1	4.883136
F4_357	0.913575221266216	G2M	17.828533
F5_355	0.631914876585773	S-ph	15.386965
F5_356	-0.224079172600379	G1	5.569827
F5_357	0.425572768766452	G1	5.773291
F6_355	0.921050994692124	G2M	18.464358
F6_356	-0.236914456705402	S-ph	12.996263
F6_357	-0.404066721551269	S-ph	14.674841
F7_355	1.0029807986301	G2M	16.811213
F7_356	0.709580374318305	G1	2.772197
F7_357	0.33600178798397	S-ph	14.776573
F8_355	-1.97894271084137	S-ph	9.588241
F8_356	0.455543560480203	G2M	18.286327
F8_357	-0.10190653937643	S-ph	10.325798
F9_355	-0.525789883579904	G2M	24.059618
F9_356	0.539576133254653	G2M	21.668916
F9_357	0.930377379382751	G2M	22.965999
G10_355	0.0137185907562438	G2M	21.440019
G10_356	0.786241513397251	G2M	23.576391
G10_357	-0.253751691612859	G2M	22.330174
G11_355	1.03667080310573	G2M	17.167275
G11_356	-0.2429813529652	S-ph	9.384777
G11_357	1.29083435039966	G2M	20.524431
G12_356	0.981532792629496	G2M	24.873474
G12_357	0.0485035044577663	G2M	22.711669
G13_355	0.878545543354442	G1	2.823063
G13_356	1.08510689608439	G1	3.30629
G13_357	0.118565389825799	S-ph	11.393984
G14_355	0.0785274612120576	G2M	22.177576
G14_356	0.658698990087469	G1	3.764084
G14_357	-1.97894271084137	G1	6.510848
G15_355	-1.97894271084137	S-ph	10.274932
G15_356	-0.134695499708609	G2M	25.229536
G15_357	-1.97894271084137	G2M	24.517412
G16_355	-1.97894271084137	G1	7.528168
G16_356	-1.97894271084137	G1	2.263537
G16_357	-1.00116239330698	G1	5.468095
G17_355	1.1265462579941	S-ph	14.49681
G17_356	0.387775382157715	S-ph	8.698086
G17_357	0.560267815762426	G1	7.655333
G18_355	0.747048534971318	G2M	16.607749
G18_356	-1.97894271084137	G1	7.070374
G18_357	0.809128721534868	G1	0.356062
G19_356	-0.236009806661154	G2M	16.734914
G19_357	-1.97894271084137	G1	4.425342
G1_355	-0.399271865854374	S-ph	9.91887
G1_356	0.0225130001302622	S-ph	11.95351
G1_357	0.209893133678476	G2M	22.101277
G20_355	0.87105311555398	G1	3.967548
G20_356	-1.97894271084137	G1	5.976755
G20_357	0.589039045077783	G1	4.679672
G21_355	0.421360186141288	S-ph	11.114221
G21_356	1.10384546295372	G1	0.101732
G21_357	0.556609233741442	G1	3.408022
G22_355	0.774077064842272	G1	5.569827
G22_356	0.904062188449565	S-ph	16.175388
G22_357	-1.03308302617539	S-ph	12.894531
G23_355	1.0823394541382	G2M	17.319873
G23_356	-1.97894271084137	G1	0.864722
G23_357	-0.604380011450089	G2M	25.102371
G24_355	-1.97894271084137	G1	5.798724
G24_356	-0.33239646944197	S-ph	13.98815
G24_357	0.573086041654822	G1	5.137466
G2_355	0.483616127032035	G2M	19.990338
G2_356	0.881515939294632	G2M	21.134823
G2_357	0.344132280255278	G1	5.391796
G3_355	0.920925076642189	G2M	17.192708
G3_356	-0.119923531243646	G1	6.790611
G3_357	-0.066773400828881	G2M	18.540657
G4_357	0.225472318961151	G2M	20.193802
G5_355	0.084666421866633	S-ph	8.825251
G5_356	-0.025148730721528	S-ph	12.767366
G5_357	1.23376503087301	G2M	18.744121
G6_355	0.356010788264073	G2M	19.863173
G6_356	0.932109698360331	G2M	16.78578
G6_357	-1.97894271084137	S-ph	9.639107
G7_355	0.918780326531497	G1	3.077393
G7_356	-0.880256625831953	G1	7.757065
G7_357	-0.281086983370285	G2M	17.29444
G8_355	0.945706739801411	G2M	17.701368
G8_356	-0.171581032793295	S-ph	9.91887
G8_357	-1.97894271084137	G2M	23.601824
G9_355	-0.372816921179226	G2M	23.449226
G9_356	0.644082192084484	G1	0.330629
G9_357	-1.18462698949516	G1	5.391796
H10_355	0.290628035161848	G2M	22.609937
H10_357	0.769639752940385	G1	1.27165
H11_355	0.988682296216556	G1	3.458888
H11_356	0.526735972337188	S-ph	14.929171
H11_357	-0.0385547585195436	S-ph	14.420511
H12_355	-1.29621158397821	G2M	17.141842
H12_356	0.316933361875107	G2M	19.481678
H13_355	0.0656931742848123	S-ph	13.326892
H13_356	0.700667932558577	G1	1.576846
H13_357	-0.320097998242936	G2M	23.067731
H14_355	0.474796088303056	S-ph	13.835552
H15_355	-0.135710574734646	S-ph	8.876117
H15_357	-0.758379173397488	S-ph	14.827439
H16_355	1.1838354968816	G2M	19.405379
H16_356	-0.610621381868832	G2M	17.218141
H16_357	0.175048067939323	S-ph	9.435643
H17_355	0.161428733338735	G1	5.34093
H17_356	0.758452823754418	G2M	18.210028
H17_357	0.398401843354898	G1	4.755971
H18_355	0.607727587547572	G2M	19.786874
H18_357	0.922224929058476	G1	0.737557
H19_355	0.971028108425314	G1	2.263537
H19_356	-0.21296536498193	G2M	18.998451
H19_357	-1.97894271084137	G1	6.917776
H1_355	-0.726257463884554	S-ph	14.980037
H1_356	0.279966884439448	S-ph	13.174294
H1_357	-1.97894271084137	S-ph	13.581222
H20_355	0.583247293465846	G2M	17.345306
H20_356	-0.363008761297363	G2M	19.608843
H21_355	0.694773653863976	G1	6.485415
H21_357	-0.566674428914443	S-ph	13.454057
H22_355	-1.97894271084137	G1	4.628806
H22_356	-0.443046363193989	S-ph	9.66454
H22_357	-0.343508848120724	G2M	24.135917
H23_355	-1.97894271084137	G1	6.994075
H23_356	-0.410115902410036	G2M	24.16135
H23_357	-0.720726520839561	S-ph	14.140748
H24_355	-1.07559144950123	S-ph	11.317685
H24_356	-1.97894271084137	G1	4.450775
H24_357	0.824713940115445	G2M	20.60073
H2_355	-0.582227684825978	S-ph	14.064449
H2_356	0.208199144082732	S-ph	10.783592
H3_355	0.977391579837447	G2M	21.61805
H3_357	1.0431146513943	G1	3.001094
H4_355	0.393473632595583	S-ph	15.51413
H4_356	0.399423366389479	S-ph	15.361532
H5_356	0.178329721652694	S-ph	13.73382
H5_357	-1.97894271084137	G1	6.205652
H6_355	-1.97894271084137	S-ph	11.317685
H6_356	0.33246617511503	S-ph	14.395078
H6_357	-0.44047944807889	G1	7.909663
H7_355	0.814487341189412	G1	1.195351
H7_356	0.497510002520163	S-ph	10.987056
H7_357	0.679710372442049	G2M	21.312854
H8_355	-1.97894271084137	S-ph	9.995169
H8_356	1.44655039372652	G2M	17.955698
H8_357	-0.70981857417638	S-ph	12.589335
H9_355	0.839413910784632	G1	2.899362
H9_356	1.02844532180025	S-ph	15.234367
H9_357	0.993561455969254	G1	1.907475
I10_355	-0.39807924711522	S-ph	11.521149
I10_356	0.809940711271858	G2M	20.778761
I10_357	-0.186068031407913	S-ph	9.461076
I11_355	-1.97894271084137	G2M	24.619144
I11_356	-1.97894271084137	S-ph	12.7165
I12_355	-0.581684448334153	G2M	24.085051
I12_356	0.902244951742557	G2M	22.63537
I12_357	1.07051952251149	G2M	24.110484
I13_355	0.414834967993328	G2M	19.100183
I13_356	1.01016379701732	G2M	23.957886
I13_357	-0.667478700766382	S-ph	15.641295
I14_355	0.272412507480801	S-ph	12.792799
I14_356	-1.97894271084137	G1	6.256518
I14_357	-0.932150939127956	S-ph	15.997357
I15_355	0.587040668686482	G1	1.042753
I15_356	-0.110602505649585	G2M	23.779855
I15_357	0.534976244684312	G1	0.330629
I16_355	0.333723186568419	S-ph	14.369645
I16_356	0.931079172115918	G2M	22.940566
I16_357	-0.519895604885303	S-ph	9.41021
I17_355	0.22930335252627	G2M	20.371833
I17_356	0.994747173410574	G1	1.119052
I17_357	-1.97894271084137	G1	6.968642
I18_355	0.777838653210472	G1	1.01732
I18_356	0.570956315895955	G1	2.390702
I18_357	0.418304343045835	S-ph	11.012489
I19_355	-0.160349431117251	S-ph	13.301459
I19_356	0.908880825978721	G1	0.915588
I19_357	-1.97894271084137	S-ph	15.132635
I1_355	0.602768184733535	G2M	21.414586
I1_356	-0.36002354450035	G1	2.5433
I1_357	-0.633300490657553	G2M	22.737102
I20_355	-1.97894271084137	S-ph	11.419417
I20_356	1.31020345733437	G1	0.635825
I20_357	0.532703378388319	G2M	19.557977
I21_355	-1.36214510729294	S-ph	10.605561
I21_356	-1.97894271084137	G1	5.925889
I21_357	-1.97894271084137	S-ph	9.511942
I22_355	0.0562462717161564	G2M	17.930265
I22_357	1.3391495135735	G1	1.373382
I23_355	0.521868272465386	G2M	24.364814
I23_356	-1.48497055506809	G2M	25.280402
I23_357	0.895445525441959	G1	3.738651
I24_355	0.653822945311476	G2M	19.659709
I24_356	-0.0987977234565127	S-ph	13.911851
I24_357	0.539495743336357	S-ph	11.139654
I2_355	0.100673257454976	G1	6.053054
I2_357	0.0823937248090602	G2M	24.491979
I3_355	-0.206912619602839	G2M	21.236555
I3_356	0.167823767666909	G2M	18.133729
I3_357	-0.0895688647173362	S-ph	14.700274
I4_355	0.307937523152681	G1	7.12124
I4_356	0.266810177000673	G2M	16.963811
I4_357	0.341096528126249	G2M	24.034185
I5_355	0.382021270607737	G1	7.095807
I5_356	0.150613031398163	S-ph	11.775479
I5_357	0.77837406051524	G1	1.297083
I6_355	1.02264989112482	G2M	17.396172
I6_356	0.294424017227447	G2M	18.871286
I7_356	-0.779291150532531	S-ph	9.562808
I7_357	0.255833684230571	S-ph	13.47949
I8_355	-1.97894271084137	G1	3.204558
I8_356	0.451634775863133	G2M	20.804194
I8_357	0.815141175354767	G1	4.603373
I9_356	0.620471310612648	G1	3.611486
I9_357	-1.97894271084137	G1	5.696992
J10_355	-1.97894271084137	S-ph	9.283045
J10_356	-1.97894271084137	G1	1.475114
J10_357	-1.97894271084137	G1	4.679672
J11_355	0.366467333267244	S-ph	12.20784
J11_356	1.13295772585354	G2M	18.973018
J11_357	0.621241195283056	G1	5.747858
J12_355	-1.97894271084137	G1	7.6299
J12_356	0.830765453376443	G2M	19.176482
J12_357	1.00093319477817	G2M	17.014677
J13_355	0.242651747177027	G1	0.813856
J13_356	-0.320445830542015	G2M	23.525525
J13_357	-0.0194957144344078	S-ph	9.15588
J14_355	0.793118368461792	G2M	20.549864
J14_356	0.370448244601823	S-ph	15.056336
J14_357	-0.378935199245924	S-ph	10.961623
J15_355	0.804693759456021	G1	0.432361
J15_357	0.479178127759464	G2M	22.279308
J16_355	1.07894989902938	G1	3.916682
J16_356	-0.547410812222473	S-ph	14.623975
J16_357	-1.97894271084137	G1	2.848496
J17_355	-0.964599517476675	S-ph	8.570921
J17_356	-0.757645922849265	G2M	23.65269
J17_357	-1.97894271084137	G2M	21.923246
J18_355	0.429949147989474	G1	2.492434
J18_356	-1.97894271084137	G1	2.467001
J18_357	-0.00773741637662409	G2M	24.898907
J19_355	0.182036737810987	G1	3.458888
J19_356	0.0209591488256778	G2M	22.406473
J19_357	0.852906902889404	G1	3.331723
J1_356	0.963424702288339	G1	3.05196
J1_357	0.413541102130244	S-ph	10.300365
J20_355	0.557779345739389	G2M	18.794987
J20_356	-1.97894271084137	G1	4.959435
J20_357	0.89548936329907	G2M	24.822608
J21_355	0.0306039104748893	G1	8.011395
J21_356	1.09707501050106	G1	1.042753
J21_357	0.931409137404641	G2M	20.168369
J22_355	-0.0607070851436543	S-ph	15.437831
J22_356	-1.97894271084137	S-ph	11.037922
J22_357	0.38891946630884	G2M	24.186783
J23_355	-0.0374795301779846	G2M	24.898907
J23_357	0.235948076920649	G2M	22.279308
J24_356	-1.97894271084137	S-ph	9.791705
J24_357	-1.97894271084137	S-ph	11.139654
J2_355	1.15132893687843	G1	1.805743
J2_356	0.830275783716343	G1	1.373382
J2_357	-0.183858270727333	S-ph	9.715406
J3_355	-0.655658086382382	G2M	22.075844
J3_356	-0.385506515024289	S-ph	13.962717
J3_357	0.260378302567391	G1	5.900456
J4_355	1.22061171684728	S-ph	16.226254
J4_356	0.228211320606591	G2M	25.127804
J4_357	0.851538405856101	S-ph	16.353419
J5_355	0.617874262604531	G2M	18.464358
J5_356	0.501039994309146	G1	2.416135
J5_357	0.636907460147777	G1	2.594166
J6_355	0.60686808722923	G2M	16.836646
J6_356	0.214526553405908	G2M	23.39836
J6_357	0.754453033234181	G1	0.534093
J7_355	0.708194809892607	G2M	19.125616
J7_356	-1.97894271084137	S-ph	14.191614
J7_357	1.08621656474142	G1	2.568733
J8_355	0.141181114673255	G2M	20.905926
J8_356	-0.0132777856573746	S-ph	13.784686
J8_357	0.178032146494219	S-ph	10.1732
J9_355	0.741433211498962	G2M	17.243574
J9_356	-1.57798741371957	G1	2.085506
J9_357	-0.29993237467547	G1	6.61258
K10_355	-0.298589968172639	G1	6.383683
K10_356	-0.0312817508988998	S-ph	12.335005
K10_357	0.97441010526957	G1	7.477302
K11_355	1.18752527554582	G2M	20.270101
K11_356	0.733226157314231	G2M	17.574203
K11_357	0.623126641989373	S-ph	14.089882
K12_355	0.0414090333820933	G1	7.502735
K12_356	1.17611391188718	G2M	21.567184
K12_357	0.227937994879873	G2M	22.559071
K13_355	0.844073737835437	G2M	19.939472
K13_356	0.758231326775367	G2M	21.338287
K13_357	-1.61784904949897	G1	7.655333
K14_355	-1.97894271084137	G1	3.357156
K14_356	-0.315594836092093	S-ph	11.088788
K14_357	0.92159632764811	G2M	18.235461
K15_355	0.806226844919732	G1	0.406928
K15_356	-0.177005904934374	S-ph	12.411304
K15_357	0.292345390164435	G1	1.398815
K16_356	0.0105596622436761	S-ph	9.232179
K16_357	0.860958574070392	G1	1.602279
K17_355	0.926980426364591	G2M	17.065543
K17_356	0.973643178933873	G2M	20.753328
K17_357	-1.97894271084137	G1	5.84959
K18_355	-1.97894271084137	G1	7.222972
K18_356	0.687946214232423	G2M	23.322061
K18_357	0.908795124856139	G2M	19.710575
K19_356	-1.48497055506809	S-ph	10.42753
K19_357	-0.416637824925446	S-ph	14.878305
K1_355	0.00198482638958981	S-ph	9.740839
K1_356	0.901551188508927	G1	2.187238
K1_357	0.651635364645289	G2M	21.974112
K20_355	0.019596146417678	S-ph	12.640201
K20_356	-1.97894271084137	S-ph	10.046035
K20_357	0.729166493949477	G1	4.247311
K21_355	-1.97894271084137	G1	7.12124
K21_357	-0.209499014430325	G1	5.417229
K22_355	0.248488303165786	G2M	23.423793
K22_356	-0.37053890931274	G1	6.86691
K22_357	1.23835370526015	G2M	20.626163
K23_355	0.225060364104479	G2M	19.049317
K23_356	0.542382866461581	G1	7.426436
K23_357	-0.0841934575639162	G2M	23.042298
K24_355	0.918738194170461	G1	3.026527
K24_356	-0.442617763695193	G2M	23.856154
K24_357	1.19314882729877	G2M	20.829627
K2_355	-0.231806444541971	G2M	20.931359
K2_356	-1.97894271084137	G1	4.705105
K2_357	0.630057493417028	G1	0.839289
K3_355	0.822186362742099	G1	0.661258
K3_356	0.2403810790164	S-ph	16.149955
K3_357	0.373336288453397	G2M	22.38104
K4_355	-1.22382492737262	G1	7.579034
K4_356	-0.155075658105945	G2M	25.17867
K4_357	1.10252225179997	G2M	18.108296
K5_355	-1.64379656644637	G2M	19.303647
K6_355	0.569812204714042	G1	1.856609
K7_355	0.915823733309963	G2M	23.372927
K7_356	0.640911759919317	S-ph	8.926983
K7_357	-0.372816921179226	S-ph	15.00547
K8_355	-0.689244419777293	S-ph	10.452963
K8_356	-1.97894271084137	G2M	22.660803
K8_357	-0.0622738235048032	S-ph	12.029809
K9_355	0.675261705724052	G1	5.035734
K9_356	0.38317661442939	G2M	24.771742
K9_357	0.61822588724065	G1	2.721331
L10_355	-0.178643191874702	S-ph	10.783592
L10_356	-0.234505148089132	S-ph	15.081769
L10_357	1.01400923968082	G1	2.03464
L11_355	0.0888391905364038	S-ph	14.039016
L11_356	0.0199858987477492	S-ph	13.072562
L11_357	1.30041190609401	G1	1.195351
L12_355	0.067492583994224	S-ph	13.148861
L12_356	0.80790862688973	G1	3.662352
L12_357	1.61742975511906	G2M	22.355607
L13_355	-0.0446127096941283	S-ph	12.869098
L13_357	1.30394172100809	G2M	23.169463
L14_355	0.0974383333095641	G2M	19.761441
L14_356	1.33762417358472	G2M	22.8897
L14_357	0.558480294922097	G2M	24.263082
L15_355	1.01758047841412	G1	1.068186
L15_356	-0.530249763953803	S-ph	10.732726
L15_357	-0.262512555557319	G2M	16.938378
L16_355	-0.780813763545923	S-ph	9.740839
L16_356	0.909737149695443	G1	2.924795
L16_357	-1.97894271084137	S-ph	9.359344
L17_355	1.03252040937684	G1	3.81495
L17_356	0.863648960104716	G2M	19.07475
L17_357	0.293324484615843	G2M	18.362626
L18_355	0.917515038290902	G2M	21.389153
L18_357	0.450793781866254	G1	4.120146
L19_355	0.573237869640024	G1	7.172106
L19_356	1.05372196319874	G2M	16.760347
L19_357	-0.118935371098611	G1	5.824157
L1_355	-1.97894271084137	G1	6.35825
L1_356	-0.207773485541828	S-ph	12.131541
L1_357	1.25193222586086	G1	0.457794
L20_355	-0.210940840229052	G2M	16.912945
L20_356	-0.989082197307271	S-ph	11.69918
L21_355	-0.699773257912383	G2M	21.770648
L21_356	1.08688136036505	G2M	18.006564
L21_357	0.5913987145372	G2M	18.922152
L22_355	-1.97894271084137	S-ph	9.130447
L22_356	0.0879723066282501	S-ph	9.868004
L22_357	0.971952405427575	G2M	17.04011
L23_355	0.927063513205628	G2M	17.904832
L23_356	0.103721563722023	G2M	21.948679
L24_355	0.0723236152781707	S-ph	11.470283
L24_356	-1.97894271084137	S-ph	10.885324
L24_357	-1.97894271084137	S-ph	12.97083
L2_355	0.741262208733726	G1	4.527074
L2_356	0.923229293177799	G1	3.865816
L2_357	1.37283112212514	G2M	21.083957
L3_355	0.957222906996076	G1	3.382589
L3_356	-0.284349732113446	S-ph	10.478396
L4_355	-0.154026565802505	S-ph	13.047129
L4_356	1.02557232060229	G2M	22.203009
L4_357	0.990586640669102	G1	3.636919
L5_355	-0.267578105766669	S-ph	10.68186
L5_357	0.550644549301114	G2M	17.599636
L6_355	1.0069459465923	G2M	18.693255
L6_356	0.200944643314556	G2M	20.473565
L6_357	-1.97894271084137	G1	5.518961
L7_355	0.621311134751416	G1	3.942115
L7_356	0.931862537017279	G2M	19.379946
L7_357	0.412743457043988	G1	4.476208
L8_355	-0.252200919277457	S-ph	12.945397
L8_356	0.719011204001769	G1	6.129353
L8_357	0.40803527437868	S-ph	13.276026
L9_355	0.391407936331877	G1	5.290064
L9_356	0.69415624875023	G1	3.992981
L9_357	0.999870014534459	G2M	19.023884
M10_355	0.897589739433297	G1	1.983774
M10_356	1.13447677728372	G2M	18.616956
M10_357	1.25607335546648	G2M	17.853966
M11_355	0.440321216734771	S-ph	14.293346
M11_356	-0.0415759188015599	G1	3.280857
M11_357	0.856197085201159	G2M	16.862079
M12_355	-0.268851353527365	S-ph	9.232179
M12_356	0.0655129295459413	S-ph	14.903738
M13_355	-0.442617763695193	S-ph	15.488697
M13_356	-0.416228074830258	S-ph	13.657521
M13_357	-0.712526615831169	S-ph	13.047129
M14_355	-0.217911336644509	S-ph	14.802006
M14_356	0.142131155863967	S-ph	14.725707
M14_357	-0.242371833712588	G1	3.102826
M15_355	0.52434841835614	G2M	22.686236
M15_356	0.923856149156556	G2M	19.812307
M15_357	-1.97894271084137	G1	5.0866
M16_355	1.23872023129304	G1	0.941021
M16_356	-0.276549391570288	G2M	24.568278
M16_357	-1.97894271084137	S-ph	9.766272
M17_355	0.608943062589115	G1	5.671559
M17_356	0.458688859980513	G1	0.864722
M17_357	0.888876822607761	G1	3.484321
M18_355	-0.291261113751833	G1	5.875023
M18_356	-0.212096856333924	S-ph	13.555789
M18_357	0.676472538655783	G1	3.81495
M19_355	0.969329774403563	G2M	18.591523
M19_356	-1.66748144482237	S-ph	11.648314
M19_357	0.868396530037778	G1	3.535187
M1_355	0.755344233993764	G1	2.441568
M1_356	-0.611192083894851	S-ph	9.944303
M1_357	-1.97894271084137	S-ph	14.089882
M20_355	-0.377399640521834	S-ph	14.802006
M20_356	-1.97894271084137	G1	3.128259
M20_357	-0.0832636086763557	S-ph	9.842571
M21_355	-1.36214510729294	G2M	16.633182
M21_356	-0.0660962613719106	S-ph	14.24248
M21_357	0.698035102768689	G2M	24.441113
M22_355	0.678125430647586	G1	2.238104
M22_356	-0.115244516425398	S-ph	10.630994
M22_357	0.764127772893627	G1	1.169918
M23_355	-0.0898036984822288	G2M	22.024978
M23_356	-0.0234680796448362	G2M	22.991432
M23_357	0.667685347579788	G1	1.678578
M24_355	0.250333283989999	G2M	19.507111
M24_356	-0.183307127975553	S-ph	8.774385
M2_355	0.268470983601732	G1	4.57794
M2_356	1.07737638918925	G2M	19.456245
M2_357	-1.97894271084137	S-ph	10.656427
M3_355	0.290996463035135	S-ph	12.919964
M3_356	0.503096523084505	G2M	23.194896
M3_357	0.858349206329318	G2M	18.05743
M4_355	1.00687343229392	G1	0.559526
M4_356	1.0196773624984	G1	0.890155
M4_357	1.08176524725679	G2M	19.634276
M5_355	-1.97894271084137	G1	6.078487
M5_356	0.924482336393697	G1	3.128259
M5_357	-0.29192360477873	S-ph	11.19052
M6_355	-1.97894271084137	S-ph	15.666728
M6_356	0.712221940344719	S-ph	15.463264
M7_355	0.722082172205313	G1	1.653145
M7_356	-0.078636332149799	S-ph	14.267913
M7_357	0.434965990389363	S-ph	11.648314
M8_355	0.10439682061274	S-ph	12.691067
M8_356	0.198218896570245	G2M	23.550958
M8_357	1.09101150633626	G1	2.619599
M9_355	0.421163514339307	G1	7.324704
M9_356	-1.97894271084137	G1	4.349043
M9_357	-0.39807924711522	G2M	25.051505
N10_355	-0.445624553228638	G1	5.544394
N10_356	-0.666223155929323	G1	6.409116
N10_357	0.676090440136797	G1	2.517867
N11_355	1.10172072112523	G1	2.009207
N11_356	0.523853226829987	G1	1.551413
N11_357	0.614629394176548	G1	3.255424
N12_355	-1.97894271084137	G1	5.010301
N12_356	0.633218409675182	G1	3.992981
N12_357	0.924315418437925	G1	3.636919
N13_355	0.951353584788661	G1	4.857703
N13_356	0.673536740274371	G1	1.500547
N13_357	0.222168556087995	G1	2.060073
N14_355	0.900726278223898	G1	3.30629
N14_356	0.645962852309968	G1	4.298177
N14_357	-1.97894271084137	G1	6.332817
N15_355	0.826047675901841	G1	5.722425
N15_356	1.11251069072893	G1	2.085506
N15_357	0.977277187336188	G1	2.975661
N16_355	-1.97894271084137	G1	6.688879
N16_356	-1.97894271084137	G1	6.663446
N16_357	0.922811016962907	G1	4.857703
N17_355	-1.97894271084137	G1	5.366363
N17_356	1.23435596207358	G1	0.50866
N17_357	1.5091918927876	G1	0.305196
N18_355	1.06338405275764	G1	2.28897
N18_356	0.939883125391035	G1	2.594166
N18_357	0.888566410564669	G1	2.161805
N19_355	0.466388100125056	G1	3.153692
N19_356	-1.97894271084137	G1	6.434549
N19_357	0.893645348507247	G1	5.112033
N1_355	-0.195553445799821	G1	6.027621
N1_356	1.13872091127464	G1	0.483227
N1_357	0.652697028036728	G1	5.646126
N20_355	0.479623440721814	G1	1.704011
N20_356	0.215923429332957	G1	3.687785
N20_357	-1.97894271084137	G1	7.706199
N21_355	0.439654479314175	G1	5.239198
N21_356	1.20208272927254	G1	0.076299
N21_357	-1.97894271084137	G1	6.536281
N22_355	-1.97894271084137	G1	7.401003
N22_356	0.839220956480619	G1	0.203464
N22_357	-1.97894271084137	G1	5.59526
N23_355	-0.347138834875617	G1	7.833364
N23_356	0.0313686884169842	G1	6.841477
N23_357	0.888743808975545	G1	1.958341
N24_355	0.541261783197819	G1	1.729444
N24_356	0.651236745283606	G1	1.246217
N24_357	-1.97894271084137	G1	6.943209
N2_355	-1.97894271084137	G1	6.61258
N2_356	-1.58394652061399	G1	6.765178
N2_357	-1.97894271084137	G1	7.604467
N3_355	-1.97894271084137	G1	6.231085
N3_356	0.205790925720192	G1	2.950228
N3_357	1.20161452904496	G1	0.610392
N4_355	-1.97894271084137	G1	6.434549
N4_356	1.0573930218235	G1	1.144485
N4_357	0.399525420982019	G1	4.171012
N5_355	-1.97894271084137	G1	5.188332
N5_356	-1.97894271084137	G1	6.078487
N5_357	-1.97894271084137	G1	7.019508
N6_355	0.639828544871374	G1	2.899362
N6_356	-1.97894271084137	G1	3.56062
N6_357	1.06166912382949	G1	2.772197
N7_355	1.14571743675746	G1	6.459982
N7_356	0.901984886613127	G1	0.381495
N7_357	1.12066167890807	G1	4.32361
N8_355	-1.97894271084137	G1	7.37557
N8_356	0.346817608556995	G1	4.145579
N8_357	-1.97894271084137	G1	6.154786
N9_355	-1.97894271084137	G1	3.789517
N9_356	0.820594856632297	G1	4.272744
N9_357	0.563054791659181	G1	6.281951
O10_355	0.147015354388814	S-ph	14.547676
O10_356	0.381600581116501	S-ph	13.632088
O10_357	0.367438150889581	S-ph	12.7165
O11_355	-0.479301328710154	S-ph	10.834458
O11_356	0.264759635220845	S-ph	15.793893
O11_357	0.164634959736616	S-ph	9.817138
O12_355	0.186601159811862	S-ph	10.809025
O12_356	-0.333818558538607	S-ph	15.336099
O12_357	-0.614053947133826	S-ph	13.759253
O13_355	0.764949663792236	S-ph	9.562808
O13_356	-0.241762946741473	S-ph	9.206746
O13_357	-0.779291150532531	S-ph	12.614768
O14_355	-0.273650783272189	S-ph	8.876117
O14_356	-0.20662594463376	S-ph	10.249499
O14_357	0.609300076764419	S-ph	14.115315
O15_355	0.0830939539258301	S-ph	15.310666
O15_356	0.44788776672922	S-ph	8.748952
O15_357	-0.538767573511451	S-ph	9.257612
O16_355	-1.97894271084137	S-ph	10.351231
O16_356	0.0676722219413093	S-ph	12.360438
O16_357	0.236891212418557	S-ph	11.851778
O17_355	-1.97894271084137	S-ph	11.826345
O17_356	-0.0651946221968917	S-ph	12.233273
O17_357	0.252172483754706	S-ph	13.759253
O18_355	-0.446917907378489	S-ph	11.902644
O18_356	-0.408901068611389	S-ph	10.274932
O18_357	-1.97894271084137	S-ph	15.692161
O19_355	0.552141412438737	S-ph	9.613674
O19_356	0.260507633181006	S-ph	14.980037
O19_357	-1.97894271084137	S-ph	10.020602
O1_355	-0.352993915719694	S-ph	14.598542
O1_356	-1.97894271084137	S-ph	13.403191
O1_357	0.269618026174489	S-ph	13.504923
O20_355	-0.689896967912896	S-ph	10.096901
O20_356	-0.461336131823328	S-ph	15.971924
O20_357	-0.377399640521834	S-ph	14.649408
O21_355	1.1160737504136	S-ph	15.819326
O21_356	-1.97894271084137	S-ph	15.539563
O21_357	-1.97894271084137	S-ph	11.368551
O22_355	-1.40690837479303	S-ph	10.93619
O22_356	-1.97894271084137	S-ph	8.952416
O22_357	0.0560631021133217	S-ph	13.530356
O23_355	0.272665892758864	S-ph	11.597448
O23_356	0.394194912228632	S-ph	9.969736
O23_357	-1.19534115636542	S-ph	11.44485
O24_355	0.647369403646345	S-ph	15.2598
O24_356	-1.97894271084137	S-ph	12.106108
O24_357	0.173700267146158	S-ph	13.352325
O2_355	-1.97894271084137	S-ph	9.537375
O2_356	0.558635947796921	S-ph	10.096901
O2_357	-1.97894271084137	S-ph	9.105014
O3_355	-0.0582534859552113	S-ph	8.850684
O3_356	0.745522402987013	S-ph	8.367457
O3_357	-0.1921881217936	S-ph	12.869098
O4_355	-0.0879276537768372	S-ph	8.90155
O4_356	0.374721776311885	S-ph	12.004376
O4_357	0.201945683613866	S-ph	15.488697
O5_355	0.104734157971175	S-ph	10.42753
O5_356	-0.592645868424494	S-ph	10.859891
O5_357	0.357328088957282	S-ph	15.590429
O6_355	0.0774685908331624	S-ph	14.013583
O6_356	-0.391759218492944	S-ph	11.292252
O6_357	0.530911360104152	S-ph	12.665634
O7_355	0.352041054637522	S-ph	16.099089
O7_356	0.105239800777049	S-ph	9.308478
O7_357	-0.389798084067437	S-ph	8.977849
O8_355	-1.97894271084137	S-ph	12.741933
O8_356	-0.394515861542039	S-ph	13.250593
O8_357	0.336797213313836	S-ph	16.404285
O9_355	-0.0106036717496264	S-ph	13.581222
O9_356	0.867385706012977	S-ph	15.615862
O9_357	1.20252457572056	S-ph	15.895625
P10_355	0.784125552246661	G2M	19.532544
P10_356	0.369697167100084	G2M	23.14403
P10_357	-1.97894271084137	G2M	23.474659
P11_355	0.646633059036722	G2M	20.320967
P11_356	1.05033092469575	G2M	19.151049
P11_357	-0.420751135294061	G2M	23.296628
P12_355	0.345588357872076	G2M	19.659709
P12_356	0.681543559289744	G2M	17.8031
P12_357	0.613567394633138	G2M	21.185689
P13_355	-0.2176192406009	G2M	20.142936
P13_356	-0.155863709673215	G2M	24.848041
P13_357	1.05358803655678	G2M	17.879399
P14_355	0.406726315805897	G2M	21.770648
P14_356	0.943368062167722	G2M	17.930265
P14_357	1.39785108535097	G2M	20.727895
P15_355	0.901507801068503	G2M	18.31176
P15_356	0.929219653193776	G2M	19.354513
P15_357	0.0139154604503652	G2M	23.703556
P16_355	0.862815331609271	G2M	18.438925
P16_356	0.692114191913478	G2M	24.364814
P16_357	0.855868895655276	G2M	20.880493
P17_355	0.990400213166337	G2M	22.228442
P17_356	0.451167705744177	G2M	23.983319
P17_357	0.717529038203556	G2M	23.118597
P18_355	0.865681748240418	G2M	20.015771
P18_356	-0.626228513694092	G2M	23.678123
P18_357	0.402375769221234	G2M	24.390247
P19_355	0.683622658827149	G2M	20.397266
P19_356	0.597984873760954	G2M	20.09207
P19_357	-0.378935199245924	G2M	20.371833
P1_355	0.624241092520001	G2M	17.981131
P1_356	-0.851188555140571	G2M	20.244668
P1_357	0.154653593203836	G2M	21.796081
P20_355	0.827968848571858	G2M	20.85506
P20_356	0.900465539200945	G2M	17.777667
P20_357	0.453964567710947	G2M	23.220329
P21_355	0.808264749883332	G2M	19.227348
P21_356	0.66652098685244	G2M	23.322061
P21_357	0.182627693801021	G2M	24.67001
P22_355	0.999723217738015	G2M	20.575297
P22_356	0.276956790727206	G2M	22.101277
P22_357	1.02388401554325	G2M	16.989244
P2_355	-1.04253139094966	G2M	24.313948
P2_356	0.879492300865125	G2M	24.212216
P2_357	0.414437159108213	G2M	19.888606
P3_355	-1.97894271084137	G2M	24.720876
P3_356	0.892412779008983	G2M	21.058524
P3_357	0.28445327816001	G2M	19.151049
P4_355	-0.224374501908506	G2M	17.726801
P4_356	0.909822713396399	G2M	23.728989
P4_357	0.317872321463493	G2M	22.304741
P5_355	-1.97894271084137	G2M	19.914039
P5_356	0.863463811617251	G2M	21.719782
P5_357	0.678125430647586	G2M	21.160256
P6_355	-1.97894271084137	G2M	18.031997
P6_356	-0.112796777317227	G2M	17.421605
P6_357	0.417513149008573	G2M	21.87238
P7_355	0.780883953655272	G2M	18.413492
P7_356	1.17040627622858	G2M	18.108296
P7_357	1.20929247848475	G2M	17.116409
P8_355	0.797071373305171	G2M	17.243574
P8_356	1.41777501218716	G2M	22.482772
P8_357	1.29348824543973	G2M	18.845853
P9_355	0.385585009693564	G2M	19.201915
P9_356	1.18621779086433	G2M	17.269007
P9_357	0.611153058108483	G2M	22.152143
