# Supplementary material for: Targeting KIF20A: a new frontier in cancer treatment revealed by multi-omics analysis
Source: Front Immunol. 2026 Jan 21;17:1744899. doi: 10.3389/fimmu.2026.1744899 (PMC12867832; doi:10.3389/fimmu.2026.1744899)
Supplement: Supplementary file 1 [file DataSheet1.zip › supplementary material/KIF20A_GSE167573_Overall Survival_KM.csv]

	OS.time	OS	KIF20A	group	group2
GSE167573_7737_Rename	1.71780821917808	1	1.71419529833555	High	High
GSE167573_7788_Rename	2.38356164383562	0	1.71219989868301	High	High
GSE167573_7740_Rename	1.06849315068493	1	1.70894768033842	High	High
GSE167573_7790_Rename	0.164383561643836	0	1.54014895659915	High	High
GSE167573_7734_Rename	0.821917808219178	1	1.47682767446969	High	High
GSE167573_7763_Rename	0.493150684931507	1	1.46370970187433	High	High
GSE167573_7733_Rename	5.90958904109589	0	1.40963908972289	High	High
GSE167573_7743_Rename	4.81095890410959	1	1.38342374617038	High	High
GSE167573_7758_Rename	1.97260273972603	1	1.32145457999813	High	High
GSE167573_7791_Rename	2.36712328767123	0	1.29986800608554	High	High
GSE167573_7738_Rename	0.410958904109589	1	1.28417173366976	High	High
GSE167573_7775_Rename	0.493150684931507	0	1.25201095071807	High	High
GSE167573_7765_Rename	1.64383561643836	0	1.18336713731056	High	High
GSE167573_7769_Rename	1.06849315068493	0	1.15508073875905	High	High
GSE167573_7730_Rename	7.7013698630137	0	1.13074209467028	High	High
GSE167573_7780_Rename	0.164383561643836	0	1.10312149015953	High	High
GSE167573_7771_Rename	4.10958904109589	0	0.884823098196068	High	High
GSE167573_7751_Rename	3.91506849315068	0	0.776800807230491	High	High
GSE167573_7760_Rename	2.48219178082192	0	0.770593435390809	High	High
GSE167573_7774_Rename	0.657534246575342	0	0.695044378564984	High	High
GSE167573_7752_Rename	2.21917808219178	1	0.654658873002151	High	High
GSE167573_7778_Rename	0.410958904109589	0	0.331161698224222	Low	High
GSE167573_7785_Rename	1.97260273972603	0	0.329259088857444	Low	High
GSE167573_7792_Rename	0.287671232876712	0	0.26027722891294	Low	High
GSE167573_7754_Rename	3.64383561643836	0	0.255809280884573	Low	High
GSE167573_7781_Rename	0.164383561643836	0	0.211776463560436	Low	High
GSE167573_7741_Rename	4.2	0	0.177500973261892	Low	High
GSE167573_7767_Rename	1.64383561643836	0	0.0419621033847974	Low	High
GSE167573_7744_Rename	4.01917808219178	0	0.0106670121151771	Low	Low
GSE167573_7732_Rename	4.3013698630137	1	-0.0506461794318819	Low	Low
GSE167573_7759_Rename	2.39178082191781	0	-0.073609406822283	Low	Low
GSE167573_7746_Rename	5.41095890410959	0	-0.0769073812445853	Low	Low
GSE167573_7768_Rename	1.56164383561644	0	-0.165659555037071	Low	Low
GSE167573_7739_Rename	6.98630136986301	0	-0.174873760913911	Low	Low
GSE167573_7762_Rename	4.16712328767123	0	-0.192057573851787	Low	Low
GSE167573_7753_Rename	3.77534246575342	0	-0.235773240428466	Low	Low
GSE167573_7782_Rename	3.66849315068493	0	-0.24020189893679	Low	Low
GSE167573_7747_Rename	5.3013698630137	0	-0.249763387370185	Low	Low
GSE167573_7735_Rename	5.36712328767123	0	-0.252305137844527	Low	Low
GSE167573_7766_Rename	1.64383561643836	0	-0.252758947882046	Low	Low
GSE167573_7749_Rename	4.56164383561644	0	-0.255604540667306	Low	Low
GSE167573_7789_Rename	0.246575342465753	0	-0.259738069494447	Low	Low
GSE167573_7764_Rename	0.410958904109589	0	-0.267942859837682	Low	Low
GSE167573_7742_Rename	4.1013698630137	0	-0.3379884045274	Low	Low
GSE167573_7755_Rename	3.36164383561644	0	-0.493970964959987	Low	Low
GSE167573_7757_Rename	2.50958904109589	0	-0.504997311178336	Low	Low
GSE167573_7776_Rename	0.493150684931507	0	-0.524013568571138	Low	Low
GSE167573_7756_Rename	2.64657534246575	0	-0.549290845265683	Low	Low
GSE167573_7745_Rename	3.46849315068493	0	-0.624849501955386	Low	Low
GSE167573_7736_Rename	7.35068493150685	0	-0.770856034143688	Low	Low
GSE167573_7761_Rename	0.904109589041096	0	-0.779938165725074	Low	Low
GSE167573_7748_Rename	3.86301369863014	1	-0.884671923449877	Low	Low
GSE167573_7770_Rename	0.986301369863014	0	-0.994380026446899	Low	Low
GSE167573_7750_Rename	4.27397260273973	0	-1.05797103844042	Low	Low
GSE167573_7731_Rename	8.61369863013699	0	-1.36235979951476	Low	Low
GSE167573_7779_Rename	0.328767123287671	0	-2.83301972749477	Low	Low
