# Supplementary material for: Targeting KIF20A: a new frontier in cancer treatment revealed by multi-omics analysis
Source: Front Immunol. 2026 Jan 21;17:1744899. doi: 10.3389/fimmu.2026.1744899 (PMC12867832; doi:10.3389/fimmu.2026.1744899)
Supplement: Supplementary file 1 [file DataSheet1.zip › supplementary material/KIF20A_HPA_Staining.csv]

	Cancer	Staining	Freq
1	breast cancer	High	2
2	carcinoid	High	1
3	cervical cancer	High	8
4	colorectal cancer	High	6
5	endometrial cancer	High	1
6	glioma	High	0
7	head and neck cancer	High	1
8	liver cancer	High	1
9	lung cancer	High	5
10	lymphoma	High	4
11	melanoma	High	0
12	ovarian cancer	High	7
13	pancreatic cancer	High	2
14	prostate cancer	High	0
15	renal cancer	High	0
16	skin cancer	High	4
17	stomach cancer	High	2
18	testis cancer	High	7
19	thyroid cancer	High	0
20	urothelial cancer	High	6
21	breast cancer	Medium	6
22	carcinoid	Medium	0
23	cervical cancer	Medium	3
24	colorectal cancer	Medium	5
25	endometrial cancer	Medium	7
26	glioma	Medium	3
27	head and neck cancer	Medium	1
28	liver cancer	Medium	4
29	lung cancer	Medium	4
30	lymphoma	Medium	4
31	melanoma	Medium	5
32	ovarian cancer	Medium	3
33	pancreatic cancer	Medium	5
34	prostate cancer	Medium	4
35	renal cancer	Medium	2
36	skin cancer	Medium	6
37	stomach cancer	Medium	9
38	testis cancer	Medium	4
39	thyroid cancer	Medium	2
40	urothelial cancer	Medium	4
41	breast cancer	Low	2
42	carcinoid	Low	2
43	cervical cancer	Low	1
44	colorectal cancer	Low	0
45	endometrial cancer	Low	4
46	glioma	Low	4
47	head and neck cancer	Low	1
48	liver cancer	Low	5
49	lung cancer	Low	1
50	lymphoma	Low	1
51	melanoma	Low	4
52	ovarian cancer	Low	0
53	pancreatic cancer	Low	2
54	prostate cancer	Low	5
55	renal cancer	Low	4
56	skin cancer	Low	1
57	stomach cancer	Low	0
58	testis cancer	Low	0
59	thyroid cancer	Low	1
60	urothelial cancer	Low	1
61	breast cancer	Not detected	0
62	carcinoid	Not detected	1
63	cervical cancer	Not detected	0
64	colorectal cancer	Not detected	0
65	endometrial cancer	Not detected	0
66	glioma	Not detected	2
67	head and neck cancer	Not detected	0
68	liver cancer	Not detected	0
69	lung cancer	Not detected	0
70	lymphoma	Not detected	3
71	melanoma	Not detected	1
72	ovarian cancer	Not detected	2
73	pancreatic cancer	Not detected	0
74	prostate cancer	Not detected	0
75	renal cancer	Not detected	6
76	skin cancer	Not detected	0
77	stomach cancer	Not detected	0
78	testis cancer	Not detected	0
79	thyroid cancer	Not detected	0
80	urothelial cancer	Not detected	0
