# Supplementary material for: Targeting KIF20A: a new frontier in cancer treatment revealed by multi-omics analysis
Source: Front Immunol. 2026 Jan 21;17:1744899. doi: 10.3389/fimmu.2026.1744899 (PMC12867832; doi:10.3389/fimmu.2026.1744899)
Supplement: Supplementary file 1 [file DataSheet1.zip › supplementary material/KIF20A_in_HNSC_Grade.csv]

	KIF20A	Grade	expression
TCGA-4P-AA8J-01	0.258011449472842	G2	0.258011449472842
TCGA-BA-4074-01	0.380768926641673	G3	0.380768926641673
TCGA-BA-4075-01	0.0217816259667619	G2	0.0217816259667619
TCGA-BA-4076-01	0.0288938998772619	G2	0.0288938998772619
TCGA-BA-4077-01	1.58013164987867	G2	1.58013164987867
TCGA-BA-4078-01	0.566276299506408	G2	0.566276299506408
TCGA-BA-5149-01	1.1540346272378	G2	1.1540346272378
TCGA-BA-5151-01	-0.382801046518421	G1	-0.382801046518421
TCGA-BA-5152-01	0.631660253440043	G2	0.631660253440043
TCGA-BA-5153-01	1.00125294749025	G2	1.00125294749025
TCGA-BA-5555-01	0.696528435770074	G2	0.696528435770074
TCGA-BA-5556-01	0.665747339201374	G3	0.665747339201374
TCGA-BA-5557-01	-0.649588530906708	G2	-0.649588530906708
TCGA-BA-5558-01	0.137216658627523	G1	0.137216658627523
TCGA-BA-5559-01	1.08396540318423	G3	1.08396540318423
TCGA-BA-6868-01	0.769817825264629	G2	0.769817825264629
TCGA-BA-6869-01	-0.600737957191681	G2	-0.600737957191681
TCGA-BA-6870-01	0.485662655056212	G2	0.485662655056212
TCGA-BA-6871-01	1.40089505499644	G2	1.40089505499644
TCGA-BA-6872-01	0.207728238768853	G2	0.207728238768853
TCGA-BA-6873-01	1.06994498493622	G2	1.06994498493622
TCGA-BA-A4IF-01	1.64600826647322	G2	1.64600826647322
TCGA-BA-A4IG-01	1.06179106362773	G3	1.06179106362773
TCGA-BA-A4IH-01	1.82376809289685	G3	1.82376809289685
TCGA-BA-A4II-01	-0.230918999328206	G1	-0.230918999328206
TCGA-BA-A6DB-01	-1.6334220970337	G1	-1.6334220970337
TCGA-BA-A6DD-01	0.533882012075861	G2	0.533882012075861
TCGA-BA-A6DE-01	0.35066354730249	G2	0.35066354730249
TCGA-BA-A6DG-01	-1.80440039204974	G2	-1.80440039204974
TCGA-BA-A6DI-01	-0.258377407878771	G2	-0.258377407878771
TCGA-BA-A6DJ-01	-1.13246556465552	G2	-1.13246556465552
TCGA-BA-A6DL-01	-0.193200672881441	G2	-0.193200672881441
TCGA-BA-A8YP-01	0.783127996321303	G2	0.783127996321303
TCGA-BB-4217-01	-0.734485906474378	G3	-0.734485906474378
TCGA-BB-4223-01	1.54364174886571	G3	1.54364174886571
TCGA-BB-4224-01	0.436497257345232	G2	0.436497257345232
TCGA-BB-4225-01	0.932233988239512	G3	0.932233988239512
TCGA-BB-4227-01	0.762433729786147	G2	0.762433729786147
TCGA-BB-7862-01	0.637797227917067	G3	0.637797227917067
TCGA-BB-7863-01	-0.00829714911288129	G2	-0.00829714911288129
TCGA-BB-7864-01	1.4218425469053	G2	1.4218425469053
TCGA-BB-7870-01	-0.379496640872708	G3	-0.379496640872708
TCGA-BB-7871-01	0.0988408361742801	G2	0.0988408361742801
TCGA-BB-7872-01	-0.346750405552718	G3	-0.346750405552718
TCGA-BB-8596-01	-0.980992932875026	G3	-0.980992932875026
TCGA-BB-8601-01	-0.424458759098212	G2	-0.424458759098212
TCGA-BB-A5HU-01	-0.110402868953262	G2	-0.110402868953262
TCGA-BB-A5HY-01	0.324289818561281	G3	0.324289818561281
TCGA-BB-A5HZ-01	-1.12065073627999	G2	-1.12065073627999
TCGA-BB-A6UO-01	0.415347453087868	G2	0.415347453087868
TCGA-C9-A47Z-01	-0.813653993509813	G1	-0.813653993509813
TCGA-C9-A480-01	-0.371459683538107	G1	-0.371459683538107
TCGA-CN-4722-01	-0.238327031123565	G1	-0.238327031123565
TCGA-CN-4723-01	0.965627740459735	G2	0.965627740459735
TCGA-CN-4725-01	-0.168762834465842	G2	-0.168762834465842
TCGA-CN-4726-01	-0.712019960079505	G2	-0.712019960079505
TCGA-CN-4727-01	-0.72489291040366	G2	-0.72489291040366
TCGA-CN-4728-01	-0.610218756938176	G2	-0.610218756938176
TCGA-CN-4729-01	-0.242834580103056	G2	-0.242834580103056
TCGA-CN-4730-01	0.583194096774003	G2	0.583194096774003
TCGA-CN-4731-01	0.592351089721227	G3	0.592351089721227
TCGA-CN-4733-01	0.245461036168383	G3	0.245461036168383
TCGA-CN-4734-01	0.495605563133802	G2	0.495605563133802
TCGA-CN-4735-01	0.91434931082848	G3	0.91434931082848
TCGA-CN-4736-01	-0.245195585026052	G2	-0.245195585026052
TCGA-CN-4737-01	-1.15621522171696	G2	-1.15621522171696
TCGA-CN-4738-01	-0.139429805454022	G2	-0.139429805454022
TCGA-CN-4739-01	0.006957053220096	G2	0.006957053220096
TCGA-CN-4740-01	0.694478583596116	G2	0.694478583596116
TCGA-CN-4741-01	1.0842807157571	G2	1.0842807157571
TCGA-CN-4742-01	-1.1008918339026	G3	-1.1008918339026
TCGA-CN-5355-01	-0.0595224497977345	G2	-0.0595224497977345
TCGA-CN-5356-01	-0.182488840672807	G2	-0.182488840672807
TCGA-CN-5358-01	0.275458436993091	G2	0.275458436993091
TCGA-CN-5359-01	1.00283499527106	G2	1.00283499527106
TCGA-CN-5360-01	-1.58714545537327	G2	-1.58714545537327
TCGA-CN-5361-01	-0.524250626896252	G2	-0.524250626896252
TCGA-CN-5363-01	2.19942432462561	G3	2.19942432462561
TCGA-CN-5364-01	1.45681532062263	G2	1.45681532062263
TCGA-CN-5365-01	1.56807346396311	G2	1.56807346396311
TCGA-CN-5366-01	-0.357004591617992	G2	-0.357004591617992
TCGA-CN-5367-01	0.530603271671929	G2	0.530603271671929
TCGA-CN-5369-01	0.574548045046661	G3	0.574548045046661
TCGA-CN-5370-01	0.921613260607109	G3	0.921613260607109
TCGA-CN-5373-01	0.0206527322509837	G1	0.0206527322509837
TCGA-CN-5374-01	1.73257650563991	G3	1.73257650563991
TCGA-CN-6010-01	-0.0218222483543217	G2	-0.0218222483543217
TCGA-CN-6011-01	0.399024034795733	G3	0.399024034795733
TCGA-CN-6012-01	0.0176827805897152	G2	0.0176827805897152
TCGA-CN-6013-01	-0.409548826780221	G3	-0.409548826780221
TCGA-CN-6016-01	-2.02536328669865	G2	-2.02536328669865
TCGA-CN-6017-01	-0.411262237349394	G2	-0.411262237349394
TCGA-CN-6018-01	1.5109770738361	G2	1.5109770738361
TCGA-CN-6020-01	-0.224056562404716	G2	-0.224056562404716
TCGA-CN-6021-01	-0.193926689482797	G2	-0.193926689482797
TCGA-CN-6022-01	0.862641928751361	G3	0.862641928751361
TCGA-CN-6024-01	-0.83489354229687	G2	-0.83489354229687
TCGA-CN-6988-01	-0.734410635725066	G3	-0.734410635725066
TCGA-CN-6989-01	0.395219292871484	G2	0.395219292871484
TCGA-CN-6992-01	-0.00646626387753658	G2	-0.00646626387753658
TCGA-CN-6994-01	0.129609383691803	G2	0.129609383691803
TCGA-CN-6995-01	0.749403140065158	G2	0.749403140065158
TCGA-CN-6996-01	0.485204373024849	G2	0.485204373024849
TCGA-CN-6997-01	-0.196169848443316	G3	-0.196169848443316
TCGA-CN-6998-01	-0.490560647585139	G2	-0.490560647585139
TCGA-CN-A497-01	-0.45548236107516	G2	-0.45548236107516
TCGA-CN-A498-01	0.264432352425008	G1	0.264432352425008
TCGA-CN-A499-01	1.2215996784834	G2	1.2215996784834
TCGA-CN-A49A-01	0.903891211807855	G2	0.903891211807855
TCGA-CN-A49B-01	0.456796011830479	G3	0.456796011830479
TCGA-CN-A63T-01	0.412711950797016	G3	0.412711950797016
TCGA-CN-A63U-01	0.18656899842154	G3	0.18656899842154
TCGA-CN-A63V-01	0.568888470263628	G2	0.568888470263628
TCGA-CN-A63W-01	-0.587707745128785	G2	-0.587707745128785
TCGA-CN-A641-01	-0.329303193964643	G2	-0.329303193964643
TCGA-CN-A642-01	-0.356611667223641	G3	-0.356611667223641
TCGA-CN-A6UY-01	0.840828943380773	G2	0.840828943380773
TCGA-CN-A6V3-01	1.28078688520783	G3	1.28078688520783
TCGA-CQ-5323-01	0.837203211424163	G2	0.837203211424163
TCGA-CQ-5324-01	0.249861340481697	G2	0.249861340481697
TCGA-CQ-5325-01	0.341958914961413	G2	0.341958914961413
TCGA-CQ-5326-01	0.823013573986547	G3	0.823013573986547
TCGA-CQ-5327-01	0.647435188401231	G2	0.647435188401231
TCGA-CQ-5329-01	0.568322861472101	G2	0.568322861472101
TCGA-CQ-5330-01	0.880370330664829	G3	0.880370330664829
TCGA-CQ-5331-01	0.732997060424479	G2	0.732997060424479
TCGA-CQ-5332-01	-1.10820312910963	G2	-1.10820312910963
TCGA-CQ-5333-01	-0.050218754598977	G3	-0.050218754598977
TCGA-CQ-5334-01	1.44668172561086	G2	1.44668172561086
TCGA-CQ-6218-01	0.505125003430518	G2	0.505125003430518
TCGA-CQ-6219-01	0.996952506736277	G2	0.996952506736277
TCGA-CQ-6220-01	-0.0543908101996243	G2	-0.0543908101996243
TCGA-CQ-6221-01	-1.17663010656573	G3	-1.17663010656573
TCGA-CQ-6222-01	-0.881311769864508	G2	-0.881311769864508
TCGA-CQ-6223-01	-0.642061142956899	G2	-0.642061142956899
TCGA-CQ-6224-01	0.0453325094427988	G3	0.0453325094427988
TCGA-CQ-6225-01	0.136466483799667	G2	0.136466483799667
TCGA-CQ-6227-01	-1.28931867873347	G2	-1.28931867873347
TCGA-CQ-6228-01	0.530291367559529	G2	0.530291367559529
TCGA-CQ-6229-01	-0.563878187143266	G2	-0.563878187143266
TCGA-CQ-7063-01	-0.0247292557169971	G1	-0.0247292557169971
TCGA-CQ-7065-01	-1.04562675018356	G2	-1.04562675018356
TCGA-CQ-7067-01	-0.0599927076370767	G3	-0.0599927076370767
TCGA-CQ-7068-01	0.786080693069194	G2	0.786080693069194
TCGA-CQ-7071-01	-0.0956440310799509	G2	-0.0956440310799509
TCGA-CQ-7072-01	-0.884611643913878	G3	-0.884611643913878
TCGA-CQ-A4C6-01	-0.0280309589445231	G2	-0.0280309589445231
TCGA-CQ-A4C7-01	0.17771094856026	G3	0.17771094856026
TCGA-CQ-A4C9-01	-0.509108533450249	G2	-0.509108533450249
TCGA-CQ-A4CA-01	0.287920241497649	G2	0.287920241497649
TCGA-CQ-A4CB-01	1.17928964867571	G2	1.17928964867571
TCGA-CQ-A4CD-01	0.824645863581688	G3	0.824645863581688
TCGA-CQ-A4CE-01	-0.418760225939426	G2	-0.418760225939426
TCGA-CQ-A4CG-01	0.429124980518903	G2	0.429124980518903
TCGA-CQ-A4CH-01	-0.900723576398825	G2	-0.900723576398825
TCGA-CQ-A4CI-01	0.241518326278838	G3	0.241518326278838
TCGA-CR-5243-01	1.14171246869368	G3	1.14171246869368
TCGA-CR-5247-01	-0.146556977999912	G2	-0.146556977999912
TCGA-CR-5248-01	1.60010006596963	G3	1.60010006596963
TCGA-CR-5250-01	0.332746321338689	G3	0.332746321338689
TCGA-CR-6467-01	2.05321303666303	G3	2.05321303666303
TCGA-CR-6470-01	0.927187492483558	G2	0.927187492483558
TCGA-CR-6471-01	0.352596663834487	G2	0.352596663834487
TCGA-CR-6472-01	1.45664875640478	G3	1.45664875640478
TCGA-CR-6473-01	2.27549693405695	G3	2.27549693405695
TCGA-CR-6474-01	-0.434272007587128	G2	-0.434272007587128
TCGA-CR-6477-01	1.15638725718177	G2	1.15638725718177
TCGA-CR-6478-01	1.3404362686476	G3	1.3404362686476
TCGA-CR-6480-01	1.10109124685142	G2	1.10109124685142
TCGA-CR-6481-01	1.00062190504221	G2	1.00062190504221
TCGA-CR-6482-01	0.630767668966097	G3	0.630767668966097
TCGA-CR-6484-01	1.22492396431644	G2	1.22492396431644
TCGA-CR-6487-01	1.36099127596008	G3	1.36099127596008
TCGA-CR-6488-01	-0.924071880067807	G2	-0.924071880067807
TCGA-CR-6491-01	0.773292956966978	G2	0.773292956966978
TCGA-CR-6492-01	0.115587064478183	G3	0.115587064478183
TCGA-CR-6493-01	1.31788916955109	G2	1.31788916955109
TCGA-CR-7364-01	0.0737559203639172	G2	0.0737559203639172
TCGA-CR-7365-01	-0.736726012049164	G2	-0.736726012049164
TCGA-CR-7367-01	0.00201241653854392	G1	0.00201241653854392
TCGA-CR-7368-01	0.572017460138721	G2	0.572017460138721
TCGA-CR-7369-01	0.673318281753256	G2	0.673318281753256
TCGA-CR-7370-01	0.296936584091943	G2	0.296936584091943
TCGA-CR-7371-01	-0.419504701309624	G2	-0.419504701309624
TCGA-CR-7372-01	-0.365777392966573	G1	-0.365777392966573
TCGA-CR-7373-01	0.639574085611202	G2	0.639574085611202
TCGA-CR-7374-01	0.340641771189695	G2	0.340641771189695
TCGA-CR-7376-01	0.149207706477805	G2	0.149207706477805
TCGA-CR-7377-01	0.107055914219063	G3	0.107055914219063
TCGA-CR-7379-01	0.457340230691869	G2	0.457340230691869
TCGA-CR-7380-01	0.816281370677529	G2	0.816281370677529
TCGA-CR-7382-01	0.289122595146986	G2	0.289122595146986
TCGA-CR-7383-01	1.30725448757478	G2	1.30725448757478
TCGA-CR-7385-01	1.20485443062349	G2	1.20485443062349
TCGA-CR-7386-01	-0.299928451972932	G1	-0.299928451972932
TCGA-CR-7388-01	0.207177614885154	G2	0.207177614885154
TCGA-CR-7389-01	-0.567896014636647	G2	-0.567896014636647
TCGA-CR-7390-01	-0.0204011010276722	G2	-0.0204011010276722
TCGA-CR-7391-01	-0.593097653034814	G1	-0.593097653034814
TCGA-CR-7392-01	-0.866522823661476	G1	-0.866522823661476
TCGA-CR-7393-01	-1.17743694957522	G2	-1.17743694957522
TCGA-CR-7394-01	-0.758134909219429	G2	-0.758134909219429
TCGA-CR-7395-01	0.0110115088657607	G2	0.0110115088657607
TCGA-CR-7397-01	-0.138511531030751	G2	-0.138511531030751
TCGA-CR-7398-01	0.159052499067767	G2	0.159052499067767
TCGA-CR-7399-01	0.593679442720625	G3	0.593679442720625
TCGA-CR-7401-01	0.187757906684077	G2	0.187757906684077
TCGA-CR-7402-01	1.26604149198993	G2	1.26604149198993
TCGA-CR-7404-01	0.84364057749894	G2	0.84364057749894
TCGA-CV-5430-01	0.573969978158246	G3	0.573969978158246
TCGA-CV-5431-01	-0.0201329433201412	G3	-0.0201329433201412
TCGA-CV-5432-01	0.660812435664605	G3	0.660812435664605
TCGA-CV-5434-01	-0.904325726808819	G2	-0.904325726808819
TCGA-CV-5435-01	-0.870729225891739	G3	-0.870729225891739
TCGA-CV-5436-01	1.75488109719223	G2	1.75488109719223
TCGA-CV-5439-01	-0.733389921071052	G2	-0.733389921071052
TCGA-CV-5440-01	-2.06966691804163	G3	-2.06966691804163
TCGA-CV-5441-01	-0.158073436017804	G3	-0.158073436017804
TCGA-CV-5442-01	-0.672331867089238	G3	-0.672331867089238
TCGA-CV-5443-01	1.66172909827795	G3	1.66172909827795
TCGA-CV-5444-01	0.168699364171896	G3	0.168699364171896
TCGA-CV-5966-01	1.54208701894808	G3	1.54208701894808
TCGA-CV-5970-01	-0.681829490082776	G2	-0.681829490082776
TCGA-CV-5971-01	-0.848101959048559	G2	-0.848101959048559
TCGA-CV-5973-01	-1.28990192755241	G3	-1.28990192755241
TCGA-CV-5976-01	-0.0196847174393952	G2	-0.0196847174393952
TCGA-CV-5977-01	0.238961663288982	G2	0.238961663288982
TCGA-CV-5978-01	-0.744877709980264	G2	-0.744877709980264
TCGA-CV-5979-01	-0.393249832162843	G2	-0.393249832162843
TCGA-CV-6003-01	0.322193646446925	G2	0.322193646446925
TCGA-CV-6433-01	1.23526689859154	G3	1.23526689859154
TCGA-CV-6436-01	1.21135224303338	G1	1.21135224303338
TCGA-CV-6441-01	0.677794955393029	G3	0.677794955393029
TCGA-CV-6933-01	0.841831918511558	G2	0.841831918511558
TCGA-CV-6934-01	-0.42059112752722	G2	-0.42059112752722
TCGA-CV-6935-01	-0.40374063468417	G3	-0.40374063468417
TCGA-CV-6936-01	0.706326036627092	G2	0.706326036627092
TCGA-CV-6937-01	0.372159647567818	G2	0.372159647567818
TCGA-CV-6938-01	0.105497611565858	G1	0.105497611565858
TCGA-CV-6939-01	-0.134236199536357	G3	-0.134236199536357
TCGA-CV-6940-01	-0.250716560795397	G2	-0.250716560795397
TCGA-CV-6941-01	-0.010198829939572	G2	-0.010198829939572
TCGA-CV-6942-01	1.52714167723178	G3	1.52714167723178
TCGA-CV-6943-01	-0.220242262502472	G2	-0.220242262502472
TCGA-CV-6945-01	0.339261619802199	G2	0.339261619802199
TCGA-CV-6948-01	1.39020911770061	G2	1.39020911770061
TCGA-CV-6950-01	0.863534835896021	G2	0.863534835896021
TCGA-CV-6951-01	-1.4898112370724	G2	-1.4898112370724
TCGA-CV-6952-01	-0.552433895855728	G1	-0.552433895855728
TCGA-CV-6953-01	-1.43591321510758	G1	-1.43591321510758
TCGA-CV-6954-01	0.428254486629552	G2	0.428254486629552
TCGA-CV-6955-01	-0.113215610842471	G3	-0.113215610842471
TCGA-CV-6956-01	-0.291535501720644	G2	-0.291535501720644
TCGA-CV-6959-01	0.321048044872226	G2	0.321048044872226
TCGA-CV-6960-01	-0.892994182123034	G3	-0.892994182123034
TCGA-CV-6961-01	1.77799032797847	G3	1.77799032797847
TCGA-CV-6962-01	-0.543805258701944	G2	-0.543805258701944
TCGA-CV-7089-01	0.520457574959395	G2	0.520457574959395
TCGA-CV-7090-01	0.144115059368586	G2	0.144115059368586
TCGA-CV-7091-01	0.248009122006367	G3	0.248009122006367
TCGA-CV-7095-01	0.435331320227364	G2	0.435331320227364
TCGA-CV-7097-01	1.43124582228099	G3	1.43124582228099
TCGA-CV-7099-01	1.29229055643771	G2	1.29229055643771
TCGA-CV-7100-01	1.17361456795083	G3	1.17361456795083
TCGA-CV-7101-01	-0.602054060764711	G2	-0.602054060764711
TCGA-CV-7102-01	1.84342054670687	G3	1.84342054670687
TCGA-CV-7103-01	-0.718526122426046	G2	-0.718526122426046
TCGA-CV-7104-01	0.21559977640628	G2	0.21559977640628
TCGA-CV-7177-01	-0.75977320523702	G2	-0.75977320523702
TCGA-CV-7178-01	0.378185283132353	G3	0.378185283132353
TCGA-CV-7180-01	-0.565149604952145	G2	-0.565149604952145
TCGA-CV-7183-01	-1.01493214771129	G1	-1.01493214771129
TCGA-CV-7235-01	-0.67466001082062	G3	-0.67466001082062
TCGA-CV-7236-01	0.0108594721396071	G3	0.0108594721396071
TCGA-CV-7238-01	0.353638648257143	G2	0.353638648257143
TCGA-CV-7242-01	-1.52209536814767	G2	-1.52209536814767
TCGA-CV-7243-01	-0.581657527394194	G2	-0.581657527394194
TCGA-CV-7245-01	0.308809997605543	G2	0.308809997605543
TCGA-CV-7247-01	0.940923821841468	G2	0.940923821841468
TCGA-CV-7248-01	-0.86865667215546	G2	-0.86865667215546
TCGA-CV-7250-01	-0.485188041065399	G1	-0.485188041065399
TCGA-CV-7252-01	0.04435894621356	G2	0.04435894621356
TCGA-CV-7253-01	0.211555562049793	G2	0.211555562049793
TCGA-CV-7254-01	0.263893873837634	G3	0.263893873837634
TCGA-CV-7255-01	0.317652116574291	G2	0.317652116574291
TCGA-CV-7261-01	-0.0223675658926732	G2	-0.0223675658926732
TCGA-CV-7263-01	-0.577355831513157	G1	-0.577355831513157
TCGA-CV-7407-01	0.971152592424317	G2	0.971152592424317
TCGA-CV-7409-01	1.35969106273948	G3	1.35969106273948
TCGA-CV-7411-01	-1.7711597136769	G1	-1.7711597136769
TCGA-CV-7413-01	0.0899850954938339	G2	0.0899850954938339
TCGA-CV-7414-01	0.696930060012895	G2	0.696930060012895
TCGA-CV-7415-01	0.549985021289812	G2	0.549985021289812
TCGA-CV-7418-01	0.954782612486671	G2	0.954782612486671
TCGA-CV-7421-01	0.183924839590363	G2	0.183924839590363
TCGA-CV-7422-01	-0.305584179126355	G3	-0.305584179126355
TCGA-CV-7423-01	0.904102926409708	G1	0.904102926409708
TCGA-CV-7424-01	-0.172262792696379	G2	-0.172262792696379
TCGA-CV-7425-01	-0.152329878597108	G1	-0.152329878597108
TCGA-CV-7427-01	0.640794532429415	G1	0.640794532429415
TCGA-CV-7428-01	1.32303981614392	G2	1.32303981614392
TCGA-CV-7429-01	0.445214827258674	G3	0.445214827258674
TCGA-CV-7430-01	-0.663675972817685	G2	-0.663675972817685
TCGA-CV-7432-01	1.43250614003014	G1	1.43250614003014
TCGA-CV-7433-01	0.755079965299218	G3	0.755079965299218
TCGA-CV-7434-01	0.880978990392677	G2	0.880978990392677
TCGA-CV-7435-01	-1.29473346384544	G2	-1.29473346384544
TCGA-CV-7438-01	0.905795636162794	G3	0.905795636162794
TCGA-CV-7446-01	-0.866480175685327	G2	-0.866480175685327
TCGA-CV-A45P-01	-0.435436381032992	G2	-0.435436381032992
TCGA-CV-A45Q-01	-1.19138998873756	G1	-1.19138998873756
TCGA-CV-A45R-01	-1.64391630569543	G1	-1.64391630569543
TCGA-CV-A45T-01	-0.530519504083731	G3	-0.530519504083731
TCGA-CV-A45U-01	0.573319403343106	G1	0.573319403343106
TCGA-CV-A45V-01	0.119076329001664	G1	0.119076329001664
TCGA-CV-A45W-01	-0.825717255548815	G2	-0.825717255548815
TCGA-CV-A45X-01	-0.758663101491187	G2	-0.758663101491187
TCGA-CV-A45Y-01	-0.494742135986039	G3	-0.494742135986039
TCGA-CV-A45Z-01	0.245672200825697	G3	0.245672200825697
TCGA-CV-A460-01	1.12667678662837	G3	1.12667678662837
TCGA-CV-A461-01	-0.546160263585753	G2	-0.546160263585753
TCGA-CV-A463-01	0.122500519115999	G2	0.122500519115999
TCGA-CV-A464-01	0.0205444962880411	G2	0.0205444962880411
TCGA-CV-A465-01	-0.88234516645486	G1	-0.88234516645486
TCGA-CV-A468-01	-1.34750187168283	G2	-1.34750187168283
TCGA-CV-A6JD-01	-1.07047359355503	G3	-1.07047359355503
TCGA-CV-A6JE-01	-1.96111786700059	G2	-1.96111786700059
TCGA-CV-A6JM-01	-2.26556806649099	G2	-2.26556806649099
TCGA-CV-A6JN-01	-1.78611820230741	G1	-1.78611820230741
TCGA-CV-A6JO-01	-1.05532251066289	G2	-1.05532251066289
TCGA-CV-A6JT-01	-2.93942675010203	G2	-2.93942675010203
TCGA-CV-A6JY-01	-0.541952764508656	G1	-0.541952764508656
TCGA-CV-A6JZ-01	1.41549730003373	G2	1.41549730003373
TCGA-CV-A6K0-01	-0.401522127961168	G3	-0.401522127961168
TCGA-CV-A6K1-01	-1.70829020226783	G2	-1.70829020226783
TCGA-CV-A6K2-01	0.543383505741019	G1	0.543383505741019
TCGA-CX-7082-01	-0.349298153374275	G2	-0.349298153374275
TCGA-CX-7085-01	-1.27903110140425	G2	-1.27903110140425
TCGA-CX-7086-01	0.320121826805307	G2	0.320121826805307
TCGA-CX-7219-01	0.912092299763452	G2	0.912092299763452
TCGA-CX-A4AQ-01	-0.0280541159324822	G3	-0.0280541159324822
TCGA-D6-6515-01	0.75314253843406	G3	0.75314253843406
TCGA-D6-6516-01	0.0804841457705539	G2	0.0804841457705539
TCGA-D6-6517-01	0.348458541212579	G2	0.348458541212579
TCGA-D6-6823-01	0.133740106273183	G2	0.133740106273183
TCGA-D6-6824-01	-0.648316516719143	G2	-0.648316516719143
TCGA-D6-6825-01	0.22308372291494	G2	0.22308372291494
TCGA-D6-6826-01	0.173410131958777	G2	0.173410131958777
TCGA-D6-6827-01	0.308270884341169	G3	0.308270884341169
TCGA-D6-8568-01	1.04075302846103	G2	1.04075302846103
TCGA-D6-8569-01	0.640434042683871	G2	0.640434042683871
TCGA-D6-A4Z9-01	0.874450698396872	G2	0.874450698396872
TCGA-D6-A4ZB-01	-0.198477035783089	G2	-0.198477035783089
TCGA-D6-A6EK-01	-1.73664171848075	G1	-1.73664171848075
TCGA-D6-A6EM-01	-0.803781305787659	G2	-0.803781305787659
TCGA-D6-A6EN-01	-1.03988566901931	G3	-1.03988566901931
TCGA-D6-A6EO-01	-0.50426288053173	G2	-0.50426288053173
TCGA-D6-A6EQ-01	-1.94272751970143	G3	-1.94272751970143
TCGA-D6-A74Q-01	-1.45161637007396	G3	-1.45161637007396
TCGA-DQ-5624-01	-0.77916747896179	G2	-0.77916747896179
TCGA-DQ-5625-01	-0.273689688147283	G2	-0.273689688147283
TCGA-DQ-5629-01	0.0777257012483451	G2	0.0777257012483451
TCGA-DQ-5630-01	-1.00660559643218	G2	-1.00660559643218
TCGA-DQ-5631-01	-0.120394044827995	G3	-0.120394044827995
TCGA-DQ-7588-01	1.17081924954916	G3	1.17081924954916
TCGA-DQ-7589-01	0.676629512493457	G4	0.676629512493457
TCGA-DQ-7590-01	1.49848193663768	G4	1.49848193663768
TCGA-DQ-7591-01	1.88622517265241	G4	1.88622517265241
TCGA-DQ-7592-01	-0.562443169274747	G2	-0.562443169274747
TCGA-DQ-7593-01	0.802668793161023	G4	0.802668793161023
TCGA-DQ-7594-01	0.283980358539311	G4	0.283980358539311
TCGA-DQ-7595-01	0.275815439862928	G3	0.275815439862928
TCGA-DQ-7596-01	1.06268608905009	G4	1.06268608905009
TCGA-F7-7848-01	-0.557228546508556	G2	-0.557228546508556
TCGA-F7-8298-01	1.41903122564714	G1	1.41903122564714
TCGA-F7-8489-01	0.179048888479039	G1	0.179048888479039
TCGA-F7-A50G-01	-1.10130331528504	G1	-1.10130331528504
TCGA-F7-A50I-01	-1.96784191653501	G2	-1.96784191653501
TCGA-F7-A50J-01	-0.0122028229319659	G2	-0.0122028229319659
TCGA-F7-A61S-01	0.648235739115796	G1	0.648235739115796
TCGA-F7-A61V-01	0.483324044081518	G1	0.483324044081518
TCGA-F7-A61W-01	0.121706989223475	G2	0.121706989223475
TCGA-F7-A620-01	0.489354674434463	G1	0.489354674434463
TCGA-F7-A622-01	-0.649113734241631	G1	-0.649113734241631
TCGA-F7-A623-01	0.269786227186213	G1	0.269786227186213
TCGA-F7-A624-01	0.819607616588505	G3	0.819607616588505
TCGA-H7-7774-01	-0.497040128159472	G2	-0.497040128159472
TCGA-H7-8502-01	1.00620407935797	G2	1.00620407935797
TCGA-H7-A6C4-01	-2.01838651578777	G2	-2.01838651578777
TCGA-H7-A76A-01	-1.00322667679944	G2	-1.00322667679944
TCGA-HD-7229-01	0.266051958259884	G3	0.266051958259884
TCGA-HD-7753-01	0.195343521977666	G2	0.195343521977666
TCGA-HD-7754-01	-0.333310280537183	G1	-0.333310280537183
TCGA-HD-7831-01	-0.601270893970646	G2	-0.601270893970646
TCGA-HD-7832-01	1.78987091198023	G2	1.78987091198023
TCGA-HD-7917-01	0.464754250457269	G1	0.464754250457269
TCGA-HD-8224-01	-1.22766659863245	G3	-1.22766659863245
TCGA-HD-8314-01	1.01695967595207	G4	1.01695967595207
TCGA-HD-8634-01	0.66378066897296	G2	0.66378066897296
TCGA-HD-8635-01	-0.0568452572926713	G2	-0.0568452572926713
TCGA-HD-A4C1-01	-0.0960086032242679	G1	-0.0960086032242679
TCGA-HD-A633-01	0.597942717001341	G2	0.597942717001341
TCGA-HD-A634-01	1.47964478191193	G3	1.47964478191193
TCGA-HD-A6HZ-01	0.1246089369107	G2	0.1246089369107
TCGA-HD-A6I0-01	-2.01413057338125	G1	-2.01413057338125
TCGA-HL-7533-01	1.45828865919002	G3	1.45828865919002
TCGA-IQ-7630-01	0.664586749607621	G3	0.664586749607621
TCGA-IQ-7631-01	-1.42433554400252	G1	-1.42433554400252
TCGA-IQ-7632-01	-0.558981487677784	G1	-0.558981487677784
TCGA-IQ-A61E-01	1.29387716170855	G2	1.29387716170855
TCGA-IQ-A61G-01	-1.4121862162789	G2	-1.4121862162789
TCGA-IQ-A61H-01	-0.0400946823731268	G2	-0.0400946823731268
TCGA-IQ-A61I-01	0.737858273830456	G3	0.737858273830456
TCGA-IQ-A61J-01	-0.0492798317589488	G1	-0.0492798317589488
TCGA-IQ-A6SG-01	-0.780493970170768	G2	-0.780493970170768
TCGA-IQ-A6SH-01	-0.404520768372619	G1	-0.404520768372619
TCGA-KU-A66S-01	-0.772072270880392	G2	-0.772072270880392
TCGA-KU-A66T-01	0.159691069145336	G2	0.159691069145336
TCGA-KU-A6H7-01	1.53515525966793	G2	1.53515525966793
TCGA-KU-A6H7-06	-0.0693859408703892	G2	-0.0693859408703892
TCGA-KU-A6H8-01	-0.969846716376119	G3	-0.969846716376119
TCGA-MT-A51W-01	0.417771476799683	G2	0.417771476799683
TCGA-MT-A51X-01	0.0146437671871988	G1	0.0146437671871988
TCGA-MT-A67A-01	0.464181586155959	G2	0.464181586155959
TCGA-MT-A67D-01	-0.390224694237038	G2	-0.390224694237038
TCGA-MT-A67F-01	-1.35112951828757	G2	-1.35112951828757
TCGA-MT-A7BN-01	-1.40918567990181	G3	-1.40918567990181
TCGA-MZ-A6I9-01	1.05931648631793	G2	1.05931648631793
TCGA-P3-A5Q5-01	0.778109877667923	G3	0.778109877667923
TCGA-P3-A5Q6-01	-0.413743381514622	G3	-0.413743381514622
TCGA-P3-A5QA-01	0.483109882857805	G3	0.483109882857805
TCGA-P3-A5QE-01	0.413127530110314	G2	0.413127530110314
TCGA-P3-A5QF-01	-0.57385291182058	G2	-0.57385291182058
TCGA-P3-A6SW-01	0.0521509503800293	G3	0.0521509503800293
TCGA-P3-A6SX-01	0.498062727361574	G2	0.498062727361574
TCGA-P3-A6T0-01	-0.184156614790243	G2	-0.184156614790243
TCGA-P3-A6T2-01	1.44677391012984	G2	1.44677391012984
TCGA-P3-A6T3-01	-1.50377779402033	G2	-1.50377779402033
TCGA-P3-A6T4-01	-0.5734000478948	G2	-0.5734000478948
TCGA-P3-A6T5-01	-0.482655288000707	G2	-0.482655288000707
TCGA-P3-A6T6-01	-0.294406994622095	G3	-0.294406994622095
TCGA-P3-A6T7-01	0.68520140697661	G2	0.68520140697661
TCGA-P3-A6T8-01	0.749532676985723	G3	0.749532676985723
TCGA-QK-A64Z-01	-0.578498456064782	G1	-0.578498456064782
TCGA-QK-A652-01	-1.40165175559549	G2	-1.40165175559549
TCGA-QK-A6IG-01	1.17302805519177	G2	1.17302805519177
TCGA-QK-A6IH-01	-2.18988625631623	G2	-2.18988625631623
TCGA-QK-A6II-01	-2.58828767689211	G2	-2.58828767689211
TCGA-QK-A6IJ-01	-2.03759087870438	G3	-2.03759087870438
TCGA-QK-A6V9-01	1.31778017414959	G2	1.31778017414959
TCGA-QK-A6VB-01	0.894299463508866	G2	0.894299463508866
TCGA-QK-A6VC-01	-0.442497728999908	G2	-0.442497728999908
TCGA-QK-A8Z8-01	-0.0605533323613758	G2	-0.0605533323613758
TCGA-QK-A8Z9-01	-0.0432369724906049	G2	-0.0432369724906049
TCGA-QK-A8ZA-01	0.686023732631965	G2	0.686023732631965
TCGA-QK-A8ZB-01	-1.04971796105548	G2	-1.04971796105548
TCGA-QK-AA3J-01	-0.467079787056655	G3	-0.467079787056655
TCGA-QK-AA3K-01	0.231562478482234	G2	0.231562478482234
TCGA-RS-A6TO-01	-0.49039485136229	G2	-0.49039485136229
TCGA-RS-A6TP-01	1.13910459858462	G3	1.13910459858462
TCGA-T2-A6WX-01	0.0106724882625125	G1	0.0106724882625125
TCGA-T2-A6WZ-01	-1.3262478813016	G2	-1.3262478813016
TCGA-T2-A6X0-01	1.24250929344281	G2	1.24250929344281
TCGA-T2-A6X2-01	-0.881214923121082	G1	-0.881214923121082
TCGA-T3-A92M-01	1.00924672610159	G2	1.00924672610159
TCGA-T3-A92N-01	0.442816340237358	G3	0.442816340237358
TCGA-TN-A7HI-01	0.477546964154977	G3	0.477546964154977
TCGA-TN-A7HJ-01	0.897633003436568	G2	0.897633003436568
TCGA-TN-A7HL-01	-0.867187568114945	G2	-0.867187568114945
TCGA-UF-A718-01	0.489644183600019	G2	0.489644183600019
TCGA-UF-A719-01	0.371121447504102	G1	0.371121447504102
TCGA-UF-A71A-01	0.135438458465751	G1	0.135438458465751
TCGA-UF-A71A-06	-0.624860807744932	G1	-0.624860807744932
TCGA-UF-A71B-01	-0.680810092889095	G2	-0.680810092889095
TCGA-UF-A71D-01	-2.2267438578515	G2	-2.2267438578515
TCGA-UF-A71E-01	-1.010905417252	G3	-1.010905417252
TCGA-UF-A7J9-01	-0.368295737411125	G2	-0.368295737411125
TCGA-UF-A7JA-01	-0.169303091203677	G2	-0.169303091203677
TCGA-UF-A7JC-01	-0.197470449931282	G1	-0.197470449931282
TCGA-UF-A7JD-01	0.630628157682386	G3	0.630628157682386
TCGA-UF-A7JF-01	-0.593157576356392	G2	-0.593157576356392
TCGA-UF-A7JH-01	-0.37179886250894	G1	-0.37179886250894
TCGA-UF-A7JJ-01	-1.72253059078726	G1	-1.72253059078726
TCGA-UF-A7JK-01	-0.771898056724467	G2	-0.771898056724467
TCGA-UF-A7JO-01	0.743940105701954	G2	0.743940105701954
TCGA-UF-A7JT-01	0.507205979983798	G3	0.507205979983798
TCGA-UF-A7JV-01	0.337677580616557	G2	0.337677580616557
TCGA-UP-A6WW-01	0.689053254318869	G2	0.689053254318869
TCGA-WA-A7GZ-01	0.356248926307552	G2	0.356248926307552
TCGA-WA-A7H4-01	-0.257888872112492	G3	-0.257888872112492
