# Supplementary material for: Targeting KIF20A: a new frontier in cancer treatment revealed by multi-omics analysis
Source: Front Immunol. 2026 Jan 21;17:1744899. doi: 10.3389/fimmu.2026.1744899 (PMC12867832; doi:10.3389/fimmu.2026.1744899)
Supplement: Supplementary file 1 [file DataSheet1.zip › supplementary material/KIF20A_in_KIRC_Grade.csv]

	KIF20A	Grade	expression
TCGA-3Z-A93Z-01	-0.688518922983018	G2	-0.688518922983018
TCGA-A3-3306-01	-0.378388651529759	G3	-0.378388651529759
TCGA-A3-3307-01	-0.351857055693994	G3	-0.351857055693994
TCGA-A3-3308-01	0.628639133386263	G2	0.628639133386263
TCGA-A3-3311-01	0.223371665574008	G2	0.223371665574008
TCGA-A3-3313-01	0.128597013348482	G3	0.128597013348482
TCGA-A3-3316-01	0.749313833258205	G3	0.749313833258205
TCGA-A3-3317-01	0.375761319312799	G2	0.375761319312799
TCGA-A3-3319-01	1.52452297021571	G2	1.52452297021571
TCGA-A3-3320-01	-1.99163858235724	G1	-1.99163858235724
TCGA-A3-3322-01	-0.214984904438582	G2	-0.214984904438582
TCGA-A3-3323-01	-0.633221311157778	G1	-0.633221311157778
TCGA-A3-3324-01	-0.98708234961953	G3	-0.98708234961953
TCGA-A3-3325-01	-0.224015138673531	G2	-0.224015138673531
TCGA-A3-3326-01	-0.164604280153878	G1	-0.164604280153878
TCGA-A3-3328-01	-0.128336457095706	G2	-0.128336457095706
TCGA-A3-3329-01	-0.963227856515491	G2	-0.963227856515491
TCGA-A3-3331-01	-0.411623906065623	G2	-0.411623906065623
TCGA-A3-3335-01	-0.843565441886908	G4	-0.843565441886908
TCGA-A3-3343-01	-0.707243971898265	G3	-0.707243971898265
TCGA-A3-3346-01	2.08523705293529	G3	2.08523705293529
TCGA-A3-3347-01	1.43787888195171	G2	1.43787888195171
TCGA-A3-3349-01	-0.133213809518514	G2	-0.133213809518514
TCGA-A3-3351-01	-0.053453449627243	G2	-0.053453449627243
TCGA-A3-3352-01	-0.482077769492196	G3	-0.482077769492196
TCGA-A3-3357-01	0.460533674223363	G3	0.460533674223363
TCGA-A3-3358-01	-0.179924959115451	G2	-0.179924959115451
TCGA-A3-3359-01	-0.488810577385124	G2	-0.488810577385124
TCGA-A3-3362-01	0.152381447363989	G2	0.152381447363989
TCGA-A3-3363-01	-1.17957101139334	G2	-1.17957101139334
TCGA-A3-3365-01	-1.09552206664417	G2	-1.09552206664417
TCGA-A3-3367-01	-0.0258020795027175	G3	-0.0258020795027175
TCGA-A3-3370-01	-0.349644546855097	G2	-0.349644546855097
TCGA-A3-3372-01	-0.0572850244689274	G2	-0.0572850244689274
TCGA-A3-3373-01	-0.434473844241834	G3	-0.434473844241834
TCGA-A3-3374-01	-1.62727142492032	G2	-1.62727142492032
TCGA-A3-3376-01	0.468587115130507	G2	0.468587115130507
TCGA-A3-3378-01	0.270242230743236	G3	0.270242230743236
TCGA-A3-3380-01	-1.00939853485616	G2	-1.00939853485616
TCGA-A3-3382-01	-0.517721925124077	G3	-0.517721925124077
TCGA-A3-3383-01	-0.75692770656245	G2	-0.75692770656245
TCGA-A3-3385-01	0.832918820525036	G2	0.832918820525036
TCGA-A3-3387-01	0.804251600440545	G2	0.804251600440545
TCGA-A3-A6NI-01	-0.398495410208856	G3	-0.398495410208856
TCGA-A3-A6NJ-01	-1.86805610267038	G1	-1.86805610267038
TCGA-A3-A6NL-01	-0.306193383996084	G2	-0.306193383996084
TCGA-A3-A6NN-01	-0.299436884635705	G2	-0.299436884635705
TCGA-A3-A8CQ-01	-0.322659233927898	G2	-0.322659233927898
TCGA-A3-A8OU-01	-0.995282389201903	G1	-0.995282389201903
TCGA-A3-A8OV-01	-1.59316249228125	G2	-1.59316249228125
TCGA-A3-A8OW-01	-0.91058288646543	G2	-0.91058288646543
TCGA-A3-A8OX-01	0.487328698330944	G3	0.487328698330944
TCGA-AK-3425-01	-0.176765921007625	G2	-0.176765921007625
TCGA-AK-3426-01	1.17634801981613	G3	1.17634801981613
TCGA-AK-3428-01	-1.53762997740915	G2	-1.53762997740915
TCGA-AK-3429-01	-0.356995204477679	G2	-0.356995204477679
TCGA-AK-3431-01	0.218337535722061	G3	0.218337535722061
TCGA-AK-3434-01	-0.551289991668439	G2	-0.551289991668439
TCGA-AK-3436-01	0.742781641609422	G2	0.742781641609422
TCGA-AK-3440-01	-0.724136957594363	G3	-0.724136957594363
TCGA-AK-3444-01	0.165441474259974	G2	0.165441474259974
TCGA-AK-3445-01	0.581025896008963	G3	0.581025896008963
TCGA-AK-3447-01	-2.65564669726357	G2	-2.65564669726357
TCGA-AK-3450-01	-1.49058981702111	G2	-1.49058981702111
TCGA-AK-3451-01	-0.28560826982071	G3	-0.28560826982071
TCGA-AK-3453-01	-2.78820786501117	G2	-2.78820786501117
TCGA-AK-3454-01	-0.642130902531899	G3	-0.642130902531899
TCGA-AK-3455-01	-1.42914403700267	G3	-1.42914403700267
TCGA-AK-3456-01	-1.32892328494089	G3	-1.32892328494089
TCGA-AK-3458-01	-0.499704721600198	G3	-0.499704721600198
TCGA-AK-3460-01	-0.639818537435549	G2	-0.639818537435549
TCGA-AK-3461-01	-0.389470033369224	G2	-0.389470033369224
TCGA-AS-3778-01	-0.343758862557489	G1	-0.343758862557489
TCGA-B0-4688-01	2.87222645652326	G4	2.87222645652326
TCGA-B0-4690-01	1.89442391282216	G3	1.89442391282216
TCGA-B0-4691-01	0.847296470091481	G3	0.847296470091481
TCGA-B0-4693-01	-1.44445723884143	G4	-1.44445723884143
TCGA-B0-4694-01	-0.318588658121876	G4	-0.318588658121876
TCGA-B0-4697-01	1.12717587043336	G4	1.12717587043336
TCGA-B0-4699-01	2.26145632022786	G4	2.26145632022786
TCGA-B0-4700-01	1.7448352618481	G4	1.7448352618481
TCGA-B0-4701-01	0.619034645369042	G3	0.619034645369042
TCGA-B0-4703-01	1.81556797398351	G4	1.81556797398351
TCGA-B0-4706-01	0.784592572740635	G4	0.784592572740635
TCGA-B0-4707-01	1.58675247343683	G4	1.58675247343683
TCGA-B0-4710-01	0.100694191303221	G3	0.100694191303221
TCGA-B0-4712-01	2.65501091020738	G3	2.65501091020738
TCGA-B0-4713-01	1.36586685174947	G2	1.36586685174947
TCGA-B0-4714-01	-0.108663959879579	G3	-0.108663959879579
TCGA-B0-4718-01	-1.31030609415537	G2	-1.31030609415537
TCGA-B0-4810-01	1.43066955621773	G3	1.43066955621773
TCGA-B0-4811-01	1.37855527913102	G3	1.37855527913102
TCGA-B0-4813-01	0.83772825689735	G3	0.83772825689735
TCGA-B0-4814-01	0.926825031843289	G3	0.926825031843289
TCGA-B0-4815-01	1.14215480861313	G4	1.14215480861313
TCGA-B0-4816-01	-0.351131323572066	G3	-0.351131323572066
TCGA-B0-4817-01	0.530594692848156	G3	0.530594692848156
TCGA-B0-4818-01	-1.11093079973767	G3	-1.11093079973767
TCGA-B0-4819-01	0.303676367300925	G4	0.303676367300925
TCGA-B0-4821-01	2.07382800188228	G3	2.07382800188228
TCGA-B0-4822-01	1.56440269199892	G4	1.56440269199892
TCGA-B0-4823-01	-0.269877023627353	G2	-0.269877023627353
TCGA-B0-4824-01	-0.492433937122749	G3	-0.492433937122749
TCGA-B0-4827-01	0.588928202452594	G4	0.588928202452594
TCGA-B0-4828-01	0.473665118595383	G3	0.473665118595383
TCGA-B0-4833-01	-0.530677067004652	G2	-0.530677067004652
TCGA-B0-4834-01	-0.937185486307134	G3	-0.937185486307134
TCGA-B0-4836-01	1.02560266344972	G3	1.02560266344972
TCGA-B0-4837-01	0.870841746291813	G3	0.870841746291813
TCGA-B0-4838-01	-0.201433949160516	G3	-0.201433949160516
TCGA-B0-4839-01	0.0156668695328205	G2	0.0156668695328205
TCGA-B0-4841-01	0.386446548090924	G3	0.386446548090924
TCGA-B0-4842-01	0.483561210751791	G4	0.483561210751791
TCGA-B0-4843-01	0.686033690619334	G3	0.686033690619334
TCGA-B0-4844-01	0.532807711703563	G3	0.532807711703563
TCGA-B0-4845-01	0.545158197654887	G2	0.545158197654887
TCGA-B0-4846-01	-1.25168267403822	G2	-1.25168267403822
TCGA-B0-4847-01	0.350706441536766	G3	0.350706441536766
TCGA-B0-4848-01	0.255772307251927	G3	0.255772307251927
TCGA-B0-4849-01	-1.54860612854904	G3	-1.54860612854904
TCGA-B0-4852-01	0.21411448579041	G2	0.21411448579041
TCGA-B0-4945-01	-1.44263637063639	G2	-1.44263637063639
TCGA-B0-5075-01	0.326064611874249	G2	0.326064611874249
TCGA-B0-5077-01	0.743686765370701	G3	0.743686765370701
TCGA-B0-5080-01	0.62650847399252	G3	0.62650847399252
TCGA-B0-5081-01	1.68975957031523	G2	1.68975957031523
TCGA-B0-5083-01	-1.64017079633762	G3	-1.64017079633762
TCGA-B0-5085-01	-0.101716408296001	G3	-0.101716408296001
TCGA-B0-5088-01	0.0721856711205177	G3	0.0721856711205177
TCGA-B0-5092-01	1.36663577065257	G3	1.36663577065257
TCGA-B0-5094-01	0.130042728097589	G2	0.130042728097589
TCGA-B0-5095-01	1.17447873594556	G3	1.17447873594556
TCGA-B0-5097-01	1.17735763192255	G2	1.17735763192255
TCGA-B0-5098-01	2.55243664052598	G3	2.55243664052598
TCGA-B0-5099-01	-1.04976311596164	G3	-1.04976311596164
TCGA-B0-5100-01	0.237125021875613	G3	0.237125021875613
TCGA-B0-5102-01	-1.69016304825128	G3	-1.69016304825128
TCGA-B0-5104-01	-1.63938929951236	G2	-1.63938929951236
TCGA-B0-5106-01	-1.59876307630973	G2	-1.59876307630973
TCGA-B0-5107-01	1.61333470207203	G4	1.61333470207203
TCGA-B0-5108-01	-0.0484214688347469	G2	-0.0484214688347469
TCGA-B0-5109-01	2.79557754978498	G4	2.79557754978498
TCGA-B0-5110-01	-1.03168709285384	G2	-1.03168709285384
TCGA-B0-5113-01	-1.60789036529412	G2	-1.60789036529412
TCGA-B0-5115-01	-0.200494633732343	G3	-0.200494633732343
TCGA-B0-5116-01	1.44152883789358	G3	1.44152883789358
TCGA-B0-5117-01	-0.494002378469929	G2	-0.494002378469929
TCGA-B0-5119-01	0.0252321107917932	G2	0.0252321107917932
TCGA-B0-5120-01	-0.424619782820355	G2	-0.424619782820355
TCGA-B0-5121-01	0.468633148600686	G2	0.468633148600686
TCGA-B0-5399-01	0.0290403006424863	G2	0.0290403006424863
TCGA-B0-5400-01	-0.525462788831908	G4	-0.525462788831908
TCGA-B0-5402-01	-0.586037643036989	G4	-0.586037643036989
TCGA-B0-5690-01	0.130295527070822	G1	0.130295527070822
TCGA-B0-5691-01	-0.668147017125766	G3	-0.668147017125766
TCGA-B0-5692-01	-0.143098827611272	G3	-0.143098827611272
TCGA-B0-5693-01	-0.165267243576174	G2	-0.165267243576174
TCGA-B0-5694-01	-0.6437976439918	G3	-0.6437976439918
TCGA-B0-5695-01	-0.705005446700662	G2	-0.705005446700662
TCGA-B0-5696-01	0.0562726333207217	G4	0.0562726333207217
TCGA-B0-5697-01	-0.485144850488893	G2	-0.485144850488893
TCGA-B0-5698-01	-0.921194313978735	G3	-0.921194313978735
TCGA-B0-5699-01	0.598002404331965	G2	0.598002404331965
TCGA-B0-5700-01	-0.245087212646895	G2	-0.245087212646895
TCGA-B0-5701-01	0.494618675301878	G4	0.494618675301878
TCGA-B0-5703-01	0.18822269260143	G3	0.18822269260143
TCGA-B0-5705-01	-0.306856573346066	G2	-0.306856573346066
TCGA-B0-5706-01	-0.541887144084465	G2	-0.541887144084465
TCGA-B0-5707-01	-2.08002972837937	G3	-2.08002972837937
TCGA-B0-5709-01	0.692436087937043	G3	0.692436087937043
TCGA-B0-5710-01	-0.293027439260539	G2	-0.293027439260539
TCGA-B0-5711-01	-0.195483344159884	G3	-0.195483344159884
TCGA-B0-5712-01	-0.402322342387361	G3	-0.402322342387361
TCGA-B0-5713-01	-0.132987374647999	G3	-0.132987374647999
TCGA-B0-5812-01	0.0775768663656393	G3	0.0775768663656393
TCGA-B2-3923-01	-1.3808942939411	G2	-1.3808942939411
TCGA-B2-3924-01	-0.0716241571224225	G2	-0.0716241571224225
TCGA-B2-4098-01	-1.31525067892915	G2	-1.31525067892915
TCGA-B2-4099-01	0.313089803878784	G3	0.313089803878784
TCGA-B2-4101-01	-0.45317672064581	G3	-0.45317672064581
TCGA-B2-4102-01	-0.864466989940196	G2	-0.864466989940196
TCGA-B2-5633-01	-0.461071236017187	G2	-0.461071236017187
TCGA-B2-5635-01	-1.06453485125324	G2	-1.06453485125324
TCGA-B2-5636-01	-1.12862328560918	G2	-1.12862328560918
TCGA-B2-5639-01	0.697951829173174	G3	0.697951829173174
TCGA-B2-5641-01	0.264358339362617	G3	0.264358339362617
TCGA-B4-5377-01	-1.07419619266692	G3	-1.07419619266692
TCGA-B4-5378-01	-0.878732786015535	G2	-0.878732786015535
TCGA-B4-5832-01	-0.879243828793937	G2	-0.879243828793937
TCGA-B4-5834-01	0.165118223382951	G1	0.165118223382951
TCGA-B4-5835-01	1.15278675517298	G2	1.15278675517298
TCGA-B4-5836-01	0.379849604140873	G2	0.379849604140873
TCGA-B4-5838-01	1.37270522751901	G2	1.37270522751901
TCGA-B4-5843-01	0.707311553621438	G2	0.707311553621438
TCGA-B4-5844-01	-0.453204783909854	G1	-0.453204783909854
TCGA-B8-4143-01	1.16993268412894	G3	1.16993268412894
TCGA-B8-4146-01	0.278359579656436	G2	0.278359579656436
TCGA-B8-4148-01	-0.343578754212953	G3	-0.343578754212953
TCGA-B8-4151-01	-2.30147342874793	G2	-2.30147342874793
TCGA-B8-4153-01	-0.912959062678426	G3	-0.912959062678426
TCGA-B8-4154-01	-0.79873234609017	G2	-0.79873234609017
TCGA-B8-4619-01	-1.53856872088308	G2	-1.53856872088308
TCGA-B8-4620-01	0.479409376370665	G2	0.479409376370665
TCGA-B8-4621-01	-1.19742452675898	G3	-1.19742452675898
TCGA-B8-4622-01	-0.273876469866897	G3	-0.273876469866897
TCGA-B8-5158-01	1.83489052326971	G4	1.83489052326971
TCGA-B8-5159-01	-0.177766497037197	G3	-0.177766497037197
TCGA-B8-5162-01	0.761305047535383	G2	0.761305047535383
TCGA-B8-5163-01	1.42790123832068	G3	1.42790123832068
TCGA-B8-5164-01	0.0306172657342919	G3	0.0306172657342919
TCGA-B8-5165-01	-0.433377508157951	G2	-0.433377508157951
TCGA-B8-5545-01	0.220961230142949	G2	0.220961230142949
TCGA-B8-5546-01	-0.879357685267866	G2	-0.879357685267866
TCGA-B8-5549-01	-0.518020080873806	G3	-0.518020080873806
TCGA-B8-5550-01	1.37140712718243	G3	1.37140712718243
TCGA-B8-5551-01	1.83456300270015	G3	1.83456300270015
TCGA-B8-5552-01	-0.224298213747822	G2	-0.224298213747822
TCGA-B8-5553-01	-0.792118423390965	G2	-0.792118423390965
TCGA-B8-A54D-01	-0.403039097218565	G2	-0.403039097218565
TCGA-B8-A54E-01	-1.86603452926238	G3	-1.86603452926238
TCGA-B8-A54F-01	-1.12720091798052	G2	-1.12720091798052
TCGA-B8-A54G-01	0.394033061215826	G3	0.394033061215826
TCGA-B8-A54H-01	-2.23275835787514	G3	-2.23275835787514
TCGA-B8-A54I-01	-0.0227763349682047	G3	-0.0227763349682047
TCGA-B8-A54J-01	-0.614936155188484	G2	-0.614936155188484
TCGA-B8-A54K-01	-1.07745854098177	G1	-1.07745854098177
TCGA-B8-A7U6-01	-0.261857621404231	G3	-0.261857621404231
TCGA-B8-A8YJ-01	-1.00991834218402	G2	-1.00991834218402
TCGA-BP-4158-01	-0.370591021076987	G2	-0.370591021076987
TCGA-BP-4159-01	0.587511272791365	G2	0.587511272791365
TCGA-BP-4160-01	-0.0655989887030868	G2	-0.0655989887030868
TCGA-BP-4161-01	0.147613459424531	G3	0.147613459424531
TCGA-BP-4162-01	-0.250556570916495	G2	-0.250556570916495
TCGA-BP-4163-01	-0.574157884063368	G3	-0.574157884063368
TCGA-BP-4164-01	-1.11851148196545	G2	-1.11851148196545
TCGA-BP-4165-01	-0.227381667959058	G1	-0.227381667959058
TCGA-BP-4166-01	0.613416279020255	G3	0.613416279020255
TCGA-BP-4167-01	0.892040448828447	G2	0.892040448828447
TCGA-BP-4169-01	0.916788657137593	G2	0.916788657137593
TCGA-BP-4170-01	-0.743163290176603	G2	-0.743163290176603
TCGA-BP-4173-01	0.68041273938955	G3	0.68041273938955
TCGA-BP-4174-01	0.198587119865166	G3	0.198587119865166
TCGA-BP-4176-01	-0.142763029960844	G2	-0.142763029960844
TCGA-BP-4177-01	-1.113777744193	G2	-1.113777744193
TCGA-BP-4325-01	0.0315583674085011	G2	0.0315583674085011
TCGA-BP-4326-01	-0.326662290507247	G2	-0.326662290507247
TCGA-BP-4327-01	-1.26425041468369	G2	-1.26425041468369
TCGA-BP-4329-01	-1.10872206516238	G2	-1.10872206516238
TCGA-BP-4330-01	-0.393102573740341	G2	-0.393102573740341
TCGA-BP-4331-01	-0.538875903772798	G2	-0.538875903772798
TCGA-BP-4332-01	-0.208528212085735	G2	-0.208528212085735
TCGA-BP-4334-01	-2.16071288169247	G3	-2.16071288169247
TCGA-BP-4335-01	-0.818377880671936	G3	-0.818377880671936
TCGA-BP-4337-01	0.268934855409927	G4	0.268934855409927
TCGA-BP-4338-01	1.51186843903203	G3	1.51186843903203
TCGA-BP-4340-01	-0.913623516991966	G2	-0.913623516991966
TCGA-BP-4341-01	-1.15719552553948	G2	-1.15719552553948
TCGA-BP-4342-01	0.81359004501488	G3	0.81359004501488
TCGA-BP-4343-01	1.15538939637177	G3	1.15538939637177
TCGA-BP-4344-01	-0.643557249230455	G2	-0.643557249230455
TCGA-BP-4345-01	1.34164990933956	G3	1.34164990933956
TCGA-BP-4346-01	0.193579145212687	G3	0.193579145212687
TCGA-BP-4347-01	-0.111058167164553	G2	-0.111058167164553
TCGA-BP-4349-01	-1.3765064775963	G2	-1.3765064775963
TCGA-BP-4351-01	0.643876863868602	G2	0.643876863868602
TCGA-BP-4352-01	1.15107705348715	G4	1.15107705348715
TCGA-BP-4353-01	0.415783732691968	G2	0.415783732691968
TCGA-BP-4354-01	1.59473362635199	G4	1.59473362635199
TCGA-BP-4355-01	-1.74161029497931	G4	-1.74161029497931
TCGA-BP-4756-01	-1.03724647583648	G2	-1.03724647583648
TCGA-BP-4758-01	0.412898489461073	G2	0.412898489461073
TCGA-BP-4759-01	0.951868551250165	G2	0.951868551250165
TCGA-BP-4760-01	-0.785523929766187	G2	-0.785523929766187
TCGA-BP-4761-01	0.576155209432444	G4	0.576155209432444
TCGA-BP-4762-01	0.321621337126916	G3	0.321621337126916
TCGA-BP-4763-01	-0.0223492481794226	G2	-0.0223492481794226
TCGA-BP-4765-01	-0.495965769544611	G2	-0.495965769544611
TCGA-BP-4766-01	-0.0733542372763833	G3	-0.0733542372763833
TCGA-BP-4768-01	-0.589886527693596	G2	-0.589886527693596
TCGA-BP-4769-01	-1.91340495953867	G2	-1.91340495953867
TCGA-BP-4770-01	1.9739385712789	G4	1.9739385712789
TCGA-BP-4771-01	0.623583234358944	G4	0.623583234358944
TCGA-BP-4774-01	-0.26129473455052	G2	-0.26129473455052
TCGA-BP-4775-01	-0.431579261043342	G2	-0.431579261043342
TCGA-BP-4776-01	-0.502517551941688	G2	-0.502517551941688
TCGA-BP-4777-01	0.541380799916921	G3	0.541380799916921
TCGA-BP-4781-01	0.4490620718984	G3	0.4490620718984
TCGA-BP-4782-01	-0.41509349519295	G2	-0.41509349519295
TCGA-BP-4784-01	-0.520727165474859	G2	-0.520727165474859
TCGA-BP-4787-01	0.491552903500425	G4	0.491552903500425
TCGA-BP-4789-01	-0.800099326331035	G2	-0.800099326331035
TCGA-BP-4790-01	-0.465569523731455	G2	-0.465569523731455
TCGA-BP-4795-01	-0.271497362254668	G2	-0.271497362254668
TCGA-BP-4797-01	0.73256889431035	G3	0.73256889431035
TCGA-BP-4798-01	0.636040652867685	G4	0.636040652867685
TCGA-BP-4799-01	-2.38326413794126	G3	-2.38326413794126
TCGA-BP-4801-01	-0.906768603236738	G2	-0.906768603236738
TCGA-BP-4803-01	-0.152010289656799	G3	-0.152010289656799
TCGA-BP-4804-01	0.380706801629392	G2	0.380706801629392
TCGA-BP-4807-01	-0.411003273068567	G3	-0.411003273068567
TCGA-BP-4959-01	-0.276445848617417	G3	-0.276445848617417
TCGA-BP-4960-01	0.737370520147003	G3	0.737370520147003
TCGA-BP-4961-01	-0.769562730502877	G2	-0.769562730502877
TCGA-BP-4962-01	-0.111152100540285	G2	-0.111152100540285
TCGA-BP-4963-01	0.675737503992413	G3	0.675737503992413
TCGA-BP-4964-01	-0.226513821995926	G2	-0.226513821995926
TCGA-BP-4965-01	0.594320006676974	G2	0.594320006676974
TCGA-BP-4967-01	0.683321039781206	G2	0.683321039781206
TCGA-BP-4968-01	0.566640688529536	G3	0.566640688529536
TCGA-BP-4969-01	-0.0734132294728531	G2	-0.0734132294728531
TCGA-BP-4970-01	-0.536053396305788	G3	-0.536053396305788
TCGA-BP-4971-01	0.209380182655462	G3	0.209380182655462
TCGA-BP-4972-01	-0.427503147566587	G3	-0.427503147566587
TCGA-BP-4973-01	-0.29654773796067	G3	-0.29654773796067
TCGA-BP-4974-01	-0.492378945904335	G4	-0.492378945904335
TCGA-BP-4975-01	-0.0757569805260188	G3	-0.0757569805260188
TCGA-BP-4976-01	1.08756784284263	G3	1.08756784284263
TCGA-BP-4977-01	0.718626463746745	G3	0.718626463746745
TCGA-BP-4981-01	-0.924573186345176	G3	-0.924573186345176
TCGA-BP-4982-01	-0.0475861722148697	G3	-0.0475861722148697
TCGA-BP-4983-01	2.46361380463876	G4	2.46361380463876
TCGA-BP-4985-01	0.712813971614656	G4	0.712813971614656
TCGA-BP-4986-01	0.0534436626109681	G3	0.0534436626109681
TCGA-BP-4987-01	-0.396741597824501	G2	-0.396741597824501
TCGA-BP-4988-01	0.918852671464843	G2	0.918852671464843
TCGA-BP-4989-01	0.691934696373021	G3	0.691934696373021
TCGA-BP-4991-01	-0.159771272036562	G2	-0.159771272036562
TCGA-BP-4992-01	-0.344357096517262	G4	-0.344357096517262
TCGA-BP-4993-01	-0.581179173126216	G3	-0.581179173126216
TCGA-BP-4994-01	-1.92895747321886	G3	-1.92895747321886
TCGA-BP-4995-01	-1.45021216251858	G3	-1.45021216251858
TCGA-BP-4998-01	-0.52829253127496	G3	-0.52829253127496
TCGA-BP-4999-01	-0.274674202554295	G2	-0.274674202554295
TCGA-BP-5000-01	0.313021336903583	G3	0.313021336903583
TCGA-BP-5001-01	-1.11909013432001	G2	-1.11909013432001
TCGA-BP-5004-01	0.292420076674623	G3	0.292420076674623
TCGA-BP-5006-01	0.0467093112838698	G2	0.0467093112838698
TCGA-BP-5007-01	-0.177107769347174	G2	-0.177107769347174
TCGA-BP-5008-01	-0.132640883624473	G2	-0.132640883624473
TCGA-BP-5009-01	0.0476753589129976	G3	0.0476753589129976
TCGA-BP-5010-01	0.908357431313398	G4	0.908357431313398
TCGA-BP-5168-01	-0.278614898789346	G2	-0.278614898789346
TCGA-BP-5169-01	0.78690876754114	G4	0.78690876754114
TCGA-BP-5170-01	-0.174075881984329	G2	-0.174075881984329
TCGA-BP-5173-01	0.877709782479377	G2	0.877709782479377
TCGA-BP-5174-01	0.394885999419494	G2	0.394885999419494
TCGA-BP-5175-01	1.8183437317114	G3	1.8183437317114
TCGA-BP-5176-01	0.0458107859465986	G2	0.0458107859465986
TCGA-BP-5177-01	0.344608320171658	G3	0.344608320171658
TCGA-BP-5178-01	1.17712056047724	G4	1.17712056047724
TCGA-BP-5180-01	0.509652361746878	G2	0.509652361746878
TCGA-BP-5181-01	0.00271403169422134	G2	0.00271403169422134
TCGA-BP-5182-01	-0.0586460848284396	G3	-0.0586460848284396
TCGA-BP-5183-01	-0.430240189737739	G3	-0.430240189737739
TCGA-BP-5184-01	0.0739476963432462	G3	0.0739476963432462
TCGA-BP-5185-01	0.788313626156001	G3	0.788313626156001
TCGA-BP-5186-01	-0.607043490288647	G2	-0.607043490288647
TCGA-BP-5187-01	0.0606080905660868	G2	0.0606080905660868
TCGA-BP-5189-01	-0.0705613029799485	G4	-0.0705613029799485
TCGA-BP-5190-01	-0.562502091895285	G3	-0.562502091895285
TCGA-BP-5191-01	0.998735623295309	G2	0.998735623295309
TCGA-BP-5192-01	-0.457577619811638	G2	-0.457577619811638
TCGA-BP-5194-01	0.102669261086348	G2	0.102669261086348
TCGA-BP-5195-01	-0.392318818455699	G2	-0.392318818455699
TCGA-BP-5196-01	0.601155308243158	G2	0.601155308243158
TCGA-BP-5198-01	0.976419938083384	G3	0.976419938083384
TCGA-BP-5199-01	1.16523362879058	G4	1.16523362879058
TCGA-BP-5200-01	-0.636814744725025	G4	-0.636814744725025
TCGA-BP-5201-01	0.414760605677501	G4	0.414760605677501
TCGA-BP-5202-01	0.023168231040585	G2	0.023168231040585
TCGA-CJ-4634-01	-0.476543429511975	G2	-0.476543429511975
TCGA-CJ-4635-01	0.162843966857822	G3	0.162843966857822
TCGA-CJ-4636-01	0.558788682559677	G3	0.558788682559677
TCGA-CJ-4637-01	1.23899430239744	G4	1.23899430239744
TCGA-CJ-4638-01	1.54991416852386	G4	1.54991416852386
TCGA-CJ-4639-01	-0.595242457401582	G2	-0.595242457401582
TCGA-CJ-4640-01	0.319649839142362	G4	0.319649839142362
TCGA-CJ-4641-01	0.407487577156136	G4	0.407487577156136
TCGA-CJ-4642-01	-0.270261844952008	G2	-0.270261844952008
TCGA-CJ-4643-01	-1.50235169138775	G3	-1.50235169138775
TCGA-CJ-4644-01	-0.360505893941067	G3	-0.360505893941067
TCGA-CJ-4868-01	1.461090266783	G3	1.461090266783
TCGA-CJ-4869-01	0.829247042998789	G2	0.829247042998789
TCGA-CJ-4870-01	-0.956597527116528	G2	-0.956597527116528
TCGA-CJ-4871-01	0.749308777148808	G4	0.749308777148808
TCGA-CJ-4872-01	1.06939484790151	G4	1.06939484790151
TCGA-CJ-4873-01	0.243988593993027	G3	0.243988593993027
TCGA-CJ-4874-01	-0.366490619991321	G3	-0.366490619991321
TCGA-CJ-4875-01	0.808555612337568	G3	0.808555612337568
TCGA-CJ-4876-01	-0.612833941555961	G3	-0.612833941555961
TCGA-CJ-4878-01	0.308897627130359	G2	0.308897627130359
TCGA-CJ-4881-01	0.658603023874274	G3	0.658603023874274
TCGA-CJ-4882-01	0.711070325192255	G3	0.711070325192255
TCGA-CJ-4884-01	0.284753079579105	G3	0.284753079579105
TCGA-CJ-4885-01	-1.78094412101089	G3	-1.78094412101089
TCGA-CJ-4886-01	0.030250506864607	G3	0.030250506864607
TCGA-CJ-4887-01	0.577842589880304	G3	0.577842589880304
TCGA-CJ-4888-01	0.426891848668666	G4	0.426891848668666
TCGA-CJ-4889-01	-0.959346397448426	G4	-0.959346397448426
TCGA-CJ-4890-01	1.14780957118286	G4	1.14780957118286
TCGA-CJ-4891-01	-0.651378204976504	G4	-0.651378204976504
TCGA-CJ-4892-01	-0.626431690346224	G2	-0.626431690346224
TCGA-CJ-4893-01	-0.897394877192653	G3	-0.897394877192653
TCGA-CJ-4894-01	0.16805010664486	G3	0.16805010664486
TCGA-CJ-4895-01	0.578845436137699	G4	0.578845436137699
TCGA-CJ-4897-01	-0.458863659668827	G3	-0.458863659668827
TCGA-CJ-4899-01	0.282900084996039	G2	0.282900084996039
TCGA-CJ-4900-01	0.678966414383559	G4	0.678966414383559
TCGA-CJ-4901-01	0.978396435939356	G3	0.978396435939356
TCGA-CJ-4902-01	0.397679707721921	G3	0.397679707721921
TCGA-CJ-4903-01	-0.845875742517282	G3	-0.845875742517282
TCGA-CJ-4904-01	-0.35749113827306	G3	-0.35749113827306
TCGA-CJ-4905-01	-0.246590679994957	G2	-0.246590679994957
TCGA-CJ-4907-01	0.192293659711435	G3	0.192293659711435
TCGA-CJ-4908-01	-0.155315028769813	G2	-0.155315028769813
TCGA-CJ-4912-01	-0.185343918944418	G3	-0.185343918944418
TCGA-CJ-4916-01	-0.269768038009536	G3	-0.269768038009536
TCGA-CJ-4918-01	0.443771198266717	G4	0.443771198266717
TCGA-CJ-4920-01	0.231465922046675	G2	0.231465922046675
TCGA-CJ-4923-01	2.15812191229913	G4	2.15812191229913
TCGA-CJ-5671-01	0.633378179449138	G3	0.633378179449138
TCGA-CJ-5672-01	-0.275275862945677	G3	-0.275275862945677
TCGA-CJ-5675-01	-0.39798154828189	G3	-0.39798154828189
TCGA-CJ-5676-01	0.275896977513787	G3	0.275896977513787
TCGA-CJ-5677-01	1.58761762122067	G4	1.58761762122067
TCGA-CJ-5678-01	-0.0132131192257613	G3	-0.0132131192257613
TCGA-CJ-5679-01	1.57758278581076	G4	1.57758278581076
TCGA-CJ-5680-01	-0.327935740426253	G4	-0.327935740426253
TCGA-CJ-5681-01	1.07304904523878	G3	1.07304904523878
TCGA-CJ-5682-01	0.503127017457513	G4	0.503127017457513
TCGA-CJ-5683-01	0.815226486125617	G3	0.815226486125617
TCGA-CJ-5684-01	-0.240433611107505	G2	-0.240433611107505
TCGA-CJ-5686-01	-0.132713637414266	G3	-0.132713637414266
TCGA-CJ-5689-01	0.0108115420824992	G4	0.0108115420824992
TCGA-CJ-6027-01	0.911889028830613	G4	0.911889028830613
TCGA-CJ-6028-01	0.670998184071386	G4	0.670998184071386
TCGA-CJ-6030-01	-0.0546765126393288	G3	-0.0546765126393288
TCGA-CJ-6031-01	0.99031639567489	G3	0.99031639567489
TCGA-CJ-6032-01	-0.462175951806026	G3	-0.462175951806026
TCGA-CJ-6033-01	1.19002507009194	G4	1.19002507009194
TCGA-CW-5580-01	0.638982470785799	G3	0.638982470785799
TCGA-CW-5581-01	-1.24403061379586	G3	-1.24403061379586
TCGA-CW-5583-01	-0.401491687288305	G2	-0.401491687288305
TCGA-CW-5584-01	-0.00919357485346178	G3	-0.00919357485346178
TCGA-CW-5585-01	-0.00989333034279948	G2	-0.00989333034279948
TCGA-CW-5587-01	-0.196111840900899	G2	-0.196111840900899
TCGA-CW-5588-01	1.12023222740721	G2	1.12023222740721
TCGA-CW-5589-01	-0.143552555330817	G2	-0.143552555330817
TCGA-CW-5590-01	0.202416349954914	G3	0.202416349954914
TCGA-CW-5591-01	-0.299346438199269	G2	-0.299346438199269
TCGA-CW-6087-01	1.5251833180413	G4	1.5251833180413
TCGA-CW-6088-01	-0.427582295238597	G2	-0.427582295238597
TCGA-CW-6090-01	-0.803176035577453	G3	-0.803176035577453
TCGA-CW-6093-01	0.10153844744984	G1	0.10153844744984
TCGA-CW-6097-01	1.02064548057524	G4	1.02064548057524
TCGA-CZ-4853-01	-0.566807828673999	G2	-0.566807828673999
TCGA-CZ-4854-01	0.905216166028771	G2	0.905216166028771
TCGA-CZ-4856-01	-0.478506881570516	G2	-0.478506881570516
TCGA-CZ-4857-01	1.08356384748689	G3	1.08356384748689
TCGA-CZ-4858-01	2.24090670811316	G4	2.24090670811316
TCGA-CZ-4859-01	-0.590476760231662	G2	-0.590476760231662
TCGA-CZ-4860-01	1.76301142146545	G4	1.76301142146545
TCGA-CZ-4861-01	1.83462888082911	G2	1.83462888082911
TCGA-CZ-4862-01	0.10748496058733	G2	0.10748496058733
TCGA-CZ-4863-01	0.471870238913816	G3	0.471870238913816
TCGA-CZ-4864-01	-0.722622974383135	G3	-0.722622974383135
TCGA-CZ-4865-01	0.549093060422644	G2	0.549093060422644
TCGA-CZ-4866-01	-0.425447364447177	G3	-0.425447364447177
TCGA-CZ-5451-01	-0.281941830594037	G3	-0.281941830594037
TCGA-CZ-5452-01	-0.098775681408007	G2	-0.098775681408007
TCGA-CZ-5453-01	-0.494532187022385	G2	-0.494532187022385
TCGA-CZ-5454-01	-0.808188150249593	G2	-0.808188150249593
TCGA-CZ-5455-01	0.579361327299728	G4	0.579361327299728
TCGA-CZ-5456-01	0.748403347682857	G3	0.748403347682857
TCGA-CZ-5457-01	-0.855124093485828	G4	-0.855124093485828
TCGA-CZ-5458-01	-0.0642225445314513	G3	-0.0642225445314513
TCGA-CZ-5459-01	0.117764385741285	G3	0.117764385741285
TCGA-CZ-5460-01	-0.406864462038421	G2	-0.406864462038421
TCGA-CZ-5461-01	-0.358799056462942	G4	-0.358799056462942
TCGA-CZ-5462-01	-1.91104539404086	G3	-1.91104539404086
TCGA-CZ-5463-01	-0.189105405804369	G2	-0.189105405804369
TCGA-CZ-5464-01	1.99768832069609	G2	1.99768832069609
TCGA-CZ-5465-01	-0.657911382076014	G2	-0.657911382076014
TCGA-CZ-5466-01	0.370309845717515	G2	0.370309845717515
TCGA-CZ-5467-01	-1.03814395380053	G4	-1.03814395380053
TCGA-CZ-5468-01	2.17262214769408	G4	2.17262214769408
TCGA-CZ-5469-01	2.51622233755663	G2	2.51622233755663
TCGA-CZ-5470-01	1.60178659594254	G3	1.60178659594254
TCGA-CZ-5982-01	-1.08918212826707	G2	-1.08918212826707
TCGA-CZ-5984-01	0.957017346117635	G3	0.957017346117635
TCGA-CZ-5985-01	0.11524957000067	G2	0.11524957000067
TCGA-CZ-5986-01	0.272030345144622	G3	0.272030345144622
TCGA-CZ-5987-01	0.571226363667686	G2	0.571226363667686
TCGA-CZ-5988-01	0.988846787502452	G2	0.988846787502452
TCGA-CZ-5989-01	-1.08073649829499	G2	-1.08073649829499
TCGA-DV-5565-01	-1.06025689178143	G2	-1.06025689178143
TCGA-DV-5566-01	0.755001935108882	G2	0.755001935108882
TCGA-DV-5567-01	-1.41236940155433	G2	-1.41236940155433
TCGA-DV-5568-01	1.10175740823336	G2	1.10175740823336
TCGA-DV-5569-01	0.440353133230242	G2	0.440353133230242
TCGA-DV-5573-01	0.587152332483558	G2	0.587152332483558
TCGA-DV-5574-01	0.547084670371969	G2	0.547084670371969
TCGA-DV-5575-01	-0.331727657473781	G2	-0.331727657473781
TCGA-DV-5576-01	-0.962803144492758	G2	-0.962803144492758
TCGA-DV-A4VX-01	0.65322827318928	G4	0.65322827318928
TCGA-DV-A4W0-01	-0.440563953738471	G3	-0.440563953738471
TCGA-DV-A4W0-05	-0.580367474919828	G3	-0.580367474919828
TCGA-EU-5904-01	-0.96729503778137	G1	-0.96729503778137
TCGA-EU-5905-01	0.0658757322590805	G3	0.0658757322590805
TCGA-EU-5906-01	0.198654863479774	G2	0.198654863479774
TCGA-EU-5907-01	-0.651274974285962	G3	-0.651274974285962
TCGA-G6-A5PC-01	0.526902332804102	G4	0.526902332804102
TCGA-G6-A8L6-01	-0.972307728111781	G3	-0.972307728111781
TCGA-G6-A8L7-01	1.80614710280509	G3	1.80614710280509
TCGA-G6-A8L8-01	-1.56650246581036	G3	-1.56650246581036
TCGA-MM-A563-01	0.0772448635735376	G2	0.0772448635735376
TCGA-MM-A564-01	-0.276427351288048	G2	-0.276427351288048
TCGA-MM-A84U-01	-1.19361589157329	G2	-1.19361589157329
TCGA-MW-A4EC-01	-0.6084309147191	G2	-0.6084309147191
TCGA-T7-A92I-01	-2.51071928657231	G1	-2.51071928657231
