# Supplementary material for: Targeting KIF20A: a new frontier in cancer treatment revealed by multi-omics analysis
Source: Front Immunol. 2026 Jan 21;17:1744899. doi: 10.3389/fimmu.2026.1744899 (PMC12867832; doi:10.3389/fimmu.2026.1744899)
Supplement: Supplementary file 1 [file DataSheet1.zip › supplementary material/KIF20A_in_LIHC_Grade.csv]

	KIF20A	Grade	expression
TCGA-2V-A95S-01	0.0525684775760594	G3	0.0525684775760594
TCGA-2Y-A9GS-01	0.97132578707165	G2	0.97132578707165
TCGA-2Y-A9GT-01	-0.86723372344065	G2	-0.86723372344065
TCGA-2Y-A9GU-01	0.503914097319176	G2	0.503914097319176
TCGA-2Y-A9GV-01	-1.0895918990996	G1	-1.0895918990996
TCGA-2Y-A9GW-01	-0.536436424172673	G2	-0.536436424172673
TCGA-2Y-A9GX-01	-0.270907568029211	G2	-0.270907568029211
TCGA-2Y-A9GY-01	0.674974689424877	G3	0.674974689424877
TCGA-2Y-A9GZ-01	-0.153335387748439	G2	-0.153335387748439
TCGA-2Y-A9H0-01	0.921295595250052	G1	0.921295595250052
TCGA-2Y-A9H1-01	-2.34554052841658	G2	-2.34554052841658
TCGA-2Y-A9H2-01	0.22403350374931	G3	0.22403350374931
TCGA-2Y-A9H3-01	-0.929425858199028	G1	-0.929425858199028
TCGA-2Y-A9H4-01	0.00344875797318521	G2	0.00344875797318521
TCGA-2Y-A9H5-01	-0.086146986686705	G3	-0.086146986686705
TCGA-2Y-A9H6-01	-0.918636206154955	G2	-0.918636206154955
TCGA-2Y-A9H7-01	0.569192374044814	G2	0.569192374044814
TCGA-2Y-A9H8-01	0.384408438846083	G2	0.384408438846083
TCGA-2Y-A9H9-01	-0.460511722911723	G2	-0.460511722911723
TCGA-2Y-A9HA-01	0.586645522541576	G2	0.586645522541576
TCGA-2Y-A9HB-01	-0.3558711719066	G2	-0.3558711719066
TCGA-3K-AAZ8-01	-2.17166803173602	G1	-2.17166803173602
TCGA-4R-AA8I-01	0.466242851488383	G2	0.466242851488383
TCGA-5C-A9VG-01	1.01989049269397	G2	1.01989049269397
TCGA-5C-A9VH-01	0.119568886803406	G2	0.119568886803406
TCGA-5C-AAPD-01	0.34818389958645	G1	0.34818389958645
TCGA-5R-AA1C-01	-0.432659241865586	G2	-0.432659241865586
TCGA-5R-AA1D-01	-0.736422169587191	G3	-0.736422169587191
TCGA-5R-AAAM-01	-0.600382105113029	G2	-0.600382105113029
TCGA-BC-4072-01	1.08724216176286	G3	1.08724216176286
TCGA-BC-4073-01	0.822987820577091	G3	0.822987820577091
TCGA-BC-A10R-01	-0.881167612651112	G2	-0.881167612651112
TCGA-BC-A10S-01	-1.7572053975973	G1	-1.7572053975973
TCGA-BC-A10T-01	0.348769534002127	G1	0.348769534002127
TCGA-BC-A10U-01	-0.547297374856251	G2	-0.547297374856251
TCGA-BC-A10W-01	1.63938136397569	G3	1.63938136397569
TCGA-BC-A10X-01	-1.15031597275556	G2	-1.15031597275556
TCGA-BC-A10Y-01	0.69404166211799	G3	0.69404166211799
TCGA-BC-A10Z-01	0.631617924980325	G2	0.631617924980325
TCGA-BC-A110-01	-2.23329413595221	G1	-2.23329413595221
TCGA-BC-A112-01	0.946479179756359	G2	0.946479179756359
TCGA-BC-A216-01	1.08862686140198	G2	1.08862686140198
TCGA-BC-A217-01	0.252051675615063	G3	0.252051675615063
TCGA-BC-A3KF-01	0.0355246803671192	G2	0.0355246803671192
TCGA-BC-A3KG-01	1.65634233332002	G3	1.65634233332002
TCGA-BC-A5W4-01	-0.215753112207025	G3	-0.215753112207025
TCGA-BC-A69H-01	0.52811678872096	G3	0.52811678872096
TCGA-BC-A69I-01	-1.32560409102137	G1	-1.32560409102137
TCGA-BC-A8YO-01	1.60248477828628	G3	1.60248477828628
TCGA-BD-A2L6-01	0.512606482729349	G2	0.512606482729349
TCGA-BD-A3EP-01	-0.20548513186596	G2	-0.20548513186596
TCGA-BD-A3ER-01	-0.661579472672888	G2	-0.661579472672888
TCGA-BW-A5NO-01	-0.477780258134482	G2	-0.477780258134482
TCGA-BW-A5NP-01	0.616587925212058	G3	0.616587925212058
TCGA-BW-A5NQ-01	1.50633452491951	G3	1.50633452491951
TCGA-CC-5258-01	1.45579950546129	G2	1.45579950546129
TCGA-CC-5259-01	0.556071358450814	G2	0.556071358450814
TCGA-CC-5260-01	0.585134188550468	G1	0.585134188550468
TCGA-CC-5261-01	1.04860207613717	G2	1.04860207613717
TCGA-CC-5262-01	0.546192245488995	G1	0.546192245488995
TCGA-CC-5263-01	1.25878157758873	G1	1.25878157758873
TCGA-CC-5264-01	1.20305977896913	G2	1.20305977896913
TCGA-CC-A123-01	-0.934201025937334	G1	-0.934201025937334
TCGA-CC-A1HT-01	1.86211090651882	G3	1.86211090651882
TCGA-CC-A3M9-01	1.5904778487001	G3	1.5904778487001
TCGA-CC-A3MA-01	1.60963632661353	G2	1.60963632661353
TCGA-CC-A3MB-01	1.26299359235318	G1	1.26299359235318
TCGA-CC-A3MC-01	1.13812507841072	G2	1.13812507841072
TCGA-CC-A5UC-01	1.33168386085368	G3	1.33168386085368
TCGA-CC-A5UD-01	1.41244887922335	G2	1.41244887922335
TCGA-CC-A5UE-01	1.29904111477628	G2	1.29904111477628
TCGA-CC-A7IE-01	1.15020704123945	G2	1.15020704123945
TCGA-CC-A7IF-01	0.96508263896108	G1	0.96508263896108
TCGA-CC-A7IG-01	1.28666184444266	G2	1.28666184444266
TCGA-CC-A7IH-01	0.0111726171101181	G1	0.0111726171101181
TCGA-CC-A7II-01	1.97650313129831	G3	1.97650313129831
TCGA-CC-A7IJ-01	1.97266931700589	G3	1.97266931700589
TCGA-CC-A7IK-01	1.07620127221978	G3	1.07620127221978
TCGA-CC-A7IL-01	0.294496265937987	G1	0.294496265937987
TCGA-CC-A8HS-01	0.950686470119206	G1	0.950686470119206
TCGA-CC-A8HT-01	1.95069449793688	G2	1.95069449793688
TCGA-CC-A8HU-01	0.464621070930683	G3	0.464621070930683
TCGA-CC-A8HV-01	0.955301143927994	G2	0.955301143927994
TCGA-CC-A9FS-01	-0.122128976276076	G2	-0.122128976276076
TCGA-CC-A9FU-01	1.002648835463	G2	1.002648835463
TCGA-CC-A9FV-01	-1.37455847704702	G2	-1.37455847704702
TCGA-CC-A9FW-01	0.471078556409511	G2	0.471078556409511
TCGA-DD-A113-01	0.898601127158621	G3	0.898601127158621
TCGA-DD-A114-01	1.17754098757765	G3	1.17754098757765
TCGA-DD-A115-01	0.713266068590843	G2	0.713266068590843
TCGA-DD-A116-01	-0.00294521966371526	G3	-0.00294521966371526
TCGA-DD-A118-01	0.112066685048443	G2	0.112066685048443
TCGA-DD-A119-01	-0.843236277975326	G3	-0.843236277975326
TCGA-DD-A11A-01	-0.35420148423972	G3	-0.35420148423972
TCGA-DD-A11B-01	-0.350908739296064	G2	-0.350908739296064
TCGA-DD-A11C-01	0.950225422558156	G3	0.950225422558156
TCGA-DD-A11D-01	-1.10874543529511	G2	-1.10874543529511
TCGA-DD-A1EA-01	0.372665820976345	G2	0.372665820976345
TCGA-DD-A1EB-01	-0.962858432878659	G2	-0.962858432878659
TCGA-DD-A1EC-01	-0.401848826666888	G3	-0.401848826666888
TCGA-DD-A1EE-01	0.031327507171104	G3	0.031327507171104
TCGA-DD-A1EF-01	0.294001410652187	G3	0.294001410652187
TCGA-DD-A1EG-01	0.318784248570774	G3	0.318784248570774
TCGA-DD-A1EH-01	0.455995502353131	G3	0.455995502353131
TCGA-DD-A1EI-01	0.396131990593273	G2	0.396131990593273
TCGA-DD-A1EJ-01	0.36405677674509	G2	0.36405677674509
TCGA-DD-A1EK-01	-0.30752665517391	G2	-0.30752665517391
TCGA-DD-A1EL-01	1.05200278196045	G3	1.05200278196045
TCGA-DD-A39V-01	-0.837825976551648	G3	-0.837825976551648
TCGA-DD-A39W-01	-0.214189637177635	G2	-0.214189637177635
TCGA-DD-A39X-01	-0.38302955671104	G2	-0.38302955671104
TCGA-DD-A39Y-01	1.0288308930739	G3	1.0288308930739
TCGA-DD-A39Z-01	-0.0239507966536984	G2	-0.0239507966536984
TCGA-DD-A3A1-01	-0.867749826777042	G2	-0.867749826777042
TCGA-DD-A3A2-01	-2.15798850890267	G1	-2.15798850890267
TCGA-DD-A3A3-01	-0.00495221181504017	G2	-0.00495221181504017
TCGA-DD-A3A4-01	-1.77177298414756	G3	-1.77177298414756
TCGA-DD-A3A5-01	-0.262084847101648	G2	-0.262084847101648
TCGA-DD-A3A6-01	-0.331600731855824	G2	-0.331600731855824
TCGA-DD-A3A7-01	0.0897160810134307	G3	0.0897160810134307
TCGA-DD-A3A8-01	-0.296323419669901	G2	-0.296323419669901
TCGA-DD-A3A9-01	-0.772515958176928	G2	-0.772515958176928
TCGA-DD-A4NA-01	-0.323679695058071	G3	-0.323679695058071
TCGA-DD-A4NB-01	-0.541937824508435	G2	-0.541937824508435
TCGA-DD-A4ND-01	0.831185239410259	G3	0.831185239410259
TCGA-DD-A4NE-01	1.14119371705062	G3	1.14119371705062
TCGA-DD-A4NF-01	-1.65538015660572	G2	-1.65538015660572
TCGA-DD-A4NG-01	-0.377588174377828	G2	-0.377588174377828
TCGA-DD-A4NH-01	0.518198987754318	G3	0.518198987754318
TCGA-DD-A4NI-01	-1.27050317772715	G2	-1.27050317772715
TCGA-DD-A4NJ-01	0.81291850177558	G2	0.81291850177558
TCGA-DD-A4NK-01	-0.912880404833665	G2	-0.912880404833665
TCGA-DD-A4NL-01	-1.9865112148539	G1	-1.9865112148539
TCGA-DD-A4NN-01	0.998788827751256	G3	0.998788827751256
TCGA-DD-A4NO-01	-1.21853402249196	G1	-1.21853402249196
TCGA-DD-A4NP-01	-1.90627874886536	G3	-1.90627874886536
TCGA-DD-A4NQ-01	0.882579317887824	G3	0.882579317887824
TCGA-DD-A4NR-01	0.971745561386943	G3	0.971745561386943
TCGA-DD-A4NS-01	-0.791258949149116	G2	-0.791258949149116
TCGA-DD-A4NV-01	-1.29622236222179	G1	-1.29622236222179
TCGA-DD-A73A-01	0.196379885925778	G2	0.196379885925778
TCGA-DD-A73B-01	1.01144751257	G2	1.01144751257
TCGA-DD-A73C-01	-0.855227584917641	G1	-0.855227584917641
TCGA-DD-A73D-01	-1.26721352297747	G1	-1.26721352297747
TCGA-DD-A73E-01	-1.06620054139287	G1	-1.06620054139287
TCGA-DD-A73F-01	0.552353220656171	G1	0.552353220656171
TCGA-DD-A73G-01	-0.43887109771639	G3	-0.43887109771639
TCGA-DD-AA3A-01	1.32817285961842	G4	1.32817285961842
TCGA-DD-AAC8-01	-1.43496346558095	G3	-1.43496346558095
TCGA-DD-AAC9-01	-1.17927118047622	G2	-1.17927118047622
TCGA-DD-AACA-01	0.690239118142042	G3	0.690239118142042
TCGA-DD-AACA-02	-0.0396904488541888	G3	-0.0396904488541888
TCGA-DD-AACB-01	0.293576025499963	G3	0.293576025499963
TCGA-DD-AACC-01	0.281380826213277	G2	0.281380826213277
TCGA-DD-AACD-01	-0.107191059990377	G4	-0.107191059990377
TCGA-DD-AACE-01	-0.26355791701109	G3	-0.26355791701109
TCGA-DD-AACF-01	0.256979002182639	G3	0.256979002182639
TCGA-DD-AACG-01	0.335300881331875	G4	0.335300881331875
TCGA-DD-AACH-01	1.36583131261965	G3	1.36583131261965
TCGA-DD-AACI-01	-1.36297720387802	G3	-1.36297720387802
TCGA-DD-AACJ-01	-1.70520821940119	G2	-1.70520821940119
TCGA-DD-AACK-01	0.149269275714664	G2	0.149269275714664
TCGA-DD-AACL-01	1.84640301538146	G3	1.84640301538146
TCGA-DD-AACN-01	-0.673140093895146	G3	-0.673140093895146
TCGA-DD-AACO-01	-1.52102659652186	G3	-1.52102659652186
TCGA-DD-AACP-01	1.5544533213176	G3	1.5544533213176
TCGA-DD-AACQ-01	-0.472944261187367	G3	-0.472944261187367
TCGA-DD-AACS-01	-0.276334401348678	G3	-0.276334401348678
TCGA-DD-AACT-01	-0.403244850754627	G2	-0.403244850754627
TCGA-DD-AACU-01	-0.0551898271879549	G3	-0.0551898271879549
TCGA-DD-AACV-01	1.23796960002577	G3	1.23796960002577
TCGA-DD-AACW-01	0.927778981836514	G3	0.927778981836514
TCGA-DD-AACX-01	0.614065162996764	G3	0.614065162996764
TCGA-DD-AACY-01	-1.96730785243127	G3	-1.96730785243127
TCGA-DD-AACZ-01	0.999951257670828	G4	0.999951257670828
TCGA-DD-AAD0-01	0.430898438768039	G2	0.430898438768039
TCGA-DD-AAD1-01	-0.492906724209147	G4	-0.492906724209147
TCGA-DD-AAD2-01	0.626825613876558	G2	0.626825613876558
TCGA-DD-AAD3-01	-0.501538130907134	G2	-0.501538130907134
TCGA-DD-AAD5-01	1.42749357195395	G3	1.42749357195395
TCGA-DD-AAD6-01	0.451755915226334	G3	0.451755915226334
TCGA-DD-AAD8-01	0.260161235604602	G2	0.260161235604602
TCGA-DD-AADA-01	-0.443851733146058	G3	-0.443851733146058
TCGA-DD-AADB-01	0.928357178559155	G4	0.928357178559155
TCGA-DD-AADC-01	1.53004070526763	G3	1.53004070526763
TCGA-DD-AADD-01	0.877785472928605	G4	0.877785472928605
TCGA-DD-AADF-01	0.540052207916508	G4	0.540052207916508
TCGA-DD-AADG-01	-0.424800100224414	G3	-0.424800100224414
TCGA-DD-AADI-01	-0.862279843649204	G3	-0.862279843649204
TCGA-DD-AADJ-01	-0.506260377886429	G3	-0.506260377886429
TCGA-DD-AADK-01	-0.0146635741912733	G3	-0.0146635741912733
TCGA-DD-AADL-01	0.119778127920197	G4	0.119778127920197
TCGA-DD-AADM-01	0.261215744236958	G3	0.261215744236958
TCGA-DD-AADN-01	0.631921409955867	G4	0.631921409955867
TCGA-DD-AADO-01	-0.401535425344824	G3	-0.401535425344824
TCGA-DD-AADP-01	-0.0495709159788286	G3	-0.0495709159788286
TCGA-DD-AADQ-01	-0.356971227498263	G3	-0.356971227498263
TCGA-DD-AADR-01	0.598800329952472	G3	0.598800329952472
TCGA-DD-AADS-01	-2.44686036084773	G2	-2.44686036084773
TCGA-DD-AADU-01	-0.237046336126545	G3	-0.237046336126545
TCGA-DD-AADV-01	0.39827424870823	G3	0.39827424870823
TCGA-DD-AADW-01	0.522578002500295	G3	0.522578002500295
TCGA-DD-AADY-01	-0.0777125518400063	G2	-0.0777125518400063
TCGA-DD-AAE0-01	1.20109158545207	G4	1.20109158545207
TCGA-DD-AAE1-01	0.0262722477623739	G3	0.0262722477623739
TCGA-DD-AAE2-01	0.125455116515617	G3	0.125455116515617
TCGA-DD-AAE3-01	-1.85799786016057	G2	-1.85799786016057
TCGA-DD-AAE4-01	-1.0440645969232	G1	-1.0440645969232
TCGA-DD-AAE6-01	0.832378145272109	G2	0.832378145272109
TCGA-DD-AAE7-01	-1.83953000164316	G2	-1.83953000164316
TCGA-DD-AAE9-01	0.26733957953154	G3	0.26733957953154
TCGA-DD-AAEA-01	0.685447778986682	G3	0.685447778986682
TCGA-DD-AAEB-01	-1.36269895653447	G2	-1.36269895653447
TCGA-DD-AAED-01	0.343925245223772	G3	0.343925245223772
TCGA-DD-AAEE-01	0.893427829784902	G4	0.893427829784902
TCGA-DD-AAEG-01	0.908354071995417	G3	0.908354071995417
TCGA-DD-AAEH-01	-0.0354086608305761	G2	-0.0354086608305761
TCGA-DD-AAEI-01	0.733592234885154	G2	0.733592234885154
TCGA-DD-AAEK-01	0.524704538829886	G3	0.524704538829886
TCGA-DD-AAVP-01	-0.664984511822477	G1	-0.664984511822477
TCGA-DD-AAVQ-01	0.520309593763884	G2	0.520309593763884
TCGA-DD-AAVR-01	0.083022028411499	G2	0.083022028411499
TCGA-DD-AAVS-01	0.586181734007278	G2	0.586181734007278
TCGA-DD-AAVU-01	-0.0366269254623428	G2	-0.0366269254623428
TCGA-DD-AAVV-01	-0.300721711384401	G3	-0.300721711384401
TCGA-DD-AAVW-01	0.193418368062676	G2	0.193418368062676
TCGA-DD-AAVX-01	-0.721669187156447	G2	-0.721669187156447
TCGA-DD-AAVY-01	-1.58880606660911	G2	-1.58880606660911
TCGA-DD-AAVZ-01	0.456240844165524	G2	0.456240844165524
TCGA-DD-AAW0-01	-0.156191898225022	G2	-0.156191898225022
TCGA-DD-AAW1-01	-2.02395348232483	G2	-2.02395348232483
TCGA-DD-AAW2-01	-0.348961239102395	G2	-0.348961239102395
TCGA-DD-AAW3-01	-1.17579134595651	G2	-1.17579134595651
TCGA-ED-A459-01	1.07425683107065	G2	1.07425683107065
TCGA-ED-A4XI-01	-0.888814036259706	G3	-0.888814036259706
TCGA-ED-A5KG-01	0.149467282114179	G2	0.149467282114179
TCGA-ED-A627-01	-0.750522266756572	G2	-0.750522266756572
TCGA-ED-A66X-01	0.458218336274487	G3	0.458218336274487
TCGA-ED-A66Y-01	1.25353526239603	G3	1.25353526239603
TCGA-ED-A7PX-01	0.783738468682674	G3	0.783738468682674
TCGA-ED-A7PY-01	0.309176649502319	G3	0.309176649502319
TCGA-ED-A7PZ-01	0.415679630981025	G2	0.415679630981025
TCGA-ED-A7XO-01	0.622651016363261	G2	0.622651016363261
TCGA-ED-A7XP-01	0.554095848436436	G3	0.554095848436436
TCGA-ED-A82E-01	-1.1437074571112	G2	-1.1437074571112
TCGA-ED-A8O5-01	0.755172189120476	G3	0.755172189120476
TCGA-ED-A8O6-01	0.949016433253233	G3	0.949016433253233
TCGA-ED-A97K-01	-0.0774815291513131	G2	-0.0774815291513131
TCGA-EP-A12J-01	-0.0778307735249857	G1	-0.0778307735249857
TCGA-EP-A26S-01	-1.16591994607691	G2	-1.16591994607691
TCGA-EP-A2KA-01	0.933493838144412	G3	0.933493838144412
TCGA-EP-A2KB-01	1.29653717487411	G2	1.29653717487411
TCGA-EP-A2KC-01	0.0680843887682008	G3	0.0680843887682008
TCGA-EP-A3JL-01	0.0336576058936646	G2	0.0336576058936646
TCGA-EP-A3RK-01	0.610862687548207	G2	0.610862687548207
TCGA-ES-A2HS-01	-1.06130995900924	G2	-1.06130995900924
TCGA-ES-A2HT-01	-1.59083362859649	G2	-1.59083362859649
TCGA-FV-A2QQ-01	-0.195474011306151	G2	-0.195474011306151
TCGA-FV-A2QR-01	-0.156987062031921	G1	-0.156987062031921
TCGA-FV-A3I0-01	-0.509431612432019	G2	-0.509431612432019
TCGA-FV-A3I1-01	0.529509173156578	G2	0.529509173156578
TCGA-FV-A3R3-01	-1.15383307792224	G2	-1.15383307792224
TCGA-FV-A495-01	0.0633782728525765	G2	0.0633782728525765
TCGA-FV-A496-01	-1.05588811368943	G2	-1.05588811368943
TCGA-FV-A4ZP-01	-1.17590711361207	G2	-1.17590711361207
TCGA-FV-A4ZQ-01	1.50654698380423	G2	1.50654698380423
TCGA-G3-A25S-01	-0.136191633664121	G2	-0.136191633664121
TCGA-G3-A25T-01	0.676793839528097	G2	0.676793839528097
TCGA-G3-A25U-01	0.770519391875621	G3	0.770519391875621
TCGA-G3-A25V-01	-1.04896589034996	G2	-1.04896589034996
TCGA-G3-A25X-01	0.389875651998472	G3	0.389875651998472
TCGA-G3-A25Y-01	0.740375471490531	G3	0.740375471490531
TCGA-G3-A25Z-01	-0.265916082051729	G2	-0.265916082051729
TCGA-G3-A3CG-01	-1.26545989485004	G2	-1.26545989485004
TCGA-G3-A3CH-01	0.422670272513332	G2	0.422670272513332
TCGA-G3-A3CI-01	-1.74701617277325	G2	-1.74701617277325
TCGA-G3-A3CJ-01	-1.76689474002162	G2	-1.76689474002162
TCGA-G3-A3CK-01	-0.620872201488089	G2	-0.620872201488089
TCGA-G3-A5SI-01	0.56890639395973	G2	0.56890639395973
TCGA-G3-A5SJ-01	0.46098953183099	G2	0.46098953183099
TCGA-G3-A5SK-01	-2.12864725387128	G1	-2.12864725387128
TCGA-G3-A5SL-01	-0.288438081071987	G2	-0.288438081071987
TCGA-G3-A5SM-01	0.526304638209163	G3	0.526304638209163
TCGA-G3-A6UC-01	-2.75261593049983	G2	-2.75261593049983
TCGA-G3-A7M5-01	-2.12317750862471	G2	-2.12317750862471
TCGA-G3-A7M6-01	0.0658323077244608	G3	0.0658323077244608
TCGA-G3-A7M7-01	-1.23349045072036	G1	-1.23349045072036
TCGA-G3-A7M8-01	-1.58418775825353	G1	-1.58418775825353
TCGA-G3-A7M9-01	1.77873183676098	G2	1.77873183676098
TCGA-G3-AAUZ-01	-0.764662787148286	G2	-0.764662787148286
TCGA-G3-AAV0-01	-1.51224464966519	G2	-1.51224464966519
TCGA-G3-AAV1-01	0.298236778808376	G3	0.298236778808376
TCGA-G3-AAV2-01	-1.5429696907002	G1	-1.5429696907002
TCGA-G3-AAV3-01	0.599120518904232	G2	0.599120518904232
TCGA-G3-AAV4-01	0.464315216429165	G1	0.464315216429165
TCGA-G3-AAV5-01	0.089508232414745	G2	0.089508232414745
TCGA-G3-AAV6-01	1.00698572190455	G3	1.00698572190455
TCGA-G3-AAV7-01	1.47129442661307	G2	1.47129442661307
TCGA-GJ-A3OU-01	0.255726127247696	G2	0.255726127247696
TCGA-GJ-A6C0-01	0.623741689470576	G2	0.623741689470576
TCGA-GJ-A9DB-01	0.337745911487442	G2	0.337745911487442
TCGA-HP-A5MZ-01	-0.216611711427769	G2	-0.216611711427769
TCGA-K7-A5RF-01	-2.37964243729155	G1	-2.37964243729155
TCGA-K7-A5RG-01	0.951416496922221	G1	0.951416496922221
TCGA-K7-A6G5-01	-0.757065597026245	G2	-0.757065597026245
TCGA-K7-AAU7-01	0.564885014381678	G2	0.564885014381678
TCGA-KR-A7K0-01	-0.0213301730620165	G1	-0.0213301730620165
TCGA-KR-A7K2-01	-0.532719548106668	G1	-0.532719548106668
TCGA-KR-A7K7-01	1.20234811626831	G1	1.20234811626831
TCGA-KR-A7K8-01	0.487995368117849	G1	0.487995368117849
TCGA-LG-A6GG-01	0.163073442103575	G2	0.163073442103575
TCGA-LG-A9QC-01	-0.613293142274446	G2	-0.613293142274446
TCGA-LG-A9QD-01	-2.33939536777757	G2	-2.33939536777757
TCGA-MI-A75C-01	0.0149242418682488	G3	0.0149242418682488
TCGA-MI-A75E-01	-0.272888033113568	G2	-0.272888033113568
TCGA-MI-A75G-01	-1.08079973850254	G2	-1.08079973850254
TCGA-MI-A75I-01	0.482232850835957	G1	0.482232850835957
TCGA-MR-A520-01	-1.79521458416797	G1	-1.79521458416797
TCGA-MR-A8JO-01	0.123506020612622	G3	0.123506020612622
TCGA-NI-A4U2-01	-0.910342624907915	G1	-0.910342624907915
TCGA-NI-A8LF-01	0.0310955695137921	G3	0.0310955695137921
TCGA-O8-A75V-01	-0.063346814511763	G2	-0.063346814511763
TCGA-PD-A5DF-01	0.409595026961335	G2	0.409595026961335
TCGA-QA-A7B7-01	1.40111477826778	G2	1.40111477826778
TCGA-RC-A6M3-01	0.844351067532887	G3	0.844351067532887
TCGA-RC-A6M4-01	0.195109679017156	G2	0.195109679017156
TCGA-RC-A6M5-01	-1.52171030427413	G2	-1.52171030427413
TCGA-RC-A6M6-01	1.40662299328688	G3	1.40662299328688
TCGA-RC-A7S9-01	0.752345211612054	G3	0.752345211612054
TCGA-RC-A7SB-01	0.339675121853551	G2	0.339675121853551
TCGA-RC-A7SF-01	0.603082437649876	G2	0.603082437649876
TCGA-RC-A7SH-01	0.531158546473587	G3	0.531158546473587
TCGA-RC-A7SK-01	-0.166741836790508	G3	-0.166741836790508
TCGA-RG-A7D4-01	1.59209465608341	G2	1.59209465608341
TCGA-T1-A6J8-01	-2.03057655653311	G2	-2.03057655653311
TCGA-UB-A7MA-01	0.69725650056632	G2	0.69725650056632
TCGA-UB-A7MB-01	1.19480564258169	G3	1.19480564258169
TCGA-UB-A7MC-01	0.510463294281235	G3	0.510463294281235
TCGA-UB-A7MD-01	-0.451381406085648	G3	-0.451381406085648
TCGA-UB-A7ME-01	0.101672972278	G2	0.101672972278
TCGA-UB-A7MF-01	0.457440566228287	G2	0.457440566228287
TCGA-UB-AA0U-01	0.580791396000472	G2	0.580791396000472
TCGA-UB-AA0V-01	-2.0621436185328	G1	-2.0621436185328
TCGA-WJ-A86L-01	-0.0482303208933476	G2	-0.0482303208933476
TCGA-WQ-A9G7-01	1.4781117707299	G3	1.4781117707299
TCGA-WQ-AB4B-01	-0.137561674250586	G2	-0.137561674250586
TCGA-WX-AA44-01	0.437704884434151	G3	0.437704884434151
TCGA-WX-AA46-01	-2.36053515943658	G1	-2.36053515943658
TCGA-WX-AA47-01	0.971384409392906	G2	0.971384409392906
TCGA-XR-A8TC-01	0.09935433882024	G2	0.09935433882024
TCGA-XR-A8TD-01	0.713563429928801	G3	0.713563429928801
TCGA-XR-A8TE-01	-1.39574674820302	G1	-1.39574674820302
TCGA-XR-A8TF-01	0.113779643231968	G1	0.113779643231968
TCGA-XR-A8TG-01	0.589729416274764	G2	0.589729416274764
TCGA-YA-A8S7-01	1.51025230297193	G3	1.51025230297193
TCGA-ZP-A9CV-01	-1.31262617896817	G1	-1.31262617896817
TCGA-ZP-A9CY-01	-0.652611675343561	G1	-0.652611675343561
TCGA-ZP-A9CZ-01	0.955778836765542	G1	0.955778836765542
TCGA-ZP-A9D0-01	-0.907507320428682	G1	-0.907507320428682
TCGA-ZP-A9D1-01	-0.983988917470622	G2	-0.983988917470622
TCGA-ZP-A9D2-01	-0.246954703668157	G2	-0.246954703668157
TCGA-ZP-A9D4-01	0.176143624920346	G1	0.176143624920346
TCGA-ZS-A9CD-01	-1.21934956872603	G2	-1.21934956872603
TCGA-ZS-A9CE-01	-0.01921431694064	G1	-0.01921431694064
TCGA-ZS-A9CF-01	0.659910078224159	G2	0.659910078224159
TCGA-ZS-A9CF-02	0.801226497572881	G2	0.801226497572881
TCGA-ZS-A9CG-01	-2.7444782776328	G2	-2.7444782776328
