# Supplementary material for: Targeting KIF20A: a new frontier in cancer treatment revealed by multi-omics analysis
Source: Front Immunol. 2026 Jan 21;17:1744899. doi: 10.3389/fimmu.2026.1744899 (PMC12867832; doi:10.3389/fimmu.2026.1744899)
Supplement: Supplementary file 1 [file DataSheet1.zip › supplementary material/KIF20A_in_PAAD_Grade.csv]

	KIF20A	Grade	expression
TCGA-2J-AAB1-01	0.131374299015616	G3	0.131374299015616
TCGA-2J-AAB4-01	0.19737059477993	G2	0.19737059477993
TCGA-2J-AAB6-01	0.627017747304794	G2	0.627017747304794
TCGA-2J-AAB8-01	0.443442568415724	G3	0.443442568415724
TCGA-2J-AAB9-01	0.30700955709213	G1	0.30700955709213
TCGA-2J-AABA-01	0.0721136793743994	G2	0.0721136793743994
TCGA-2J-AABE-01	-0.288626385406025	G2	-0.288626385406025
TCGA-2J-AABF-01	0.804467403391544	G3	0.804467403391544
TCGA-2J-AABH-01	0.132066871386666	G3	0.132066871386666
TCGA-2J-AABI-01	1.11504505654612	G3	1.11504505654612
TCGA-2J-AABK-01	0.243623385995033	G2	0.243623385995033
TCGA-2J-AABO-01	-0.0358661431373248	G2	-0.0358661431373248
TCGA-2J-AABP-01	1.8394792734949	G4	1.8394792734949
TCGA-2J-AABR-01	0.151405749606552	G3	0.151405749606552
TCGA-2J-AABT-01	-0.655245263505127	G2	-0.655245263505127
TCGA-2J-AABU-01	0.766887281082016	G3	0.766887281082016
TCGA-2J-AABV-01	-0.662213861385638	G4	-0.662213861385638
TCGA-2L-AAQA-01	0.527207708651219	G2	0.527207708651219
TCGA-2L-AAQE-01	0.791321253311929	G2	0.791321253311929
TCGA-2L-AAQI-01	0.834350570140232	G3	0.834350570140232
TCGA-2L-AAQJ-01	0.543587833968637	G2	0.543587833968637
TCGA-2L-AAQL-01	-0.762484196943396	G3	-0.762484196943396
TCGA-2L-AAQM-01	-2.68810323118013	G1	-2.68810323118013
TCGA-3A-A9I5-01	0.536745322918243	G1	0.536745322918243
TCGA-3A-A9I7-01	-0.0353461189093198	G2	-0.0353461189093198
TCGA-3A-A9I9-01	0.151918883905497	G2	0.151918883905497
TCGA-3A-A9IB-01	1.1030298977237	G3	1.1030298977237
TCGA-3A-A9IC-01	0.734114510995242	G2	0.734114510995242
TCGA-3A-A9IH-01	-0.0742574517076826	G2	-0.0742574517076826
TCGA-3A-A9IL-01	-2.9706486266641	G1	-2.9706486266641
TCGA-3A-A9IN-01	-2.28276298049682	G2	-2.28276298049682
TCGA-3A-A9IS-01	-0.65133769927857	G1	-0.65133769927857
TCGA-3A-A9IU-01	0.375548314794107	G3	0.375548314794107
TCGA-3A-A9IV-01	-0.0699878590068485	G1	-0.0699878590068485
TCGA-3A-A9IX-01	-0.823343764905066	G2	-0.823343764905066
TCGA-3A-A9IZ-01	1.1010763004333	G2	1.1010763004333
TCGA-3A-A9J0-01	0.837422688787817	G2	0.837422688787817
TCGA-3E-AAAY-01	-0.216678076235051	G3	-0.216678076235051
TCGA-3E-AAAZ-01	0.561419815383266	G2	0.561419815383266
TCGA-F2-6879-01	1.02959474447938	G2	1.02959474447938
TCGA-F2-7273-01	-0.582374748138282	G3	-0.582374748138282
TCGA-F2-7276-01	-1.09980584624172	G1	-1.09980584624172
TCGA-F2-A44G-01	1.01302590430847	G2	1.01302590430847
TCGA-F2-A44H-01	-0.259783152041668	G2	-0.259783152041668
TCGA-F2-A7TX-01	1.40220627113375	G3	1.40220627113375
TCGA-F2-A8YN-01	-0.174188857271647	G2	-0.174188857271647
TCGA-FB-A4P5-01	0.383022482598058	G2	0.383022482598058
TCGA-FB-A4P6-01	-0.927904896794681	G1	-0.927904896794681
TCGA-FB-A545-01	0.59512416583717	G2	0.59512416583717
TCGA-FB-A5VM-01	0.511077876715786	G3	0.511077876715786
TCGA-FB-A78T-01	0.177877220744578	G2	0.177877220744578
TCGA-FB-A7DR-01	0.725351890861354	G2	0.725351890861354
TCGA-FB-AAPP-01	1.05065504224153	G3	1.05065504224153
TCGA-FB-AAPQ-01	-0.629737378408897	G2	-0.629737378408897
TCGA-FB-AAPS-01	-0.162971274399462	G2	-0.162971274399462
TCGA-FB-AAPU-01	0.533495482094786	G2	0.533495482094786
TCGA-FB-AAPY-01	0.257568791505311	G2	0.257568791505311
TCGA-FB-AAPZ-01	0.67936445018589	G3	0.67936445018589
TCGA-FB-AAQ0-01	0.432180034633181	G3	0.432180034633181
TCGA-FB-AAQ1-01	1.80930572460671	G2	1.80930572460671
TCGA-FB-AAQ2-01	1.5252802143683	G3	1.5252802143683
TCGA-FB-AAQ3-01	0.681691008376346	G2	0.681691008376346
TCGA-FB-AAQ6-01	0.429901789132865	G2	0.429901789132865
TCGA-H6-8124-01	0.729691523778167	G3	0.729691523778167
TCGA-H6-A45N-01	0.00459122061332564	G3	0.00459122061332564
TCGA-H8-A6C1-01	0.797240983744638	G2	0.797240983744638
TCGA-HV-A5A3-01	0.102962411061297	G2	0.102962411061297
TCGA-HV-A5A4-01	0.0700292487487671	G2	0.0700292487487671
TCGA-HV-A5A5-01	-0.00745373695350359	G2	-0.00745373695350359
TCGA-HV-A5A6-01	0.0690215944570316	G1	0.0690215944570316
TCGA-HV-A7OL-01	0.258842823159626	G2	0.258842823159626
TCGA-HV-AA8V-01	0.0882156873350949	G3	0.0882156873350949
TCGA-HV-AA8X-01	0.709964242518536	G2	0.709964242518536
TCGA-HZ-7289-01	0.513429256970958	G1	0.513429256970958
TCGA-HZ-7918-01	-0.186270751214948	G3	-0.186270751214948
TCGA-HZ-7919-01	0.508469425433943	G2	0.508469425433943
TCGA-HZ-7920-01	-0.921605243581232	G2	-0.921605243581232
TCGA-HZ-7922-01	0.430023876622019	G1	0.430023876622019
TCGA-HZ-7923-01	-0.668575554026276	G2	-0.668575554026276
TCGA-HZ-7924-01	0.751044775947415	G2	0.751044775947415
TCGA-HZ-7925-01	0.0440124068583461	G2	0.0440124068583461
TCGA-HZ-7926-01	-0.0912776524450598	G1	-0.0912776524450598
TCGA-HZ-8001-01	0.391192347090963	G2	0.391192347090963
TCGA-HZ-8002-01	-0.0329071747299652	G2	-0.0329071747299652
TCGA-HZ-8003-01	0.0230840012221339	G2	0.0230840012221339
TCGA-HZ-8005-01	0.739200370723611	G3	0.739200370723611
TCGA-HZ-8315-01	-0.45239034194867	G2	-0.45239034194867
TCGA-HZ-8317-01	0.576545438718219	G1	0.576545438718219
TCGA-HZ-8519-01	-0.474360115264692	G3	-0.474360115264692
TCGA-HZ-8636-01	0.0856641915899452	G3	0.0856641915899452
TCGA-HZ-8637-01	0.452834912625187	G3	0.452834912625187
TCGA-HZ-A49G-01	-0.293627263490501	G2	-0.293627263490501
TCGA-HZ-A49H-01	-1.10967785275734	G2	-1.10967785275734
TCGA-HZ-A49I-01	-1.3823317220967	G2	-1.3823317220967
TCGA-HZ-A4BH-01	0.846954141193707	G3	0.846954141193707
TCGA-HZ-A4BK-01	0.236520952960642	G3	0.236520952960642
TCGA-HZ-A77O-01	1.5313721505699	G2	1.5313721505699
TCGA-HZ-A77P-01	-0.090468896705173	G1	-0.090468896705173
TCGA-HZ-A77Q-01	-0.683826137582091	G2	-0.683826137582091
TCGA-HZ-A8P0-01	0.176312080214115	G1	0.176312080214115
TCGA-HZ-A8P1-01	-0.0202971205044254	G1	-0.0202971205044254
TCGA-HZ-A9TJ-01	-0.336425267984697	G2	-0.336425267984697
TCGA-HZ-A9TJ-06	-0.120238703127813	G2	-0.120238703127813
TCGA-IB-7644-01	0.836844830469694	G2	0.836844830469694
TCGA-IB-7645-01	-0.510068255233233	G1	-0.510068255233233
TCGA-IB-7646-01	1.57225417603982	G2	1.57225417603982
TCGA-IB-7647-01	0.762295265173868	G2	0.762295265173868
TCGA-IB-7649-01	-0.312332037722495	G2	-0.312332037722495
TCGA-IB-7651-01	0.307466429537495	G2	0.307466429537495
TCGA-IB-7652-01	0.010382636709063	G2	0.010382636709063
TCGA-IB-7654-01	-0.682615525072596	G2	-0.682615525072596
TCGA-IB-7885-01	0.522203622574593	G2	0.522203622574593
TCGA-IB-7886-01	-0.0893431324261619	G3	-0.0893431324261619
TCGA-IB-7887-01	0.283272105313664	G2	0.283272105313664
TCGA-IB-7888-01	0.33696326476311	G2	0.33696326476311
TCGA-IB-7889-01	-0.643330692077673	G1	-0.643330692077673
TCGA-IB-7890-01	-0.0193169468801944	G3	-0.0193169468801944
TCGA-IB-7891-01	0.129424872064589	G1	0.129424872064589
TCGA-IB-7893-01	1.18816421977955	G3	1.18816421977955
TCGA-IB-7897-01	-0.125600563283705	G2	-0.125600563283705
TCGA-IB-8126-01	-1.34666940409403	G1	-1.34666940409403
TCGA-IB-8127-01	0.450152609575911	G2	0.450152609575911
TCGA-IB-A5SO-01	-0.0787825693586464	G2	-0.0787825693586464
TCGA-IB-A5SP-01	0.0503259225340699	G2	0.0503259225340699
TCGA-IB-A5SQ-01	0.480452487010543	G2	0.480452487010543
TCGA-IB-A5SS-01	0.982550696996797	G3	0.982550696996797
TCGA-IB-A5ST-01	0.123070204440112	G2	0.123070204440112
TCGA-IB-A6UF-01	0.573915039051221	G2	0.573915039051221
TCGA-IB-A6UG-01	-0.464581498643468	G3	-0.464581498643468
TCGA-IB-A7LX-01	0.850815846217065	G2	0.850815846217065
TCGA-IB-A7M4-01	0.657376593830097	G3	0.657376593830097
TCGA-IB-AAUM-01	-1.13712553053682	G3	-1.13712553053682
TCGA-IB-AAUN-01	1.00169804437019	G2	1.00169804437019
TCGA-IB-AAUO-01	1.04240172987482	G3	1.04240172987482
TCGA-IB-AAUP-01	0.518681890314716	G2	0.518681890314716
TCGA-IB-AAUQ-01	0.758473846280796	G2	0.758473846280796
TCGA-IB-AAUR-01	-0.939278750294104	G1	-0.939278750294104
TCGA-IB-AAUS-01	0.0559671648342795	G2	0.0559671648342795
TCGA-IB-AAUT-01	-1.49885782657062	G1	-1.49885782657062
TCGA-IB-AAUU-01	-0.0235032206798084	G3	-0.0235032206798084
TCGA-IB-AAUV-01	-1.03416145968107	G2	-1.03416145968107
TCGA-IB-AAUW-01	-1.30101552861984	G3	-1.30101552861984
TCGA-L1-A7W4-01	1.73803371395963	G3	1.73803371395963
TCGA-LB-A7SX-01	0.279432999810196	G2	0.279432999810196
TCGA-LB-A8F3-01	-0.590906336065231	G1	-0.590906336065231
TCGA-LB-A9Q5-01	-0.0903514333217147	G3	-0.0903514333217147
TCGA-M8-A5N4-01	0.438498450226017	G2	0.438498450226017
TCGA-OE-A75W-01	-0.865110662097605	G1	-0.865110662097605
TCGA-PZ-A5RE-01	-0.0856904026132055	G3	-0.0856904026132055
TCGA-Q3-A5QY-01	-0.419550325276607	G2	-0.419550325276607
TCGA-Q3-AA2A-01	0.65661329354827	G1	0.65661329354827
TCGA-RB-A7B8-01	-0.208510105452766	G2	-0.208510105452766
TCGA-RB-AA9M-01	0.679672137994081	G3	0.679672137994081
TCGA-RL-AAAS-01	-0.557828185015544	G2	-0.557828185015544
TCGA-S4-A8RM-01	-0.695180290360634	G3	-0.695180290360634
TCGA-S4-A8RO-01	1.12530166471777	G2	1.12530166471777
TCGA-S4-A8RP-01	-0.25605693738667	G3	-0.25605693738667
TCGA-US-A774-01	-0.0312994315970653	G3	-0.0312994315970653
TCGA-US-A776-01	0.708670160814854	G2	0.708670160814854
TCGA-US-A779-01	-0.815329630622358	G1	-0.815329630622358
TCGA-US-A77E-01	-0.670201592412125	G3	-0.670201592412125
TCGA-US-A77G-01	0.209173399870325	G2	0.209173399870325
TCGA-US-A77J-01	-0.381390327316285	G2	-0.381390327316285
TCGA-XD-AAUG-01	-2.6352909679717	G2	-2.6352909679717
TCGA-XD-AAUH-01	-1.39689363369739	G2	-1.39689363369739
TCGA-XD-AAUI-01	0.228701710678711	G2	0.228701710678711
TCGA-XD-AAUL-01	0.37413824001335	G2	0.37413824001335
TCGA-XN-A8T3-01	0.896888570650832	G2	0.896888570650832
TCGA-XN-A8T5-01	-0.86216907218009	G2	-0.86216907218009
TCGA-YB-A89D-01	-0.741501333743142	G2	-0.741501333743142
TCGA-YH-A8SY-01	0.947808394510535	G2	0.947808394510535
TCGA-YY-A8LH-01	-0.253004996096251	G3	-0.253004996096251
TCGA-Z5-AAPL-01	0.732847800711887	G1	0.732847800711887
