# Supplementary material for: Targeting KIF20A: a new frontier in cancer treatment revealed by multi-omics analysis
Source: Front Immunol. 2026 Jan 21;17:1744899. doi: 10.3389/fimmu.2026.1744899 (PMC12867832; doi:10.3389/fimmu.2026.1744899)
Supplement: Supplementary file 1 [file DataSheet1.zip › supplementary material/KIF20A_in_UCEC_Grade.csv]

	KIF20A	Grade	expression
TCGA-2E-A9G8-01	-0.0238474059232571	G2	-0.0238474059232571
TCGA-4E-A92E-01	-0.672257865902777	G1	-0.672257865902777
TCGA-5B-A90C-01	1.6720501243809	G2	1.6720501243809
TCGA-5S-A9Q8-01	-0.982578263935398	G2	-0.982578263935398
TCGA-A5-A1OH-01	1.1884931976445	G3	1.1884931976445
TCGA-A5-A2K2-01	0.788339138086786	G3	0.788339138086786
TCGA-A5-A2K3-01	-0.867480496819424	G3	-0.867480496819424
TCGA-A5-A2K4-01	0.835822743836893	G3	0.835822743836893
TCGA-A5-A2K5-01	-0.327007340034384	G3	-0.327007340034384
TCGA-A5-A2K7-01	0.745009510596897	G3	0.745009510596897
TCGA-A5-A3LO-01	0.684766331973955	G3	0.684766331973955
TCGA-A5-A3LP-01	-0.18985862437524	G3	-0.18985862437524
TCGA-A5-A7WJ-01	0.914833259938432	G2	0.914833259938432
TCGA-A5-A7WK-01	0.823857517765877	G3	0.823857517765877
TCGA-A5-AB3J-01	-2.13433450485584	G2	-2.13433450485584
TCGA-AJ-A23N-01	1.11194461497701	G3	1.11194461497701
TCGA-AJ-A2QM-01	1.15185270551811	G3	1.15185270551811
TCGA-AJ-A2QO-01	0.482215201169238	G3	0.482215201169238
TCGA-AJ-A3BD-01	0.679680106048655	G3	0.679680106048655
TCGA-AJ-A3BF-01	-0.054648265405483	G3	-0.054648265405483
TCGA-AJ-A3BG-01	-0.0641923577561519	G3	-0.0641923577561519
TCGA-AJ-A3BH-01	-0.35115427726916	G3	-0.35115427726916
TCGA-AJ-A3BI-01	-1.69002384705136	G3	-1.69002384705136
TCGA-AJ-A3BK-01	0.30927583126392	G3	0.30927583126392
TCGA-AJ-A3EJ-01	-0.945654560912871	G3	-0.945654560912871
TCGA-AJ-A3EK-01	0.661790427048855	G3	0.661790427048855
TCGA-AJ-A3EL-01	0.859898326251779	G3	0.859898326251779
TCGA-AJ-A3EM-01	1.68650666329456	G3	1.68650666329456
TCGA-AJ-A3I9-01	0.776637577071557	G3	0.776637577071557
TCGA-AJ-A3IA-01	1.07098587743084	G3	1.07098587743084
TCGA-AJ-A3NC-01	-1.07939321068063	G3	-1.07939321068063
TCGA-AJ-A3NE-01	0.176779854589469	G3	0.176779854589469
TCGA-AJ-A3NF-01	0.866040783036188	G3	0.866040783036188
TCGA-AJ-A3NG-01	0.935191345250164	G3	0.935191345250164
TCGA-AJ-A3NH-01	0.659113628230046	G3	0.659113628230046
TCGA-AJ-A3OJ-01	-0.188086286610454	G3	-0.188086286610454
TCGA-AJ-A3OK-01	-2.52598624796065	G3	-2.52598624796065
TCGA-AJ-A3OL-01	0.777026233240633	G3	0.777026233240633
TCGA-AJ-A3QS-01	0.254818031347905	G3	0.254818031347905
TCGA-AJ-A3TW-01	0.442361227864271	G3	0.442361227864271
TCGA-AJ-A5DV-01	-0.090310174068269	G3	-0.090310174068269
TCGA-AJ-A5DW-01	0.948724679383729	G2	0.948724679383729
TCGA-AJ-A6NU-01	0.0587762129913093	G1	0.0587762129913093
TCGA-AJ-A8CT-01	-1.511324601515	G1	-1.511324601515
TCGA-AJ-A8CV-01	0.0573666513499225	G2	0.0573666513499225
TCGA-AJ-A8CW-01	0.226371209334794	G2	0.226371209334794
TCGA-AP-A3K1-01	0.747058650280646	High Grade	0.747058650280646
TCGA-AP-A5FX-01	1.62145814692601	G3	1.62145814692601
TCGA-AX-A05W-01	0.391096948318674	G1	0.391096948318674
TCGA-AX-A1C7-01	-0.985365353367267	G3	-0.985365353367267
TCGA-AX-A2H4-01	-0.475520578794009	G3	-0.475520578794009
TCGA-AX-A2HH-01	-0.253532311870067	G3	-0.253532311870067
TCGA-AX-A2IN-01	1.44934769520151	G3	1.44934769520151
TCGA-AX-A3FS-01	1.97026896320858	G3	1.97026896320858
TCGA-AX-A3FT-01	0.979400813696799	G3	0.979400813696799
TCGA-AX-A3FV-01	2.91427687645056	G3	2.91427687645056
TCGA-AX-A3FW-01	0.935505948830481	G3	0.935505948830481
TCGA-AX-A3FX-01	1.20453226394402	G3	1.20453226394402
TCGA-AX-A3FZ-01	1.2641053318084	G3	1.2641053318084
TCGA-AX-A3G1-01	1.33683722810679	G3	1.33683722810679
TCGA-AX-A3G3-01	0.47751207807457	G3	0.47751207807457
TCGA-AX-A3G4-01	1.53000649640706	G3	1.53000649640706
TCGA-AX-A3G6-01	1.43916067345339	G2	1.43916067345339
TCGA-AX-A3G7-01	0.372336099082773	G3	0.372336099082773
TCGA-AX-A3G8-01	-1.4930754484063	G3	-1.4930754484063
TCGA-AX-A3G9-01	0.808889190089282	G3	0.808889190089282
TCGA-AX-A3GI-01	1.08329127405601	G3	1.08329127405601
TCGA-B5-A0JN-01	1.11848317416899	G3	1.11848317416899
TCGA-B5-A0JR-01	0.385609390737709	G3	0.385609390737709
TCGA-B5-A0K9-01	0.240654566559427	G1	0.240654566559427
TCGA-B5-A11R-01	-0.356631269290941	G3	-0.356631269290941
TCGA-B5-A1MS-01	0.820759466536488	G3	0.820759466536488
TCGA-B5-A1MW-01	0.880268650679885	G3	0.880268650679885
TCGA-B5-A3F9-01	-0.541429534600136	G3	-0.541429534600136
TCGA-B5-A3FA-01	-0.723155042677383	G3	-0.723155042677383
TCGA-B5-A3FB-01	-0.123126855795927	G3	-0.123126855795927
TCGA-B5-A3FC-01	0.477206731912924	G3	0.477206731912924
TCGA-B5-A3FD-01	0.0499624817747443	G3	0.0499624817747443
TCGA-B5-A3FH-01	-0.580512274284914	G3	-0.580512274284914
TCGA-B5-A3S1-01	0.39683118279552	G3	0.39683118279552
TCGA-B5-A5OC-01	-0.436669198568969	G3	-0.436669198568969
TCGA-B5-A5OD-01	-1.57573035894892	G3	-1.57573035894892
TCGA-B5-A5OE-01	-1.02631070267954	G3	-1.02631070267954
TCGA-BG-A0MK-01	-2.36395582276125	G3	-2.36395582276125
TCGA-BG-A3EW-01	0.504626637326819	G3	0.504626637326819
TCGA-BG-A3PP-01	-0.234310212439957	G3	-0.234310212439957
TCGA-BK-A139-02	0.643415492880114	G3	0.643415492880114
TCGA-BK-A13B-01	-1.04228324633531	G3	-1.04228324633531
TCGA-BK-A4ZD-01	-0.572914869800095	G3	-0.572914869800095
TCGA-BK-A56F-01	-0.859499134405116	G1	-0.859499134405116
TCGA-BK-A6W3-01	0.469502434782943	G2	0.469502434782943
TCGA-BK-A6W4-01	-0.747522493393336	G2	-0.747522493393336
TCGA-D1-A2G0-01	0.596707058492679	G3	0.596707058492679
TCGA-D1-A3DA-01	-0.767653395229227	G3	-0.767653395229227
TCGA-D1-A3DG-01	1.12382893794973	G3	1.12382893794973
TCGA-D1-A3DH-01	0.634769195055808	G3	0.634769195055808
TCGA-D1-A3JP-01	-1.70419245065041	G3	-1.70419245065041
TCGA-D1-A3JQ-01	1.11471644551056	G3	1.11471644551056
TCGA-DF-A2KN-01	0.817179340185628	G3	0.817179340185628
TCGA-DF-A2KR-01	-0.745595850108889	G3	-0.745595850108889
TCGA-DF-A2KU-01	-0.574464988293429	G3	-0.574464988293429
TCGA-DF-A2KV-01	-0.472350101883258	G3	-0.472350101883258
TCGA-DF-A2KY-01	-0.867136640533059	G3	-0.867136640533059
TCGA-DF-A2KZ-01	-1.67689515985317	G3	-1.67689515985317
TCGA-DI-A1BU-01	0.862122072557956	G3	0.862122072557956
TCGA-DI-A1C3-01	-0.634931617124232	G2	-0.634931617124232
TCGA-DI-A2QT-01	0.574239341482862	G3	0.574239341482862
TCGA-DI-A2QY-01	0.0401122987540911	G3	0.0401122987540911
TCGA-E6-A2P8-01	-0.0562665473622183	G3	-0.0562665473622183
TCGA-E6-A2P9-01	0.0936685487116939	G3	0.0936685487116939
TCGA-E6-A8L9-01	-0.792347278744819	G3	-0.792347278744819
TCGA-EO-A1Y7-01	1.53745031522502	G3	1.53745031522502
TCGA-EO-A22U-01	1.36754496065294	G3	1.36754496065294
TCGA-EO-A22X-01	0.688049482092667	G3	0.688049482092667
TCGA-EO-A22Y-01	-0.403922070313683	G3	-0.403922070313683
TCGA-EO-A3AS-01	0.0136675187781479	G3	0.0136675187781479
TCGA-EO-A3AU-01	0.455604949913425	G3	0.455604949913425
TCGA-EO-A3AV-01	-0.0212349265442074	G3	-0.0212349265442074
TCGA-EO-A3AY-01	-0.97660709653591	G3	-0.97660709653591
TCGA-EO-A3AZ-01	-2.86923890041116	G3	-2.86923890041116
TCGA-EO-A3B0-01	0.877476353062569	G3	0.877476353062569
TCGA-EO-A3B1-01	1.31283868784831	G3	1.31283868784831
TCGA-EO-A3KU-01	0.66762955501517	G3	0.66762955501517
TCGA-EO-A3KW-01	1.72417237670253	G3	1.72417237670253
TCGA-EO-A3KX-01	0.408288512735071	G3	0.408288512735071
TCGA-EO-A3L0-01	0.642700377897332	G3	0.642700377897332
TCGA-EY-A1GO-01	0.246666937254361	G2	0.246666937254361
TCGA-EY-A1GP-01	-1.39066158204235	G1	-1.39066158204235
TCGA-EY-A1GX-01	-1.66583787813727	G2	-1.66583787813727
TCGA-EY-A210-01	-0.377044167514402	G3	-0.377044167514402
TCGA-EY-A2ON-01	0.562951723840454	G3	0.562951723840454
TCGA-EY-A2OO-01	-1.35848380818281	G3	-1.35848380818281
TCGA-EY-A2OP-01	0.564896702207269	G3	0.564896702207269
TCGA-EY-A2OQ-01	1.07564327047406	G3	1.07564327047406
TCGA-EY-A3L3-01	0.21235664654089	G3	0.21235664654089
TCGA-EY-A3QX-01	0.390445304265492	G3	0.390445304265492
TCGA-EY-A4KR-01	0.1423252640767	G3	0.1423252640767
TCGA-EY-A547-01	-0.842107472195636	G3	-0.842107472195636
TCGA-EY-A548-01	-0.910036382758719	G1	-0.910036382758719
TCGA-EY-A549-01	-1.30518926030859	G3	-1.30518926030859
TCGA-EY-A54A-01	0.669764225810525	G3	0.669764225810525
TCGA-EY-A5W2-01	-0.206590980208831	G3	-0.206590980208831
TCGA-EY-A72D-01	-0.731397980727016	G3	-0.731397980727016
TCGA-FI-A2EY-01	0.895189915038624	G3	0.895189915038624
TCGA-FI-A3PV-01	1.1183643747213	High Grade	1.1183643747213
TCGA-FI-A3PX-01	1.3524662818009	High Grade	1.3524662818009
TCGA-H5-A2HR-01	0.361461651924596	G3	0.361461651924596
TCGA-JU-AAVI-01	-0.612607575245323	G3	-0.612607575245323
TCGA-K6-A3WQ-01	-0.559754967114605	G3	-0.559754967114605
TCGA-KJ-A3U4-01	0.829429431500668	G1	0.829429431500668
TCGA-KP-A3VZ-01	1.7504892053926	High Grade	1.7504892053926
TCGA-KP-A3W0-01	-0.332674251365798	G3	-0.332674251365798
TCGA-KP-A3W1-01	-0.124776876085472	G3	-0.124776876085472
TCGA-KP-A3W3-01	-0.159335190192219	G3	-0.159335190192219
TCGA-KP-A3W4-01	0.531239245862597	G3	0.531239245862597
TCGA-PG-A5BC-01	1.98486267390676	G3	1.98486267390676
TCGA-PG-A6IB-01	-0.046388962291619	G3	-0.046388962291619
TCGA-PG-A7D5-01	0.263349073094408	G3	0.263349073094408
TCGA-PG-A914-01	0.0960833478691375	G3	0.0960833478691375
TCGA-PG-A915-01	1.07903494298851	G3	1.07903494298851
TCGA-PG-A916-01	-0.686228932103659	G2	-0.686228932103659
TCGA-PG-A917-01	-1.31579025414453	G2	-1.31579025414453
TCGA-QF-A5YS-01	-1.72535894537949	G2	-1.72535894537949
TCGA-QF-A5YT-01	-0.868246652483793	G1	-0.868246652483793
TCGA-QS-A5YQ-01	-1.46823533529339	G1	-1.46823533529339
TCGA-QS-A5YR-01	-1.00930517041024	G2	-1.00930517041024
TCGA-QS-A744-01	0.209965264014674	G2	0.209965264014674
TCGA-SJ-A6ZI-01	0.376603235344451	G1	0.376603235344451
TCGA-SJ-A6ZJ-01	-0.852949827722494	G2	-0.852949827722494
TCGA-SL-A6J9-01	-0.562917383620902	G3	-0.562917383620902
TCGA-SL-A6JA-01	-1.53417498102802	G3	-1.53417498102802
TCGA-A5-A0G1-01	-0.680618109004237	G3	-0.680618109004237
TCGA-A5-A0G2-01	0.657316767368723	G3	0.657316767368723
TCGA-A5-A0G3-01	0.565005123818935	G3	0.565005123818935
TCGA-A5-A0G5-01	0.354125006698815	G3	0.354125006698815
TCGA-A5-A0G9-01	-0.448613096713402	G3	-0.448613096713402
TCGA-A5-A0GA-01	0.969565320804217	G3	0.969565320804217
TCGA-A5-A0GB-01	1.50300062965861	G3	1.50300062965861
TCGA-A5-A0GD-01	0.934898021387767	G2	0.934898021387767
TCGA-A5-A0GE-01	0.221309640598779	G2	0.221309640598779
TCGA-A5-A0GG-01	1.0892332573633	G1	1.0892332573633
TCGA-A5-A0GH-01	1.41942352539408	G3	1.41942352539408
TCGA-A5-A0GI-01	0.324114238605277	G2	0.324114238605277
TCGA-A5-A0GJ-01	0.105787151680785	G2	0.105787151680785
TCGA-A5-A0GM-01	0.984929159532127	G1	0.984929159532127
TCGA-A5-A0GN-01	-0.350797615847501	G1	-0.350797615847501
TCGA-A5-A0GP-01	1.00663140957395	G1	1.00663140957395
TCGA-A5-A0GQ-01	-0.507823257029751	G1	-0.507823257029751
TCGA-A5-A0GR-01	-1.52496270558827	G2	-1.52496270558827
TCGA-A5-A0GU-01	-1.28568169605702	G1	-1.28568169605702
TCGA-A5-A0GV-01	-0.173424488090826	G1	-0.173424488090826
TCGA-A5-A0GW-01	0.425568969288504	G3	0.425568969288504
TCGA-A5-A0GX-01	-1.94736722942535	G2	-1.94736722942535
TCGA-A5-A0R6-01	-0.267587881246321	G3	-0.267587881246321
TCGA-A5-A0R7-01	0.00868830815618683	G2	0.00868830815618683
TCGA-A5-A0R8-01	0.238642714721346	G2	0.238642714721346
TCGA-A5-A0R9-01	-1.47450794440383	G2	-1.47450794440383
TCGA-A5-A0RA-01	-0.146376304323843	G2	-0.146376304323843
TCGA-A5-A0VO-01	-0.104929890070165	G2	-0.104929890070165
TCGA-A5-A0VP-01	-0.118231438056777	G3	-0.118231438056777
TCGA-A5-A0VQ-01	-1.28701880323968	G3	-1.28701880323968
TCGA-A5-A1OF-01	0.430127132110925	High Grade	0.430127132110925
TCGA-A5-A1OG-01	1.87601846574851	G3	1.87601846574851
TCGA-A5-A1OJ-01	-2.46393294417522	G2	-2.46393294417522
TCGA-A5-A1OK-01	-1.05303660880407	G3	-1.05303660880407
TCGA-AJ-A23M-01	-0.372996126328187	G3	-0.372996126328187
TCGA-AJ-A23O-01	-0.543049319116042	G3	-0.543049319116042
TCGA-AJ-A2QK-01	-0.11146067123676	G3	-0.11146067123676
TCGA-AJ-A2QL-01	-0.174690198179386	G3	-0.174690198179386
TCGA-AJ-A2QN-01	-0.617861267700641	G3	-0.617861267700641
TCGA-AP-A051-01	0.1014756079057	G3	0.1014756079057
TCGA-AP-A052-01	1.67487080424882	G3	1.67487080424882
TCGA-AP-A054-01	1.72242783226791	G3	1.72242783226791
TCGA-AP-A056-01	0.755853503211013	G3	0.755853503211013
TCGA-AP-A059-01	0.0707108467857324	G3	0.0707108467857324
TCGA-AP-A05A-01	1.30587356826777	G3	1.30587356826777
TCGA-AP-A05D-01	0.74442179057819	G3	0.74442179057819
TCGA-AP-A05H-01	0.210434691890385	G3	0.210434691890385
TCGA-AP-A05J-01	1.31879086537606	G3	1.31879086537606
TCGA-AP-A05N-01	0.026533658443161	G1	0.026533658443161
TCGA-AP-A05O-01	0.475142586941806	G3	0.475142586941806
TCGA-AP-A05P-01	-1.55868386369925	G1	-1.55868386369925
TCGA-AP-A0L8-01	0.213295633934374	G3	0.213295633934374
TCGA-AP-A0L9-01	-0.276452524076972	G3	-0.276452524076972
TCGA-AP-A0LD-01	1.24417381023827	G3	1.24417381023827
TCGA-AP-A0LE-01	1.16913193208976	G3	1.16913193208976
TCGA-AP-A0LF-01	1.30946824956715	G3	1.30946824956715
TCGA-AP-A0LG-01	0.745347327333643	G3	0.745347327333643
TCGA-AP-A0LH-01	0.704747835885215	G3	0.704747835885215
TCGA-AP-A0LI-01	0.019765727296806	G3	0.019765727296806
TCGA-AP-A0LJ-01	-1.10264850862405	G1	-1.10264850862405
TCGA-AP-A0LL-01	-0.813944102740259	G1	-0.813944102740259
TCGA-AP-A0LM-01	-0.619688007587288	G3	-0.619688007587288
TCGA-AP-A0LN-01	-1.68112304055728	G1	-1.68112304055728
TCGA-AP-A0LO-01	-0.090096009022166	G2	-0.090096009022166
TCGA-AP-A0LP-01	-0.172375511876381	G1	-0.172375511876381
TCGA-AP-A0LS-01	0.948525999107404	G2	0.948525999107404
TCGA-AP-A0LT-01	0.95160503829577	G2	0.95160503829577
TCGA-AP-A0LV-01	0.353496062035179	G1	0.353496062035179
TCGA-AP-A1DH-01	0.880705506773127	G3	0.880705506773127
TCGA-AP-A1DK-01	0.699268310750525	G3	0.699268310750525
TCGA-AP-A1DM-01	0.0402211692609503	G1	0.0402211692609503
TCGA-AP-A1DO-01	1.36617201006012	G2	1.36617201006012
TCGA-AP-A1DP-01	-0.949921417298921	G2	-0.949921417298921
TCGA-AP-A1DQ-01	-0.137980424374909	High Grade	-0.137980424374909
TCGA-AP-A1DR-01	0.353962321463837	G2	0.353962321463837
TCGA-AP-A1DV-01	-0.401113975416146	G3	-0.401113975416146
TCGA-AP-A1E0-01	0.801408009923709	G2	0.801408009923709
TCGA-AP-A1E1-01	-0.173797039127685	G2	-0.173797039127685
TCGA-AP-A1E3-01	0.279339338754941	G3	0.279339338754941
TCGA-AP-A1E4-01	-0.792142275202802	G2	-0.792142275202802
TCGA-AW-A1PO-01	0.942161972308003	G3	0.942161972308003
TCGA-AX-A05S-01	-0.16120530222966	G3	-0.16120530222966
TCGA-AX-A05T-01	-0.0955649880119841	G1	-0.0955649880119841
TCGA-AX-A05U-01	-0.387788442850535	G1	-0.387788442850535
TCGA-AX-A05Y-01	-0.206613768064593	G1	-0.206613768064593
TCGA-AX-A05Z-01	0.471779986345811	G2	0.471779986345811
TCGA-AX-A060-01	-0.170837512513555	G3	-0.170837512513555
TCGA-AX-A062-01	0.930169899466392	G1	0.930169899466392
TCGA-AX-A063-01	-0.449148487598478	G2	-0.449148487598478
TCGA-AX-A064-01	0.296281195656075	G2	0.296281195656075
TCGA-AX-A06B-01	0.230502989601103	G3	0.230502989601103
TCGA-AX-A06F-01	0.103103550901418	G3	0.103103550901418
TCGA-AX-A06H-01	0.122613854453494	G1	0.122613854453494
TCGA-AX-A06J-01	-1.3087180278111	G3	-1.3087180278111
TCGA-AX-A06L-01	-1.11142552686644	G1	-1.11142552686644
TCGA-AX-A0IS-01	0.201663669333312	G2	0.201663669333312
TCGA-AX-A0IU-01	0.0359456696141593	G3	0.0359456696141593
TCGA-AX-A0IW-01	0.444034162793046	G3	0.444034162793046
TCGA-AX-A0IZ-01	0.962776814765375	G3	0.962776814765375
TCGA-AX-A0J0-01	0.753225419830419	G2	0.753225419830419
TCGA-AX-A0J1-01	0.714989312916554	G2	0.714989312916554
TCGA-AX-A1C4-01	0.862009663858022	G2	0.862009663858022
TCGA-AX-A1C5-01	0.0438761806553262	G3	0.0438761806553262
TCGA-AX-A1C8-01	1.73437349162163	G3	1.73437349162163
TCGA-AX-A1C9-01	0.299941181027998	G2	0.299941181027998
TCGA-AX-A1CA-01	0.424072115895707	G3	0.424072115895707
TCGA-AX-A1CC-01	-0.127992274512362	G3	-0.127992274512362
TCGA-AX-A1CE-01	0.171515852691364	G3	0.171515852691364
TCGA-AX-A1CF-01	-0.242865204533979	G3	-0.242865204533979
TCGA-AX-A1CI-01	-0.215774767546883	G1	-0.215774767546883
TCGA-AX-A1CJ-01	0.105951212374607	G2	0.105951212374607
TCGA-AX-A1CK-01	0.667530289027206	G2	0.667530289027206
TCGA-AX-A1CN-01	0.514861348423273	G3	0.514861348423273
TCGA-AX-A2H2-01	0.0329769107255591	G3	0.0329769107255591
TCGA-AX-A2H5-01	-0.123400477566258	G3	-0.123400477566258
TCGA-AX-A2H7-01	0.226898195807894	G3	0.226898195807894
TCGA-AX-A2HA-01	-0.652128346567174	G3	-0.652128346567174
TCGA-AX-A2HC-01	0.696410054435634	G3	0.696410054435634
TCGA-AX-A2HD-01	0.81414241318901	G3	0.81414241318901
TCGA-AX-A2HG-01	1.3400219813604	G3	1.3400219813604
TCGA-AX-A2HJ-01	0.737699437250229	G3	0.737699437250229
TCGA-AX-A2HK-01	2.02485169831607	G3	2.02485169831607
TCGA-AX-A2IO-01	0.923764372257587	G3	0.923764372257587
TCGA-B5-A0JS-01	-1.39044116282988	G1	-1.39044116282988
TCGA-B5-A0JT-01	0.083005849187965	G1	0.083005849187965
TCGA-B5-A0JU-01	0.495344538917585	G2	0.495344538917585
TCGA-B5-A0JV-01	-0.305373162090844	G2	-0.305373162090844
TCGA-B5-A0JX-01	0.176137473294201	G3	0.176137473294201
TCGA-B5-A0JY-01	-0.351320405633597	G3	-0.351320405633597
TCGA-B5-A0JZ-01	0.27955865573897	G3	0.27955865573897
TCGA-B5-A0K0-01	-1.31806008737599	G1	-1.31806008737599
TCGA-B5-A0K1-01	0.140161944124727	G1	0.140161944124727
TCGA-B5-A0K2-01	-0.663536419395121	G1	-0.663536419395121
TCGA-B5-A0K3-01	0.351761103647751	G3	0.351761103647751
TCGA-B5-A0K4-01	-0.907826015573417	G2	-0.907826015573417
TCGA-B5-A0K6-01	-0.990783938599049	G1	-0.990783938599049
TCGA-B5-A0K7-01	-1.19204614713737	G1	-1.19204614713737
TCGA-B5-A0K8-01	-0.298587310421271	G3	-0.298587310421271
TCGA-B5-A11E-01	0.483841836672643	G3	0.483841836672643
TCGA-B5-A11F-01	-0.491329917172005	G2	-0.491329917172005
TCGA-B5-A11G-01	0.707187214946929	G1	0.707187214946929
TCGA-B5-A11H-01	0.261983404156641	G2	0.261983404156641
TCGA-B5-A11I-01	0.644394304540136	G3	0.644394304540136
TCGA-B5-A11J-01	-0.281297933992351	G2	-0.281297933992351
TCGA-B5-A11L-01	-0.554300060978238	G2	-0.554300060978238
TCGA-B5-A11M-01	-1.12277057969314	G1	-1.12277057969314
TCGA-B5-A11N-01	-1.78551858366158	G1	-1.78551858366158
TCGA-B5-A11O-01	0.323658810291367	G1	0.323658810291367
TCGA-B5-A11P-01	-0.300800078730832	G3	-0.300800078730832
TCGA-B5-A11Q-01	0.435212826665043	G1	0.435212826665043
TCGA-B5-A11S-01	-0.362354252477768	G2	-0.362354252477768
TCGA-B5-A11U-01	0.071215327339282	G3	0.071215327339282
TCGA-B5-A11V-01	-0.77809869979349	G1	-0.77809869979349
TCGA-B5-A11W-01	-1.094661734284	G2	-1.094661734284
TCGA-B5-A11X-01	0.124226862394196	G3	0.124226862394196
TCGA-B5-A11Y-01	-1.02139816409713	G1	-1.02139816409713
TCGA-B5-A11Z-01	-1.92947924059894	G1	-1.92947924059894
TCGA-B5-A121-01	-0.314782291597536	G1	-0.314782291597536
TCGA-B5-A1MR-01	-0.144917502382066	G3	-0.144917502382066
TCGA-B5-A1MU-01	0.17126666303689	G3	0.17126666303689
TCGA-B5-A1MV-01	0.0242582357131929	G2	0.0242582357131929
TCGA-B5-A1MX-01	0.213691282056176	G3	0.213691282056176
TCGA-B5-A1MY-01	1.35531688099927	G3	1.35531688099927
TCGA-B5-A1MZ-01	-2.42882123785521	G1	-2.42882123785521
TCGA-B5-A1N2-01	0.696680179805293	G3	0.696680179805293
TCGA-BG-A0LW-01	-2.49755175938485	G2	-2.49755175938485
TCGA-BG-A0LX-01	0.417881916657346	G2	0.417881916657346
TCGA-BG-A0M0-01	-0.318029068591423	G1	-0.318029068591423
TCGA-BG-A0M2-01	-0.521062566488131	G2	-0.521062566488131
TCGA-BG-A0M3-01	-0.294033607327826	G2	-0.294033607327826
TCGA-BG-A0M4-01	-1.02699815505158	G3	-1.02699815505158
TCGA-BG-A0M6-01	0.250053137189297	G3	0.250053137189297
TCGA-BG-A0M7-01	-0.443880675333616	G2	-0.443880675333616
TCGA-BG-A0M9-01	-0.764589891372024	G2	-0.764589891372024
TCGA-BG-A0MA-01	-0.228635022721321	G3	-0.228635022721321
TCGA-BG-A0MC-01	-1.15728023366143	G1	-1.15728023366143
TCGA-BG-A0MG-01	0.657506111021962	G1	0.657506111021962
TCGA-BG-A0MH-01	-0.501289883200389	G2	-0.501289883200389
TCGA-BG-A0MI-01	-0.153533947170664	G2	-0.153533947170664
TCGA-BG-A0MO-01	-1.40239740772506	G1	-1.40239740772506
TCGA-BG-A0MQ-01	0.00127828536861326	G1	0.00127828536861326
TCGA-BG-A0MT-01	-0.0439000673392984	G2	-0.0439000673392984
TCGA-BG-A0MU-01	-0.191094242331276	G1	-0.191094242331276
TCGA-BG-A0RY-01	-0.923117965635487	G2	-0.923117965635487
TCGA-BG-A0VT-01	-0.562922132254802	G2	-0.562922132254802
TCGA-BG-A0VV-01	-0.0804498686139815	G1	-0.0804498686139815
TCGA-BG-A0VW-01	0.845927617688021	G1	0.845927617688021
TCGA-BG-A0VX-01	-0.0939257228854946	G1	-0.0939257228854946
TCGA-BG-A0VZ-01	0.574821340140961	G1	0.574821340140961
TCGA-BG-A0W1-01	-0.598004122782258	G2	-0.598004122782258
TCGA-BG-A0W2-01	-1.29555513113074	G1	-1.29555513113074
TCGA-BG-A0YU-01	-1.33238317934217	G1	-1.33238317934217
TCGA-BG-A0YV-01	0.337099961817865	G3	0.337099961817865
TCGA-BG-A186-01	-0.927307501141372	G2	-0.927307501141372
TCGA-BG-A187-01	-0.610549965623433	G2	-0.610549965623433
TCGA-BG-A18A-01	-0.488063284345535	G1	-0.488063284345535
TCGA-BG-A18B-01	-0.395131434449511	G2	-0.395131434449511
TCGA-BG-A18C-01	1.78223804583742	G2	1.78223804583742
TCGA-BG-A222-01	0.255351691970269	G3	0.255351691970269
TCGA-BG-A2AD-01	0.369735199933439	G3	0.369735199933439
TCGA-BG-A2AE-01	0.120556258267375	G3	0.120556258267375
TCGA-BG-A2L7-01	-0.756375286288425	G3	-0.756375286288425
TCGA-BK-A0C9-01	-0.0602096227865512	G1	-0.0602096227865512
TCGA-BK-A0CA-01	0.393649935194471	G3	0.393649935194471
TCGA-BK-A0CB-01	-0.901065842387385	G2	-0.901065842387385
TCGA-BK-A0CC-01	0.422031106416194	G3	0.422031106416194
TCGA-BK-A139-01	0.0681321295856912	G3	0.0681321295856912
TCGA-BK-A13C-01	-0.760094842793149	G2	-0.760094842793149
TCGA-BK-A26L-01	-0.165664160410911	G3	-0.165664160410911
TCGA-BS-A0T9-01	-1.70392884775544	G3	-1.70392884775544
TCGA-BS-A0TA-01	1.19950078633966	G3	1.19950078633966
TCGA-BS-A0TC-01	-0.891066895560566	G1	-0.891066895560566
TCGA-BS-A0TD-01	0.00113775885537268	G1	0.00113775885537268
TCGA-BS-A0TE-01	1.29042685559384	G3	1.29042685559384
TCGA-BS-A0TG-01	-0.890704763310666	G2	-0.890704763310666
TCGA-BS-A0TI-01	0.26586964092183	G3	0.26586964092183
TCGA-BS-A0TJ-01	0.800313091610617	G3	0.800313091610617
TCGA-BS-A0U5-01	-0.636052991541847	G1	-0.636052991541847
TCGA-BS-A0U7-01	-0.331423904960502	G2	-0.331423904960502
TCGA-BS-A0U8-01	0.14723184144311	G1	0.14723184144311
TCGA-BS-A0U9-01	0.707150655325822	G3	0.707150655325822
TCGA-BS-A0UA-01	-1.05296892304733	G1	-1.05296892304733
TCGA-BS-A0UF-01	0.834680652643205	G3	0.834680652643205
TCGA-BS-A0UJ-01	-1.92172529671033	G1	-1.92172529671033
TCGA-BS-A0UL-01	0.0136837868851111	G1	0.0136837868851111
TCGA-BS-A0UM-01	-0.196202353297927	G1	-0.196202353297927
TCGA-BS-A0UT-01	-0.909816418894756	G2	-0.909816418894756
TCGA-BS-A0UV-01	1.67692271791986	G3	1.67692271791986
TCGA-BS-A0V6-01	-0.307758920258043	G1	-0.307758920258043
TCGA-BS-A0V8-01	1.23147892110974	G2	1.23147892110974
TCGA-BS-A0VI-01	-1.13871282374578	G3	-1.13871282374578
TCGA-BS-A0WQ-01	-1.78455319540337	G2	-1.78455319540337
TCGA-D1-A0ZN-01	-0.726042299469067	G1	-0.726042299469067
TCGA-D1-A0ZO-01	-1.18827526583662	G1	-1.18827526583662
TCGA-D1-A0ZP-01	1.64326426682667	G3	1.64326426682667
TCGA-D1-A0ZQ-01	0.238097785964294	G2	0.238097785964294
TCGA-D1-A0ZR-01	-0.624807341431288	G2	-0.624807341431288
TCGA-D1-A0ZS-01	0.697956438148042	G3	0.697956438148042
TCGA-D1-A0ZU-01	-0.734977117600946	G2	-0.734977117600946
TCGA-D1-A0ZV-01	-1.06065074542815	G2	-1.06065074542815
TCGA-D1-A0ZZ-01	-0.31132008048871	G3	-0.31132008048871
TCGA-D1-A101-01	0.611268545307485	G2	0.611268545307485
TCGA-D1-A102-01	-0.5488101038722	G2	-0.5488101038722
TCGA-D1-A103-01	0.312710072769231	G1	0.312710072769231
TCGA-D1-A15V-01	0.514903232336461	G3	0.514903232336461
TCGA-D1-A15W-01	-1.09377322229876	G1	-1.09377322229876
TCGA-D1-A15X-01	0.317238468003154	High Grade	0.317238468003154
TCGA-D1-A15Z-01	-0.305729771722537	G2	-0.305729771722537
TCGA-D1-A160-01	0.285091327729942	G2	0.285091327729942
TCGA-D1-A161-01	0.116197036466904	G1	0.116197036466904
TCGA-D1-A162-01	0.176752904524362	G1	0.176752904524362
TCGA-D1-A163-01	0.734021361043877	G2	0.734021361043877
TCGA-D1-A165-01	-0.0830576511772869	G1	-0.0830576511772869
TCGA-D1-A167-01	-0.255351819688076	G2	-0.255351819688076
TCGA-D1-A168-01	-0.4794049505119	G3	-0.4794049505119
TCGA-D1-A169-01	-0.341635168546061	G2	-0.341635168546061
TCGA-D1-A16B-01	-0.403244720319914	G2	-0.403244720319914
TCGA-D1-A16D-01	-1.49875934237363	G2	-1.49875934237363
TCGA-D1-A16E-01	-0.19542930744784	G1	-0.19542930744784
TCGA-D1-A16F-01	-0.509720598202473	G2	-0.509720598202473
TCGA-D1-A16G-01	-0.385380009726587	High Grade	-0.385380009726587
TCGA-D1-A16I-01	0.457392885551727	High Grade	0.457392885551727
TCGA-D1-A16J-01	0.805529156529462	G2	0.805529156529462
TCGA-D1-A16N-01	0.874407143870235	G3	0.874407143870235
TCGA-D1-A16O-01	-1.4363806629879	G1	-1.4363806629879
TCGA-D1-A16Q-01	-0.145440716273418	G2	-0.145440716273418
TCGA-D1-A16R-01	-0.54490297810206	G1	-0.54490297810206
TCGA-D1-A16S-01	0.606905952054051	High Grade	0.606905952054051
TCGA-D1-A16V-01	0.872012249141782	G3	0.872012249141782
TCGA-D1-A16X-01	0.0680689417543308	G2	0.0680689417543308
TCGA-D1-A16Y-01	0.31858165292128	G1	0.31858165292128
TCGA-D1-A174-01	-0.109503261734985	G3	-0.109503261734985
TCGA-D1-A175-01	0.709622393865382	G3	0.709622393865382
TCGA-D1-A176-01	-0.333530978515935	G2	-0.333530978515935
TCGA-D1-A177-01	1.28336567953041	G2	1.28336567953041
TCGA-D1-A179-01	0.0246413471322121	High Grade	0.0246413471322121
TCGA-D1-A17A-01	-1.73769537991044	G3	-1.73769537991044
TCGA-D1-A17B-01	-0.885456723312937	G2	-0.885456723312937
TCGA-D1-A17C-01	-1.16388991970192	G1	-1.16388991970192
TCGA-D1-A17D-01	-0.426193684169262	G3	-0.426193684169262
TCGA-D1-A17F-01	0.071448397725306	G2	0.071448397725306
TCGA-D1-A17H-01	-0.787274949099151	G1	-0.787274949099151
TCGA-D1-A17K-01	1.4671655035693	G2	1.4671655035693
TCGA-D1-A17L-01	-1.77261851324184	G1	-1.77261851324184
TCGA-D1-A17M-01	0.0457468379872278	G1	0.0457468379872278
TCGA-D1-A17N-01	-1.00305067585302	G2	-1.00305067585302
TCGA-D1-A17Q-01	0.708027825504538	G2	0.708027825504538
TCGA-D1-A17R-01	0.278075542424977	G2	0.278075542424977
TCGA-D1-A17S-01	-0.695557464745606	G1	-0.695557464745606
TCGA-D1-A17T-01	-0.341174764544891	G2	-0.341174764544891
TCGA-D1-A17U-01	-0.804231809942398	G2	-0.804231809942398
TCGA-D1-A1NS-01	-0.621139878219285	G1	-0.621139878219285
TCGA-D1-A1NU-01	0.739856450286536	G3	0.739856450286536
TCGA-D1-A1NW-01	0.605335261540286	G3	0.605335261540286
TCGA-D1-A1NX-01	1.55016965695441	G3	1.55016965695441
TCGA-D1-A1NY-01	0.954738767796034	G3	0.954738767796034
TCGA-D1-A1NZ-01	0.199468495434424	G1	0.199468495434424
TCGA-D1-A1O0-01	2.0511413162061	G3	2.0511413162061
TCGA-D1-A1O5-01	-0.387822803250698	G1	-0.387822803250698
TCGA-D1-A1O7-01	0.659965274559816	G1	0.659965274559816
TCGA-D1-A1O8-01	0.734391990243203	G3	0.734391990243203
TCGA-D1-A2G5-01	-0.756303258516309	G3	-0.756303258516309
TCGA-D1-A2G6-01	-2.1440170986623	G3	-2.1440170986623
TCGA-D1-A2G7-01	-0.0663492542171339	G3	-0.0663492542171339
TCGA-DF-A2KS-01	1.25313209118415	G3	1.25313209118415
TCGA-DI-A0WH-01	0.309339755590861	G3	0.309339755590861
TCGA-DI-A1BY-01	-0.555704160712579	G2	-0.555704160712579
TCGA-DI-A1NN-01	0.81072605500393	G3	0.81072605500393
TCGA-DI-A1NO-01	0.773300752138669	G3	0.773300752138669
TCGA-DI-A2QU-01	1.49863412580034	G3	1.49863412580034
TCGA-E6-A1LX-01	1.10476512067253	G3	1.10476512067253
TCGA-E6-A1LZ-01	1.93467335450695	G3	1.93467335450695
TCGA-E6-A1M0-01	0.787637201205109	G3	0.787637201205109
TCGA-EC-A1NJ-01	0.52762029113972	G2	0.52762029113972
TCGA-EC-A1QX-01	0.412902973278142	G3	0.412902973278142
TCGA-EC-A24G-01	-0.0881422644557957	G3	-0.0881422644557957
TCGA-EO-A1Y5-01	1.51242458802498	G3	1.51242458802498
TCGA-EO-A1Y8-01	0.730201814296645	G3	0.730201814296645
TCGA-EO-A22R-01	0.381842816674053	G3	0.381842816674053
TCGA-EO-A22S-01	1.18813236926229	G3	1.18813236926229
TCGA-EO-A22T-01	0.915458789458536	G3	0.915458789458536
TCGA-EO-A2CG-01	0.0971902725573552	G3	0.0971902725573552
TCGA-EO-A2CH-01	0.981781401790447	G3	0.981781401790447
TCGA-EY-A1GC-01	-0.196160805762451	G3	-0.196160805762451
TCGA-EY-A1GD-01	-0.374946073854849	G1	-0.374946073854849
TCGA-EY-A1GF-01	-0.392946548677613	G2	-0.392946548677613
TCGA-EY-A1GH-01	0.68434932837217	G2	0.68434932837217
TCGA-EY-A1GI-01	1.01558644003195	G2	1.01558644003195
TCGA-EY-A1GK-01	-0.0930134561093156	G3	-0.0930134561093156
TCGA-EY-A1GM-01	0.274199574442363	G3	0.274199574442363
TCGA-EY-A1GQ-01	0.784721526281275	G3	0.784721526281275
TCGA-EY-A1GR-01	1.03555206118043	G3	1.03555206118043
TCGA-EY-A1GS-01	-0.150120389397845	G3	-0.150120389397845
TCGA-EY-A1GT-01	-0.567419506167458	G1	-0.567419506167458
TCGA-EY-A1GU-01	-1.30344118927831	G2	-1.30344118927831
TCGA-EY-A1GV-01	-0.753377232566212	G3	-0.753377232566212
TCGA-EY-A1GW-01	-1.87122938826913	G3	-1.87122938826913
TCGA-EY-A1H0-01	-0.208128339242253	G2	-0.208128339242253
TCGA-EY-A212-01	0.67158513715064	G3	0.67158513715064
TCGA-EY-A214-01	-0.549284070042423	G3	-0.549284070042423
TCGA-EY-A215-01	0.738974975062946	G3	0.738974975062946
TCGA-EY-A2OM-01	-0.249680721294882	G3	-0.249680721294882
TCGA-FI-A2CX-01	-1.17725349548203	G3	-1.17725349548203
TCGA-FI-A2CY-01	1.48770764549175	G3	1.48770764549175
TCGA-FI-A2D0-01	0.524267978659478	G3	0.524267978659478
TCGA-FI-A2D2-01	-0.559280195484379	G3	-0.559280195484379
TCGA-FI-A2D4-01	0.328482090426881	G3	0.328482090426881
TCGA-FI-A2D5-01	0.685414017048437	G3	0.685414017048437
TCGA-FI-A2D6-01	0.924245271783857	G3	0.924245271783857
TCGA-FI-A2EU-01	1.47715574018286	G3	1.47715574018286
TCGA-FI-A2EW-01	2.04704555596922	G3	2.04704555596922
TCGA-FI-A2EX-01	1.13131412612679	G3	1.13131412612679
TCGA-FI-A2F4-01	0.982413520329121	G3	0.982413520329121
TCGA-FI-A2F8-01	1.02516657859845	G3	1.02516657859845
TCGA-FI-A2F9-01	-0.0557989286463614	G3	-0.0557989286463614
