# Supplementary material for: Targeting KIF20A: a new frontier in cancer treatment revealed by multi-omics analysis
Source: Front Immunol. 2026 Jan 21;17:1744899. doi: 10.3389/fimmu.2026.1744899 (PMC12867832; doi:10.3389/fimmu.2026.1744899)
Supplement: Supplementary file 1 [file DataSheet1.zip › supplementary material/KIF20A_KIRC_CPTAC_PlotData.csv]

	KIF20A	Type	zscore
C3L-00791_Tumor	0.1436	Tumor	0.0322377964006798
C3L-00360_Normal	0.1291	Normal	0.000633757387115512
C3L-00583_Tumor	-0.0680	Tumor	-0.42896321430761
C3L-00814_Normal	-0.4236	Normal	-1.20402502625405
C3N-01220_Tumor	1.0219	Tumor	1.94657072506368
C3N-01176_Tumor	0.4848	Tumor	0.775913528223309
C3L-00360_Tumor	0.0900	Tumor	-0.0845881685046336
C3L-00910_Normal	-0.4797	Normal	-1.32629996340309
C3N-00834_Tumor	-0.3136	Tumor	-0.964270247530463
C3N-01180_Tumor	0.7930	Tumor	1.44766282642886
C3L-00088_Tumor	-0.0912	Tumor	-0.479529676729312
C3L-01885_Tumor	0.6411	Tumor	1.11658327290056
C3N-00246_Normal	-0.3450	Normal	-1.03270933891156
C3N-01176_Normal	-0.1860	Normal	-0.686154704211098
C3N-01361_Tumor	-0.0471	Tumor	-0.383409806350127
C3L-00917_Normal	-0.2918	Normal	-0.916755209565242
C3N-01522_Normal	-0.4016	Normal	-1.15607407050934
C3N-00168_Tumor	0.6182	Tumor	1.0666706871481
C3L-00026_Normal	-0.1279	Normal	-0.559520589267092
C3N-00834_Normal	-0.0871	Normal	-0.470593362249615
C3L-00416_Tumor	-0.0392	Tumor	-0.366191054059978
C3N-01649_Normal	-0.1989	Normal	-0.714271400988683
C3L-00369_Tumor	0.0005	Tumor	-0.279661374829737
C3L-01302_Tumor	0.6374	Tumor	1.10851879397985
C3N-00244_Normal	0.3002	Normal	0.373561417747174
C3L-00908_Tumor	0.2380	Tumor	0.23799098832347
C3L-00447_Normal	0.0543	Normal	-0.162399492144926
C3L-00910_Tumor	0.8094	Tumor	1.48340808434765
C3L-01302_Normal	-0.1366	Normal	-0.578483012675231
C3L-00079_Normal	-0.3207	Normal	-0.979745328702622
C3N-01261_Tumor	0.0005	Tumor	-0.279661374829737
C3N-00168_Normal	0.4883	Normal	0.783542089364514
C3N-00244_Tumor	-0.2090	Tumor	-0.736285248853303
C3L-00026_Tumor	0.4291	Tumor	0.654510426633272
C3N-00148_Tumor	0.2366	Tumor	0.234939563866988
C3N-01649_Tumor	0.0224	Tumor	-0.231928377974768
C3N-01651_Normal	0.1546	Normal	0.0562132742730388
C3L-00079_Tumor	1.0078	Tumor	1.91583852160911
C3N-01214_Normal	-0.7289	Normal	-1.86945351665689
C3L-00183_Tumor	0.5042	Tumor	0.81819755283456
C3N-01178_Normal	0.7773	Normal	1.41344328073831
C3L-01885_Normal	-0.3264	Normal	-0.992168985418299
C3L-00447_Tumor	0.4190	Tumor	0.632496578768652
C3N-01808_Normal	-0.0145	Normal	-0.312355208292045
C3N-01522_Tumor	-0.1033	Tumor	-0.505902702388907
C3N-01261_Normal	-0.0044	Normal	-0.290341360427424
C3L-00369_Normal	-0.0943	Normal	-0.486286402311523
C3L-00583_Normal	0.2587	Normal	0.283108478501455
C3N-00148_Normal	-0.0478	Normal	-0.384935518578368
C3N-01808_Tumor	0.4610	Tumor	0.724039312463114
C3N-01651_Tumor	0.6742	Tumor	1.18872766540738
C3N-01220_Normal	-0.2402	Normal	-0.804288422454904
C3N-01214_Tumor	0.4395	Tumor	0.677178151167139
C3L-00183_Normal	0.6594	Normal	1.15646974972457
C3N-01178_Tumor	-0.9502	Tumor	-2.35179653967081
C3L-00814_Tumor	0.3553	Tumor	0.493656765998718
C3L-00416_Normal	0.3881	Normal	0.565147281836298
C3L-00103_Tumor	-0.6724	Tumor	-1.74630674394887
C3N-01361_Normal	-0.1157	Normal	-0.532929604717748
C3L-00917_Tumor	0.5371	Tumor	0.889906027561889
C3L-00088_Normal	0.3805	Normal	0.548582406215395
C3L-00908_Normal	-0.0977	Normal	-0.493697004562979
C3N-00246_Tumor	0.3629	Tumor	0.51022164161962
C3L-00103_Normal	-0.5086	Normal	-1.38929008254047
