# Supplementary material for: Targeting KIF20A: a new frontier in cancer treatment revealed by multi-omics analysis
Source: Front Immunol. 2026 Jan 21;17:1744899. doi: 10.3389/fimmu.2026.1744899 (PMC12867832; doi:10.3389/fimmu.2026.1744899)
Supplement: Supplementary file 1 [file DataSheet1.zip › supplementary material/KIF20A_TCGA_oncosignature_gsva_zscore.csv]

	expr	tumor	Angiogenesis	Apoptosis	Cell Cycle	Differentiation	DNA damage	DNA repair	EMT	Hypoxia	Inflammation	Invasion	Metastasis	Proliferation	Quiescence	Stemness
TCGA-OR-A5J1-01	-1.27855203208992	ACC	-0.530784284650603	-0.779681937026842	-0.809632580300106	0.159925575080933	-0.62509167556725	-0.262341310113562	-1.20681571007928	-1.05817370836205	-0.370605788657208	-0.7238796962543	-0.952903296699917	-0.545569807376734	0.162438206108054	0.065577893549193
TCGA-OR-A5J2-01	-0.289979279431015	ACC	1.25313673767217	-0.630598259610722	-0.00260656980751549	0.756761408314859	-0.269018696257324	-0.836812382895763	0.941383336508892	-0.686352523971205	-0.0496748526694647	0.603601416088263	1.18685497844938	0.72755137583217	0.514201334696514	1.7777897152232
TCGA-OR-A5J3-01	-0.31561806753522	ACC	-0.0527587302411405	-0.43968391308469	-0.61838154217989	0.602980371323651	0.0991954033492966	-0.121417513193671	-0.0580214614941164	1.71264712283809	-0.196934131965636	-0.528759651479838	0.271534497364765	-0.708314093079576	-0.445751338727204	0.551297602208044
TCGA-OR-A5J5-01	1.35608693766685	ACC	-0.017857436555882	0.00472640908093264	0.667751878904916	0.815093683562795	0.338948106341758	0.727078838765185	0.23315360110595	-0.508698117929816	-0.634235957346238	0.193472511138383	-0.182169699438316	1.38496790500422	-0.439725358186187	1.11506854402175
TCGA-OR-A5J6-01	-2.12786890551182	ACC	-1.21179022439804	-1.36833633740549	-1.84698927146558	-0.630279250853246	-1.99397775241705	-1.19684346814243	-1.8980624733327	-0.17644652691569	-0.0977781646287443	-1.56574659694771	-0.907903398387785	-1.66903472885433	-0.487912926052938	-1.09561810701226
TCGA-OR-A5J7-01	1.41791576683368	ACC	0.232563710970195	-0.122593073595472	1.68049851088528	-0.84417853173459	0.633599244142757	1.27103739462519	0.0467919881838397	-1.21173432028482	-0.085555161754859	0.0261070312675354	-0.545901870322239	0.144261464025277	-0.567554079768582	-0.252288459233547
TCGA-OR-A5J8-01	0.719540235590715	ACC	3.01790313062065	2.18952850937371	0.77341307850905	2.768811723624	1.05546522104503	0.293735483127688	3.60255826562236	1.96607706371185	3.19300636426786	4.31070873557846	3.14863088895213	3.30647350511687	3.40210122153548	1.50278122743366
TCGA-OR-A5J9-01	-0.564205812672191	ACC	1.36467869510853	-1.77728993683753	-0.238878149276674	0.00096688787010673	-0.275066662217426	-0.0507820613416499	-0.0413844118622424	-0.973571489825388	-0.889005794797039	-0.3298196255707	-0.44627597298722	0.01473254187297	-0.00185325732678902	0.50132131998266
TCGA-OR-A5JA-01	0.947915541241727	ACC	0.496146550056424	1.33667150524715	1.3917980336811	0.933419042286234	1.3914849740143	1.59460457582537	0.389320918995278	1.86309829572351	0.413960443917381	0.233992892855141	0.249140611024456	0.831236208725867	-0.0173882382749609	0.398713739959586
TCGA-OR-A5JB-01	1.76135800335257	ACC	1.53665959500849	1.06641060892933	2.00061390752549	1.51638139486987	1.94198399839205	1.64560421283527	0.826815858813805	1.82447854530008	3.40837321490729	1.36014552970011	2.9824536593787	1.41184360352599	3.17304600245595	0.825526362172553
TCGA-OR-A5JC-01	0.928276369312352	ACC	0.350993774253183	0.984520311507661	0.428127004290843	0.416272790063783	1.01862930288226	0.876959328002659	0.436999162386923	-0.029963740541881	-0.0411810342631041	0.533711247386092	-0.136899189208804	0.970384979452842	-0.126880798732545	0.776227211141836
TCGA-OR-A5JD-01	-1.5789131820156	ACC	0.0205111962409176	-0.437489249953877	-1.05683498223614	-0.071300218544445	-0.388767566028396	-0.427394858621159	-0.523892252736997	-0.0951618261520789	1.01261922547037	-0.318190851987218	0.0919875213821526	-0.203612353802459	0.620212892673855	0.359681318568034
TCGA-OR-A5JE-01	0.650662996226985	ACC	-0.148293052470488	-0.510782475110445	1.14471218589726	-1.14428736545122	0.704262653716051	0.970478091615057	0.101930488626745	-0.686644013366921	-0.257964193477907	0.2466626585128	-0.451067814170221	0.187189012109367	-0.529954663325057	-0.234374474599522
TCGA-OR-A5JF-01	-0.995083190857654	ACC	0.321155447755497	-0.236515360646262	-0.836467406038889	-0.461684744827792	-0.309455017112256	-0.48076746170436	0.150245875556388	-0.799432424750648	-0.196710989272544	-0.185260885545528	-0.0851724662800382	-0.845147604483912	-0.259166985402936	0.0915497528679659
TCGA-OR-A5JG-01	0.946171637533515	ACC	-0.233169392259974	-0.426204696772485	0.7037046610097	-0.212678420926716	0.618892590735119	1.38351350399468	0.39961770271972	-0.756484240807302	-0.186207932272979	0.256933674448875	-0.32152243659368	-0.00110078470207047	0.0525344774478647	0.074158063812624
TCGA-OR-A5JI-01	-0.898442158937624	ACC	1.1682769580598	-0.0909643108212563	-0.997103439857855	0.82316992915068	-1.33621917341184	-1.17470560067636	1.43599519533169	-0.344194615323047	0.463016541686705	1.24949886696911	1.03614537360642	0.73603198975198	0.748980782955349	1.21570742119985
TCGA-OR-A5JJ-01	0.904608733094859	ACC	-0.280348145766133	-0.0428194944364147	1.29922067485773	0.42947537340462	1.21285004520264	1.68743433046016	0.439880563624391	0.557419306648612	-0.523003560456363	0.410297281296696	-0.141515132518036	0.967479497675388	-0.0762651994867701	1.28648913809361
TCGA-OR-A5JK-01	0.0912030378173469	ACC	0.407348779472365	1.34955027206706	-0.145826450376995	1.50634431615419	-0.0813542545477588	-0.128795392639372	0.436350251027059	-0.636910145291979	1.01965093494585	0.355947825774645	0.304613790680907	1.63164607278934	1.16899274811589	1.33117486968043
TCGA-OR-A5JL-01	0.0992011458780157	ACC	-0.542953834855586	-0.10394151933639	0.113058987697634	-0.199630188693963	-0.74735956795044	-0.413253217238021	-1.49189458468189	-1.15789521700798	-0.465583761014703	-1.31395177614948	-0.937112400036075	-0.323583097462377	-0.517115864203695	-0.458915151873598
TCGA-OR-A5JM-01	1.17000609503608	ACC	-0.573795524809027	-0.449584569347382	1.8286325873361	-0.920511046503783	1.482160041878	1.56804661940958	-0.0520412279654959	-0.298668099549387	-0.58832893835821	0.179890244080254	-0.00544166749263251	0.32265285128178	-0.20449934318827	-0.699265967109364
TCGA-OR-A5JO-01	-0.178692258494925	ACC	1.01458392993116	1.23287790545269	-0.921327065556938	1.9939072279634	-0.431059072295431	-1.0795082918824	0.599756225009445	0.539810955594479	2.07177271999376	0.848066256855297	1.61093166906801	1.17802763582877	2.40994711973827	1.74682772678234
TCGA-OR-A5JP-01	0.816484760922996	ACC	0.641848069721246	-0.100644081517012	0.776325527379248	0.53812158020621	0.410227800255148	-0.240746244259375	1.0736316645132	0.166885019534215	0.0577415286431361	1.08624744937235	0.639460890374185	0.706668632338288	-0.0199767117995492	0.276612195780826
TCGA-OR-A5JQ-01	-0.128347422766838	ACC	0.750846427448143	0.222287393586526	0.00188731228904651	0.888286399542919	0.163408698272241	0.473558396588168	1.41163156540177	-0.141986014672116	0.986109721143542	1.00793256091442	0.932515201557141	1.07736666567407	1.21330127044015	1.14394709055237
TCGA-OR-A5JR-01	0.0969096961559747	ACC	-0.308991857561847	0.213398980414986	-0.181283845288471	-0.0896109502025475	0.149817393585231	0.0376541229241635	-0.0550522283543545	-0.255278340801517	0.0274083538323565	-0.364650437991743	0.338289510674378	-0.0553925781698987	-0.216209129625394	-0.223511700398813
TCGA-OR-A5JS-01	0.105872059399979	ACC	-0.765619976736326	0.605868031292989	0.932288486119817	-1.07270240561766	1.09263329132753	0.734110756577814	-0.166856375551197	-0.195154323440366	-0.209028062143201	-0.6212605171111	-0.441695346515407	-0.371494406351272	-0.332784710466731	-0.718347424341954
TCGA-OR-A5JT-01	-0.043619234292779	ACC	-0.174350926462566	0.631037390232466	-0.0240445624714609	-0.271754831071929	-0.0558289183904926	-0.322049563359941	-0.0935627603093378	-0.24884962214536	-0.25495241713676	-0.60448994389493	0.0965002132872987	-0.315116435287287	-0.609676429285302	-1.32917460196552
TCGA-OR-A5JV-01	-0.333471094802728	ACC	0.424676293122216	1.06228671639558	-0.41641465339571	0.95716823966966	-0.324257454834144	-0.74783028279853	-0.0162767163523524	0.650842597489045	1.36227112884883	-0.146923073337045	0.623912118780662	0.675860713700802	0.58994042907213	0.436957063859354
TCGA-OR-A5JW-01	-0.690715833548386	ACC	0.111969381962765	-0.816022211738276	-0.942947350667278	-0.20645846696728	-0.68357247578954	-0.98811672502925	-0.569391323347823	-0.189313792074582	-0.525482495391852	-0.75139523718061	-0.555243934959498	-1.33297223441205	-0.498716077431491	-0.527439255518367
TCGA-OR-A5JX-01	-1.73960788087292	ACC	0.591235315281822	0.397743382007953	-1.70221761167552	-0.317676366227924	-1.16930347955209	-0.555452077385943	0.24469460427523	1.33967082939493	-0.173500919418353	-0.125708669160182	-0.111117683228541	-0.773093187204807	0.510128108135843	-0.116192659924192
TCGA-OR-A5JY-01	0.903846590485646	ACC	0.979672359321312	1.31757856036911	1.36590490794418	0.847530978624045	1.50921374798524	1.26742162108466	0.370438875061534	0.598169207102467	0.852614669422374	-0.0687170012256216	0.729764807679652	1.16662181440627	0.775272788204221	0.236924395198785
TCGA-OR-A5JZ-01	0.738371270197238	ACC	-0.189808081458998	1.64967992529331	0.3203825522358	0.129919115430686	0.789946173752572	-0.10900222738571	-0.386641089931035	1.32287225027675	-0.00147276879691543	-0.577203436085027	0.433275086555032	-0.247997275264762	-0.0805389334075395	-1.53013900490082
TCGA-OR-A5K0-01	0.156337180369797	ACC	-2.07029516798587	-1.11764387302669	0.131196356610546	-0.566476306083033	-0.946006323063393	-0.00967213151584663	-1.75533017105749	-0.301896512025092	-0.754656904676057	-1.41202208657859	-1.44696839148843	-0.642197342958626	-1.60009381868028	-1.45092077853157
TCGA-OR-A5K1-01	0.873530943848658	ACC	0.392897894217797	1.18852372276008	0.339895979438782	-0.18159268132147	0.730338133415569	0.178221730143576	0.159018603303602	-0.459949054038205	-0.0113052589208105	-0.138398433438294	0.430966831528475	0.201193205015458	-0.210275123163143	-0.714961652205291
TCGA-OR-A5K2-01	-0.106849901064134	ACC	-0.212216311834448	0.366687302061534	0.537818214930795	-1.09012582033323	0.789683748846483	0.423886507148376	-0.545314531013696	0.369342458981788	-0.262890620868665	-0.0417567600570575	-0.782894734957584	-0.467006673732459	-0.0557028911569116	-0.943872921690207
TCGA-OR-A5K3-01	0.0961442883317432	ACC	-0.725707833734917	0.806258455910165	-0.316832151987117	-1.12596967252142	-0.374899190972917	-0.448373595293253	-1.0364932767419	0.913800646540094	0.360433539083046	-0.938332751589924	-0.653257844943216	-0.837590669897156	-0.627533991603937	-1.00307612908412
TCGA-OR-A5K4-01	0.482007481408457	ACC	-1.18875958435806	0.100783701995967	0.987390441424123	-0.411821131354962	0.606788374259958	0.757142941338763	-1.20298558165339	-0.986219480898013	-0.985617780676266	-1.53126363316569	-0.822869100614047	-0.617034510750588	-1.22101482753188	-0.962067881005196
TCGA-OR-A5K5-01	-0.381398514567266	ACC	-0.692991364132383	0.155192944434056	0.225830426794387	-0.809591876843062	0.527846925160578	0.544179455087341	-0.170721291319916	0.794143426675748	-0.531763365778644	0.0251691751773886	-0.512900988303775	-0.701737296542275	-0.427567073934927	-0.182430401158766
TCGA-OR-A5K6-01	-0.0398001598079797	ACC	-0.557767775563163	-1.52378002415665	-0.482422680510541	-0.675612287318365	-0.968867665181729	-0.580493010701502	-0.369552837644668	-0.590544459935935	0.0485047624680252	-0.627360133633586	-0.448969607734065	-0.622271815614092	-0.100601194167585	-0.816260140117744
TCGA-OR-A5K8-01	0.751260333469581	ACC	-0.976388815171016	-0.818576591330987	-0.225527511084529	-1.2245914102608	-0.58374234542793	-0.499439070425808	0.0307456034806921	-1.13188208512681	-0.598099262430702	-0.284832904420043	-1.03537841952133	-0.822442280176508	-0.922589166329904	-1.74889476103263
TCGA-OR-A5K9-01	1.12020848174155	ACC	-0.871949236539876	-1.03199217298315	0.987283117604636	-0.678010483413194	0.263441210843504	0.358804084749378	0.278991283330325	0.951344965607045	-0.825915697990768	0.217031080232386	-0.390859417749533	-0.369467988397464	-0.690746064835774	-1.01631083471746
TCGA-OR-A5KO-01	1.36150320082928	ACC	-0.311543336050281	-0.60053555115798	1.49844570234435	-0.32418214990493	0.850601194326782	1.44349901350554	0.964050653791074	0.325920469879549	-0.978414838139628	0.253497198385425	-0.198335067978568	-0.0817165819349104	-0.451268427437052	-0.684680175059436
TCGA-OR-A5KT-01	-0.307843202690832	ACC	1.69493279234604	0.502825894431696	-0.376095259049529	0.969429608629372	-0.647467480107819	-1.19903657190812	0.909879692849664	0.251466868666372	1.07181291434587	1.32278976919985	1.06547770591265	1.05139104201374	0.778474376845399	1.0899919529519
TCGA-OR-A5KU-01	-0.408830820480999	ACC	-0.786848458207202	-0.31314420195143	-0.684863542837118	-0.839133207241007	-0.852324187948339	-1.02765005869728	0.254274901581901	1.58246992670082	-0.806797908563332	0.194728554434716	-0.441727291443439	-1.35497687372392	-0.959381780239606	-0.679538555488529
TCGA-OR-A5KV-01	-1.09259961732576	ACC	-0.993185459017746	-2.62275657797025	-0.864083114992171	-0.802855115300367	-1.26353887681506	-0.614151915228413	-0.989188525565063	0.822343713698515	-1.01887658602682	-0.595301420181384	-0.952706182515297	-1.04059532130515	-1.26909396610626	-1.07166312296581
TCGA-OR-A5KW-01	0.589023275852469	ACC	-0.483290877373647	0.218458117907346	0.380505142986278	0.3071806245951	0.921619852506631	0.408995773653986	-0.0469694857631239	1.49304498821294	-0.387329058154057	-0.520053959113456	-0.225736256330626	-0.0330007024410345	-0.688548403327531	-0.785639856209384
TCGA-OR-A5KX-01	-1.39697614802498	ACC	-0.375089472967618	-0.156698140614605	-0.127291594738782	-0.485276415471458	-0.159761534240484	0.466659737332	-1.38009732803025	0.52068266944729	-0.874780653946639	-1.08362578703264	-0.877518499046233	0.134663397760413	-1.28738441160288	-0.235062105528105
TCGA-OR-A5KY-01	1.7730733078481	ACC	0.685171664704967	0.347887924739372	1.52599267885852	0.387867899232086	1.10421258554545	1.56383811560288	1.29927930222581	0.0196524599090228	-0.0342888603419892	1.42450883070681	0.452764938243173	1.2201020400664	0.145905888847461	1.21910490226334
TCGA-OR-A5KZ-01	1.60412291047409	ACC	1.12606203093054	0.65220572593407	2.30177328936082	0.14397943277187	2.14680823196401	2.48974458246367	1.4849820855453	1.3765667180895	-0.386928632105834	1.47253217004719	0.802030140955773	1.37712243231988	0.548165624190402	1.10175612049182
TCGA-OR-A5L3-01	-2.0863442008525	ACC	-2.14376571041383	-2.50937080723131	-2.12379918815931	-2.01461551682537	-2.79345429146354	-2.28953903994482	-2.17112998905722	-1.87267432969885	-0.710902321098632	-1.76102420076637	-1.77613602684813	-2.55364610089758	-1.19396889883044	-2.00862773869168
TCGA-OR-A5L4-01	-0.00685609448446048	ACC	0.472369940008948	0.362975382763662	0.312210805113073	-0.270008897833243	0.226914078571371	0.0690493550941514	0.00941521621422322	0.583129051878785	-0.355345292368992	0.212376076693417	-0.00134434021468492	-0.500477948378035	-0.68371535887321	-0.160261608849126
TCGA-OR-A5L5-01	-1.72254448607954	ACC	0.596663045135703	1.12089208487069	-1.04294012955686	1.28267705818546	-0.341661856283547	-0.397078263339184	0.662375698680561	-0.175547650272726	0.812463112654508	0.551469748751027	0.823147018211391	0.000945456969909665	1.16281209369712	1.63049513844314
TCGA-OR-A5L6-01	1.43390529466163	ACC	-0.0415772739569515	0.562551855039104	0.450830749386171	-0.505992935963783	0.188147672981403	0.561611254970724	0.0609728039847161	0.637311022913377	-0.119899487358276	0.0104979713394798	0.130793179828673	0.614259315600944	-0.133147233647406	-0.139941959541052
TCGA-OR-A5L8-01	-0.539016639228539	ACC	-0.68014738316359	-1.13435767422749	-0.847654072404279	-0.416233047667869	-0.120802890675908	0.0815437289066238	-0.486342373357289	-2.07442985499305	-1.53809812438013	-0.318638900267638	-0.86444078762609	-0.920420854126072	-0.371622042729908	0.0562225885419095
TCGA-OR-A5L9-01	0.157645831613891	ACC	-0.720452097123027	-0.122358271621228	-1.26815355832757	-0.37892536471611	-1.66143424055644	-2.042727294336	-1.03938249665473	-1.60832662355508	-0.221467788292435	-0.780637419732935	-0.450896401552905	-0.655193660322483	-0.178874204604654	-0.621365130111103
TCGA-OR-A5LA-01	-1.09530693369229	ACC	0.000955538924720408	0.11853920858026	-1.24796251725923	-0.022507006133524	-1.31698689255754	-1.52324218189173	-0.152917347678686	-0.537252682941744	0.324437253822437	0.266599302474628	-0.261701567554304	-0.560484132514417	0.585631515684967	-0.0543873725026833
TCGA-OR-A5LB-01	0.0441199311581189	ACC	-0.560072773310531	-0.517406064149359	-0.495099076276775	-1.15635997060025	-0.655497113232156	-0.633965627005867	-0.586737185481457	-0.711265785637986	-1.17878232495779	-0.671640837255616	-1.17311494385842	-0.806649465234162	-0.661610762146846	-0.872952477162042
TCGA-OR-A5LC-01	0.812634070879729	ACC	0.0698074335955042	-0.846597598184474	1.27109781142573	-0.696750019628286	1.21102855406473	1.1704843029394	0.965981654477676	-0.910516360612126	-0.800903989152361	1.37163952550518	-0.184728366284225	0.871787006073197	-0.289288009876938	-0.607783139475789
TCGA-OR-A5LD-01	1.31913089532743	ACC	-0.920532178534356	-2.79999217757508	0.38288171752905	-1.68290852136661	-0.213025075190087	0.342502160544463	-0.391718967702908	-3.17572345863708	-1.76965742543523	-0.775038191456403	-1.67257133627977	0.211816131702174	-1.13622425957832	-0.978394893590231
TCGA-OR-A5LE-01	0.843689417440545	ACC	-1.19075061683898	-1.10638186125722	1.13840049130787	-1.5853301765169	0.563857092956971	-0.0457561790701869	-1.34358653741095	-0.728285856719628	-1.38410237491859	-1.18248085870341	-1.41050222297323	-0.4036342188307	-1.52717403322396	-1.22250572090747
TCGA-OR-A5LG-01	0.196547119928014	ACC	-0.725627974514516	-0.0352275198357635	-0.305433327185165	-0.392769246241752	-0.604048402713805	-0.0778916459035208	-0.160454983058269	-0.657595972154315	0.155686162778106	-0.205456855744455	-0.357946833815838	-0.170449720168034	-0.19884993580144	-0.110072164390308
TCGA-OR-A5LH-01	-1.64384799585861	ACC	-0.566667161468187	0.263785612221525	-1.11621166907849	0.407328241922667	-0.263316335233265	-1.01524375500009	-1.04682035414479	0.0390051619339054	0.715345876344235	-1.06022713045596	-0.300111231114108	-1.20946899228311	0.0665820231379522	-0.267507412974706
TCGA-OR-A5LJ-01	0.804780583646236	ACC	-0.412431453519034	-0.244756893617122	0.479707583835046	-0.0555920604022246	0.529576937841118	0.807751925917833	-0.244240406557475	-0.723629484051898	0.0166631047423561	-0.150813099668692	-0.200181338531079	0.66584696899072	0.238259219176283	0.939056820817774
TCGA-OR-A5LK-01	-0.825690874835207	ACC	0.314740263925669	1.16188713474367	-0.901481186446765	1.72534168232587	-0.675912974878004	-0.676357374031738	-0.192961624465748	0.00377167403134013	1.21339916447144	0.0328574831601293	0.757653470723227	0.879641709945837	0.702414321226822	1.84751752600745
TCGA-OR-A5LL-01	-1.96154624939582	ACC	-1.73962912628387	-1.18481600912258	-2.05287556628141	-1.4599054949414	-2.71311103624502	-2.28234035412988	-1.09781122742152	-0.447999350709678	-1.10414085480432	-1.12126049847415	-1.29559457581932	-2.87238774270578	-0.601254338857424	-1.50781572883224
TCGA-OR-A5LM-01	0.526281458112551	ACC	-0.618249027572771	0.640296214337563	-0.184493367136646	-0.556421556122148	0.0964081482806094	-0.128015312229149	-0.886219068964578	1.18340620396619	-0.187362645465872	-0.458470153590463	-0.611646705367602	-0.3285565859039	-0.864187612156348	-0.633435459151117
TCGA-OR-A5LN-01	-0.839898137383479	ACC	-0.0482013226044213	-0.42700030246953	-1.02376850363323	-0.309357723235199	-1.57538201639962	-0.969545324755719	-0.445921914336902	-0.679581731553794	0.427354399738016	-0.374136152197393	-0.348844613506316	-0.501238514239945	0.297435814534504	-0.134329117534975
TCGA-OR-A5LO-01	0.175297524333065	ACC	-0.0119206765342705	-0.616970323870969	0.00813315748073805	-0.321303726675365	0.492843429632759	-0.361318913494606	0.0477338704819292	1.63255449978069	-0.765436554554545	0.0393884335829463	-0.470707404282682	-0.231714697948008	-0.707001588085925	-0.0431200788703693
TCGA-OR-A5LP-01	-1.30489966463636	ACC	1.34420443771968	1.13857018610473	-1.0454416355357	1.00162400990644	-0.157159587468197	-0.544171631593908	0.948984560218122	0.100144393544138	0.979889827731641	0.683286263559634	1.33568132753896	-0.255591406619615	0.615340347665072	1.04694837983371
TCGA-OR-A5LR-01	-0.612843206156753	ACC	0.143588130062828	1.74382646532281	-0.452930160151923	0.43081785648161	0.643596633823886	-0.119411177251958	0.09974889251868	0.144245309272974	0.126030429440873	-0.0800217964603605	0.453277253805934	0.0186419900346747	0.243938157002372	-0.490696324529252
TCGA-OR-A5LS-01	0.270372895551646	ACC	-1.69033766961211	-1.03357645560735	-0.19785832624587	-1.78178724886732	-0.169318183594087	-0.709301472095999	-1.76170793102927	-1.78776524125742	-1.23842127065257	-1.80723939626329	-1.53097865623882	-0.809022175874096	-0.956752380818494	-1.34248857223543
TCGA-OR-A5LT-01	0.748988044164331	ACC	-0.821368584439438	-0.43332731685308	0.147686460788945	-1.38730990958685	-0.63655215719034	0.153420813505179	0.371847491300779	-0.0491052073260503	-0.655621688433746	-0.580910096174347	0.0937589223400855	-0.0809979376213475	-0.795584845680277	-0.774203411514352
TCGA-OU-A5PI-01	-0.316608205569638	ACC	-0.616069424330068	-0.650532336640266	-0.413002648664685	0.124964331443298	-0.342397711579523	-0.754637808122645	0.759341190126799	-0.22765317672754	-0.328325880898381	0.647253359617686	-0.123768663275679	-0.490283839215675	0.473936792383535	0.684998006355017
TCGA-P6-A5OF-01	-0.387252415249179	ACC	0.868603278117079	0.471654642271686	-0.141916374617382	1.29788144477051	0.195691461021817	0.0784191640239952	1.0070103747613	1.71332950615351	0.477197755841289	0.703877660429181	0.932393502040612	0.556493079834354	0.720239252848562	1.2605102748837
TCGA-P6-A5OG-01	1.03437103414373	ACC	4.1522806867644	2.06550598690069	1.5525439959297	3.10324484215501	2.08699922248135	1.84970378349566	3.60684096551377	1.42938686382226	3.80088395860856	3.61323868122668	4.03233390804684	3.01968375278562	3.99072914175804	2.98161995879425
TCGA-PA-A5YG-01	-1.60842695276008	ACC	0.600191833867265	0.592733237413612	-1.02230010314335	1.24491630578306	-0.271412401633106	-0.306765183173778	0.277591462613693	0.183158180769677	1.2568894933798	0.392066312557089	1.10940911201784	0.0935654352954658	0.903841742052228	1.59306126965851
TCGA-PK-A5H8-01	-0.13129702350023	ACC	-0.123326337164377	0.763245482675022	0.492527364304818	-0.624881936769314	1.45922463316404	1.92047227784424	-1.02406132318259	0.0886298088545846	-0.172238580659748	-0.642986660066034	-0.320748518888056	0.0747925042809586	-0.832161280746432	-0.130774896787028
TCGA-PK-A5H9-01	-1.3855801137418	ACC	0.203629599833667	-0.0665097184911627	-1.62718896467125	1.12135523699152	-1.74602065646692	-1.98500015917822	-0.811085144492399	-0.300390148073611	0.482594253532732	-0.412604897069481	0.226405016365819	-1.05767173055238	0.641929218527514	0.625215788320716
TCGA-PK-A5HA-01	-0.874068250576387	ACC	0.756574204721897	0.995851587914482	-0.721509033682553	0.891319140812063	-0.173903856049265	-0.51493139096223	0.166732480690036	0.0994220167138176	0.345033742928533	0.869823591242014	0.596225118404647	0.711062263612618	0.106811791888126	0.287382836047501
TCGA-PK-A5HB-01	1.41003577991127	ACC	0.800802825663583	-0.357844881398968	1.46961896023569	0.752487951935318	0.669990240973248	0.690707135845536	0.392649589330204	0.78890341050279	-0.747585643117013	0.574645042917405	0.449700380716438	0.246352165946429	-0.488356732578295	-0.496904886176258
TCGA-2F-A9KO-01	-0.0821369579485597	BLCA	0.217993395454392	2.28914056736468	-0.269270763369889	1.19334131275239	1.30380436967058	-0.304121826372297	0.356551315316051	0.961989466275488	1.21612126263283	0.437868880280024	0.629368729404974	1.37898411630309	1.60433062945636	0.946612394681643
TCGA-2F-A9KP-01	0.435892034195814	BLCA	-0.313670461331304	-0.447671914218863	0.368078678825031	-0.590923080218526	0.987238039930059	0.472722179941961	-0.816695807400093	-0.283347759312378	-0.370214135098202	-0.923535918170083	-0.675665084487485	-0.558190631812238	-1.19039549365225	-0.41410435609598
TCGA-2F-A9KQ-01	0.105847583468854	BLCA	0.455130917408492	0.504088834646473	-0.307410722070731	-0.207041873117738	0.330388611450146	-0.247977415511885	-0.325088500915541	1.55962886947963	-0.962614930778045	-0.380637862429648	0.0771777788486912	-0.329403096774934	-1.07140101740065	-0.790005426267802
TCGA-2F-A9KR-01	0.155698576720372	BLCA	-0.128426214905163	0.962069326176841	-0.412969896911495	0.034857432874085	0.292599721803	-0.37745834489373	-0.447741263023056	0.910366744962598	-0.442983458389759	-0.820339382843066	-0.595486908110333	-0.0582507606891874	-0.392984273273958	0.868564761192663
TCGA-2F-A9KT-01	0.293142204405938	BLCA	-0.0353315069760646	0.25115966805615	0.115712953579468	-0.491094157527243	0.0677487369757203	-1.1258269551999	-0.0848958936553346	0.0558692465289185	-0.0438929929747616	-0.0169230695282194	-0.142248867806212	0.326312032376659	-0.629845823373615	-1.01578927207656
TCGA-2F-A9KW-01	0.969321345396032	BLCA	1.3054228905192	1.45201549972654	0.844989433605191	-0.20099237702239	0.721738046366007	0.854678122032198	0.456692917376442	-0.478268638119014	0.654353360369977	0.548874743585316	0.427555134502563	0.398152279846733	0.578513063944734	-0.00627712625400878
TCGA-4Z-AA7M-01	0.84798718358	BLCA	-0.908670133472681	-0.419899612172376	0.636122863171417	-0.7538293145401	0.543849451170587	1.43539262709908	-0.172676817035737	-0.733210749842638	-0.995589695197578	0.112728206554719	-0.918529751972656	-0.989996375426414	-0.802915851033528	-0.0765901319933384
TCGA-4Z-AA7N-01	-1.48701370486692	BLCA	1.7034796311626	1.55605470371926	-1.70750932916284	2.05087595136495	-0.889355961848232	-1.93491149070932	0.853450388632309	0.324908085335337	1.74486467277745	0.459467212469775	0.893019914915207	2.09215467286134	1.85499994475851	2.13753282139723
TCGA-4Z-AA7O-01	0.499916395956212	BLCA	0.186152288043048	-0.505227212644278	0.250871345655289	-0.0108185622397497	0.307070309777106	-0.476539355152817	0.116485652113682	0.588915524157207	-0.246968197923063	-0.109906072088097	0.370266752021965	0.643926378807077	0.393042235029034	-0.0188114382258987
TCGA-4Z-AA7Q-01	0.104988900336992	BLCA	-0.490019704115132	0.529584570640086	0.313910099909524	0.0126524573911759	0.122285583336867	-0.0623422189989847	-0.594978134237834	-0.505403036158592	0.434380645776783	-0.367953408879372	-0.207216519414444	0.534570419607975	0.309139637891022	0.310828700124708
TCGA-4Z-AA7R-01	0.493179289927415	BLCA	-0.148900336183322	0.925948855595451	0.916306639585583	0.0621386690265964	0.83545777868763	1.18775902965163	0.0196338549683805	0.202442327929031	-0.333673257363757	0.223821756278796	-0.235156811786876	0.0786655469191857	-0.0695221619663818	0.278276390983003
TCGA-4Z-AA7S-01	0.379070111536318	BLCA	-0.256601889492969	-0.631285779778494	0.400517709548877	-0.832633218900652	1.27768869577264	0.557944592039887	-0.876447270018433	2.04249215956276	-0.8745545730971	-0.90488459715369	-0.589676069539476	-0.600832562238934	-0.552440485609704	-0.308801587888789
TCGA-4Z-AA7W-01	0.0631895198325376	BLCA	-1.16339492004435	0.404169088377132	0.343680842563326	-0.936782501360692	-0.31003920307636	0.111585136984961	-0.456606839693213	-0.540450534337956	0.848748815631842	0.16000682220397	-0.192571234104152	0.247955112788301	0.590349789076308	-1.60534340447074
TCGA-4Z-AA7Y-01	0.596320447248817	BLCA	0.249201842341877	0.861508408177265	0.361498615531319	-0.859193366460497	-0.107872769989323	-0.594018875478409	-0.696135852671048	3.1486151597043	-0.390545329657116	-0.9377769939264	0.120348272174374	-0.468413943632305	-0.800506054851423	-0.990067595098397
TCGA-4Z-AA80-01	0.664352573021875	BLCA	-1.2820324600168	-1.46508838918763	0.87175125922747	-1.20734440911624	0.643357028226273	0.841246391965587	-1.41824066793542	-0.251718531685607	-0.597017903752572	-1.22926480796203	-1.27580611951839	-0.0644476836834205	-0.962450306558403	-0.492524154277922
TCGA-4Z-AA81-01	0.285734920976552	BLCA	-1.70602620896668	0.797193342210087	0.620079277719084	-1.32644177701022	-0.0739713188696036	0.274134922253643	-1.32700103979231	-2.00918404466824	-0.419847933789986	-0.999008333074512	-0.370319622936029	-0.946515353284024	-0.674150196108595	-2.32659765351841
TCGA-4Z-AA82-01	0.908252253589339	BLCA	0.575758945510077	1.27407342465165	0.778295453905939	0.808353517158194	1.11513779332006	0.129703783166723	1.13707379277738	0.671919939124823	0.166334072623642	0.91226868523475	0.914082559326426	0.868679990938889	0.327726744721742	0.366660292730168
TCGA-4Z-AA83-01	-1.11811536120459	BLCA	0.665034332751257	0.583539673982868	-2.20026405752707	0.00760495370258981	-1.89226441685015	-1.84024786512025	-0.190097298890068	1.7783789348082	0.860426626801704	-0.636879898028384	0.21895947620432	-0.658344180743612	0.0154550284995846	-1.12658247824437
TCGA-4Z-AA84-01	0.439328376059518	BLCA	-0.724591972339276	-0.57196160903151	0.383529484616509	-1.07598503567069	0.273167102649387	0.993279715400969	-0.184259491540667	0.311871308065267	-0.50651799370089	0.107041505712075	-0.394275894874955	-0.986834968095773	0.13350034703734	-0.699691405976653
TCGA-4Z-AA86-01	0.289074647596234	BLCA	1.21314366077154	0.907572993197045	0.848259591719472	1.26077446685165	0.578233078124315	0.496935502229877	1.29816010359211	1.16527665266313	1.63068556558884	1.29900921626386	1.42925781667108	1.00987470322339	1.41113001988356	0.475626031348782
TCGA-4Z-AA87-01	1.21679002447253	BLCA	-1.6743271044945	-0.529953083520341	1.16062866943126	-1.37801124365806	1.3666156609817	1.37720589435007	-0.729791150473032	-0.992296341639485	-0.410405516637981	-0.335019022926942	-1.34540732794308	-0.340564104608697	-0.608784520870369	-0.0840823783016497
TCGA-4Z-AA89-01	0.34448018119804	BLCA	-1.42606862763221	0.297143542306928	-0.827656604701512	-1.59932482980662	-0.0175322370616486	-0.479504615029793	-2.05930144339012	0.784021351716748	-0.804313098692818	-2.11499183157598	-1.5255155989313	-1.2582943158765	-0.945795275046591	-1.08084972616678
TCGA-5N-A9KI-01	-0.804580200853311	BLCA	-0.468015655438855	0.981367872076945	-0.682607652443456	0.293155468730555	-1.42987148580913	-1.11774528395312	0.347524027921907	1.07497409750113	0.429376063983243	0.488161880658674	0.76014275136107	-0.600757456113473	0.982208118080288	0.362403460463502
TCGA-5N-A9KM-01	-1.23830038936514	BLCA	-0.906922871893672	-0.407633684031234	-1.97762028830275	-0.84501306503664	-1.66383704840921	-0.943462901332669	-0.418982109864918	0.181002605755509	-0.0704759003428579	0.301884273573794	-0.503149266827249	-1.00818915258138	-0.528231414898326	-0.28699201898091
TCGA-BL-A0C8-01	0.772298064377777	BLCA	1.42487284425928	-0.94497268526258	-0.191841692660499	-0.280845197349439	-0.795448791806521	-1.00931562385112	-0.0172894898337852	-0.553292681781391	-0.904768224453401	-0.460722720855698	-0.295657703633066	-0.179668529330635	-0.620343415975587	0.410573722344721
TCGA-BL-A13I-01	0.70982649716545	BLCA	1.13465361666876	-1.22576148713376	0.707825989398933	1.13728141877857	-0.118321661111188	0.628976236059812	0.764786321265542	-0.672327268628313	0.368101208709437	0.788510976510338	-0.00859519484842342	1.08297963199987	0.73463133210083	-0.372531938551072
TCGA-BL-A13J-01	0.674345143385026	BLCA	-0.256610934221886	0.17637449066899	-0.00260843806803499	-0.0600486787466114	0.613698726130701	-0.690748096704654	0.417988354340122	2.97274741078528	-0.302408470777707	0.603373731810554	0.666682141277103	0.199403875718752	0.173285269693812	0.207733279698831
TCGA-BL-A3JM-01	0.847030958098343	BLCA	-0.346971099306764	-0.712355773199189	1.57534758821183	0.265732384493753	1.9118178809009	2.39998556435501	0.424149761785561	-1.77635646077199	-1.73069096671151	0.401136824586947	-0.753045579731156	1.91300223589608	-1.12144955717409	0.79926769337452
TCGA-BL-A5ZZ-01	0.121567810101801	BLCA	3.03597330179809	0.504605327841435	0.163849590202324	2.70153849834691	-0.0731041509182794	-0.0085282765691451	2.53142239141588	1.6731871824176	1.41046523762226	1.72109394477255	2.03874494676486	1.85343192968196	1.7011362314612	2.06181621977149
TCGA-BT-A0S7-01	0.542209615875866	BLCA	0.716342960275623	-1.38054686663046	0.763180248934533	-0.162165260621063	1.31621291751363	1.38263707717901	0.369814780712595	0.346059116357079	-0.550146145000642	0.40500242312026	-0.141500396065257	0.672210514005807	0.00371549295027018	0.0124845004239379
TCGA-BT-A0YX-01	0.681501322683885	BLCA	-0.00245112595948971	0.100519286258188	0.248434366872772	0.408810343416952	0.719617685895711	0.0890694533631882	-0.0504401753117035	0.441177703226435	0.716932341892935	-0.0270003907254401	0.515344471573623	0.479038714856641	0.654488608422058	-0.268884678296333
TCGA-BT-A20J-01	0.705266581177536	BLCA	-0.256486886447316	0.152397873788703	0.662769457968335	0.86222458146962	1.01412334985635	0.270296091403156	-0.123187904886712	-0.178187274458288	1.05761756544649	0.117073390769262	0.0159051126430082	0.818880588956263	0.749897640580007	0.494038125290297
TCGA-BT-A20N-01	0.604656993613069	BLCA	-0.112616936580701	-1.60677977766152	0.982613100116462	-1.10340508806329	0.357880863170061	0.673697829484361	-0.0139169414386815	0.733411300739875	-0.696834844017196	0.269982765182531	-0.322514987613905	-1.19879049493353	-0.127547499734875	-1.01648926187094
TCGA-BT-A20O-01	0.204855590407975	BLCA	0.88804259433125	-0.439617255572668	0.651104246987165	1.2652512656602	0.393180867484781	0.40604692279982	0.837270519694792	-0.756203203174268	1.36601054454569	1.03048258300685	-0.117687507149404	1.80879497090774	0.860410569502128	0.581984275687775
TCGA-BT-A20P-01	1.67925252383699	BLCA	-0.702806204532256	0.605921693797972	-0.145882692670871	-0.625087759540775	0.135026016223745	-0.585458377324214	-0.709861602905383	1.15423469688739	-0.663688655753704	-0.612484838774452	-0.624639780125727	0.0102137254164309	-1.25369630947761	-0.315889976889969
TCGA-BT-A20Q-01	-0.427316379766288	BLCA	0.698811209640886	1.42563315338833	-1.53219903521401	0.801743272325577	-0.816457612070994	-1.41436903444206	0.623900738473574	-0.391376496540536	0.252274831272321	0.891533478099877	0.650280364796917	-0.0238102123869591	-0.0243710703264302	0.42464075188354
TCGA-BT-A20R-01	-0.156894600730968	BLCA	1.10056861862616	1.2882466544827	0.0994287365506101	1.02907211470741	-0.554511408026206	-0.209140585418705	1.75778688777713	0.864585941269023	0.372135932009263	1.58768909580011	1.34834930913252	0.709532110649881	1.16508401286267	1.98141160182578
TCGA-BT-A20T-01	-0.103243573647167	BLCA	0.466963650519745	-0.0744712210149851	-0.38938728399297	0.345030390769993	0.0823141521898999	-0.670137501065838	0.668354731704266	0.115767051664777	0.384620930308569	0.761819571854361	0.490104837913485	0.620018562902953	0.278840289552274	0.360949344827457
TCGA-BT-A20U-01	0.846864251606493	BLCA	-0.137294062557821	0.500415651017262	0.546041246421409	0.641386481540166	0.880728327623215	0.40695046833487	0.451359477127422	0.159136951152652	-0.056482067955452	0.498946658082456	0.619575630933123	0.449730330059183	-0.431056157800131	0.160967041909571
TCGA-BT-A20V-01	0.200734255912439	BLCA	-1.44194121115949	0.587799833765096	1.13261490021772	-0.901775872364557	1.49547783686462	1.30845773807786	-1.07165151012531	-1.6297598004796	0.165397778852899	-0.915083198567766	-0.550703770682667	-0.548102450758923	0.155245403095082	-0.491133382904159
TCGA-BT-A20W-01	0.846668518022694	BLCA	0.84401495051817	-0.104342639127429	0.500769557526888	1.2716008032463	1.13462794092444	0.574754170801355	0.40291861594469	-0.255828983359249	0.332700621617916	-0.0429515027758899	0.352947074881688	1.56984251536412	0.576638990689659	1.84081171754352
TCGA-BT-A20X-01	0.180631291835725	BLCA	0.841016072437904	-0.183982258129599	0.218515870907749	0.346634505404193	0.762803513554266	-0.0719716640302037	0.631863393397624	2.54396904281603	0.896528429032167	0.785744328696454	0.870218701292298	0.592501423163509	0.849932873545843	-0.0990373125163363
TCGA-BT-A2LA-01	0.85348261166709	BLCA	0.305062373150467	-1.68306110521178	1.46528563810147	1.44176890583753	2.12037328934252	2.33787583042348	0.169205135031549	-0.417589288939951	-1.7097055702557	-0.0721022603762864	-1.71288570233651	0.399667103161442	-0.0705270853316973	2.94527187688484
TCGA-BT-A2LB-01	0.498633641989773	BLCA	0.490944170902386	-0.106932457924501	-0.1600256009427	0.337810865893976	-0.153023467634806	-0.498021780486599	0.783297921000112	0.892766326144776	0.751982687739031	0.864224127175925	0.85775314915282	0.341076110253483	1.07701691284457	0.22154262399118
TCGA-BT-A2LD-01	0.54473493173539	BLCA	-0.468589432957395	-0.603087828128383	0.277837823826242	-0.990919685027796	-0.178309936957985	-0.357235648011184	0.126800662920621	-0.0325030890619249	-0.370599668345452	0.101219040358447	-0.247021508106714	-0.19402064158906	-0.280160934797497	-1.2591812927376
TCGA-BT-A3PH-01	0.461598933698309	BLCA	-0.20925705311553	0.116983022248773	0.641493390980071	-1.19057795713206	-0.336840173136581	-0.701768550761401	-0.157146807141139	-0.648420526197464	-0.367552123755767	-0.329856702202302	-0.281288279052457	-0.429675355362739	-0.872160697552307	-1.58377263147992
TCGA-BT-A3PJ-01	0.504089475611518	BLCA	0.153796382493633	-0.383587352545228	0.953529766625993	-0.237843998031629	0.255855852079404	0.614285164695983	0.449334657024183	0.208091532133534	1.30197430157854	0.191576715191127	0.915457321063727	-0.0450740006123086	0.878020707497184	-1.02017985175686
TCGA-BT-A3PK-01	0.174937505005757	BLCA	2.13969103052072	1.01233235230348	0.387605831786141	1.00372173509522	0.464329397412503	-0.149766648530827	1.22214620010847	0.661093500786997	1.67705272155039	1.1107975059275	1.85886601771927	1.09559655096031	1.62102642191111	1.02474029300522
TCGA-BT-A42C-01	0.209376726983889	BLCA	-0.258408187013601	0.582042410693955	0.228797557928369	-0.557725472896013	0.871615653752473	0.849217153341198	-0.769571415898323	0.290446921338563	0.237798610192427	-0.598277362291166	-0.0849488855184903	-0.078419396903965	-0.202159423486746	-0.108913127865782
TCGA-BT-A42E-01	0.521889103235277	BLCA	0.0775079756280683	1.65305050628277	0.75208700418415	0.201903750038399	1.32039766429518	0.471936367029329	0.0961665480442752	1.43951585190256	1.49372289103238	0.410060237211295	0.632874374265679	0.903902264957454	1.21916721331365	0.315549740654551
TCGA-BT-A42F-01	-0.0581394045201214	BLCA	-0.333184432055176	-0.348313517582	0.178279453098532	-0.312150153011657	-0.528587517627706	-0.369064487888903	-0.396930831254775	-0.224036686333965	1.56741886848746	-0.0368263496385991	-0.217204146743727	0.404944774681235	0.784438157501799	-0.963792574479139
TCGA-C4-A0EZ-01	0.921377293663725	BLCA	-0.819066676370247	-1.55207970606846	2.35827451985032	0.368634087104248	2.03567279108162	2.65558481701287	0.0193167657176954	-1.34063974231941	-2.81764319394092	-0.0329106918321511	-1.83835659728428	0.544403416806602	-1.42433951885172	0.776833149487954
TCGA-C4-A0F0-01	1.22305268238485	BLCA	0.452083194505841	-2.31707383146849	1.42086911971142	-0.541337962915352	0.110711065814453	1.53683438793957	0.546281306690695	0.861110745300209	-0.358366003799306	0.670821564579637	0.263911340965777	-0.552403240441598	-0.257952434923119	-1.5935324922071
TCGA-C4-A0F1-01	1.03508212643045	BLCA	1.02616817632017	-1.18653424228242	0.123571970143314	-0.0651438379017702	1.36988937658547	-0.301416505056487	0.670330164174825	1.9278741628739	0.494100488451441	0.727445372568235	1.23265642068872	0.0819934808329405	0.87411499733163	-0.113686289947023
TCGA-C4-A0F6-01	-0.091476465717442	BLCA	-0.00326820238851148	-0.840607569006225	0.0403892593235532	-0.335274547118039	-0.0469572980499488	-0.160951573845366	0.240719916025568	-0.419847031596269	-0.651138218474226	0.48119662260337	0.0272069041805404	-0.0179081450053809	-0.443172448536529	-0.0385896272590998
TCGA-C4-A0F7-01	1.14624188589443	BLCA	0.901258114315957	-0.970848688818642	1.5068045743502	0.559880164218322	1.63166999497297	1.75715085207829	0.575020255086829	0.0403932820086459	-0.210990847398695	0.24300459109938	0.758624621052828	0.440675708150627	0.503785022026287	0.888991932904674
TCGA-CF-A1HR-01	-1.13826085969292	BLCA	-0.225649171698544	0.537508985825527	-0.661332619593212	-0.64657675604257	-0.43691472221106	-0.486505869580702	-0.489687124477442	-1.20691177752345	-0.337221269257019	-0.563326156612072	-0.194110635849392	-0.636469272915248	-0.611670606024381	-0.719173170192011
TCGA-CF-A1HS-01	0.999828206706298	BLCA	0.612560413686219	-0.42322922691385	1.16914687975515	0.976152761907812	0.839180453867486	0.382033007999583	0.452152996970233	1.25468243025835	0.552069920332565	0.64768756059643	0.915750430545002	0.495482307242607	0.269528053751668	0.699162845596906
TCGA-CF-A27C-01	-0.127672474634306	BLCA	-1.2510860540048	-0.627393997095231	-1.23425851554987	-1.69361383795378	-1.00010566404969	-0.985826328962365	-1.86424777709533	-0.856741829083413	-1.74411795442034	-1.89176393663942	-1.38591667652624	-2.03955641682141	-1.9306387035975	-1.4789453220878
TCGA-CF-A3MF-01	-0.717278621352224	BLCA	-0.638853565775876	-3.24792570443976	-1.69638149325458	-1.97875749549597	-2.00382428647782	-1.78055039642282	-1.56946290508108	-1.97256759929272	-1.44838826118454	-2.11580345121269	-1.81131982859047	-2.00356893642656	-1.67065963510617	-1.37663772944318
TCGA-CF-A3MG-01	-0.166935647521987	BLCA	-1.66715491189741	-1.06334457189739	0.171874770637938	-2.06453077295029	-0.584090266672465	-0.901609072038543	-1.80364166673499	1.30640833597487	-1.97117842001968	-2.05590813957169	-1.11085228457262	-1.31297872901854	-2.38280464574432	-2.17439376658152
TCGA-CF-A3MH-01	-0.413432608296631	BLCA	-0.769045312461562	0.773895299354102	-0.687231203550845	-1.21415534184845	-0.438901757118787	-0.938287020971738	-1.29664084540662	0.467065886764265	-0.923084960401415	-1.4064220110383	-0.279312159612368	-1.30241288174643	-1.15169994064201	-1.10507876668831
TCGA-CF-A3MI-01	0.0644655341217969	BLCA	0.103239155682745	0.785926767453688	-1.07924516723873	-0.653184086685534	-0.856632261830261	-1.63103802698707	-0.774504923866262	-0.539538942588378	-0.284275496476536	-1.15192050349404	-0.338672330709103	-1.06041078141406	-0.634997902270098	-0.803688056580948
TCGA-CF-A47S-01	-2.01833700421349	BLCA	-1.00878501625959	-0.00125520977865086	-2.77904005616726	-1.25282124643683	-2.08543128413606	-1.92663571385099	-1.61865593221056	-0.0836728533447411	0.284544387575647	-1.63112892343195	-0.943891658031689	-1.79841304560074	-0.703593792411021	-1.58401705207633
TCGA-CF-A47T-01	1.10221663087117	BLCA	-0.627331845072118	-0.77165912596031	-0.0545257279449281	-1.37626658798006	-0.234413344638743	-0.0540605500832811	-0.685731379881239	-0.981686190498317	-1.5517801905563	-0.57431106899204	-0.836740020396017	-0.774813684248891	-1.61096167272219	-0.668129033639741
TCGA-CF-A47V-01	-0.683075180316641	BLCA	0.910860728331046	-0.391692270018349	-1.7305370671757	-0.404208299857469	-1.60794384452716	-1.50663505665503	-0.625112480740514	-0.183729405859569	-0.165931029006646	-0.997880884047146	-0.309207832614668	-0.979583813418392	-0.694342713646591	0.0534706503455074
TCGA-CF-A47W-01	-0.265687474932685	BLCA	-1.29441398925953	-0.866564581665896	-1.1964014975396	-1.8534468895237	-0.749856496994822	-0.649418389509005	-1.47671652223449	-1.40128983268095	-1.77209612300086	-1.66857942869692	-1.82007830861479	-1.76457948769795	-2.04083661987259	-1.86435654975773
TCGA-CF-A47X-01	-1.57908022776471	BLCA	-0.856297733779723	-0.72519464099083	-2.6556533016679	-0.672039325834769	-1.83274352930305	-1.8772973352802	-1.49134290059085	-0.71402900125306	-0.875102914571981	-1.39723098304558	-1.182695057121	-2.26809354296132	-1.70781845351487	-1.26217687477891
TCGA-CF-A47Y-01	-0.717094803516987	BLCA	-0.650684413409996	-0.975190505737905	-2.54150781966946	-1.399910886779	-2.37313322911294	-2.04546645169502	-1.61994336156363	0.201468646033366	-1.54463503598504	-1.78647718425038	-1.47913616276358	-1.90018561067328	-1.45890008037696	-0.882792522456615
TCGA-CF-A5U8-01	-1.21866382051028	BLCA	-1.5517393938698	-1.82641702840391	-2.42898643856443	-2.18704795240524	-2.22603018222806	-1.61011883392875	-1.89998181979316	-1.47358773804328	-1.75384457827872	-1.84535258757032	-1.9464469143307	-2.62349603131465	-1.94560319576227	-1.90269365309089
TCGA-CF-A5UA-01	0.232946948290169	BLCA	-0.794447727173977	-0.110804676471591	-0.182261600774655	-1.24142243467024	-0.119367955450991	0.276087993861747	-1.0225250690525	-1.18177409247668	-1.60928162901518	-1.12747811414094	-0.919879087941764	-0.692106419062495	-1.59211916747477	-0.753855309790326
TCGA-CF-A7I0-01	-0.52340792042911	BLCA	0.730337079621315	-1.03122741822136	-1.13622780993627	-0.0452514458518038	-0.587605924796279	-0.96440577937638	-0.100821208303558	-0.290747590706177	-0.649385119873993	-0.385360876954421	-0.0936846210393569	-0.453315455411934	-0.608155788433863	0.109368019722012
TCGA-CF-A8HX-01	0.0991279591748317	BLCA	-1.28671935486896	-1.34680962798172	-0.623514224625199	-1.41029117836252	-0.928500177501992	-0.429216822318159	-1.26631075029772	-0.494194273661886	-1.19889827656786	-1.3246107463717	-1.40159127240992	-0.961191487838634	-1.74680963380732	-0.727804968503181
TCGA-CF-A8HY-01	-0.775108868016664	BLCA	-0.632765210021839	-0.239061567889997	-0.760789485483468	-1.36260731374481	-0.51316738096453	-0.609310270301726	-1.16951290737186	0.487416556814506	-0.566002239424583	-1.02226616841789	-0.899430312575873	-1.38551532253344	-1.85138215941064	-1.43434808069169
TCGA-CF-A9FF-01	0.415000441500915	BLCA	0.695036520443346	-0.7553738454287	-0.373315617898661	0.308727043234048	-0.918717223864669	-1.16253213904648	-0.008301076759034	1.11889167171528	-0.149798952777127	-0.31032830725039	0.176228164530705	0.43354009076979	-0.304319131657956	0.259451958567441
TCGA-CF-A9FH-01	0.215584026229086	BLCA	-1.37261468861661	-0.327144395404242	-0.410675361897099	-1.58493651036601	-0.128094626282968	-0.391967201456748	-1.65229984307683	0.873928107470123	-1.4544260287813	-1.67356280256681	-1.04347097678769	-0.901384233787644	-1.49715110503259	-1.44259403721518
TCGA-CF-A9FL-01	0.626959842480624	BLCA	0.609675839694774	-0.395864274738796	-0.588485896685503	0.498775971298548	-0.522768135667395	-0.989432546094542	0.401454189979686	-0.0214611569219363	-0.687340448599836	0.41084223409623	0.405236920346576	0.331805909315456	-0.284771244517714	0.143051018277831
TCGA-CF-A9FM-01	-2.59669456237571	BLCA	-0.627345104080995	0.0931655127024308	-3.23513715887436	-0.880726827422549	-2.05848974264018	-2.01187363588761	-1.49014149111492	-0.0249453194622724	0.320451908199935	-1.68098275731665	-0.755208144031256	-2.54273059893414	-0.165120464970588	-0.965723066888106
TCGA-CU-A0YN-01	0.373042554043542	BLCA	0.617181311467004	0.263397379653908	0.964086880964792	1.028855983902	0.52768134963961	0.439314662144606	0.872521747219245	0.942778757828632	1.12036185329218	0.797345221644389	0.947791647965037	0.382945422027772	1.01138719629007	0.476243377095441
TCGA-CU-A0YO-01	-0.179727420878858	BLCA	0.733280184611789	1.34923168424041	-1.38832862650582	0.953663385523501	-0.40340232093503	-1.26619846797549	0.161409097392189	0.114997423550892	1.1074744577404	-0.292428856859481	0.844546205766277	-0.0691042971388739	0.978512678791795	0.937468789924464
TCGA-CU-A0YR-01	0.617289882648527	BLCA	0.719003617821362	0.55895738085796	0.703830811834781	0.286823310572451	0.43622629359864	0.381490113808751	0.658849140000344	-0.0630621891321771	0.944835904992981	0.396062032639956	0.901543791369576	0.998537096479684	0.14506173412705	-0.473792686969985
TCGA-CU-A3KJ-01	0.824039134573042	BLCA	-0.187482563097071	-0.546905056056201	0.644250633398478	0.166240526551308	0.940088184743801	0.165621593900456	-0.0357267759394634	2.64598515037601	0.923455258894676	0.0568975996768061	0.514230654388607	0.279623825110608	1.11406226503809	-0.166057451109323
TCGA-CU-A3QU-01	0.129254979614171	BLCA	-1.07973982573166	-0.774498321529269	0.39901114797783	-1.01568886401881	-0.58386130653672	0.121110334852271	-1.63684109956771	-0.397040656103511	0.00936282410134612	-1.82651097463476	-1.50213244890687	-1.50637830032405	-0.834277125320685	-1.23228595056551
TCGA-CU-A3YL-01	-0.46395010219424	BLCA	0.459571762076601	0.0657948281404896	-1.00409331002886	0.342760415304115	-1.22197127615174	-0.763720595032218	-0.411098135847057	-0.939656715678653	-0.452978186957503	-0.729682783224476	-0.647059129779828	-0.0663404240516826	-0.961295541377795	0.133788565422059
TCGA-CU-A5W6-01	-0.097341282696686	BLCA	-0.196996637103026	0.732712317063684	0.047250162430381	-0.238994081679058	0.0331953889471465	0.171123616769367	-0.406813542758676	0.844549622805482	0.180999335204593	-0.00142035494578678	-0.267475884330887	0.219465204418803	-0.130442682694359	0.489175768171829
TCGA-CU-A72E-01	0.719025456701452	BLCA	-0.0892443743488108	0.893335689676652	-0.194407583115862	0.0612765574245442	-0.120819006358485	-0.0436831997001943	0.374884991180112	0.363965394182604	-0.103705766549074	0.796653844247328	0.68624656411236	-0.188241786459632	-0.167649125938586	0.163504756676455
TCGA-DK-A1A3-01	-0.70653577515286	BLCA	0.220562894746734	-0.0869726350747047	-0.484105271334135	0.261120373436796	-1.16980225072718	-0.630507667360039	0.508507135461983	-0.565302540193533	-0.0942065131599397	0.422783693632921	0.106839268181181	-0.209382580069516	0.672006891668758	-0.0640096067299693
TCGA-DK-A1A5-01	0.417389837515323	BLCA	0.886381875109885	0.942601305815212	0.716519037946949	0.317129574426148	0.873283087248012	0.0876190314381404	1.28700535944331	0.5253127385674	-0.302260624019073	1.39743942955339	1.20812914814559	0.389409494263822	0.0940874861638572	0.313406820548514
TCGA-DK-A1A6-01	0.33342314399922	BLCA	-0.933132191190902	-0.565167571005431	1.04214519727229	-1.19594717971373	1.10188487146429	1.06035656862564	-0.540406734158382	-1.66166999260507	0.311900275040978	-0.10888907493627	-0.95008860529407	-0.446676282044134	0.0255009965782772	-2.08511993134436
TCGA-DK-A1A7-01	0.373345409854936	BLCA	-0.242325822905375	-0.281322072861049	-0.0533832803656422	0.61356472248229	0.20711996503921	0.525984465086946	-0.107911235267644	-1.19905310220185	-0.368064371697358	-0.348123031281093	-0.199515648815658	0.258513906863762	-0.223717960004078	1.28336901281644
TCGA-DK-A1AA-01	-0.609240511309067	BLCA	0.537097649894648	0.770710170736371	-1.4712699961733	-0.259981209273377	-0.560285880269144	-0.683882185711307	-0.573919659471797	0.0629306431080274	-0.527136183500693	-0.841332829946534	0.11142447578231	-0.980065759965648	-0.525027136817677	-0.162640080162195
TCGA-DK-A1AB-01	0.852380116614374	BLCA	1.30199442099371	1.71833714955703	-0.63576906731677	1.84355067681589	0.179896330593049	-1.59739628954434	1.48991044302479	2.20471752846643	0.610279613133742	1.3710919438618	1.60001536160762	1.22128210259734	1.54329491505806	2.11322413013422
TCGA-DK-A1AC-01	0.791200677199892	BLCA	-0.491634628076672	-0.0969023478321312	1.08601079582315	0.178315664133315	1.8597877635718	1.41036232264676	0.382584277745191	0.456320188453592	1.52216233385717	0.417584197730151	-0.196695809935304	0.50114195556101	0.562224981835991	0.471639782272777
TCGA-DK-A1AD-01	-0.0517859432732156	BLCA	-0.511110032940975	-0.262463968050656	0.0544123855068115	-0.616069165251894	0.935191709480195	0.686250181572031	-0.177386517799115	-1.57692751252767	-0.630807974505885	0.0854227666412751	-0.51247251306855	-0.274391908674655	-0.571180506745121	1.23070127291529
TCGA-DK-A1AE-01	0.459350902517663	BLCA	-0.395901662398795	-1.20970964217393	1.09232378924417	0.158343982474441	2.15872094803613	2.09600605884231	-0.408132554626618	-0.986663318338815	-1.22291289463567	0.068608023573978	-0.463996017548463	0.559670963688738	-0.631403886687968	0.852951825005312
TCGA-DK-A1AF-01	0.224878856649781	BLCA	2.50953218917944	0.899633260921859	-0.483472372133658	2.29591646384655	-0.721287299422341	-1.31880645673269	1.96260794908595	0.851731771854815	1.71055136097347	1.17753854418521	2.27105536294782	1.57702470994236	2.01526804601687	1.71450022427932
TCGA-DK-A1AG-01	0.00179996345559197	BLCA	-0.481199364356127	0.776841684999261	-1.24824977140757	-0.64444928262915	-0.735946062467936	-0.749608564936163	-1.02514950510055	0.225182851678694	-0.266894531011464	-1.49427921596487	-0.671845936084336	-1.03475337661866	-0.572568398074807	-0.313552131536277
TCGA-DK-A2HX-01	-0.829857294933557	BLCA	0.887948595380781	2.42386023140948	-0.949482925836375	0.922512038323799	-0.577425343927579	-1.40950957414572	1.36312905656204	-0.0711788221091289	0.0933157752297421	0.916725421980907	1.27996129679994	-0.416310436373946	0.650568468116612	0.879211532273951
TCGA-DK-A2I1-01	0.0241110609749225	BLCA	0.41326796028379	-0.700565791484043	-0.407619429136631	0.0359698303367893	-0.530697312096779	-0.691141167167948	1.05090758200148	-0.36303128204201	0.278470133245746	1.19424639183652	0.237684423796496	0.443522509655133	0.886620768747637	0.441508407590903
TCGA-DK-A2I2-01	-0.361004852615618	BLCA	0.757129006928782	0.449989848181736	-0.0924507918410255	0.482535315095502	0.0207122636503068	0.344280756355548	1.13389055143188	0.797390308313912	2.05652765340541	1.25050148759147	1.12365474822166	0.370700221895439	1.08477968198996	0.39749470142193
TCGA-DK-A2I4-01	-0.0101786120070247	BLCA	1.34937799133426	2.17462013335893	0.299841208994152	1.83885606480162	0.869098003960656	-0.221117686384987	1.21770784196088	0.797269285310219	1.89988828566023	1.10189038357945	1.76129570409962	2.20013449593443	1.47384820623527	0.75126874676954
TCGA-DK-A2I6-01	0.893745683850387	BLCA	-0.253036410841057	-1.40980650952571	1.07662236765964	-0.925815118366022	-0.325534925306671	0.329860545259194	-0.0622473682742304	-0.890767912978412	-0.345894774496149	0.345146662601932	-0.144945926098137	-1.14389812846523	-0.160336059077486	-1.57558496368914
TCGA-DK-A3IK-01	-0.317727828524056	BLCA	0.0873687723527639	-0.0231680442461438	-1.25769373984426	0.452633971010948	-0.699627373201444	-0.892468911950762	0.156198475390775	-0.880230884766201	-0.230669518104887	0.39677261846785	0.253822124078653	-0.765921960663117	-0.426037507551769	0.633172227758127
TCGA-DK-A3IL-01	0.359727727729247	BLCA	-0.811808811003768	-0.22947350032499	0.0458097241855702	-0.792367271899035	-0.198729781749486	0.228910930948572	-0.213177421295318	-0.735902941143036	-0.911459188023939	-0.146698108062332	-0.906370635757269	-0.633187259500193	-0.690922245913276	-0.184780733160501
TCGA-DK-A3IM-01	1.30572134660106	BLCA	-1.06258410470909	-0.389076057755643	1.48089724700968	-0.101870506198821	2.17265029194233	1.98606166382622	-0.774526612075033	1.77597475018116	-0.447562551190984	-0.394829237239628	-0.309718925187921	-0.564457029740558	-0.178138082690392	0.067819856866752
TCGA-DK-A3IN-01	0.111991384297363	BLCA	1.37686166977246	0.880038886003652	0.471683225630111	1.02831028479381	0.0520766880477231	0.116002704562383	1.19494761186956	-0.0136872729220918	0.857190201514119	0.948366198918458	1.37981617935999	0.995226865647493	0.681684661227782	1.09177657898593
TCGA-DK-A3IQ-01	-0.801323854585882	BLCA	2.07562606889583	0.0661050581359365	-1.85723362297872	1.27621872748939	-2.32930200346	-2.40219377837518	2.16248098497601	0.60507007157903	-0.372385926724752	2.06869723643434	1.39212799260373	0.122556007652852	0.524397500188622	1.13204828247013
TCGA-DK-A3IS-01	1.13306489835492	BLCA	-0.773786919644887	0.230063608305002	0.986191298183635	-1.10379116459077	0.968992907145356	0.771285227586783	-0.953456548542602	-0.514576908183743	-1.36699793149685	-1.29355677412048	-0.873283437885852	-0.0635012107848771	-1.40738391982967	-0.651852021366935
TCGA-DK-A3IT-01	0.696354082967388	BLCA	0.61198762172209	0.723631724404363	1.10513077610987	0.176614599464934	0.380707078702754	0.82627218572283	0.603797978043274	0.197289092701578	-0.282690524126312	0.511588495097928	0.460602541448789	0.897424221456507	-0.512662937990085	-0.1488322551935
TCGA-DK-A3IU-01	0.247951649780146	BLCA	0.754393495593291	1.0712231033783	-0.159114136768774	1.2602511439063	0.663621134952256	-0.539053865317049	1.06596072324054	0.840702750900686	1.24374505312604	1.00628164455817	1.1283347205581	1.8261183934818	1.44438175809762	0.69411975578191
TCGA-DK-A3IV-01	0.702899719264936	BLCA	-1.22973207120463	1.12871073473032	0.504939430238514	0.419395467684613	0.752659857059528	0.422360246626139	-1.30494261609446	-1.18668111190402	0.549426681177757	-1.43306027005313	-0.429767237843257	0.00661021378558827	0.564324329739354	0.434626774277723
TCGA-DK-A3WW-01	0.382866583474261	BLCA	0.142943016509789	0.332645057939225	0.37175918792175	-0.240509622745308	0.965080045347533	0.335008930673378	-0.294476011846365	1.41614296878513	1.27057664031767	0.195715232442699	0.536924812394375	0.169823222797282	1.47238857880786	-0.678841406889173
TCGA-DK-A3WX-01	0.40584742888698	BLCA	1.44101562579162	1.18151211060182	0.948877428996584	0.968013345699826	0.144835251478658	0.417469074452709	1.33325800766869	0.120652689365995	1.20629477527129	1.09685156987071	1.34298769486927	1.09971502634953	0.577019294205213	0.32970828677305
TCGA-DK-A3WY-01	0.435047944882329	BLCA	0.582662418275723	0.824241777550755	1.19344008091554	1.73498090907461	1.58773286219366	1.90786990559694	0.793535558412678	-0.719629188434136	0.786323424837584	0.589066630093918	-0.205553078956944	3.07141121794419	0.917159186068592	1.10674705007476
TCGA-DK-A3X1-01	0.348595667470532	BLCA	-0.183926007204214	1.08958336442475	0.428763496437787	-0.762278808410577	0.180909255164636	0.59420134483732	0.171805956351817	-0.811527692396085	-0.274489851535891	0.500673647500821	-0.294592502896446	-0.295176678976386	-0.0257322315606692	-0.66798907370373
TCGA-DK-A3X2-01	1.72465525890852	BLCA	-1.34593008088539	0.353728525014772	1.82764524473737	-0.471025444909361	2.53043137810022	1.79258731665988	-1.07971780805704	-0.199050373866138	-1.60113731115581	-1.15248909128397	-1.5715113572562	-0.67894928038512	-1.62980009787614	-0.915288131394063
TCGA-DK-A6AV-01	-0.14085484835538	BLCA	0.348915545710021	-0.530699691907342	0.641751505626669	-0.532989012917817	1.022648654964	0.884793804868572	-0.564692181479179	-1.07597358037172	-0.413334136452544	-0.34944711827451	-0.231181865190488	-0.12487105203621	-0.492610631759607	-0.653415245521034
TCGA-DK-A6AW-01	-0.429637830760539	BLCA	0.312760162326299	-0.576589331825109	-1.33944094011658	-0.933372285214834	-1.93894587843149	-1.80228903754228	-0.656291681536144	-0.0121016740235955	-0.463143497862798	-0.757242061803756	-0.304788279561182	-0.982939328677655	-0.0646145490606467	-1.92052836108879
TCGA-DK-A6B0-01	-1.04640263105685	BLCA	-0.842954998279829	-0.614517641167962	-1.95562838041701	-1.50433252129955	-1.48033175023965	-0.966359694797337	-1.67341894819886	-0.0763152849002983	-1.00277578614214	-1.70357665048439	-1.28789988949673	-1.99731975326539	-0.953208981401281	-1.16368395263766
TCGA-DK-A6B1-01	-0.514620763233467	BLCA	-0.109376263042308	-0.894913090267548	-0.0453848670121336	0.0645240319497231	0.0795073554625792	0.745341253674258	-0.569556432852355	-0.710319530646208	-0.386042970676898	-0.605118206752448	-0.657180049390466	-0.75133343476696	-0.435392416399764	0.0289904059644927
TCGA-DK-A6B2-01	-0.312005077464498	BLCA	0.937155585472462	1.36060689993612	-0.233588855845102	0.912160895803577	0.471635527507954	-0.350983239870768	0.876296245616777	-0.278869797023854	-0.00271053979785624	0.86552295496197	0.550070449309073	0.587275247346015	0.314819870030447	1.325518698975
TCGA-DK-A6B5-01	0.304559393900464	BLCA	-0.865439481823157	1.87123708952081	-0.238899825223104	-0.200108996822754	0.0714927444702367	-0.420824502650116	-0.246365903151922	-0.299704679184007	0.611063290480305	-0.321109859544199	0.382070663986092	-0.0391402782484625	0.393690436875477	-0.29403489867042
TCGA-DK-A6B6-01	-0.19777848361832	BLCA	-2.01432537189417	-0.884001153034963	-1.1860237770438	-1.14395128043161	-0.545025332065359	-1.2447494954925	-1.73131492799889	-1.73524262420547	-0.583429211982731	-1.76227658978033	-1.8507460182171	-1.62802959228701	-0.743637594951494	-1.25132653262337
TCGA-DK-AA6L-01	-0.302790324970129	BLCA	-0.672343536685101	-0.0369350155193753	-0.371066861211301	-0.621711943016334	-0.0368893998214245	0.0312443806927578	-0.596011522079992	0.319702264725641	0.146398777243567	-0.295834522558246	-0.229402604028833	-0.897337201744782	-0.288519550369902	-0.73688688116312
TCGA-DK-AA6M-01	0.696715099134693	BLCA	0.274168283046206	0.976124074951893	0.540764869521174	0.320439929035713	0.098153125778085	0.317126379852478	0.507546839513015	-0.813321186843264	0.91586884894293	0.720384224336151	0.682583422538691	0.332429294450583	0.368404221488932	-0.317132992447364
TCGA-DK-AA6P-01	0.572744772127317	BLCA	-1.08361466830201	-0.709710997508757	-0.427162407247242	-0.355691227836208	0.409061559367485	-0.733883683818502	-0.941031887559729	-0.439618244188349	-1.45312952555034	-1.20914852749085	-1.50045134741785	-0.794690919254573	-1.66071504324367	0.0646901161603302
TCGA-DK-AA6Q-01	-0.101312026267792	BLCA	-0.7269004728717	0.121425099297205	0.322493897682126	0.369444075950333	-0.0306001602921734	0.319755264466409	-0.842064094266938	-0.860536759200937	-0.011673382538465	-0.874680446555803	-0.440538126612523	0.522224929796857	0.372202456387487	-0.543720908879984
TCGA-DK-AA6R-01	0.315453492217207	BLCA	0.0451881475634242	-0.859786356077587	1.05438430615112	-0.382902291114118	0.587990241564198	0.221438344121382	0.348895332123162	0.515442927657016	0.174472936726513	0.458860699054393	0.733312354127643	-0.331138250502612	0.409668424382313	-0.687775001742083
TCGA-DK-AA6S-01	-0.555422938096044	BLCA	1.21257169636977	1.33241792646898	-0.639280213115346	1.38500572673319	0.487082681982906	-0.544602829543716	1.51439872309882	-0.0626452938621987	0.697941053188952	1.45410492314453	0.988911949941478	0.951168456325445	0.870051899411783	1.4132589682899
TCGA-DK-AA6T-01	0.11546066647306	BLCA	-1.61953491656452	-0.928200433293297	1.87619782817107	-0.845493642054515	2.20165413425596	3.27892406952641	-0.584687638494821	-2.19983418503269	-0.425534150453808	-0.166629869866971	-2.36261317322226	1.15730085517528	-1.28506084215322	-0.437115860754177
TCGA-DK-AA6U-01	0.447509330602538	BLCA	-1.39054131794714	-0.369720663633351	0.77888725974799	-0.426208219590385	0.805104768563876	0.913734684688495	-0.87019586151542	-1.84673865507828	-0.822681085678428	-0.945997896857606	-0.771859157259759	-0.0622566657129181	-0.80434729710321	0.154477616827467
TCGA-DK-AA6W-01	0.677155442313722	BLCA	-0.635416781760728	-1.62349470857641	1.54088706962445	1.10172708248432	1.39340607908127	2.19405130803034	0.0594140974365601	-0.649614318531375	-1.18705716595286	-0.0490980201573454	-0.906732862431122	1.71872244964439	-0.618665194705355	2.7959970081131
TCGA-DK-AA6X-01	-0.609745905649358	BLCA	-0.0607305365508018	1.0233615540342	-0.0241436290268858	0.355650399610807	-0.0718247521328074	-0.0697460113007406	0.146114902940762	-1.41963643550801	-0.205542622342962	0.104642268223726	0.0941529515711223	0.477667198353421	0.239696204015757	1.2316413870406
TCGA-DK-AA71-01	0.281870703217297	BLCA	-0.744857359891815	1.39306544901969	0.148084861288326	-0.673167600390376	0.882835695412789	0.949089618596831	-0.457190745878329	0.245987202204472	-0.777928129621785	-0.195815875647802	-0.684724708590486	-0.331564853766708	-1.0018855712348	-0.0435770231234628
TCGA-DK-AA74-01	-0.548886568304854	BLCA	1.58156333587982	1.26831739615407	-0.143051142651015	1.02996921151608	-1.32451032207868	-0.457865068877343	1.5936614545155	0.708784102128524	1.85121977160608	1.85136591253352	1.64461060948755	1.59003655276891	1.30835790527355	0.564497819739877
TCGA-DK-AA75-01	1.07402120200499	BLCA	-1.27503049816661	-0.826366778348308	0.574801947855737	-1.04226966622256	0.873731679897054	1.57658003313029	-1.33934227129496	-2.15546026589178	-1.41264662256733	-1.22741839811464	-1.59738731200651	-0.319543381621208	-1.93730646145122	-0.642293202954897
TCGA-DK-AA76-01	0.771798960500205	BLCA	-0.942408447978566	0.361190636249896	0.119072429013339	-1.01087296061824	1.15434336488552	0.123943108490276	-1.44549328615224	-1.45690349886494	-1.41824186123163	-1.47418729133239	-1.58659403977434	-1.15449806555633	-1.08668955940546	-0.330567452377863
TCGA-DK-AA77-01	0.366235218979338	BLCA	-0.563729648483335	0.885835853889797	0.0306272420353968	-0.559618269086259	0.399642023098876	0.173115740024087	-0.987644988096471	1.07794939233524	-0.332155705576425	-1.1039362051282	-0.134581793388032	-0.0549646938434863	-0.452786241017748	-0.999113373707712
TCGA-E5-A2PC-01	0.696076937646617	BLCA	-0.947360818137408	-0.553960505559621	0.212481747356011	-1.36746914750962	-0.273404617705604	0.0217786326112949	-1.0253419088557	-0.666334605416121	-0.575891940494523	-0.838502687681306	-0.64916228399064	-0.911399647152223	-0.490477003135267	-2.05656814178461
TCGA-E5-A4TZ-01	0.95000746617155	BLCA	-1.8911314129087	-0.0326571407126403	1.12655304790811	-0.821334239704649	1.22153825450343	0.453121971543718	-1.42152813498182	-2.11806300726476	-1.11523853757431	-1.18602140440164	-1.15553741998728	-0.861457384576458	-0.806984809616002	-0.17583844037853
TCGA-E5-A4U1-01	0.0421115686983178	BLCA	-1.57161901949985	-2.44071023118941	0.167981707438921	-1.19572412371391	0.00456029895296711	0.286455618752987	-1.52317712619676	-2.6089553694686	-2.05147360726089	-1.55014258388031	-2.31350125763678	-0.48972689627956	-2.77921815899712	-0.163548313547658
TCGA-E7-A3X6-01	0.293564253857289	BLCA	0.253809677655897	1.19919826771772	0.0401223771399801	-0.41284025472847	0.492495056671244	-0.607419601214761	-0.128732796197104	-0.415771607778544	0.135629174398707	-0.189813617652249	0.373559242905095	0.0841864503772796	-0.0644096614449705	-0.74469369030916
TCGA-E7-A3Y1-01	-0.181587176817181	BLCA	-0.1188432844877	-0.870683518007331	-1.69856841601167	-1.02762839308951	-1.51154867183721	-0.890329119312951	-1.05535273483188	-1.10052254402557	-1.44318661873589	-1.3732414719446	-1.30878926597687	-1.52308797860508	-0.894724779806207	-0.635325701207384
TCGA-E7-A4IJ-01	0.611923533250078	BLCA	-0.625135669936073	-0.614773083842313	-0.0234951260233619	-0.351507279854721	-0.941439913084611	-0.581661171932449	-0.764855174027946	-1.22860029275158	-0.122604488418977	-1.00017138672119	-0.96116128848798	-0.438139169022382	-0.0733385487349283	-0.0349871871793674
TCGA-E7-A4XJ-01	-0.241929754237351	BLCA	-0.477877331863288	-1.64869701067221	-1.31748368040819	-1.40407358318399	-1.54573561747068	-1.08230548496945	-0.868819223959901	0.114759070788493	-1.08369811676142	-1.03930005154346	-0.808679074526302	-2.21724054199949	-1.24129008090705	-0.882579513280178
TCGA-E7-A519-01	-1.97551918271248	BLCA	-1.30632258383383	-0.668640633014243	-2.63932234846394	-1.7453433512165	-3.34006941282408	-2.93241832256025	-1.42386043908054	-1.04107167423443	-0.162031355741203	-1.51930659420496	-1.32520045920387	-2.04370197471769	-1.06510246192143	-1.79933425892998
TCGA-E7-A541-01	-0.0613213049236057	BLCA	-0.236526876673777	-0.0900138679053319	0.662519238539863	-0.071252192326588	0.732915987360126	0.613797792354364	-0.463543028761443	-1.21985283768856	-0.0162998235130258	-0.517594889905436	-0.123472444345523	0.239025868553771	-0.204669198361638	-0.240319511927034
TCGA-E7-A5KE-01	0.951304278898728	BLCA	-1.27711285266951	-2.26465203009438	0.769402312519788	-1.91838327946223	0.347623509369544	0.610661638121041	-1.335950461049	-1.02500304690092	-1.84425053185893	-1.75335954057171	-1.46885094001107	-1.23889368837343	-2.00767666548406	-0.482905910424536
TCGA-E7-A5KF-01	0.00707854828829117	BLCA	-1.6431291874612	-0.509773758872861	-0.575583531408688	-1.72325312266037	0.237567392418227	-0.09862235742335	-2.08222872194242	-0.236631024161453	-1.42996434902913	-2.51930070808487	-1.71879768691612	-2.11343471187651	-1.51509151314342	-1.88835690701226
TCGA-E7-A677-01	-0.299914171515936	BLCA	0.854808093408121	1.32764278697702	-0.292765084791504	1.16855062895886	0.502359676381012	0.0139267125818536	0.0677353288673105	1.33265366968586	0.776911318177248	-0.383748554943244	0.628706210277198	1.43815246397674	0.188554200755466	1.26078482111806
TCGA-E7-A678-01	-2.52111159705274	BLCA	-2.13990936099793	-1.85958466537237	-2.93041928627215	-2.54944969630731	-2.4235636442156	-1.72259497966404	-2.66361257276126	-1.23424301852592	-1.73182317564072	-2.43590475618142	-2.61914683033358	-3.41688983338709	-1.49104188788567	-2.52431388281843
TCGA-E7-A6MD-01	-0.185959020610365	BLCA	0.088143780238453	0.0549178446066156	-0.795113614926763	0.697199680207323	-0.0511411710396801	0.0960431425479973	0.463426077095084	-0.789992565812133	0.0181507218153859	0.38363577280429	0.125798296964409	0.30307187699192	0.841861192678845	0.668843066429503
TCGA-E7-A6ME-01	0.322339732304593	BLCA	-0.374651762865708	-0.302917254852517	0.917276929252263	0.765118843739467	0.762623927570943	1.2927666942214	-0.28263725703037	-0.847831651811818	0.0672244419827721	-0.663596769940273	-0.698837526886236	1.08076499392411	0.236204774711992	2.23457984696614
TCGA-E7-A6MF-01	-3.4567404909728	BLCA	-0.77381086207623	-0.228757014586208	-3.63396668356745	-0.595583435349632	-1.57662513905229	-1.33582407468738	-2.17924187773311	-2.03848859799754	-1.19106829748729	-2.19598130563754	-1.547076501371	-2.91977606218387	-1.01209628554556	0.239508017289406
TCGA-E7-A7DU-01	-0.271729235318475	BLCA	-0.886093272925277	-0.113413447959615	-0.895778335415324	-1.56110771400814	-0.768494171982406	-1.01381084934223	-1.33663321700574	-0.328207359812274	-1.29660923412371	-1.34320727944725	-0.951315433163139	-1.57220862901658	-1.39883406569306	-1.06850752948924
TCGA-E7-A7DV-01	0.672653533298545	BLCA	0.0569442750690672	0.995695186806977	0.628884257486029	-0.145586071973499	-1.51667136136798	0.466150212436103	0.727194625050225	0.421312261942579	0.971986636990352	1.18186367512571	0.579502900719241	0.394263944517838	0.75736763716515	-0.777149718081293
TCGA-E7-A7PW-01	0.81926940775058	BLCA	-0.906648545556327	0.783794069746762	0.989526053693117	0.43142091772088	1.91689007396923	1.56013129441252	-0.953810421972083	-0.145691251527726	-0.525582376925222	-0.753869358016973	-0.674354031429226	0.00719584379684589	-0.587420679389713	1.56687921129499
TCGA-E7-A7XN-01	0.597310735288874	BLCA	-0.479160440288037	0.582444933736611	0.432483315582298	-0.393468624696455	0.613794652747851	0.168325428788712	-0.996510222705675	-0.0771854058174078	0.889219501640181	-0.893499918369026	-0.0417359215794746	0.0775011721299906	0.642355354319807	-0.844298045829252
TCGA-E7-A85H-01	1.06936604093103	BLCA	-0.809065363095603	0.877176561059246	0.838298532097906	-0.144089730098715	1.31106439940784	1.47599750728534	-0.0734977895219215	-1.01351213843762	-0.861737203254862	0.20101548255366	-0.889659267007242	0.83046432763658	-0.621632948277431	0.171860958426632
TCGA-E7-A8O7-01	-0.973252917034987	BLCA	-0.344893864378274	0.144972020058955	-2.26018140996673	-0.12104766013298	-1.2137080777029	-2.01958568387686	-0.992291477707191	-0.196643207941102	0.782253294579746	-1.33783715617708	-0.184545181851518	-0.787486857030499	0.149428732305203	-0.207796274367329
TCGA-E7-A8O8-01	0.566271660577632	BLCA	-0.979871089187966	-0.709560733262868	-0.249694712641028	-1.29927779884309	0.0032354124464231	0.125540976956221	-0.982354724329426	-1.80392540966428	-1.44201260392192	-1.09191837459684	-1.09439706174134	-0.48549267353441	-1.4383897442099	-0.333096806489629
TCGA-E7-A97P-01	0.43630786325023	BLCA	1.37386262200873	0.947474681827071	0.489904916410517	0.817772119885424	0.86754540271743	-0.112059098543309	1.06745202133866	0.608465808641995	1.23012375309583	1.03140006140389	1.69558939033248	1.26066307522161	1.70301574734038	0.664509680137059
TCGA-E7-A97Q-01	-0.648636292702252	BLCA	0.233295962621888	-0.573890025634644	-0.639431506649924	0.545756480909693	-0.74853827929371	-0.82226055369429	0.296077516177371	-0.13912327956957	-0.281398598364989	0.125156930689486	0.201392301038655	0.406423004723625	-0.106406093489885	-0.382400870012082
TCGA-FD-A3B3-01	1.29553703931143	BLCA	1.49185137805257	0.659760455791221	1.15106510237145	1.73877636472841	1.79047422081759	0.930759658569522	1.52368097571455	0.907193023570635	1.99888886782099	1.45649003372158	1.68010293625193	2.4398175691969	2.08055087214378	1.84212358113302
TCGA-FD-A3B4-01	0.148951127386799	BLCA	0.898454395284317	0.460624535465294	0.455930221610652	1.41705011613892	0.926201981442436	0.633654533882641	1.30548328819203	0.633511009570554	0.692833323623275	0.983251931797148	1.05236853623216	1.50949789360498	0.888823673041183	0.898472454443746
TCGA-FD-A3B5-01	0.270384546130054	BLCA	0.352774752123101	0.541739559117486	0.114366245592423	0.457531014541303	1.0140825549637	-0.141340784253443	0.35809153146958	2.22481302189427	0.276594334835607	0.583686200302916	1.02613427238698	-0.268199965224622	0.588712693985959	0.752071906196939
TCGA-FD-A3B6-01	0.47921657144115	BLCA	-0.498977305155873	-1.78470056754729	1.01158248479594	-0.56349975111693	-0.141196053603216	0.730070379842983	0.038445289597784	-0.839898334485495	0.770392873357558	0.462421733591337	0.645986871652122	-0.20171841368638	0.317809244754838	0.0875740183133959
TCGA-FD-A3B7-01	0.395953186223029	BLCA	2.45512196725495	0.574737659705917	0.724495425414506	1.82176123479644	0.549399828337255	0.334080867924218	1.85353377440997	0.658723362174214	1.81434327758298	1.71545821638887	1.88467979361446	2.37980694608173	1.40114313458264	1.29180318927933
TCGA-FD-A3B8-01	0.764259469591137	BLCA	2.22276077376519	0.966067267430328	-0.106123098150664	2.11765372962351	-0.125599238291922	-1.11711438752002	1.89424223986488	0.740041633696989	2.3713037574026	1.40990514082967	2.12733086909105	2.32431830813647	2.172962547791	1.2676184529515
TCGA-FD-A3N5-01	1.04536724110734	BLCA	0.438057211007384	0.140855896084083	1.35624415849583	0.413816224569958	0.781554005503533	0.439716470704577	-0.059611691381183	1.76718907963055	0.481366425936787	0.0951954943906089	0.694804740995377	0.145864252589991	0.0152520220572572	-0.119019293363224
TCGA-FD-A3N6-01	0.83146876593707	BLCA	-0.201155985122562	-1.34269493024329	0.622079390273094	0.477005104961188	1.25732743996339	0.807163111461942	-0.373733936878827	0.888874311881859	0.146946639696684	-0.281833753816956	-0.212422333907865	0.0281918892257822	0.028198405138101	-0.222700570558688
TCGA-FD-A3NA-01	0.923074278609184	BLCA	0.240287287183295	0.316928930178744	0.738680215682243	0.174736446189312	-0.0998818955262176	-0.0621189180114655	0.575211143881369	0.125620626734189	0.969415518503067	0.611356662892256	0.786564111988818	0.566936607412686	0.615556235651824	0.221914271636825
TCGA-FD-A3SJ-01	0.30258844892693	BLCA	-0.0420298166364364	-1.44827272953308	0.410764397431968	0.28310350768815	0.747803274347582	1.31340759944716	0.361272070137029	-1.16055539806386	-0.799416747812778	0.30436882040363	-0.109941409258691	0.176845353802138	-0.323748830434876	1.12905074280813
TCGA-FD-A3SL-01	-0.13481548780249	BLCA	1.46315607406099	-0.40221522536277	-0.523982188317893	0.990589844081649	-1.3465982827377	-1.4504421058261	1.23799588589404	-0.114195612816977	0.232670585551923	1.13140097378093	0.940903772886527	0.294439100649552	0.929293825821699	1.0824500743085
TCGA-FD-A3SM-01	-0.382991516711321	BLCA	0.661946303548607	1.61563129017012	-0.650662973351103	0.0181360945404719	-0.885215208402474	-1.01764000134226	0.958086077226996	1.50700085697445	-0.344381075660862	0.909850861384482	0.707835746747812	0.0346042140250294	-0.38561765749032	-0.29442564922579
TCGA-FD-A3SN-01	0.339841393763135	BLCA	0.268852676523502	-0.277112096618477	0.440731598064048	-0.503414261132965	-0.070716032457462	-0.342257540048522	0.643902548556607	0.130155174275836	0.309887828276316	0.371604273181697	0.420327922037746	-0.614868253067696	-0.064084902376647	-1.34837717951214
TCGA-FD-A3SO-01	1.15898957464409	BLCA	0.493567557491404	-0.764737407055168	0.870626127355524	-0.0886375591865499	-0.0585250803082059	-0.425555622913629	0.997701172082985	0.380796395053038	0.926398232649455	1.0408770294615	0.472710168131828	0.414014131477411	0.564903840483165	-0.465203353357245
TCGA-FD-A3SP-01	0.149904067539548	BLCA	1.70955737964634	0.781225262430877	-0.104859938088562	1.58336229162541	-0.566045597739113	-0.725191796869797	2.08481973973744	1.12603712850502	1.67131704142901	1.79354168636196	1.77559913446211	1.70525153485444	1.19685395885946	1.19545514685345
TCGA-FD-A3SQ-01	-1.30109014195395	BLCA	1.11786847737647	0.341812946541094	-2.3485053301058	0.783745377081705	-1.87558842697891	-1.97735991632708	1.12146409165501	-0.0591592062861854	0.377787371602718	0.944023125962387	0.901655397306345	-0.0619430676667151	0.448676657084691	0.60316393698556
TCGA-FD-A3SR-01	-0.361420252488889	BLCA	-0.767428724527744	0.996158163417398	-0.292262234617712	0.518608118546809	-0.895587666374453	-0.364824130765548	0.521342593700423	-1.5698468841171	-0.153243104576404	0.438646035222186	-0.260148827863075	-0.525460880030233	0.564322794431957	0.10857855528713
TCGA-FD-A3SS-01	0.733638706471428	BLCA	-1.06129004933114	0.776591059303017	0.993126797948997	-0.988440706113677	0.706886845998162	0.643911526617128	0.0820984745203556	0.363956077865924	-0.499816172077865	0.0796681101975328	-0.242834521135256	-0.346807532816051	-0.122500934323717	-0.232886401911301
TCGA-FD-A43N-01	-0.28673257136229	BLCA	0.994519512390087	0.0247870393297157	-0.746284031387565	0.293694408674618	-0.645368352859625	-0.957047035645529	0.71579373225394	1.4837319423925	0.673008151755652	0.643601772511341	0.780874049364222	-0.0258670221906895	0.751640573463593	1.44750690388085
TCGA-FD-A43P-01	1.35115395301661	BLCA	-0.266927356953883	0.893323324270103	1.13201498361863	1.31521582275911	1.60700074842095	1.84479787352659	0.375725391947795	-0.362981455653989	1.0272328150144	0.431583557140806	0.211873981614138	2.22392348473408	1.25250490249736	2.26506348757611
TCGA-FD-A43S-01	-2.03105758397343	BLCA	0.823801588167997	-0.0936171969085735	-2.28216054654489	0.994208489139332	-2.10047083227448	-1.55596622044302	0.53227263239552	0.342370843181413	1.18321889418847	0.326107012942025	0.448902783113586	0.129322498481615	1.01888185277391	0.931783996661428
TCGA-FD-A43U-01	-1.13612468685682	BLCA	0.713673733557039	0.0714195000514941	-0.959736075399231	0.773033216959422	-1.23957390798084	-0.635397817081045	1.21821941070695	-0.0616045535227941	0.772253728140623	1.18735382824477	0.272973741192059	0.392220312889034	0.0927164550963531	0.820739621236533
TCGA-FD-A43X-01	-0.438744946207919	BLCA	-0.871078737589537	-0.800967572597661	-1.71981591478861	-1.46680461747553	-1.72808121229448	-1.35112955033282	-1.48822804868742	-0.736105741591483	-1.70787176744191	-1.52290298944224	-1.41210579164654	-1.59978151405666	-2.34336490605616	-1.38856041063218
TCGA-FD-A43Y-01	-0.0881760624106755	BLCA	0.0537043652642475	0.231962824001274	-0.172358963945766	0.220344544476658	-0.160923327810175	-0.452221597001515	0.827017094259658	1.24386040222293	0.0804902421429782	1.09683579820543	1.28821916152158	0.0756098735521493	0.351366414160501	-0.191585909891434
TCGA-FD-A5BR-01	-0.531097417264472	BLCA	0.634434411205985	0.31388452895016	-0.84531940703842	0.979580231764495	-0.114956287693296	-0.729127412566703	0.360403753731193	0.0209974794809878	0.795332555625099	0.0594974935642366	0.959603851774528	0.51846125229918	1.25416728704367	1.0038485578583
TCGA-FD-A5BS-01	-0.509852682745621	BLCA	0.786206209305256	0.90908477848583	-0.624864213476162	1.26650943203004	-0.725145857421618	-1.00875912531197	1.3113062477169	0.54908290216038	1.81516794799048	1.48754892173316	0.725007099812278	1.61268398411256	1.69348965265495	0.724575162028806
TCGA-FD-A5BT-01	-0.846782875946805	BLCA	0.744056696626519	-0.707738907955861	-0.927286338740071	-0.0286381965115292	-2.94421707870189	-1.2873750273071	1.29571692645668	0.749677069996519	1.10898513880634	1.60453629236312	0.111134775164957	0.552595671661026	0.490458590064713	-1.56946462050481
TCGA-FD-A5BU-01	0.335605663390834	BLCA	1.06036116856507	-0.517020995311181	-0.300974842431216	0.385805736570087	-0.877992534552867	-1.09119624592588	0.880502642194009	0.684299492861327	0.740234411135264	0.886226916868513	0.947028351752035	0.474971605934791	0.846060033143146	-0.0837894948602003
TCGA-FD-A5BV-01	-0.447314905728795	BLCA	-0.144973115772348	-1.1899536522224	0.230349321692124	-0.274466225223526	-0.329707028081804	0.018823991119173	-0.0965551766654427	-0.697204729543343	-0.545701139447482	-0.31690928907773	0.0715188106442099	-0.5133440329222	-0.152262934446653	-0.701600473137983
TCGA-FD-A5BX-01	-0.314942533478559	BLCA	2.00662180052682	0.0514933601638534	-0.996487633126136	0.396990411686243	-2.00029405751258	-1.09382553232642	1.33088333976972	0.152468483197251	0.0559380317944532	1.41661821082567	0.519194385939328	0.0607511637084404	1.04386548669184	-0.911324702002536
TCGA-FD-A5BY-01	0.635621897335289	BLCA	0.294109972693517	1.80444657034294	0.884703091674897	0.289079005941662	1.14862099675093	1.56388722034541	0.72454736671213	-0.272624267743118	0.0718678151683894	1.0540405429079	0.788926886148276	0.201615172208421	0.144111771267263	0.0114119458215221
TCGA-FD-A5BZ-01	-0.291563184115854	BLCA	1.40298316855636	0.728013815791901	-0.75533628180474	1.12237275359016	-1.17866453573556	-0.724627114443416	1.81750079339684	0.682538208186477	0.349883819300509	1.65353554194427	1.31026412552856	0.724185838728951	0.510392472980473	1.34652932955023
TCGA-FD-A5C0-01	0.137305440983951	BLCA	-0.484246757055393	1.06565118955017	0.577976992989865	-0.0957648372241056	0.479767484015657	0.242552169869436	0.0805203960386223	-0.0886025605328609	-0.131116704704122	0.201136732375038	0.0976163599430416	-0.321462433717487	0.542982493081644	-0.426883690030085
TCGA-FD-A5C1-01	0.206702757133788	BLCA	0.722850545092264	0.362470297513384	0.518466756997049	0.507515122899471	0.0543694958046436	0.197183682929687	0.986741548559071	0.399677159986595	1.70512815142344	1.45529125217456	1.38597373825476	0.929885020601028	1.0840811593032	-0.00362627875002856
TCGA-FD-A62N-01	0.452768814573345	BLCA	0.660143062858171	0.768517526771237	0.02675480325743	1.29654872069575	-0.217311630472101	-0.715821312149945	1.18894344873783	0.927909660246633	1.88675298064948	1.31036549566748	1.08410185543506	1.88002250417565	1.06883801821897	0.53229807402734
TCGA-FD-A62O-01	-0.478155096985481	BLCA	0.176095336919808	-1.02858901098971	-0.649790458101597	-0.314005661669005	-0.129517633480623	-0.310345267771005	-0.121545272887436	-0.593760197600613	-0.252414355122471	-0.324878381910773	0.072118186302709	-0.765411914988683	-0.541563011104092	0.00619233804109154
TCGA-FD-A62P-01	0.295793619141133	BLCA	0.0850938157445867	1.09590913673371	0.139295370097562	0.0838203140987676	0.217935419554782	0.100089181277517	0.601493864859334	-0.662660836922746	0.646647815379431	0.745774002367948	0.369669571248253	0.437176667180308	0.453368712394508	-0.0895036663540694
TCGA-FD-A62S-01	0.473176119920549	BLCA	1.49472475009164	1.20624671831942	0.553383070300429	2.05398343280595	0.501214064157011	0.55253995029555	1.93242297568401	0.100183612533603	1.02953035764558	1.85326707558407	1.78350994987674	1.83374657193411	1.07248785694068	1.2818606931215
TCGA-FD-A6TA-01	-0.175297429046991	BLCA	0.496302823623233	0.274135622116075	-0.315321550863289	0.616483720144707	-0.197847691006303	-0.253572416009472	0.876640796789624	0.660336852210994	0.447521331143719	0.973732127828685	0.720920126590681	0.862807112551758	0.376617381213736	0.882164586775695
TCGA-FD-A6TB-01	-0.322298281843699	BLCA	0.745957349211701	1.67608114071365	0.0230246143549552	1.70879911912756	0.827111391231902	0.0384890679352908	1.0560955778918	0.222072009675087	1.29791839788314	0.681366032722891	1.14619571493613	2.03749007770746	1.35333547468439	1.86364136989888
TCGA-FD-A6TC-01	0.0534117609731732	BLCA	0.41977556658735	1.85335854668993	0.381265852444367	0.479489578700986	0.86566717478297	0.151452321101303	1.01193505146207	0.494393299414713	0.201488804787537	1.32390992296025	0.676411015785693	-0.0290952321968504	0.420962709538888	0.295792331753026
TCGA-FD-A6TD-01	0.35798070991703	BLCA	0.988760111568772	1.50791960968564	0.66559997662195	1.07181841067153	0.431222971894152	0.642844148171147	1.01074246899528	1.19165866678182	1.53154930824884	1.24414004228514	1.55492728602233	0.889612217882755	1.45304499940325	0.531539622090542
TCGA-FD-A6TE-01	1.34086396463262	BLCA	-0.720383876188489	0.228988632726435	1.16114238933938	-0.436867800373446	0.932669033630301	1.14126194759447	-1.24846669159029	2.36578346566138	-0.349961817197869	-0.835162615987267	-0.382334125332181	-0.634415446460047	0.0690880308313472	0.164575860762282
TCGA-FD-A6TF-01	-0.509918185560853	BLCA	0.821246999533429	0.438698483508212	0.205571789677863	0.381833192309045	-0.428133955381058	-0.0279320046079643	1.13357191758503	0.206763224937287	0.564616447520674	1.02406215121929	0.842664173387869	0.351966213034003	0.802880121545157	1.0434918678856
TCGA-FD-A6TG-01	-0.605577854226767	BLCA	0.545989055425998	1.26832282246654	-0.282498957225447	1.25100816119478	-0.00778764602125515	-0.0389843394263101	0.75456908521133	-0.620703870822049	-0.353316662040544	0.740907599542543	0.540407560610085	0.481992490895955	-0.203548125273775	0.455204128746662
TCGA-FD-A6TH-01	1.64107427275742	BLCA	0.734442582054078	0.600314130391591	0.928617797592896	-0.156146567919446	1.22890053286105	0.48783843299402	0.911314081760269	1.20813767102989	-0.198182651466893	0.98740301767266	0.712505745798961	0.399504130328615	0.020979997757653	-0.0120227807590198
TCGA-FD-A6TI-01	-1.28115102064898	BLCA	0.217909840094457	-0.0564748092769566	-2.46175155155091	0.120873897797602	-1.92027593398881	-2.04124798096753	-0.475335854955267	1.08863518009887	0.408705249769444	-0.33780888514443	0.0639666451320038	-1.36468360711465	0.502013815928973	-0.636196746163425
TCGA-FD-A6TK-01	0.0980843323304956	BLCA	1.64885444493798	1.61957040743827	0.587953170033035	1.53310617342021	0.467043392018783	0.101404665089761	1.63790647876591	0.203272351442146	1.20069787527549	1.74157276719564	1.77272132939189	1.80023380166544	1.10285328723431	0.736482848050152
TCGA-FJ-A3Z7-01	-1.10635454160053	BLCA	1.56390645712088	-1.10320924381676	-2.10459337274464	0.783511062079255	-1.86133214077953	-1.33035899789594	0.357613742651293	0.446242996870502	1.86696613142633	0.0213457074518187	0.0730983803839173	0.147691549143895	1.3621538598335	1.12772436172315
TCGA-FJ-A3Z9-01	0.567996119537216	BLCA	-1.31658716842605	-1.24170123779049	-0.29072325443657	-1.70024261666231	-0.669481752208989	-0.881829179668355	-1.3637144841816	0.0320202395176876	-1.57237589388657	-1.50241731066808	-0.951111541688703	-1.02816580924486	-1.43794112014006	-1.46910752562531
TCGA-FJ-A3ZE-01	0.0894567297678826	BLCA	-1.45240577798166	-1.080995630369	0.117691548275254	-1.79553173265317	0.400270101575136	0.0308854697125477	-1.66607228995305	1.12105462608756	-1.67111599232353	-1.41954789054255	-1.96949074010713	-1.0360283605174	-1.37442641262416	-1.25088563881918
TCGA-FJ-A3ZF-01	0.67183678179486	BLCA	-1.54950299648553	-2.04434470364227	0.386218171933453	-1.16988751040851	0.0267099693461871	0.892380256740991	-1.37258473429343	-1.49720255441919	-1.75696642002472	-1.13203927803936	-2.11573552559483	-0.657138703351006	-1.60121077985241	0.0466995506123332
TCGA-FJ-A871-01	0.0965734809241104	BLCA	-0.380778913883772	-0.667802741977427	0.889377449778687	-0.249079605920581	0.448072486900211	1.37026546321965	0.99066088670849	0.3636469088956	-1.64879885257977	0.91598142114076	-0.439773333421354	-0.648706101822967	-1.58256179863391	-1.18741815063793
TCGA-FT-A3EE-01	-0.251650879495929	BLCA	1.04839592530903	-0.30877810926526	-0.924356884953295	-0.022650593874621	-0.141712943356553	-0.759047181446933	0.0341280654806696	0.0943851923522604	0.0912347350780392	-0.125643313825222	1.07696220187226	-0.421662026910008	0.314910823715204	-0.225556891075593
TCGA-FT-A61P-01	0.00451282878489225	BLCA	0.742092495530762	0.87097120546312	0.406914875997285	0.539586693193077	-0.0554397363439865	-0.464368224176716	0.937846816110991	1.27567902467804	0.476983721217922	0.890045359368679	1.39915079436841	0.905586375094631	0.736857047300569	-0.352983581027636
TCGA-G2-A2EC-01	-1.00987919732742	BLCA	0.667275380789535	0.139821048620965	-2.25690186330471	0.815187672329867	-1.28631523717285	-1.77489210173047	0.668893688283641	-0.762589063946627	-0.372111311520159	0.512016343713477	0.286446636663438	-0.231267138843044	0.27308117216904	0.81368758344585
TCGA-G2-A2EF-01	0.331636594201312	BLCA	0.530779293421035	-0.584164834837429	0.580176417927878	1.01713668503169	0.644049994287031	0.637125132181603	0.408659360629204	0.939096045760676	0.929883722829929	0.485305101006084	0.572024276854305	0.693772922074452	1.08351239633604	-0.621354920424383
TCGA-G2-A2EJ-01	0.574325925735193	BLCA	-0.117177320878206	0.533103104363968	0.486273567608737	-0.5863334411438	0.559560675176827	-0.336402628121036	-0.987763295063084	0.560915529848836	1.40700123815132	-0.5139307057702	-0.0561144849004149	-0.345546641839848	0.950369548779341	-1.00386392610523
TCGA-G2-A2EK-01	-0.828962213949619	BLCA	-0.710230234878189	-0.14534494181809	-1.70862190988574	0.0324716483057293	-0.647717323387312	-1.38112274800257	-0.441995678979564	-1.43488412024583	-0.587795683713255	-0.821174130794331	-0.319718067450894	-0.295334032825699	-0.506134272925261	0.87018898380514
TCGA-G2-A2EL-01	0.976920440897271	BLCA	-1.52804381689031	-1.42798105868677	2.17251648060073	0.334537321629577	2.75350909063639	4.1887403199196	-1.162505730534	0.339682601925186	-3.10842567213522	-0.689755272417309	-2.36386942379386	0.0338135698351583	-2.07893451839235	1.39781963750067
TCGA-G2-A2EO-01	0.336601497345346	BLCA	0.174818592098876	1.21187260397381	0.534817767727001	-0.224578225102159	0.5584570728233	1.13059312907085	0.862066599111535	1.85576192907114	0.385859899660615	1.43836726625428	0.348555691662219	0.905863750313937	0.692107683181769	0.105167668908816
TCGA-G2-A2ES-01	0.574146157121141	BLCA	0.894029069543378	-0.319764903857431	0.799118292714749	0.0571227585700072	0.753909153786765	0.227410712176251	0.684820071272325	1.10563515706846	1.09829903412988	0.735990994339835	0.857667352622673	0.249830610606013	0.963426087510203	-0.992369812312378
TCGA-G2-A3IB-01	0.381003249472756	BLCA	-0.444548879071323	0.102427706702865	0.484801582412732	-0.186015675553998	-0.360683828221982	-0.778061042340902	-0.580905002218878	0.850643087363202	-0.290400242320133	-0.536520555395607	0.116152856193676	-1.24796777424219	-0.496003521135453	-1.35114534505239
TCGA-G2-A3IE-01	-0.447463826102764	BLCA	-1.76431654565625	-0.528148063458015	-1.3346750104439	-0.778995474305877	-1.15121596611869	-1.58733335669455	-1.19832703884528	-1.90742439293556	-1.01594670137332	-1.50596873155002	-1.16762585318722	-1.46961925662528	-1.18156846216677	-0.489778359784176
TCGA-G2-A3VY-01	-0.171141319777793	BLCA	-1.36188851318521	-0.316205306204357	-0.0938661891628937	-1.21725013899456	0.653971122633747	0.145457962698196	-1.52185214234947	-0.983180866834836	-1.79915947406596	-1.53774898596649	-1.74196664845305	-1.45808173101136	-1.80996893109558	-0.812001775337175
TCGA-G2-AA3B-01	0.420256586583792	BLCA	-1.44706043703904	-1.1294911449739	0.416904769789093	-0.982646558309268	-0.299295874530073	0.639212727007535	-1.56676629563298	-0.802565133840105	-0.32083040767412	-1.42159408362705	-1.28007080325661	-0.615914571531477	-0.352064042036965	-1.04787538232292
TCGA-G2-AA3C-01	0.765139196526174	BLCA	-0.416216435738501	-1.41982618564666	0.714425054962286	-0.772487388557989	-1.06076269298448	0.498621520483403	0.209499001742029	-0.763922909253643	-0.000753947964542012	0.118913915032928	-1.13092540697075	-0.352959743468814	-0.863258622528298	-1.13525547727214
TCGA-G2-AA3D-01	0.620912144697038	BLCA	-1.37666800595905	0.625315013707132	0.260188410507953	-0.711843430065487	0.686631274070121	0.234333886297355	-1.07574110384409	-1.2660126239576	-0.723042080882226	-1.45164743716849	-1.10597019522085	-0.436194737205092	-0.87031733638144	-0.527531849935386
TCGA-G2-AA3F-01	-0.0562963229036276	BLCA	-1.01234699159577	-1.08819421012166	-0.414694768252573	-1.17129352584176	-0.486094180054393	-0.538856534438168	-0.647994725580563	-1.41562428298486	-1.08851486240003	-0.592420388065712	-0.997599575910262	-1.54933759892104	-1.17930016327616	-1.16372196317232
TCGA-GC-A3BM-01	0.201694663009046	BLCA	0.0314966228087672	-0.123010317099136	-0.336227024493428	-0.125405577681753	0.584390238894118	0.159896520017485	-0.821092862574653	-0.180239661769796	-0.268256470738279	-0.981512244627743	-0.259478357697497	-0.415086699389723	-0.436152844092971	0.368792298762796
TCGA-GC-A3I6-01	1.28523618909513	BLCA	0.25110998438223	2.37773300878745	1.23994216544948	0.488347450010652	2.00644140673039	0.763814407035484	0.399993276661351	-0.293074176943849	0.509524899347976	0.402792972344277	0.946435356841444	0.420707080891659	0.692305471641021	0.201827418480326
TCGA-GC-A3OO-01	0.537238314688094	BLCA	0.74191968951345	0.671053781451888	0.177404302281955	0.471524530413499	0.0378932752442758	-0.424586756874555	0.688726938493	-0.15961490937511	0.216211615024078	0.220146935425901	1.14712704898482	0.17908403799539	0.567436560923895	0.560732991006973
TCGA-GC-A3RB-01	1.07244663675043	BLCA	-0.523597039572634	0.725112356946195	1.11304998478614	-0.0643998329506316	0.876702715790453	0.67171837317749	-0.281447104469417	-0.563192070272465	-0.597238596373864	-0.430687559478935	-0.351006382106131	0.390742270174158	-0.431105314193834	-0.166256943873432
TCGA-GC-A3RC-01	1.04411264714677	BLCA	0.279289205128404	0.725468636013966	0.654245849536371	0.599944146440035	0.340975186797293	0.0905269806314311	0.0941651045409631	0.483502529048368	0.0972139116054639	0.225727805071814	0.508552462482929	-0.22203937663771	-0.173750091042579	-0.583112864308614
TCGA-GC-A3RD-01	-0.0535789731456062	BLCA	-0.792433295665551	-0.798806923611849	-0.221179963809413	-0.499194323999216	0.614427354317665	0.0394628688162916	-0.468693962483216	-0.905698476275644	0.0139714572555261	-0.34440941239593	-0.308227152153507	-1.22001596184286	-0.063288126577634	-0.463367613846434
TCGA-GC-A3WC-01	0.588372785466817	BLCA	0.277704906661951	0.525936008762973	0.334549515894726	1.04000098465076	1.04410838550854	0.429533899946845	0.0596771550397307	-0.335806286911062	0.409095781013689	-0.121628811250642	0.420532194260183	1.29631091399421	1.11746942677397	1.38670595041918
TCGA-GC-A3YS-01	0.570629594905694	BLCA	1.60562750357377	0.357831643993101	1.00242433996528	0.675975575153853	0.833399843084857	0.821799460891632	1.39727995414375	0.152935213159701	0.566307944283481	1.66343113160799	1.37746723510309	0.63606100625588	0.828827228653039	0.91630458277326
TCGA-GC-A4ZW-01	0.151742952907892	BLCA	-1.90102448424951	-1.68716451337766	0.675525878454563	-1.10426273924411	0.246380308422399	0.462935850957171	-1.32684136682497	-0.965155563226141	-1.21068109332835	-1.44325943991925	-1.46857202436333	-0.985873531306985	-1.58955623484642	-1.27764455368162
TCGA-GC-A6I1-01	-0.366793134366278	BLCA	-0.0815745349146952	-0.441673222181665	-0.0878161818583012	0.0554561448849275	-0.321374231903341	-0.0167462812074246	-0.11671764728899	0.590721271502785	1.61951665282178	0.174544730366903	0.470173122012231	0.117364235270081	0.978193422960038	-0.871676449400619
TCGA-GC-A6I3-01	-1.17865351313822	BLCA	-1.43872785602658	-0.578810098752254	-0.330354458774592	-0.676909818854785	-0.315923767941279	0.738005186804124	-0.428952963526513	-1.15917838973273	-0.211776128259884	0.395308267488964	-1.09241518168121	-0.154151314553653	-0.498634765257463	-0.239121048746044
TCGA-GD-A2C5-01	0.043024642309961	BLCA	0.0766568585477926	0.101583613965052	-0.165563915038509	0.0846267386690359	-0.180300689810153	-0.188150625178533	0.296966828948136	-0.858328814825266	-0.583724092676177	0.31753646574692	0.0778555841284577	0.011322224407172	-0.491679321291271	0.274962430692493
TCGA-GD-A3OP-01	-1.06771099779777	BLCA	0.762183337889495	0.0261783966477532	-1.48840692236574	0.755396423228596	-0.922154709679288	-1.01948099003301	0.272597011740367	-0.292664929115254	-0.133935091244527	0.066360073811906	0.232468768714632	-0.250398496725218	0.191798859857646	1.00778754602542
TCGA-GD-A3OQ-01	0.981538117584473	BLCA	0.559180213668459	0.74834723448542	0.640691263902716	0.185051186870509	0.63856850720497	-0.24597947519183	0.561651904285508	1.40815788566202	0.428452345606565	0.241689335596626	1.25636573274712	0.101649731252716	0.488963208158696	-0.420711090066587
TCGA-GD-A3OS-01	0.798370173750281	BLCA	0.773101257213355	0.548574281821925	0.540082201158025	1.92167059049576	1.07184431843979	1.09740383078831	1.65911167263642	1.36439606270844	0.0849653860922946	0.74561919159827	0.63447687270784	0.847885068748753	-0.155253123690047	1.28708791064525
TCGA-GD-A6C6-01	-1.75504273515528	BLCA	-2.30527335677747	-1.71666881738788	0.352286444479459	-2.97166800355239	-1.67410657632489	0.297573805421383	-1.57438790347411	-2.84244677414613	-1.38898714798275	-0.953643756641562	-2.16099824915847	-1.84388283387917	-2.79842882745901	-3.67126064828203
TCGA-GD-A76B-01	-0.175179348137813	BLCA	0.189000411372497	-0.473760571245425	-0.534533855712484	0.348587701974872	0.174648766990238	0.150136134314912	-0.783068540021818	-0.221621702726295	0.532722161067606	-0.820133390810707	-0.295967894483961	0.187286531877085	0.536089695531026	0.277938015729947
TCGA-GU-A42P-01	0.497910111376853	BLCA	-0.230876987094434	-1.22816735942641	0.66905189000403	-0.504912199406753	-0.136675920526263	1.36909931172371	-0.86016087841673	-0.0898601642700786	-1.16556607428409	-1.02457012269503	-0.645943133475989	-0.311875411016164	-0.929846081270805	0.730654888760009
TCGA-GU-A42Q-01	1.27289639575962	BLCA	-0.0611777753921012	-0.701083497718773	1.03018677800248	0.231426951812007	1.16941180244445	0.794274419778172	0.158155638175077	1.95937361939641	-0.592325635566622	-0.12376559040687	0.490553252901661	0.236165281849	-0.23286326846131	0.804994184117314
TCGA-GU-A42R-01	0.162355133664344	BLCA	0.294082487448429	-0.219324228073093	-0.364036384942967	0.243416947516553	0.422694396268407	0.123045775100568	-0.408586177746467	0.129060353433563	-1.07677587443704	-0.724307706246803	-0.489296541459029	-0.10934461179364	-0.90183929305384	0.388432092524714
TCGA-GU-A762-01	0.338741527330125	BLCA	0.626768173990624	0.611489845373408	0.911243359792601	0.444917450335452	0.327949953937144	0.722193981924526	0.845820460299384	-1.25524486008118	0.942972583507558	0.885329191566588	0.582432626520888	1.17012805790046	0.685452044695955	-0.352610918378335
TCGA-GU-A763-01	-0.280318298258098	BLCA	-2.21350191316469	-1.08879547889464	-0.666813654057724	-2.53396633733166	-0.558827583956577	0.716417035804867	-2.06085309948942	-1.36307775982385	-1.40083230555248	-1.54546623471885	-2.086620465088	-1.7487499224906	-1.81103259231002	-2.00973324448665
TCGA-GU-A764-01	-0.0710085605319525	BLCA	0.732231334792382	1.15400412035166	0.65617982873294	1.29573569791515	0.301486621812639	0.92007950161554	1.16095119936553	0.0840269867631573	1.35437602465716	1.03736803896567	1.28860480432891	0.705114951431345	0.966494988595777	1.36635660228298
TCGA-GU-A766-01	0.325632262573233	BLCA	0.977569877462356	1.559674206117	0.506406394948504	0.503457502157786	0.194617240970788	0.313321141167258	0.222677286239483	-0.138555431414836	2.46985903655061	0.405062177228865	1.01568807573842	1.40261205732323	2.12508335144122	0.171327882642639
TCGA-GU-A767-01	0.257636706996723	BLCA	0.506711333601885	-0.398312868687836	-0.0552741567950769	0.0770719768702762	-0.16289158906415	0.138525933114827	0.00919227806112985	-0.620632525045657	-0.28993177484476	0.0860004209676305	-0.340561957551788	0.305612995353432	-0.600758460253582	0.668564285254765
TCGA-GU-AATO-01	-0.431051932439578	BLCA	-1.40363745155474	1.1024542595622	-0.226004246848274	-0.719948202085878	-1.32548940324663	0.138179333937243	-0.101541552981477	0.266207484704642	0.0171260016660029	0.259427954459211	-0.170469574381148	-0.697874351103504	-0.106244038576071	-0.68107420572808
TCGA-GU-AATP-01	0.204429265099711	BLCA	0.836157164372542	0.16848539998966	-0.210875119092563	0.578466727563717	-1.62353884439201	-0.906878939372207	1.2595474737673	0.278837371013259	0.278800229604687	1.31053686951758	0.881658895385257	1.04410372129623	0.54573046774355	0.377456121393877
TCGA-GU-AATQ-01	0.551287218092163	BLCA	-0.263464858784536	0.293193851750728	0.72386533310352	-0.142649502276026	0.70649082220053	0.804921457382543	-0.27331643751184	-0.365357664501225	-0.831951430353516	-0.116100184066004	-0.0705459850690873	0.204708892425097	-0.0206872933129067	0.283028337021907
TCGA-GV-A3JV-01	-0.080634079700577	BLCA	0.785964272918219	0.784112752321524	-0.099993195335591	0.741457642401647	0.508699659954853	-0.272699799911813	0.174967734468238	-0.656787093452271	0.362369651201573	0.20701282025785	0.619078585044419	1.13909174937546	0.0242345104464589	0.917180983941778
TCGA-GV-A3JW-01	0.374754870245522	BLCA	-0.990387788015125	-1.54443445678755	-0.000561940827056313	-0.332109783142095	0.185532549499371	0.0140192024574345	-0.716046168440793	-1.28355010206188	-1.72748708215601	-0.75730999248434	-1.24436042324172	-0.759991134508934	-1.3602771265083	-0.257621030788258
TCGA-GV-A3JX-01	0.307973359453155	BLCA	-0.0136427573476013	0.132037523360742	0.77284865396357	1.30888045179575	0.0520408031443825	0.113621498530758	-0.241915594575907	-0.0869228872137401	0.406260981710627	-0.6714805609835	0.283710465645489	0.964181674430621	0.350581860520637	2.11301255119021
TCGA-GV-A3JZ-01	1.11032314572489	BLCA	0.286491811511224	-0.807944007054725	1.0992893931831	0.743665315305711	0.417408760240564	0.888068980927477	0.723848174716195	-0.35005448526801	0.112185016370332	0.507142940866465	0.270716212191682	0.888921456302664	0.56296278577179	1.17898324473084
TCGA-GV-A3QF-01	0.499987612941384	BLCA	-0.83936691665318	-1.2067611491888	0.0876091046747753	-1.46360522125661	-0.863672673562818	-0.438301801069356	-1.47792916045077	0.560461809448052	-0.291710084760154	-1.57778756014577	-1.23137257444753	-1.34055984468236	-0.59572819303338	-1.23434482582333
TCGA-GV-A3QG-01	0.37003331356713	BLCA	1.76324784603313	1.52168670268502	0.275265744381496	1.57006210265066	-0.0924108144075014	-0.235005034237731	1.41460060470562	0.929500566647676	0.897781653629234	1.27726461934193	1.2748936662406	2.00536808962972	1.36556434088273	1.19495514221132
TCGA-GV-A3QH-01	0.310127497932605	BLCA	-1.51189200390039	-0.369389448894253	0.476823230940868	-0.647801262461837	0.684936932747316	0.484313702027626	-1.48464655635616	-0.506206590830398	-0.809056305569782	-1.57120422748318	-1.27598019177633	-0.320326607641504	-1.12998556355033	-0.794975253659785
TCGA-GV-A3QI-01	1.02005182385025	BLCA	-0.205229003441754	-0.49316610739383	1.48438455444198	0.151897612807326	1.39466704773908	2.2601841157515	-0.422633023873442	0.372602914600749	-1.84691391883623	-0.830317013107398	-1.28188817311523	-0.31419533136469	-1.26333700170668	0.839858053915749
TCGA-GV-A3QK-01	-0.267202109928798	BLCA	-0.655116779276713	-0.471022048126576	-0.281341866990921	-0.230218502558169	0.748676529356486	0.117014531893966	-0.911023416148323	-0.712306839486792	0.440374296846792	-1.27297133984664	-0.342942430581075	0.017699592629328	0.0637219084007382	-0.0342543748235691
TCGA-GV-A40E-01	0.45303193263302	BLCA	0.173765775099077	0.925713572319248	1.0456466708776	-0.182899928731769	1.01446212180257	1.22436985126043	0.351043054789215	0.592293254295272	1.04493622920288	0.576049960781677	0.701904583925529	0.334506731328946	0.552407407760298	-0.545517059270906
TCGA-GV-A40G-01	-0.30364894872098	BLCA	-0.789829056133154	-0.136309459602873	0.547970872867031	-0.845289967103062	-0.169244422104841	0.384105322740467	-1.16312671349673	-1.12243474603582	-0.816417262720269	-1.17708709924677	-1.40139423387398	-1.37162168405326	-1.32672269841055	-0.375009832932004
TCGA-GV-A6ZA-01	0.335928161770442	BLCA	-1.00599667427826	-1.28669808325315	0.735441109294413	-0.810961504588917	0.611590199057594	1.20329675137149	-0.983664028052571	-1.32914747927235	-0.751361081013334	-0.807773828090135	-0.867677542641915	-0.233976470156261	-0.922339676592265	-0.727140220653943
TCGA-H4-A2HO-01	-1.1716316682921	BLCA	0.524005060996696	-0.777263456235754	-2.0926955032789	0.383328781971129	-2.26965942530738	-1.0146715485116	-0.516810477463806	-0.266535503504798	-0.663974160177687	-0.703838889032863	-0.152912208271999	-0.897285274557757	0.24711868699236	0.981249522129169
TCGA-H4-A2HQ-01	0.426067810033564	BLCA	-0.451882531960573	0.428562817143787	0.326304115404514	-0.028768398288756	1.298241946158	0.465959696687326	-0.421361944992153	0.692112202725921	-0.597299391485341	-1.04236877658839	-0.239381654148825	0.415478430667131	0.0811314122752141	0.433576557710323
TCGA-HQ-A2OE-01	0.291053050445962	BLCA	-0.617015059274389	-0.368658223033597	0.724365689335014	-0.917750678861813	2.13830688796181	1.27399541123176	-1.19517355784614	-0.345808948599515	-0.406418457471627	-1.42491807101662	-1.02854014124975	-0.355650646806131	-0.560023618478274	0.560974024943457
TCGA-HQ-A2OF-01	0.290430216156002	BLCA	-0.659435620903372	-1.20744656168962	0.609426726365819	-0.589558691800087	0.00611860909426727	0.0750479292070042	-1.00069857040232	-1.8732331248816	-1.80813508258977	-1.29936250515955	-0.24347891623774	-0.910681909989081	-0.92990054562897	0.275421120072152
TCGA-HQ-A5ND-01	0.824483769588949	BLCA	-0.900904828605883	-0.415811035598881	1.70598071347302	-0.29060374228544	0.709529005743094	1.55553433033263	-0.655176139376917	0.774806776382064	-0.558912491252268	-0.798823367078719	0.278536554103307	-0.874147561223896	0.0703015622926973	-0.638012367760854
TCGA-HQ-A5NE-01	-0.124871511802807	BLCA	1.30614656899952	1.09590560104645	0.490592171278082	1.02195758755603	-0.112566016344207	0.0738818222185259	1.10457355738364	0.893712261910651	1.68128341308276	0.647100719473283	1.90272985972467	0.474513553117252	1.1974195440465	0.417357916897795
TCGA-K4-A3WS-01	0.995593426302843	BLCA	1.47611455930633	0.997191549463115	-0.386017417550821	1.37092545526482	-0.603083394278196	-0.470653673016557	1.47606833133464	-0.059023567448315	0.93533203077156	1.36189110020687	1.20457728063518	1.22528604804898	0.898882653115633	1.59625318762341
TCGA-K4-A3WU-01	-1.3903094395212	BLCA	0.991962334265808	-0.123334794682908	-1.17310151988786	1.54463835228939	-0.62602916110069	-0.60292008806911	0.630543042086611	0.116288764760065	0.900026606626882	0.0496923740540949	0.286445580081165	0.833981745225593	1.10688291051643	2.20937516440722
TCGA-K4-A3WV-01	0.511882253887079	BLCA	-0.817745708310395	0.276321910991193	0.0611812864948803	-0.282513069699278	0.1747297530308	0.434722463412445	-0.286147567291369	1.26640906408344	-0.484893963894259	-0.118216098709908	-0.152943039663302	-0.00534616983639005	-0.410917038590824	-0.149311939080608
TCGA-K4-A4AB-01	-1.78119349112726	BLCA	0.881180942693385	0.573473039009767	-2.76412856859866	1.08800644961117	-2.51101781340957	-2.20507655089598	0.402894444611324	0.750010766482974	1.1783298374932	0.370094115842098	1.04423658269363	-1.26791298008935	0.819597345191517	0.403950592405958
TCGA-K4-A4AC-01	0.952481775196098	BLCA	-0.661800460769097	-1.14080670289534	0.896707122700944	-0.383976739311753	0.3883496340962	0.883642017701238	-0.263978996210213	-0.380145338535853	0.550354124451156	0.0717537201602375	0.142315225409161	-0.351257143895473	-0.151560083905178	-0.824354948531529
TCGA-K4-A54R-01	0.460223843492598	BLCA	0.380259106135306	1.52116036585528	0.466103366375692	-0.157620368198338	0.240293016833349	-0.0920403458619064	0.752920239139535	0.850204515559083	0.358804430886214	1.20062220929466	0.577338932460154	0.232075572809684	0.243143830818279	-0.0915060923744435
TCGA-K4-A5RH-01	0.610810361548367	BLCA	0.862301912002678	0.19365394313241	0.715105321643823	1.42876985964787	0.0477161331337399	0.559123601317081	1.18211572888809	-0.274913368007308	1.10391023860537	1.19916975805044	0.181334006528535	1.64284593746441	0.649500301896606	0.255152392737741
TCGA-K4-A5RI-01	0.637126688349599	BLCA	-0.196044438288651	-0.355426342318506	0.605068682506998	0.340589813138021	0.501142388890206	0.796060475886408	0.179880539922269	0.0111178076735631	-0.519268033093239	0.457991928936511	0.61746941339574	0.219681711666633	-0.272453726658408	0.465425416420185
TCGA-K4-A5RJ-01	1.44416315290618	BLCA	-0.445640667970262	-0.414532684474633	0.971516547972264	0.339158886295464	-0.430469104366039	0.933431958391185	0.0586510210185138	-0.298900437797964	0.478600510008481	0.203579721414371	-1.30430388582448	0.864839094093002	0.423668889409224	0.0400477225588242
TCGA-K4-A6FZ-01	-0.250146366079353	BLCA	0.584792058851437	2.15677825894713	-0.256808915152171	0.909646599025067	-0.334598661686894	-0.604558940598459	-0.229866204719483	1.50812460477559	1.95165803245805	-0.472069767774917	1.50857599761628	0.271048460231353	1.49649626674191	0.259980308936684
TCGA-K4-A6MB-01	0.790794939856068	BLCA	0.0330127878353363	0.162772544168481	0.34900434487581	0.0128911477094157	0.239330728661938	-0.243214572396838	0.574726576663036	-1.05656619249578	-0.299739216969496	0.632607930091402	0.0358547247513923	0.378361327473276	-0.429921435660795	0.265898419403861
TCGA-K4-A83P-01	-0.999931313611806	BLCA	1.38303591032123	2.18440023482923	-0.894670344628561	2.28241780031105	0.304927674401502	-0.752816751460927	1.20571925296917	0.871120665079044	1.99693140399191	0.955546061875902	1.07929639812203	1.69731807569756	1.96171048589117	2.15672418002098
TCGA-K4-AAQO-01	0.283542589992458	BLCA	0.554762442475415	-0.353752153239095	-0.324187782354655	1.12720916053514	0.0569946046744608	-0.304140945074194	0.627265627332976	0.265134138215063	-0.0766203213109089	0.406700729214745	0.361350698294228	0.972534377616513	1.31927375121641	1.49984491475328
TCGA-KQ-A41N-01	-0.422894759188141	BLCA	-0.589393384575436	0.467900179127843	-0.0862389797511082	-0.677538040683003	-0.830060004323635	-0.485427459988812	-0.7416405189875	-1.19541259335509	-1.1037891353188	-0.702998420124299	-0.978688101212303	-0.508969272445091	-1.69634762425431	-0.985197633804809
TCGA-KQ-A41O-01	0.106146607014994	BLCA	-2.45441612417971	-1.42425853304665	0.386186132397309	-1.84946408901121	0.668825449369778	1.35139949333159	-2.22152712501039	-1.15460534083874	-2.12511748471901	-2.14280680200121	-2.34206087617979	-1.11331782183721	-2.57372686257708	-1.81050832878582
TCGA-KQ-A41P-01	-0.0649865787290727	BLCA	0.187492368401269	0.902816268830854	-0.486636309688312	0.647731695769587	-0.243556884375037	-0.397760205322794	0.350041716952182	-0.42001462915652	0.0347205950282826	0.535000996218901	0.135416878840931	0.206629808114425	0.00441772299510469	0.561381446297519
TCGA-KQ-A41Q-01	0.398763735231339	BLCA	-1.47756833959022	0.0511051986958573	0.781929991838908	-1.4576350019297	1.27576049274912	1.450967765883	-0.748998468166556	-0.354057798341624	-0.635935976109981	-0.210229613758109	-1.08945437275839	-1.39293601913548	-0.710964676061781	-0.840726465917509
TCGA-KQ-A41R-01	0.497706207556668	BLCA	-0.328294320243821	-2.06775737945999	-0.758403721017062	-0.983628224549285	-0.792026243292356	-1.08275923191762	-0.885619664510456	-1.45882052968992	-0.951219029675087	-1.07675154022481	-1.09534825827549	-1.12414882846987	-0.564854148267401	-0.135313175696803
TCGA-KQ-A41S-01	0.442078424136855	BLCA	0.842442214857936	0.509246911936333	0.0602451173113834	0.651079142020216	-0.417446383364881	-0.564828325824174	1.1272173337733	0.349886095587741	0.127160899382937	0.756480073820321	0.965612218151706	0.701004949139238	0.611989755623519	1.25014464477643
TCGA-LC-A66R-01	1.15127174544589	BLCA	0.602034636319843	0.605461231923127	1.2268666855999	0.31233096654259	0.65159691557532	0.92147493242771	0.572823848736596	0.317950107281504	1.10665826992527	0.487444121875903	0.942101628434072	1.23553100581448	1.26075517329513	0.668847456956683
TCGA-LT-A5Z6-01	0.784080797184679	BLCA	-1.40839712133725	-0.55046128689066	0.984860553935103	-0.857023852151039	0.650795938641937	1.02514378700321	-1.2037329713895	-0.122927449762441	-0.897093651009075	-1.24500933441877	-1.56066104166852	-0.639507691102914	-0.714007004831769	-0.178345650546888
TCGA-LT-A8JT-01	-0.777091376609849	BLCA	-1.33962944227231	-0.656288539646856	-1.617795239786	-0.955992591998438	-0.47552227710884	-0.951749692875241	-1.27480708229174	-0.776453885395799	-0.771647626723814	-1.36219508971633	-0.781430759983122	-0.946570047445774	-0.979878909294469	-0.689363188145197
TCGA-MV-A51V-01	-0.340197203517621	BLCA	0.113597054803868	-0.110224601417211	-0.227573432834925	0.143263299470307	-1.21328838336674	-0.643513509106125	-0.194833895578474	-0.0324502765848802	1.04776231825967	-0.572173701560627	0.107655782927117	-0.326733713790869	0.119210399707035	-0.170490653386346
TCGA-PQ-A6FI-01	1.52834301044176	BLCA	-0.291793303022572	-0.549829580247992	1.6179140039842	-0.89471415508364	1.17722879420607	1.23821395461903	-0.256619311056171	1.07503565967576	-0.00599492711127719	0.0760192385859634	0.0964137007693995	-0.0333904340471031	-0.211246421506437	-0.925843532259835
TCGA-PQ-A6FN-01	-0.727301392629382	BLCA	0.224571890895183	-0.916957399529666	0.706157987861641	-0.574671444517053	-0.952668363177686	0.990219146740376	0.311028277675952	-1.05106956501565	-0.200069532647412	0.772523279633653	0.33567518910442	-0.65282162290994	-0.439085731752627	-0.632623358176987
TCGA-R3-A69X-01	-0.184456636062536	BLCA	0.792910981472468	0.71260311301029	-0.0660021590431581	0.726709200907159	-0.294749652191417	-0.595896815429006	0.893642324309483	-0.303937035730183	0.509314050951401	0.408754578372285	0.985495690995116	1.22047466586391	0.35630349909447	0.401812202032148
TCGA-S5-A6DX-01	-0.17202376842361	BLCA	-0.317338562771778	0.501365818594595	-0.325278501782563	-0.0584538017860362	-1.53262679965941	0.103661353548587	0.0302146703011598	-1.30066798946296	0.315414796966669	0.149087913129306	-0.610872754589749	0.411779145423967	0.120027795303009	0.457179577624399
TCGA-S5-AA26-01	0.883460330457347	BLCA	-1.08416221882415	-0.00340449460825675	0.248967479607575	-0.865478930133259	0.820423507933595	0.49321092967555	-0.952006229096143	0.415852159036001	-1.22770882484767	-0.997194003481485	-0.955849875677911	-0.316413047084177	-0.812576272618762	0.351885346266143
TCGA-SY-A9G0-01	-1.08531191922958	BLCA	1.94754588217558	0.00633231175587572	-1.8965734634499	1.849997578616	-1.3660324332501	-1.58954004070619	1.40269918824672	0.468338274660498	0.707678796404945	0.944450125203719	1.0849711601425	0.431647034680998	1.21708522275714	2.26960045090874
TCGA-SY-A9G5-01	0.190337061038822	BLCA	0.549331836066899	1.41904004653429	0.0166568318132108	0.467847010303873	0.318922693100478	-0.318500187643505	1.07075411122989	-0.0298505876086071	1.03893190120979	1.27416126233293	1.0833714325683	0.801156896315122	1.1795577749804	0.0891619418178354
TCGA-UY-A78K-01	0.300695285364871	BLCA	-0.852443883297161	-0.585948758984246	0.757488706205545	0.467948505864735	0.374642377931964	0.604496518579151	-0.103593162780931	-1.53731027573634	-0.0290431222719229	-0.110227299413317	-0.469672054509794	0.530394214509355	0.469332853703155	0.468031101034198
TCGA-UY-A78L-01	1.12406524294861	BLCA	-0.0424881477836295	1.04610102022158	0.954829582690281	-0.409908254446927	-0.237753200714382	0.32058915276274	0.693631242928864	2.40876920698426	0.485843567955666	1.06895609655391	0.270319679308327	-0.207301087234744	0.0473062867381195	-0.61356004870771
TCGA-UY-A78M-01	0.046931781450159	BLCA	-0.355161576265144	-1.77947375790433	-0.00435457622323938	-1.11372341153448	-0.674524844780148	-0.525960378607833	0.477307350068514	-0.0727024388194049	-0.29457261673574	0.790852691220125	-0.544974509144783	-0.422997966761016	-0.782089085012609	-1.19976519125337
TCGA-UY-A78N-01	1.7622695129592	BLCA	-0.99166620186408	-1.24708493907005	1.50076956792045	-0.304022640517383	1.70612706862047	2.25060341402088	-0.18444448140121	-0.436652416428657	-1.54966549218092	-0.0605661097933602	-0.970940576501958	0.252666031858772	-1.03129818488399	0.436703928749118
TCGA-UY-A78O-01	-0.141471602876656	BLCA	-0.42602436895501	0.141735086762574	-0.49226295817763	-0.460700177430988	-0.0233645358835728	0.50321108870216	-0.599215547332799	-0.17655253301139	-0.36621312354783	-0.312386607362927	-0.428840106737484	-0.00373640767444109	-0.940995600124635	-0.262148077153345
TCGA-UY-A78P-01	0.18819521661533	BLCA	1.00692799760453	2.05434537079996	0.761045181434743	0.86192927721677	0.529195417458902	0.669239994535736	0.675173628510184	0.305004373946161	1.45106032655372	0.797702872945247	1.51698291926823	1.28306676442258	1.62597742209148	0.771949531781533
TCGA-UY-A8OB-01	0.351114460711817	BLCA	-1.26679358450068	-1.45239266290314	1.14892325852884	-1.81349756912332	0.0634040890979519	0.673000113011316	-0.680631067632507	1.03381415557955	0.0628671746520456	-0.0850980993475157	-0.652276328086683	-1.24875074347645	-0.744866897837769	-2.36050334594464
TCGA-UY-A8OC-01	-0.0255191918416443	BLCA	1.76749537447189	1.1407091214623	-0.169249978650908	0.902029881954437	-0.045230330641421	-0.12868437522557	1.73703952193439	1.83219287181855	0.328478134434251	1.70809078634402	1.81099156598411	0.0871006876822085	0.675031420683414	-0.016436617625371
TCGA-UY-A8OD-01	-0.633526732639221	BLCA	0.777248228135641	0.446000261000855	-0.678861309077586	1.21748490937849	-1.40930053025783	-0.662888705722872	0.906325106907982	0.582896602270204	0.269527684726855	1.02244123521751	0.803566869365281	1.19393896991277	0.835372815842247	0.462156983339137
TCGA-UY-A9PA-01	-0.722623752464653	BLCA	-0.245454164727708	1.28539077398797	-1.31431694863504	0.23049810738708	-0.625003839636809	-1.677250325255	-1.1986493712914	1.17047224474412	0.861031811063281	-1.45888961311832	0.48732609143855	-0.763223258607746	1.04821736112358	-0.861316531398147
TCGA-UY-A9PB-01	0.242828002803442	BLCA	0.547979819725233	1.44928400646867	0.314152554921501	1.04336801500837	0.179363567032859	0.339015775393347	1.3232762877804	1.18052008743833	1.48826036962745	1.47712531450022	1.30517891933666	1.03473506354233	1.22806806702781	0.00496934533991807
TCGA-UY-A9PD-01	1.0295549785296	BLCA	0.238859084230938	-1.40244068578488	0.323884671563957	-0.700074518601946	-0.195504062449645	0.351969267209559	0.600774694750689	-0.11063378353525	-0.514992339487523	0.603042786617266	-0.42900776566453	0.158796967011524	-0.213074656431413	-0.21039643214325
TCGA-UY-A9PE-01	0.269670007425499	BLCA	-0.570557671513214	-1.09657639935601	0.0485624802796202	-0.724879959679879	0.272483157190489	0.462014040592983	-0.0527676765741254	-0.615949114466349	-0.672797583871177	0.156411741335061	-0.390001634628168	-0.276967651054299	-0.691874550163708	0.353122397086142
TCGA-UY-A9PF-01	-0.604284049759069	BLCA	0.398000570046376	-0.845866409513091	-1.40244826528628	0.122690740512437	-1.31772312417231	-1.38218853484924	-0.226282506835965	-0.645670440415266	0.700368747907804	-0.619553540943225	0.126500557880125	-0.567025204088616	0.527425904339144	-0.235310398086707
TCGA-UY-A9PH-01	0.136673015768336	BLCA	0.0686286173065665	0.570484578334403	0.0797171474822172	-0.0724167197120341	0.123210824045271	0.0251953360224572	0.198362824469724	-0.481174773483213	0.760432956640639	0.0893659821950123	0.0820233710476621	0.42473454668087	0.785180986023181	-0.0660136694039666
TCGA-XF-A8HB-01	0.324320145038706	BLCA	-1.19653675294204	0.514624782322289	1.14748036937032	-1.24992954940714	0.890038592175502	1.94023708049261	-1.16026123362785	-0.959993976595361	-1.25046188862456	-1.27037497636549	-1.08974657096702	-1.00722588882312	-1.45765739463414	-0.827948915001191
TCGA-XF-A8HC-01	-0.119873999702644	BLCA	-2.03044379452812	-2.14381147876842	0.590253416762649	-1.69298812270492	-0.319183165433982	1.12447615075932	-1.77195369295199	-1.81219993421439	-1.77362861412417	-1.7110232724507	-2.13297751411409	-2.04221883080097	-2.13953404364844	-1.1296788952512
TCGA-XF-A8HD-01	0.518227945789148	BLCA	0.295019264342755	0.89693975466574	0.489296569111748	-0.036046030177389	-0.0953074876679091	0.127167115591486	0.256354243449499	0.521264971766314	0.356149872047386	0.47652154873038	0.67459247399051	0.276464024586985	0.784432975761226	-0.496081516581629
TCGA-XF-A8HE-01	1.01953760301408	BLCA	0.745280341583155	0.773001247531209	0.931317079709964	0.676972540665584	1.70073644746406	0.782386706272948	0.353546063373172	0.986379000116285	1.13698594810998	0.398054907338827	0.821608248955524	0.794920134862481	0.837702049315055	0.947884397900281
TCGA-XF-A8HF-01	0.0923957377252275	BLCA	-0.264332176369688	-0.847634821667602	-0.018905124676398	-0.790616386203741	-0.0961906089893479	0.510599065000155	0.25930314862458	-1.15081444636512	-0.409978527343179	0.671123139624551	-0.56383644928978	0.143743895399887	-0.364189756136487	-0.0800286203460861
TCGA-XF-A8HG-01	-1.04233052346331	BLCA	-2.86906065814079	-2.8058344542507	-0.775738131142452	-2.40936534027249	-0.65459449564278	-0.0257637000582053	-1.94329589312596	-1.61132505931754	-2.06548537078121	-1.90641147335694	-2.31904140723928	-2.66853222164589	-2.1792032065017	-1.90125998548306
TCGA-XF-A8HH-01	-0.166482857597673	BLCA	0.198419758400614	-0.541222334844769	-0.953762171017767	-0.155801502362803	-0.686049054451857	-0.666265199073821	0.467277676740874	-0.400686153050855	-0.30129753845495	0.351079287015049	-0.0555490307619254	-0.282800228768166	0.0536900917695894	0.422790776866902
TCGA-XF-A8HI-01	0.15098347165903	BLCA	0.0655818862780092	0.817400867217707	-0.937872126221878	-0.184835151032178	-0.161311894190041	-0.667326462315387	-0.686311200118017	0.479488419868745	-0.0733752758900532	-1.16521431102081	-0.289246748928991	-0.253002443893178	0.00499484798244786	0.124870299033459
TCGA-XF-A9SH-01	-1.15922780684276	BLCA	-0.991144990196704	-1.26198166691037	-1.99670535894084	-0.901762256986218	-1.30397398403476	-1.78711067675486	-1.09506814621018	-0.992546647701234	-0.547864978093184	-0.871673700719394	-0.905609391221558	-1.75369448148871	-0.621409097709549	-0.693352228878986
TCGA-XF-A9SI-01	-0.0332346196500357	BLCA	0.760736948788169	1.73798513464115	0.351943972812055	2.00179833724842	0.789137401399341	0.618344916603737	0.579326699588169	-0.442188618132352	1.02242897541004	0.625204002819696	0.389981213481487	2.21351825333581	1.30726857593148	1.97152865758702
TCGA-XF-A9SJ-01	0.196004918857255	BLCA	0.463740411404144	0.941455401887538	0.214825315559422	0.0406427595736326	-0.71933914333671	0.169803998944807	0.625925835105649	0.783431714278977	0.369911040334661	0.966876402610537	0.672570140571988	0.186132471467128	0.280594203601728	-0.253181665704944
TCGA-XF-A9SK-01	-1.36794794441704	BLCA	0.110059211489492	1.30363862621345	-1.84837793547151	0.146484168838492	-1.93863925051124	-1.16135789877516	0.736324068874763	-0.192225971632847	0.503735722365135	1.06269822996959	0.264357067857298	0.0544190416059315	0.310375990881369	0.180436267329759
TCGA-XF-A9SL-01	-1.33510649526783	BLCA	1.55829580613125	0.969951643816257	-1.28487307212973	1.51846253465437	-1.17643234582407	-0.923698191192065	1.14681989361015	0.388804000806109	0.935250836469728	0.810618014003	0.853653462521594	0.557702996379292	1.38451487472018	1.49303338868129
TCGA-XF-A9SM-01	0.665339786833866	BLCA	0.648118514442053	1.16530765271469	1.04342288832648	0.80200594804614	0.813062504928264	0.895894047100644	0.87642343719401	0.292577447786977	1.34664815942057	1.27109085118862	0.916005103660056	1.03621640364242	1.30114816422533	0.740541758183367
TCGA-XF-A9SP-01	-0.135017929591516	BLCA	0.762808359813687	0.294777216236524	-0.763605004582136	0.943492768676092	-0.533244254273632	-0.4435177820509	1.1214974988428	-0.38435919883331	0.139291685818419	1.23024643138042	0.818650556963546	0.625068149492598	0.34256948957192	1.76206045703115
TCGA-XF-A9ST-01	1.01153396004987	BLCA	-0.74698567459824	-4.01578365912238	1.89430800429152	-2.08346412217681	0.18812512729136	1.96550713997823	-0.937686115295275	-1.72384220072344	-2.27974919501378	-0.388232854156485	-1.88933971876152	-1.37825638555547	-1.68657345963616	-2.2371358083426
TCGA-XF-A9SU-01	-0.0961638056244839	BLCA	0.436157956335867	0.489226873342114	-0.169447416255528	0.411689014834113	-0.113911927676804	-0.0197698845852615	0.834013252310385	-0.3089547349672	0.539451889717139	0.959096049261857	0.547422478605065	0.426155233078486	0.312331770046753	0.128130515834909
TCGA-XF-A9SV-01	-0.342345225497877	BLCA	0.251654358000219	-0.537271536791703	-0.265069997187267	-0.255386639159227	-0.277118291940406	-0.460510575507022	0.861072671621201	0.0479541370313349	-0.798956538211879	0.816186330883482	-0.0321803157902579	-0.0294740648399406	-0.797746046428895	-0.0670954000053472
TCGA-XF-A9SW-01	-0.559571731147496	BLCA	1.86648593305687	0.185535333930255	-0.872492888227719	1.39923267221258	-1.0630715416311	-1.24670003047967	1.61309242080082	1.25124279363033	0.476314390047607	1.39412731509005	0.945211397852071	0.648995848633785	1.29270593876149	1.35555795093865
TCGA-XF-A9SX-01	-0.588875811035269	BLCA	-0.0222854893948898	1.12774533027585	-0.402329730268463	0.565244257479815	-0.935465966850908	-0.376474684083936	0.926637404611409	0.260073398284892	1.42342264330013	1.48219401923386	0.641811952999648	0.678165782401508	1.01968899642817	-0.464628705775766
TCGA-XF-A9SY-01	0.252189533660065	BLCA	0.907256103988739	0.295212064959599	0.989328164948259	0.780840375233903	0.130987258199968	0.262331230925444	1.4627765681684	1.1341687091748	1.95834155188132	1.49482573455564	1.53331301790072	1.24845080516153	1.51617837736585	-0.228867575672485
TCGA-XF-A9SZ-01	-0.607110371990344	BLCA	0.740871118392021	0.316694210501645	-0.344053659008281	-0.152563713434651	-1.28499653132773	-0.830751300107603	1.05912291040134	0.49242755212356	0.929073172610867	1.27239227674955	0.312806732073609	-0.142206063658526	0.203745184504284	-0.307764274436054
TCGA-XF-A9T0-01	0.46019317091899	BLCA	-0.117077371631125	-1.74661834287771	0.176532115026448	-0.665485880974281	0.0371455191130343	0.0900586638886531	0.11085462113177	1.52680247503712	-0.363834776878653	0.339970245927854	-0.431720556285192	0.494291513801376	0.00219680617774172	-0.133674328599825
TCGA-XF-A9T2-01	0.205109400422838	BLCA	1.48264063140479	0.448309574905761	0.690269508593648	1.96946544635185	1.3928192499443	1.21589817690763	1.36062318188714	0.46092235211482	-0.831423097579301	0.918524254223114	0.145050541649161	1.96648132445424	-0.248165279242387	2.14412643668422
TCGA-XF-A9T3-01	-0.0123666442585777	BLCA	1.15915390593537	-0.641154536583937	0.269730003685687	0.830112654770584	-0.685835162661938	0.0953176086014715	1.12659532587992	0.0492472269662969	0.323308893595846	0.96337318008116	1.58427282257006	1.1389363555192	0.620947716899051	0.505057386008899
TCGA-XF-A9T4-01	0.451158806422511	BLCA	1.53497901288136	0.877309959549189	-0.075383120558571	1.26955906356646	0.403100134987199	-0.452603738442204	1.08831407172461	1.58632462129443	0.958319429691493	0.759943399738063	2.23695101216245	0.477055770607169	1.36846766434571	-0.500109833820545
TCGA-XF-A9T5-01	1.0630184510169	BLCA	0.482002399401187	1.05721345519668	1.05341539920683	0.338160654056353	0.962793680810796	0.880462369609997	0.202453164712015	0.648548792595916	0.201988822203632	0.665126567471027	0.193749546406379	1.15373359078706	-0.133670559643199	0.531765659666185
TCGA-XF-A9T6-01	0.784828136375041	BLCA	-0.659791903721099	-1.03865685126277	0.999673445451663	-1.66461985947119	0.219584288133128	0.817881545144812	-0.902403318612819	-0.604913469754152	-0.24109197674602	-0.279480636838842	-0.0786187778833107	-1.42432284859123	-0.45542688507023	-2.09675106148307
TCGA-XF-A9T8-01	0.843182546394125	BLCA	0.823977710122468	1.93274923220041	0.537400927693366	0.698391994968928	0.896783105795745	0.095292461271334	0.582032724999654	2.02020406742692	1.5317715542467	0.892206052213265	1.04832608241076	1.0949788104873	1.69587364698709	0.477447145977363
TCGA-XF-AAME-01	-0.386142712864149	BLCA	2.10376628993627	0.919826712135135	-0.338484726507669	2.27546864588241	-0.256596211633079	-0.542464837629358	1.80605584047851	0.785393450839584	1.54342895177199	1.38933983723451	1.57637438842877	2.14859055827285	2.28316055810914	2.53156002215087
TCGA-XF-AAMG-01	1.16742892258066	BLCA	0.77426122442192	-0.780137939018999	1.46580349640953	0.434709855022293	0.659558604829783	1.67182111844773	0.83533835073453	-0.140522044285329	-0.263921259638302	0.812696437431335	0.054093290552096	1.12840029205903	0.0367589917420245	1.54041496488043
TCGA-XF-AAMH-01	-0.573170484098174	BLCA	-0.277386307158649	-1.48985700564314	-0.24221445668387	-0.256234132930367	-1.18230734110062	0.311386568814622	0.49073579611644	-0.131662974523058	-1.56621586575258	0.246708400741255	-0.253243095466809	-0.358506885828722	-0.786526838553869	0.424037318687
TCGA-XF-AAMJ-01	-0.636864499248593	BLCA	1.65757351305644	-0.394544061077388	-1.09296886816219	0.986171450005463	-1.51851384152872	-1.27004867566689	1.84281336794695	0.0604535597722119	0.321148532092564	1.63323679818264	0.919757733889592	-0.112375802927891	0.394064643214831	0.911789468667067
TCGA-XF-AAML-01	0.475552403709376	BLCA	-1.92346467061364	-0.429761788025989	0.94421896296099	-1.14202932263621	0.553144409155279	0.540795142654765	-1.76714696813341	-0.426937984994939	-0.0806699008349686	-1.51129104028131	-1.29225596326593	-0.645268234020636	-0.516042770691916	-0.671445313484062
TCGA-XF-AAMQ-01	0.338529512435336	BLCA	0.00787398728324663	1.14027695634345	0.326487395283453	0.652530411154762	0.923108153694368	0.505015481278268	-0.113433964409275	-0.174030020175082	0.164520195398772	-0.214255029819097	0.620430076746172	1.40803512151482	0.245949819104126	0.644074558225954
TCGA-XF-AAMR-01	-0.555682637411748	BLCA	1.1911415749885	0.807910623148042	-0.956882728759249	1.18937815816032	-0.418238309275156	-0.769717239473107	0.921448756530446	0.459689951109499	-0.109102288647105	0.560451507433472	0.820627225059141	0.550888129167066	0.978790793446771	0.997569852228478
TCGA-XF-AAMT-01	-0.35834180588468	BLCA	1.59553905989507	1.18599506300946	-0.161464643134179	1.52716687663466	0.359665802243523	0.317982189906768	1.54965121660359	0.937479568357264	0.701515756147774	1.56217159427681	1.75990427353539	0.576210830630266	1.20325414112803	1.43651657076646
TCGA-XF-AAMW-01	0.0638129246136284	BLCA	1.36665752440726	-0.557632160223974	0.0492020239653719	0.995134638558457	0.00265257785323818	-0.593810764951307	0.899070131015066	0.40711952997365	0.835494423687731	0.781603569731291	1.95631533414365	0.298552429373164	1.0543233926795	0.0784722514342072
TCGA-XF-AAMX-01	0.909589403215354	BLCA	-0.633487043155001	-1.97652796618906	0.0845355501232318	-1.36216879344959	-0.482902345343877	0.0842129284259365	-0.103466687674259	-1.4992912800929	-1.0487076651226	-0.0689122734273041	-1.05383930849921	-0.843644710944961	-1.07832707463347	-1.79241137836594
TCGA-XF-AAMY-01	-0.171305985770613	BLCA	0.686361722645437	0.403740099396048	-0.61465454575439	0.613785209193477	0.0923327750180512	-1.21560276862467	0.905156550727357	-0.513645893280927	0.100417074805232	0.674637832953669	0.544996970103064	0.121229310415122	0.201980233675467	0.973290133115292
TCGA-XF-AAMZ-01	0.936695873468437	BLCA	-0.42646790825445	-0.857580365156903	1.23515617270725	-0.404478968920446	1.61115912980948	1.78802317775351	-0.331935064588012	-0.961719883988539	-0.396441381567286	-0.413528597645904	-1.02163055171068	0.628223020145385	-1.06993865272698	-0.448415301061646
TCGA-XF-AAN0-01	0.0934542604699574	BLCA	-0.546850715314266	-0.188973481940031	0.196347607578149	0.324266067442542	-0.247368221110164	-0.0462507231458415	-0.0775879241937191	-0.266291855377127	0.221328489591757	-0.292828448254197	0.145250276953039	0.382099381934653	0.697434164437798	0.899107527356538
TCGA-XF-AAN1-01	0.291209011704944	BLCA	-0.560906689495749	-0.71555624634782	-0.281410717352979	-1.11185570920767	-0.436199324926585	0.211262395526436	-1.03451274289029	-0.600707867275245	-1.0043066251937	-0.89067380416521	-0.967988714500254	-0.502673023772093	-1.67280669126531	-0.128471763096697
TCGA-XF-AAN2-01	0.994840968699693	BLCA	-0.886812660025511	-0.370338754537876	0.798956598140688	-0.766314538538382	0.710414557488184	0.136769258033584	-0.427716469950197	0.392118253315927	0.0572935714652875	0.0286614457410218	0.0423004625853434	-0.200610919528846	0.266989133655937	-0.106837371410787
TCGA-XF-AAN3-01	-0.290668372805683	BLCA	0.12081500853449	1.54727947482392	-1.58806069895839	0.896502528974196	-0.301330911825977	-1.46588926490479	0.422638427973256	1.88844734619123	0.334553208363387	0.658878970593143	1.20213266615117	-0.18019576493553	0.826590733495808	0.811333248657757
TCGA-XF-AAN4-01	-1.44063244485354	BLCA	2.03397273973176	-0.129043010838058	-1.36963919186465	1.99677544545769	-1.121568611928	-1.58943031363627	1.34089736970459	0.685471992901668	1.34484096704491	0.880946653199308	0.845928930628618	1.20339832238805	1.80946940098938	1.33240494395252
TCGA-XF-AAN5-01	0.750446452903199	BLCA	0.274663226955238	-0.719857703660866	0.533991309830412	0.1978314463676	1.59952737026405	0.27985472200144	-0.21287232546547	0.137127292574312	0.829921371116277	0.152784799965412	0.506582776869488	0.182686375566822	1.45211337774929	-0.0194338756954453
TCGA-XF-AAN7-01	1.5030463620813	BLCA	1.30050392177578	-0.937131728479724	1.7659611001558	0.469914284603774	1.09404411602831	1.48789198714536	0.928982892770222	-0.506205519236787	-1.4820692199947	0.558414229474394	-0.661700595260101	0.862203515937535	0.152393269667605	1.10712522365301
TCGA-XF-AAN8-01	-2.80166237215086	BLCA	2.55071998465472	-0.972239691512525	-3.61468822581964	1.63763173154508	-4.17372230358717	-3.57167786623767	1.80359713223146	2.3609691162442	2.23524707402987	1.78378681850377	0.542771628629556	-0.413102774722765	1.96824778510738	0.91249253807481
TCGA-YC-A89H-01	0.0147618528982091	BLCA	0.00947560799813611	-0.696389638223877	0.246534435301161	-0.435033543292592	0.340867904162527	0.252174537298417	0.10951253486296	1.50437569696862	0.143366457686481	0.331753687095498	0.336751826470449	-0.134556943673932	-0.355631424066177	-0.961945538677635
TCGA-YC-A8S6-01	-0.315662414409178	BLCA	2.86580377872734	1.18326873079956	-1.12423371851429	2.24831834401119	-0.739419150970325	-1.82417675368828	1.24216310470062	0.579670514286347	2.02113260385968	0.615313761438304	1.74291472724744	1.53552148075327	1.68286866071676	1.47980982519234
TCGA-YC-A9TC-01	0.611065950662322	BLCA	-0.765198866434448	-0.465797505545181	0.847617227285329	-0.0673231772617405	1.36288535615301	1.52192676609104	-0.33114331661676	0.523800524507477	-0.679527463386593	0.0444512973282244	-0.533093522118358	0.0897684975361121	-0.378938748818321	0.542818113629363
TCGA-YF-AA3L-01	-1.54878445071934	BLCA	-1.20052898960974	-0.91037970967932	-1.063040017618	-1.32987546135618	-0.849291028423516	-0.50755663434094	-1.27772334412473	-1.64558894915876	-1.27692219103854	-1.20470151352135	-1.10201984273812	-1.34356809261617	-1.83531690151959	-0.942285306432998
TCGA-YF-AA3M-01	1.69191295875656	BLCA	-0.975611700917928	0.775363410989508	1.70562362634022	-0.824841064865672	1.49669200313545	1.3785377608742	-0.547531542397688	-0.917623351724855	-0.219205636789846	-0.148665858917538	0.15354343168026	-0.606519583106335	-0.26948273844297	-0.319069941584136
TCGA-ZF-A9R0-01	-0.450856344364872	BLCA	-0.711790119149037	-1.46906824672007	-1.03337311971216	-0.668112979796165	-1.63766805823321	-1.09268307313217	-0.342731196750937	-0.0514288107810581	-0.455148146737978	-0.185619741364704	-0.389881458576792	-0.709228698612599	-0.29885296242365	-0.436904727664044
TCGA-ZF-A9R1-01	-0.0656228999091579	BLCA	-0.755528243477211	1.07453993194885	0.387512713299879	-0.0109949858300476	1.02603931733078	0.679524584035429	-0.247862257866766	-0.824071950549789	-0.881808993639259	-0.422373444193552	-0.107173373916111	-0.0830029791492809	-0.470518234117601	-0.346691559043022
TCGA-ZF-A9R2-01	0.0647722258394046	BLCA	-1.23966544663355	-0.448392046816764	-0.273814385045487	-1.35077355611176	0.257113128065804	-0.418244698496102	-1.6556229295417	-0.256633423413318	-1.38421164293353	-1.88448682779143	-1.40009062208739	-1.45078646049383	-1.36298614922805	-1.54558777630885
TCGA-ZF-A9R3-01	-1.01411428276315	BLCA	-0.4344555028808	0.285899658571116	-1.22828719156385	-0.781560919457648	-0.757019217586245	-1.1924265752504	-0.807835172352408	-0.163172575890954	-0.0370365369834476	-0.646657741657364	-0.384821852104209	-0.734627868009146	-0.331180597740866	-0.59207829137847
TCGA-ZF-A9R4-01	-0.196710751945916	BLCA	-1.47281041119609	-1.8095184092129	-0.618063959825498	-1.34752306556901	-0.0149296717401543	-0.159029908963823	-1.81844673322495	-1.6165434030397	-1.19648756735999	-1.66293773336026	-1.42848573831188	-0.992419208880848	-0.834981626145771	-0.813214121238631
TCGA-ZF-A9R5-01	-1.30482229102964	BLCA	-1.47508697142358	-1.41250297309398	-2.38075874473591	-1.93447059983881	-0.951825015531034	-0.837722094172955	-2.34163709093894	-1.87584357291326	-1.77352806043218	-2.12117437156175	-2.34394533415157	-2.27422540774121	-1.22564921678578	-1.10335191813795
TCGA-ZF-A9R7-01	-0.34584773128309	BLCA	-0.405683022300332	0.0561750083448388	-1.09322948203067	0.199110486266583	-0.517137537671539	-0.853552995741866	-1.32679586896168	-0.531438606458175	0.585227395983938	-1.21070778730685	-0.670803288294723	0.0773513509515647	0.414406389569928	0.0440389774483171
TCGA-ZF-A9R9-01	-1.66669318212005	BLCA	0.571322489229168	-0.138352120066242	-1.97582269112283	0.29256390137016	-1.79792110346984	-1.437564299572	0.915065320013036	-0.112404986918897	0.152756889120175	0.780022559780733	0.258086286751804	-0.501777533424747	0.575054101049766	1.0919932576074
TCGA-ZF-A9RC-01	0.301064807567334	BLCA	0.221319160035451	-0.0540717000975176	-0.269693050958082	0.328541635766958	-0.521003928907992	-0.857285998803575	0.808861507139903	-0.103730232535423	-0.554609098399404	0.780519844880101	0.207465576672942	0.0420912283558524	-0.426521710823975	0.668393762254108
TCGA-ZF-A9RD-01	0.484901565073747	BLCA	0.669337833349796	0.290947840368355	0.588058301546994	0.834803488998878	0.499640495654093	0.306901565104131	0.298407623906684	0.684420988579936	1.71169674514673	0.582939577711324	0.87342244662194	0.666381397430871	1.48781857842487	0.0751525419752587
TCGA-ZF-A9RE-01	0.747159654221774	BLCA	-0.691141607193298	1.32549857594659	0.39088550344226	-0.244555598971623	1.06690440163501	0.328514424455741	-1.2155885792293	2.29742539159219	-0.503739343156292	-1.24131797823785	-0.181402750088405	-0.36201200715549	-0.412751231033392	0.144241353872724
TCGA-ZF-A9RF-01	1.42539536302626	BLCA	-0.753961077352748	-0.225116352243596	1.17359056858867	0.0691442543384829	-0.0345354762466541	1.44356241399073	-0.543377840738013	0.397951451900247	0.530664979180906	-0.449053587986245	-0.67307220268513	0.0559229995038378	-0.122656918305903	-0.567241140768551
TCGA-ZF-A9RL-01	0.101432813919167	BLCA	-1.94490716403642	-0.315177134681681	-0.113708194452862	-1.51654738082276	-0.253660188255252	-0.19115201871924	-1.86243240181067	-0.773978318899943	-1.81854319655042	-1.78586255090056	-1.96004048484618	-0.836494737541141	-2.02841676537078	-0.789658599279753
TCGA-ZF-A9RM-01	0.788748492188139	BLCA	-1.6345697077451	-1.13579479830482	0.730268458747527	-0.894620984328509	0.363368974595731	0.24899656768751	-1.83888592573278	-0.538459805979875	-1.29414265146502	-2.174156073481	-1.56121754862312	-1.2611545477114	-1.75871581644548	-1.20862698135898
TCGA-ZF-A9RN-01	0.204698115120365	BLCA	-0.974379594855009	-1.47946156160552	1.69261644949208	-0.603056621039826	1.38221777473824	2.13001809721452	-1.31192748216843	-2.12556962942984	-0.45476094877153	-0.846405016189381	-1.71014790663609	0.173463789073378	-0.841066447401881	-0.278947371648534
TCGA-ZF-AA4N-01	0.49379973132724	BLCA	1.18115918347381	-1.29018225713306	0.580763714215413	1.25499406253167	1.21122919394285	0.559530975139853	0.833132739835032	1.68475110489378	1.02936927263156	0.48796830810475	0.665900073320503	0.0855034284742117	0.874785211811903	0.397763597049693
TCGA-ZF-AA4R-01	0.00183969159691055	BLCA	0.691673661224693	1.1184728331772	0.710349082906918	1.15070704870202	0.734311159584501	0.581354463348758	1.39878681883267	-0.0504446793305215	-0.226133148127769	1.64796524218372	0.883911232654087	0.654616911272844	0.583181424468701	1.54780861066309
TCGA-ZF-AA4T-01	0.139196032808762	BLCA	-1.86152730167151	-0.630310225614824	0.708544372282902	-1.3981764004553	0.193190753582439	0.926799732039036	-1.11169525556461	-1.69754181265298	0.0428779736272046	-1.05090719047864	-1.39052362985708	-1.76034750867337	-0.534708509693796	-1.59273947128214
TCGA-ZF-AA4U-01	0.566433750041593	BLCA	-1.19964435325198	0.249404911042467	-0.785667863179436	-1.21368179692937	-0.261354551968924	-0.750766336224267	-1.52137470832289	0.317012635667851	-1.31790112884935	-1.68426330466168	-1.16421628741759	-1.30831737175688	-1.54416676939296	-1.3778430514557
TCGA-ZF-AA4V-01	0.773233228554344	BLCA	-0.424563975438312	0.290260597049977	0.837678144185627	-0.270914940977327	0.517443855297364	0.760394596027422	0.428863535975217	1.06710924143201	0.20226656381005	0.923963409585106	0.348433650497445	0.175035738860801	0.545622638799715	0.195016133034205
TCGA-ZF-AA4W-01	0.529508474365396	BLCA	-0.673887918459952	-0.550831148626465	0.556655472368826	-0.649415226633028	0.396641748174629	0.390524921362174	-0.347886899499448	1.09482330198581	-0.267519665253453	-0.175884875429203	0.0182747021654149	-0.883868184645691	0.27174117780609	-0.64125881797862
TCGA-ZF-AA4X-01	0.606987171875834	BLCA	-1.72833116487889	-0.565448396044403	0.650864240645076	-1.03124873726996	0.139814599023581	0.505715191137238	-1.87789767578305	-0.645995874292142	-0.52820269169291	-1.82840281646877	-1.27193962855664	-1.53969284987799	-0.426761920195274	-0.596253158122589
TCGA-ZF-AA51-01	0.0433362370485551	BLCA	0.0687411847467663	0.264063584753565	-0.113105020483991	1.1706968757379	-0.0508107607243092	-0.347105662219349	0.501568294430042	0.0407640208192462	1.4621563281883	0.522318744924734	0.341995376007513	0.862234753326782	0.780646706512383	0.159917246139141
TCGA-ZF-AA52-01	-0.858859843733934	BLCA	0.180777413646391	0.731865221982082	-0.689442077261285	0.123088646696953	-1.23945220754692	-0.691097557163824	1.17881183644625	0.089578560644897	0.799459894316138	1.16628658130188	0.709805286526097	-0.541427823238477	1.08235339359454	0.349157179108626
TCGA-ZF-AA53-01	0.245925872370111	BLCA	0.604908313283568	0.800597958553115	0.245545022990382	0.487778253438024	-0.756522224732714	-0.68375977767064	1.13779323231903	1.62399380438617	0.934185537914741	1.41237136031991	1.16279926920068	0.670833828947029	0.709501784305054	-0.21197978972215
TCGA-ZF-AA54-01	0.735087002436676	BLCA	1.5422703523396	0.296996908033293	0.820649945034117	0.434746619679273	0.359357960281492	1.06041361866627	1.11982221139677	-0.20906926915975	-0.134621110485151	1.36304587136938	0.211961660337477	0.835282821531826	0.311690639549986	-0.574793736441993
TCGA-ZF-AA56-01	0.396124356633095	BLCA	1.11530949119117	1.09927737877055	0.197103661463842	1.30960281846319	-0.248342491976885	-0.285961778793389	0.700837629053054	1.35376542736069	1.08969249550092	0.463206675628035	1.62310010084579	1.11155113855085	1.00143876147254	0.495946239493649
TCGA-ZF-AA58-01	0.204384449895167	BLCA	0.532328382411044	0.390306651437019	0.918963883167152	0.875231360310275	0.817227303327906	0.748435181598016	1.11099766409262	0.5325757595569	1.96136706418005	1.25611171605825	0.857536953132724	0.876457048038606	1.71374170350252	0.249828620604795
TCGA-ZF-AA5H-01	0.152033151863558	BLCA	0.619616201216189	-0.647134131688215	0.876143417365966	0.836580869662008	0.282774246282209	0.327075531184759	0.692991059473385	1.20605618907347	0.691079346929399	0.874237456833045	1.83724895560628	0.903344045802619	0.874568226386355	-0.22734654774994
TCGA-ZF-AA5N-01	-0.127990012926129	BLCA	-1.05869776632115	-1.13915590986311	-0.484930968179054	-2.33824382094221	-1.15664396094748	-0.743062883968762	-0.918671201774312	0.0256830048207439	-0.845587417674311	-0.953745945478488	-0.951492823893485	-1.15056058180204	-0.725207946173025	-2.70971704389811
TCGA-ZF-AA5P-01	-0.47959286103395	BLCA	1.25151782384597	0.727108317489336	-0.928825384256034	1.71389074566015	-1.13137464873977	-0.701446967830311	1.05446953470086	1.03997838364387	1.94198399642643	0.531675408441407	0.936856016183543	0.611931601266274	1.87102137577835	0.906737005977398
TCGA-3C-AAAU-01	0.656124110454305	BRCA	-0.481899465956285	0.279935334490583	0.360324036650662	-0.91959405705715	0.779381607612881	0.35900156620225	-0.762068592401634	-1.72042836486148	-1.37458223690165	-1.0573015521965	-1.01899427868016	-0.939312186387179	-1.16812213969006	-1.42173844134358
TCGA-3C-AALI-01	0.705646834555453	BRCA	-0.267717306658927	0.714477226733972	0.844983690308738	0.0336673752010138	-0.179301820372634	0.282754021638655	0.0345780792671989	0.402564614543709	-0.235803228280336	0.432282684060193	0.165607008795126	0.302343775125033	-0.29445777746676	-0.58282719174281
TCGA-3C-AALJ-01	0.669794446168114	BRCA	0.110941084268832	0.101073635844325	0.211164085408619	0.194638813984844	0.869127397076761	-0.162682448373627	0.500770807618144	-0.329531529762111	-0.390384756520556	0.593454903753916	0.00916648475964214	0.897539124441228	-0.331155096514001	-0.688481421900882
TCGA-3C-AALK-01	0.149831144967022	BRCA	0.733424380343309	0.639744974153206	-0.415036606373229	0.820047961051459	0.100069067827185	-0.426545382668188	1.07074694624403	-0.148146780460959	0.42522424369641	1.05031642997261	0.84017762470859	0.568045472898096	0.488346665658715	1.04436918150057
TCGA-4H-AAAK-01	0.0854497821146207	BRCA	0.228589278827721	-0.430668075605055	-0.473223216645058	0.356302963179471	-0.363004274156672	-0.0258954200076293	0.920310203983027	0.249108259596101	-0.112652645447461	1.2515092760993	0.257733864966153	0.258626598300308	-0.0371844218033309	0.713989685390379
TCGA-5L-AAT0-01	-1.10715069799879	BRCA	0.558759445216617	0.853795918575456	-1.1468346526355	0.547604873801953	-0.525665443813721	-0.518201540850971	0.595718751421517	-0.458216820842631	0.0980781770969051	0.779660336460618	0.125461675144725	0.0061188000831286	0.306628168490747	0.877376694558208
TCGA-5L-AAT1-01	-1.27617755787208	BRCA	0.179281903057215	0.338811740242749	-1.64576256694886	0.651305893694226	-0.834496161750731	-0.938826954602185	0.407251475906698	-0.253282144617553	0.576129715654683	0.51619340988595	0.262906765237088	-0.295872421182609	0.379554907498748	0.693041388820366
TCGA-5T-A9QA-01	-0.00446989643224277	BRCA	-2.66550367477398	-2.01567664377008	0.318788262677334	-2.49729744401382	-1.02259508581527	0.257779606917292	-3.09561076537223	-2.1524886852932	-1.89686612731046	-3.01367344562169	-2.97273407808299	-2.06374251607701	-1.99755590079211	-2.10971559005664
TCGA-A1-A0SB-01	-0.241087924085624	BRCA	-0.50882215005184	-1.05664558652349	-0.636713329967119	0.0491661495567595	0.609555024309057	0.464334607465761	-0.358819873284824	-1.19441026367741	-1.17887627468934	-0.837479834706114	-0.572001753237497	-0.0364185665345029	-0.775499948785531	0.911539066151335
TCGA-A1-A0SD-01	0.145985568773832	BRCA	1.31156596644759	0.632493648147607	-0.774931753676725	0.93694656167123	-0.410172864821419	-1.04695233878695	0.681524479162289	0.66176744703412	0.453364421304046	0.391616026129608	0.975532023494248	0.490859827025322	0.756840877851408	0.974055201581318
TCGA-A1-A0SE-01	0.565804033131242	BRCA	0.597810423623675	-0.308641400385682	-0.0151408560448739	0.512422738369908	0.637209050252355	0.0486084752661731	0.425083382038615	-0.118823408537218	-0.774408439404847	0.445484187399335	0.364163734414512	0.198773566711235	-0.0403294139572718	0.580650603866698
TCGA-A1-A0SF-01	0.00108462082248387	BRCA	-0.349710205488372	-0.189128259310155	-0.524142631541423	0.482234624956602	-0.154001542441091	-0.288297797967964	-0.052415904023726	-0.397088328950593	-0.646803104774346	-0.150343465876115	-0.339350037616217	0.0437847034921321	-0.47756317845969	0.70259873640367
TCGA-A1-A0SG-01	-0.305496279062205	BRCA	-0.119151398189825	-0.0179725954500905	-0.896353416560036	-0.203707613713323	-0.965732572581882	-0.704148367128492	0.015828437398859	-0.797271489691865	-0.957389508809162	0.259366756096106	-0.163255980198198	-0.398966843304796	-0.46143210042298	-0.259074076290448
TCGA-A1-A0SH-01	-0.984361006930676	BRCA	0.917431169909985	-1.13246869231958	-1.33391762035591	0.588148114246172	-1.67404204760553	-1.90878313653367	1.64435511354303	-0.153939098921557	-0.342716438804859	1.9067773359849	0.988198404880149	-0.250427831249529	-0.0247295945674783	0.24735485557473
TCGA-A1-A0SI-01	0.180169964110244	BRCA	0.841750201775608	1.51999649275742	0.570463988415292	0.689132001734888	0.486420692433909	0.571755236975424	1.33252860353667	0.640883288273272	0.544449910368863	1.78588537920951	1.11375084462573	0.525115374402669	0.727697341082783	0.776652427215876
TCGA-A1-A0SJ-01	0.64696192972529	BRCA	0.778702153976267	-0.501335471048939	0.133447367300813	0.397899630690057	0.359670123190049	-0.739372842313471	0.599086239073481	0.990570686504174	-0.528264124296498	0.240357116527445	0.732446742073394	0.339737190084439	-0.0573618575954599	0.232458986975009
TCGA-A1-A0SK-01	1.05266333105411	BRCA	-1.24618109254711	0.0432091987142396	2.71894984034805	0.0365637060576079	3.1755219897795	3.88864791934028	-0.230593616231154	-0.195276924726435	-1.66314632046737	-1.02413389703244	-0.858850094825293	-0.206700980715718	-1.93893597292299	0.731578082784638
TCGA-A1-A0SM-01	0.298281394059013	BRCA	0.532680160795612	0.50131411945966	-0.100645115104208	0.163736850555296	-0.587648588907511	-1.55548402957376	1.14366963964255	0.665663780061915	-0.00625180779330303	1.08933010332685	1.14995094634548	-0.0152073947122931	-0.197930686523732	-0.0266476328379348
TCGA-A1-A0SN-01	0.999625830259225	BRCA	0.461274500515944	0.633472100965197	0.615549547344859	0.480483234844869	0.850107628709089	0.640765591762712	0.689330264174245	-0.600744338425876	-0.0356384361295206	1.01462655395707	0.819133790833764	0.760124607254224	-0.291696783965452	0.15268620609299
TCGA-A1-A0SO-01	1.61758959722272	BRCA	-2.27794492828941	-1.66496514002178	2.30344336574358	-1.54854242094023	1.30845909662756	3.03014047883967	-1.59720260493437	-2.31039014898521	-1.53589194506712	-1.54484158977658	-1.62869566348934	0.0162498291912212	-1.98498207837941	-1.27809703408786
TCGA-A1-A0SP-01	1.01431938243112	BRCA	0.132620584486186	0.649566865381821	1.739654044773	1.06876980862609	1.93069105636456	1.96454861559958	0.639409537356551	-0.00646022100710184	1.17702988309659	0.198635089249365	0.714803932528357	1.05049342101931	0.399071096377075	1.13695205520944
TCGA-A1-A0SQ-01	-0.0817155913296645	BRCA	-0.53809950608632	-1.43575404621086	-0.142323538354554	-0.658882282039384	-0.277482335336859	0.395824946472334	-1.13090049194058	-0.26181625643338	-1.31207297796144	-1.42969603987398	-0.829493909876082	-0.944755793646245	-1.46774524954053	-0.774037623779521
TCGA-A2-A04N-01	-0.142080611005077	BRCA	0.225242593471761	0.393780840108699	-0.785185453703857	0.122682598596848	-0.308978385440144	-0.15783721108055	0.571340532858435	0.171514397941139	-0.317598429092566	0.824109513144096	0.206604985712821	-0.465865088420381	0.0659365192658994	0.530865400438964
TCGA-A2-A04P-01	1.82703046388306	BRCA	0.579515755219043	1.66674758462139	0.855722533078108	0.438183693615814	0.0519282121448819	0.531302794326726	0.0550803772181959	0.340542651524228	1.18486601922503	0.304224623529863	0.624971563946471	0.990679485497423	1.39760150515993	0.896348618143464
TCGA-A2-A04Q-01	0.538369140805502	BRCA	0.118754505177853	1.7303208920276	0.599420832786791	1.01894641152358	0.892998728032854	0.317694223406338	0.747189708437262	-0.394044552823414	1.57847267925975	0.682317241292895	0.699407942284654	1.71747843664657	1.10667827830766	1.03555040273527
TCGA-A2-A04R-01	0.78944039670383	BRCA	0.240017459977749	0.150618968389186	0.787349188105929	-1.08601608405228	-0.125416267756665	0.117236351839078	-0.0183884215502163	-0.00934458432441169	-1.24437073113387	0.296422564091671	-0.457853030629054	-0.332581486271108	-0.627378983448539	-0.925724282879989
TCGA-A2-A04T-01	1.04047193844526	BRCA	-0.64836813676716	0.898071648191084	1.93404321066658	0.633468188599193	2.78091163013846	2.18659314971895	-0.227292841625749	-0.91236015379314	0.358574913216069	-0.612776758226402	-0.0993304712411664	0.948289735456566	0.302811571044359	0.6629927924904
TCGA-A2-A04U-01	0.84979960200556	BRCA	-1.07152914848353	-0.575144788599453	1.44958629290218	-1.23896309338974	1.18144987328159	1.91218715710939	-0.0581365251217831	-0.625178999520827	-0.976946971578839	0.337762182530535	-0.620409756007981	0.539706629599914	-1.45508592288327	-0.224199720634055
TCGA-A2-A04V-01	0.697064892168861	BRCA	0.029431465433676	-0.585927934785481	0.127144543609243	0.00308638265829483	0.347294422067122	-0.0844840050643577	0.730493464800129	-0.321292769778452	-0.119973271050884	0.999357741579003	0.11637926715767	0.169667515846507	0.123975397013308	-0.103209690277388
TCGA-A2-A04W-01	0.12413793173114	BRCA	0.402862718117622	0.358736120513046	-0.430020165210088	0.196930216072089	-1.7716182346935	-1.99147400730945	1.01981559962426	1.70923694594496	0.109921822270749	0.999635356188097	1.10521356106836	0.0407351928066417	-0.19681224788908	-0.154750412406529
TCGA-A2-A04X-01	0.855240879207283	BRCA	-0.569474314607153	0.0433218722127924	0.688706948128014	-0.664295961564583	0.45745768963199	1.09831992674338	-0.710732540211988	-0.697274705354428	0.0523379973527292	-0.309857434234013	-0.670350300556125	-0.00702475595107451	0.0705244154900484	-0.65959865324913
TCGA-A2-A04Y-01	0.66937832282185	BRCA	-0.0484363407924124	0.944813019192626	0.336306451180721	0.514108289323258	1.03255239974901	0.103662765081767	-0.329455123084183	-0.142438245311015	0.67203521817494	-0.117955805835551	-0.0722206378135505	1.1312157943087	0.639326298793687	1.27135132819791
TCGA-A2-A0CK-01	-0.0414465290798463	BRCA	0.222525691629125	0.569160671506983	-0.417387097492647	0.761672376988986	-0.177672996384853	-0.462283165610998	-0.229898435974411	0.155722690293753	0.0618907960754601	-0.405155407790567	-0.278115586190594	0.176349063162445	0.146781918959037	0.565818289969883
TCGA-A2-A0CL-01	0.340894364690146	BRCA	0.880580188230956	1.58712600940515	0.403910790456953	1.60307991252883	1.02962376109208	-0.0649840011761966	0.75513993785168	0.124891884021568	1.54274141646764	0.497859871823384	0.690533641548583	2.21805294098928	1.40896761674629	0.765463931619204
TCGA-A2-A0CM-01	1.31443476079098	BRCA	0.0700098844932946	0.685257378520509	1.47256006089205	0.754954792272213	1.52817129381701	0.833465327429601	0.446474107763675	-0.154651388137607	1.46206339917894	0.754156407213643	0.683625697335184	1.29243499644677	1.2505533859497	0.253732273382863
TCGA-A2-A0CO-01	-1.69913411811147	BRCA	1.85367292160503	0.974738560608487	-2.20417794246154	1.83284052424477	-1.78591902857982	-2.44513454602508	0.427503804614567	1.32919197257644	2.26365025710322	-0.299074166785299	1.01922888930106	0.448174702787696	1.74194616087263	1.28528023658656
TCGA-A2-A0CP-01	-1.02947411559445	BRCA	0.877490026627546	0.460773119167084	-2.03168689452667	0.870992951047278	-1.44844399109457	-1.43239030128453	0.797160032853478	0.776080376098104	-0.0199012830539502	1.17672028334237	0.544168166510162	-1.18137980583086	0.395037821114847	0.515792311514208
TCGA-A2-A0CQ-01	0.24457218911714	BRCA	-1.08078473098254	0.48724035628311	-0.390240841140276	-0.969558999594905	-0.305934216754899	-0.210792466226917	-0.919983948878262	-0.471376807889518	0.148250173783638	-0.892044677814147	-1.04299696754012	-0.970830107869414	0.083739046831736	-0.887378658805531
TCGA-A2-A0CR-01	-0.669675426372476	BRCA	0.362049850149695	1.27749427529891	-0.921177516037661	1.04804705740285	-0.449974722613558	-0.798227680531328	0.0492299809053408	-0.115660133847875	1.42688397704076	-0.0415604739277177	0.172588088655609	0.898438212243985	1.42751933733659	0.840434567075732
TCGA-A2-A0CS-01	-0.437516670076145	BRCA	-0.539786685401252	-0.375573094648979	-0.952589409026558	-0.666556113163933	-0.906444082161268	-0.551907815196409	0.278656230006933	-0.229487061783155	-0.303066955521706	0.75432247526605	-0.482226643765951	-1.10533611045317	-0.281040153534923	-0.776234738939938
TCGA-A2-A0CT-01	0.0761718217505041	BRCA	-0.263704047048677	-1.61348424252559	0.424359152400675	-1.0817874322038	-0.380598229377788	0.833757155586622	-0.735946379501076	-0.41542963100615	-0.643781724822671	-0.641553294892905	-0.827950010026906	-0.55982146022437	-0.441049687959315	-0.777133312850352
TCGA-A2-A0CU-01	0.108928429740989	BRCA	0.0255822834043861	0.0518677710251579	0.0913763247109851	-0.00539842378856895	0.168015849346906	-0.592737470460815	-0.13378335886711	0.189144421682726	-0.230662739570415	-0.472509637805279	0.0174869291775861	-0.25822871203783	-0.46660326686832	-0.183185502757045
TCGA-A2-A0CV-01	-2.04307143034223	BRCA	0.826092835940784	0.718941266691515	-2.00630769813953	0.92876995005825	-0.474155830925298	-0.689511863773034	0.352735962469388	1.07197560565937	1.28920016165232	0.108291953434315	0.447282107122163	-0.473614302850061	1.23245083142238	0.743792820408146
TCGA-A2-A0CW-01	1.13131102992591	BRCA	-1.16682413029462	-0.2868602171684	1.01588161475713	-1.5038492101222	0.0597062105698622	1.13066325662898	-1.10166510263316	-1.61394187845586	-0.813998613029184	-0.785026319587743	-1.05397091307682	0.0651449914032487	-1.51429261119104	-1.27152875415471
TCGA-A2-A0CX-01	0.363771640574825	BRCA	0.699108411064229	-0.297919094388278	0.536797509427848	-0.265624678190884	0.0556674886975003	0.314562248832228	0.896556479771049	1.00147971455696	0.142434959928817	1.22217743524576	0.491231651585896	0.727971140195829	0.155737908698071	0.146092685783466
TCGA-A2-A0CY-01	0.380547684205319	BRCA	-0.734956541312311	0.556402795260124	0.0199935852666731	-1.09219184825648	0.295461644958484	-0.413804144537302	-0.851958347209941	2.05369874644128	-0.829972480215823	-0.877012975160959	-0.300578300367192	-0.192135160065102	-1.389772454531	-0.173131985421988
TCGA-A2-A0CZ-01	-1.19884032355334	BRCA	1.40071984289237	0.213541373019549	-1.8855085854021	1.43419724791433	-1.10104527724365	-2.18582653655217	1.44628610407533	0.693850247251457	0.794384292624821	1.41819418271698	1.16382730947303	0.00818364053790476	0.988602784356399	1.00686187832697
TCGA-A2-A0D0-01	1.73310613800251	BRCA	-1.4109645923523	-0.164990186722902	1.99386884039125	-0.691669478766324	1.75883867796919	1.52709464745918	-0.707490507150079	0.606183831622952	1.08398260294912	-0.979767322219159	0.251046800360952	0.356805131939948	-0.475382257290864	-0.395341361650596
TCGA-A2-A0D1-01	0.543156968743389	BRCA	-0.258063391221984	-0.730119941876657	0.755506783263308	-1.33408742618011	-0.0594924120585073	0.571071297763531	-0.605119933452636	-0.0684271094188674	-1.35317112854934	-0.02945685497208	-1.13716014140062	-0.531126471659757	-1.88621604787645	-0.201758840242576
TCGA-A2-A0D2-01	1.15957729304611	BRCA	0.20689286970275	0.361790408584422	2.13384539158787	0.191729014902718	1.10014819840354	1.79553775962717	0.648429544862346	-0.00397556287531169	1.11773571742022	0.434174182449193	0.592480743673629	0.893964136081758	0.0488647144840539	-0.0593217529016367
TCGA-A2-A0D3-01	-1.56716439847585	BRCA	-1.35095709192551	-1.28905522080425	-1.76480869628045	-0.576083404492728	-1.16993765247651	-0.408350312644266	-1.31233100141672	-0.841340105910446	-0.933680731719095	-1.24571913160342	-1.28649869723118	-1.67098265270824	-0.816387793363131	-0.994217669239012
TCGA-A2-A0D4-01	1.13034034441333	BRCA	-0.578268900637581	-0.237320950049752	1.37305533847271	-1.41554560215083	0.541065857983015	0.660922989368693	-0.880777245041314	-0.81999708252269	-1.50765646238578	-0.991862370656167	-1.0345485120224	-0.425833414741615	-1.51121848737926	-1.00700176770434
TCGA-A2-A0EM-01	-0.605989345299065	BRCA	-0.28789000313567	-1.0723898229717	-0.58427633318373	-0.59020218550089	-0.97532102570965	-0.650879123159536	0.212288267481022	-0.568636397789099	-0.653213929276131	0.471645443780497	-0.391280074931787	-1.19326210179637	-0.606308839991016	-0.516824745357925
TCGA-A2-A0EN-01	-0.406959275444	BRCA	1.48318243800907	1.12617147705425	-1.38209049588788	1.43787369639533	-0.549840627108206	-1.18817582479776	1.11048519006399	0.957605322260777	1.45805011897856	1.05228447018345	1.2181263013605	0.495022072958627	1.23880235597011	1.00146287947633
TCGA-A2-A0EO-01	-0.553729751750351	BRCA	0.846509555265743	0.401294970148939	-1.00818555487378	0.737205330267019	-0.619194068811727	-1.18375390057856	1.07167721895468	0.984271095336433	0.474299866535235	0.987801967803726	0.942408086820175	-0.0656933915725598	1.1918451052819	0.802717506452329
TCGA-A2-A0EP-01	-0.323167716572137	BRCA	2.00011427982936	1.86087345342187	-0.855863140016221	2.46303694821774	-0.479981908200617	-1.38618924079158	1.38138709379723	1.69279149754201	2.77981681813835	1.03788354621937	1.41999918151854	1.99630234653176	2.45020306584697	1.53921624559089
TCGA-A2-A0EQ-01	0.708487922249332	BRCA	-0.472444004017112	-0.193364591072223	1.17986429764118	0.513621633448962	1.36470651636614	0.851221082285936	-0.150337654830051	-0.673127584767769	0.609026822151377	-0.382314374509218	-0.0868176235332487	1.95521460468829	0.668488719790333	0.767330539293694
TCGA-A2-A0ER-01	0.419913736033026	BRCA	-0.972141301223459	-1.74717693690964	0.444407062294867	-0.485047770831064	-0.00884714711754183	0.234222115233417	-0.965971055955833	-0.242953650955865	-0.446651751183353	-1.12311111027182	-0.610247287905355	-0.64330000622118	-0.475253097694271	-0.725888539792888
TCGA-A2-A0ES-01	-0.489157615552338	BRCA	1.07025069506654	-0.192145165940482	-1.50349589411086	1.32799551172049	-0.764015124042402	-1.47217623133698	0.353367422271429	1.38892706191825	1.08731554656793	-0.335854918977226	0.749391880153827	0.119548153043105	1.3752795283542	1.61535259296226
TCGA-A2-A0ET-01	-0.0727203912269976	BRCA	-1.63852362109878	-2.83778706662104	-0.309662003251706	-1.62595154029725	0.142388896277946	0.299891853053049	-2.49208356317769	-1.56240213598013	-1.08963955979865	-2.48950512494603	-2.66101598687584	-1.46840599400338	-0.621161137253197	-1.70670386955328
TCGA-A2-A0EU-01	0.0947624219898146	BRCA	-0.150001108208171	0.733842853621385	0.14394053169297	-0.381555063485441	0.488856380219179	0.538377374333272	-0.0564472529677379	-0.0761470165988897	0.496297238078208	0.106042011974057	-0.0877452750261091	-0.561582275336639	0.0206552132260363	-0.0819112685941209
TCGA-A2-A0EV-01	0.302902413719766	BRCA	0.0545636611879084	0.620146320755328	-0.0393864808829425	0.283866711067024	0.208777024386335	0.101110583851313	0.540372634736574	-0.522782192352922	0.145670169829695	0.720164039186679	0.448842493348854	-0.237766756605909	-0.218249251748931	0.122620561168731
TCGA-A2-A0EW-01	-0.781266117142043	BRCA	1.30610262534352	0.231164902028977	-1.3733290055296	1.4873177145281	-0.811394848792962	-1.09244851252517	0.615029745032629	1.19872336883404	0.641773242754533	0.442230838887273	0.952764832872753	0.136086351038384	1.33902281962726	1.44528610491299
TCGA-A2-A0EX-01	-0.836764539579411	BRCA	-0.000783410466197024	-0.641409061914054	-1.41091514620639	0.204771462748631	-1.1793567286517	-0.7335449246465	0.519906330972577	-0.267786177951269	-0.674717763367152	0.59817773103381	-0.164839235332184	-0.674746359775234	0.261339500354921	0.720564454165415
TCGA-A2-A0EY-01	0.0330444238789936	BRCA	-0.241563036795098	-0.193195755513572	-0.0541066876330387	0.306893314702179	-0.51372935141292	0.179400087813329	-0.146354539749498	-1.283225106703	0.364609001572495	-0.310852585636386	0.0405790596006591	0.279676153521456	-0.476984754082682	0.322623829093455
TCGA-A2-A0ST-01	0.421867622065653	BRCA	0.324919361781233	0.858536174474042	0.403721180934522	1.86406648751477	1.30242682461803	-0.091008878247599	-0.167985414855544	0.317040115788448	2.2221358680965	-0.662006180837239	0.610762422848488	2.67997325578951	1.92655584628117	1.53478886734116
TCGA-A2-A0SU-01	0.34333348959385	BRCA	0.707490328225835	-0.67203760570602	-0.167017881749793	0.202223917685025	0.0722091158423127	-0.451653470952079	0.0866261763648404	-0.185235785178058	-0.258723558936084	0.0652949680948505	0.354132080441264	0.360847939133743	0.165862636385185	-0.0722758806538428
TCGA-A2-A0SV-01	0.794914560182438	BRCA	0.0828580764530029	0.442119722875537	1.02636459929447	-0.129878347105787	0.578819893398528	0.706568922748572	0.922187057145676	1.02579168335798	0.789420623659248	1.138598481334	0.501673069419876	0.340125500999608	0.137871240174643	-0.570610262535803
TCGA-A2-A0SW-01	1.01827387509653	BRCA	-0.127636914990303	0.785350355632462	0.735814651986501	-0.236494553902635	0.573307122768204	0.621154759781781	0.360987471328101	-0.23962118036281	0.188557179855141	0.739259266950768	0.336526142545507	0.0417470721303976	-0.13811362345479	0.0468286920949764
TCGA-A2-A0SX-01	0.794989958711402	BRCA	0.621562623166526	1.72214356286407	0.961257881375199	1.81167038257321	1.36309661936371	0.750342899729093	1.02190363469853	0.552909048557142	1.4968509779028	0.711591185671159	1.29208800100015	1.83406929937283	1.57863992749672	1.97937700446603
TCGA-A2-A0SY-01	0.290737044814487	BRCA	0.393270961778865	-0.0342894650685389	-0.414848685343914	1.05087340484743	0.138171130029505	-0.149666241620321	0.549195871669341	0.548953627615711	0.590483460012723	0.592283141704998	0.472545966644002	0.688092496184168	0.835765962406931	1.11227536178866
TCGA-A2-A0T0-01	1.15154463202049	BRCA	0.0913494400454813	0.392484903159926	0.985273399144282	-0.411149733776778	1.48701537897101	0.660520969828878	0.532771873230845	2.19434572506274	0.602044279010184	0.909778514740925	0.62483066299722	0.494141681919396	0.238236590436501	0.180243242200833
TCGA-A2-A0T1-01	0.60393469320302	BRCA	1.10751568049059	0.666107044297484	0.224930112685097	1.03114571199309	-0.615676148607249	-0.867962310502249	1.25332233224198	-0.267855509837076	1.03047610295954	1.12990065078837	1.41807491422581	1.40482573348474	0.886427320982617	0.460389669228166
TCGA-A2-A0T2-01	0.5580544368027	BRCA	0.274437075142482	0.861871876255702	-0.162690313851397	-0.324533891125578	-0.295657043295803	-0.926208175826849	0.0463641280338768	2.16974521929784	-0.0459827481096225	0.20418676787034	0.154337427923552	-0.611251847227444	0.232031345660656	0.0400326468049063
TCGA-A2-A0T3-01	0.696733750755649	BRCA	0.167484360578694	-0.0736424692984145	1.0801857754419	-0.00176457918226781	0.9214822568512	1.08950217767137	-0.0170087192389156	-0.915794402740454	-0.782958853181899	-0.0300039459262838	0.160080351739316	0.498901884297132	-0.539493097374265	-0.204146363004438
TCGA-A2-A0T4-01	0.51042330818327	BRCA	1.06805569584551	0.453113942624742	0.315760363524649	0.956987880559113	0.49080288480074	-0.0730053466635177	1.07173074665782	0.873877067891772	0.610584331698352	0.935211221601024	0.925434202057196	0.891493103771966	1.09701931164034	0.777332175748431
TCGA-A2-A0T5-01	0.0411198956616679	BRCA	0.624119371267665	-0.607507368006266	-0.130643713855362	0.253046698104101	0.50129222945332	0.29036613309506	0.315484734823916	-0.246791275907055	-0.322676561459016	0.167681660776723	0.561105495612359	0.0452518384109419	-0.223698590019604	0.351002097295322
TCGA-A2-A0T6-01	-1.02650011256217	BRCA	0.898768963498988	-0.0582962299638168	-1.82540023889061	1.55984966475647	-1.49559804342046	-1.27665946139441	1.12167294613201	1.04085556652522	1.15553316202584	1.16006639213551	0.771695215959896	-0.291505525619374	1.61213104262897	0.906392267564607
TCGA-A2-A0T7-01	0.219958418328702	BRCA	0.885978473247189	0.919568290319105	-0.174242256356234	1.05379528860826	0.163273257011884	-0.381896897098467	0.917252202427956	0.460941761835252	0.675496529020841	0.894359461222563	1.21957010777874	0.667850042233282	0.451729618484427	1.12212005539694
TCGA-A2-A0YC-01	0.15165970464425	BRCA	0.338422613974347	0.386969726746601	-0.405835863718534	0.244992703494326	-0.191679503390867	-0.130323364761457	0.03520633336623	-0.115771449705615	-0.165043553309724	-0.0323263059212576	0.101492032016349	-0.231905630607731	0.0896609899516436	-0.352893231268386
TCGA-A2-A0YD-01	-0.38188702761789	BRCA	1.6169932898661	0.704860885076617	-1.10623225638956	1.55741597130558	-0.577572531662029	-1.35331799363319	1.12224723021758	1.25450200448643	1.53944934823681	1.12174420981539	1.45677663825142	0.691662882451824	1.20063532794094	0.911208902909133
TCGA-A2-A0YE-01	1.41540615945228	BRCA	-0.141362045817222	-0.163638932215324	1.20085744072945	0.135892259212934	0.315722573539602	0.590591920431097	0.388213090466372	-0.499229787679459	-0.292503442659102	0.155986694100503	0.406164154796767	0.289078836181879	-0.768687360986043	0.448231310806072
TCGA-A2-A0YF-01	0.513462618242553	BRCA	-0.201848863859861	-0.792258528762543	0.1838234323154	-0.355118336547693	0.0585362681452181	-0.0830221846418949	-0.7236222019364	-0.273193429750884	0.0194174439764672	-1.07929366201449	-0.154332825791758	0.167590253938013	0.46167956069779	-0.49475431782395
TCGA-A2-A0YG-01	1.29338094251301	BRCA	-0.305214684436937	0.0106805024980952	1.15936462369818	-0.539720927187469	0.895766990251791	0.990286541766376	-0.207783468639741	-1.64548452539813	-1.08894744503327	-0.467240196215282	-0.270993739171217	-0.168662616309018	-0.829040645338542	-0.492527997391519
TCGA-A2-A0YH-01	0.116241435205494	BRCA	-0.216939224758022	0.814108278665583	0.342810585680934	0.169976303951586	0.130100029727674	0.135882727564327	0.182348483008296	0.46297129839095	0.381684029758339	0.327950206067208	0.162246109652835	0.818830938903352	0.281646066197932	0.0086897394624221
TCGA-A2-A0YI-01	-1.3111212239001	BRCA	0.432502330319417	-0.242751410043577	-1.59626870383543	1.1126475877119	-1.47083571709628	-1.23812494818946	-0.0109930789192834	0.449107651616625	0.543729782863494	-0.0896510507499575	0.306526275648972	0.101019997779242	0.777949515546671	0.728127706609603
TCGA-A2-A0YJ-01	0.677783867709808	BRCA	-0.563956461395625	-0.415629930773164	0.689789459650512	-0.740412152293922	-1.09321693592206	-0.709096847984916	-0.32955321988828	1.54550384537435	-0.426034307193153	-0.946893609092064	0.189142840584061	-0.667559029244043	-1.33445561478647	-0.986194296063112
TCGA-A2-A0YK-01	-0.464833928867889	BRCA	1.43054434486808	0.149563561753486	-1.07818900863981	1.92766631269979	-0.176460456760572	-1.40534067934707	0.494935616025628	0.528065204673278	1.26897132319276	-0.144624620908979	0.97871659448735	1.02037278391449	1.80941587451117	2.0770178113104
TCGA-A2-A0YL-01	0.263890629796881	BRCA	0.957752177964012	0.358966468456107	-0.237766220839188	1.11169620860002	0.594437233927138	0.202054163413735	0.67653985957473	0.400111106219635	0.285813743273908	0.293380533058436	0.815541052707024	0.979718279705883	0.862061669091931	1.67567922040885
TCGA-A2-A0YM-01	1.31613589462563	BRCA	-0.282610410195175	0.872612392152733	1.73338944351298	0.815705964810922	1.11867976923317	0.6922626927732	0.278805315692591	0.646844349863385	1.64275708732507	-0.0809498385170277	0.85130004324222	1.51362724681947	1.1905850957665	0.61054956750278
TCGA-A2-A0YT-01	0.599780298593652	BRCA	-0.175781058346444	0.35380256031193	0.912740100169872	-0.79652060049348	0.874267933320708	0.516179450823595	-0.457197563609385	-0.822272123818787	-0.60130412745726	-0.924585968771053	-0.142277607512343	0.141487346171245	-0.985258930798516	-1.33046427199524
TCGA-A2-A1FV-01	-0.484810712412683	BRCA	0.0661323449090385	-3.37022996681189	-0.664702855218196	-0.411634988008239	-0.84571898220219	-0.223178677531506	-0.442205018450993	-0.355258813975091	-1.19027980008469	-0.982963325277034	-0.863615069271742	-0.233870184136494	-0.215568466510398	0.629334347404523
TCGA-A2-A1FW-01	0.719591159148141	BRCA	-1.18628949825576	-0.614764010283707	0.560010189204113	-0.903957787580179	1.04078188632606	0.88615279327127	-0.463864037892842	-0.959996070797075	-1.39861755831055	-0.446341914571067	-0.997384194148559	-0.1869834372966	-1.18914833894277	-0.313605451418717
TCGA-A2-A1FX-01	0.665784041857022	BRCA	0.5905656188663	0.0272717764661058	0.964065429810295	-0.300848166477502	0.353772296252286	1.06348111224593	-0.329295807842865	-0.859666666201904	-0.369926350071242	-0.162858512142592	-0.334568680905476	0.490010907182553	-0.277800009592828	-0.150726451549639
TCGA-A2-A1FZ-01	-0.432242607880829	BRCA	0.861365765575876	0.940185041102874	-0.89383425094575	0.768499245671311	-0.785792944308579	-0.650360981933137	0.464938875779481	0.482998537410627	0.12354742867142	0.508917812931853	0.668648347334241	-0.287776977938389	0.363884684503443	0.34427518101937
TCGA-A2-A1G0-01	-0.690931159130511	BRCA	0.428626642890157	-0.864132543565759	-1.47942785613538	0.700266347710146	-0.771154111193611	-1.01189381340726	-0.0583083874749848	0.494323346423237	0.247219155224706	-0.0833056874949313	0.24392898651269	-0.383442291014025	0.661367360541726	0.997340570624492
TCGA-A2-A1G1-01	1.21240388154545	BRCA	0.819506155408736	-0.0614648035777437	1.13524228869473	0.605910603253464	1.22795111685167	0.69691515553334	0.820873968750652	1.20898218424647	1.52592463334712	0.910618119180804	1.71649054309477	1.49349816860545	1.41313100923375	0.49846137522003
TCGA-A2-A1G4-01	0.343653895388897	BRCA	-1.16871892225358	-1.54799666998893	0.631185112291107	-0.551786974188526	0.633152733834567	1.6150458053698	-1.46846362052151	-0.58602176913331	-1.29839944055851	-1.57073865097403	-0.988692827642979	-0.382716376819574	-0.56721999551448	-0.588366992978837
TCGA-A2-A1G6-01	-2.58929417420605	BRCA	0.529852704597698	-1.03721413484668	-2.28869781029709	1.40890352039157	-0.920067054073575	-1.0082856662694	-0.390808437845859	0.331355012831389	0.497032531415921	-1.09099705795223	0.156566877831016	-0.511016249439634	1.24271706220891	1.95650063017332
TCGA-A2-A259-01	-1.13277719812471	BRCA	0.815466498878618	0.257074437983486	-1.07697129858234	0.978918990545193	-0.328464846748354	-0.516880242032935	-0.0257633830857029	0.545385695060601	1.34727666200636	-0.230296305404451	0.725975235625765	0.325419569127373	1.3501854147954	1.08528653041208
TCGA-A2-A25A-01	0.122072421624588	BRCA	2.17445835279717	1.02842947780322	-0.438970797423162	2.00800364889078	0.729067663206582	-0.497008289692091	1.08459455868274	0.763127287832312	1.32052976764298	0.516220204939109	1.3581822022581	1.25044717912684	1.89887779276262	2.25571647487364
TCGA-A2-A25B-01	1.12635475033032	BRCA	0.125321619039795	-0.367396823155214	1.31875293192912	-0.656337246999552	0.982211363775436	1.38019207922453	0.327974055900349	-0.609691382423794	-0.123236598550292	0.684463257767197	0.486124066550815	0.434306665632394	0.571047546424259	-0.451029658293112
TCGA-A2-A25C-01	1.03592851289607	BRCA	0.458582790607627	0.0826204313081802	0.567793429795274	0.00685346423374205	1.24046617943279	0.849816537766114	0.380969544021669	-1.26360650890496	-0.442157538083485	0.453893910457918	0.283152614556937	0.319803569565209	0.275305709581336	0.44309234787672
TCGA-A2-A25D-01	-0.146561315435471	BRCA	0.495309702452621	0.0414646367994209	-0.0332805611723095	0.266682632981432	0.147972714295413	0.13408526407861	-0.500156286292741	0.286481388049981	0.796013970774998	-0.527667694483831	0.0117501222569296	0.881226950062428	0.81688965437467	0.616459095028803
TCGA-A2-A25E-01	0.700600083236369	BRCA	-0.232515709827451	-1.00412325820693	0.795750287182269	-0.832079831337797	0.984262785714871	0.846999938491838	-0.203669098907823	-0.524982208788344	-0.494769785201814	0.0218477079639298	-0.429656235936013	0.250117679432239	0.241409409088564	-0.170822269967145
TCGA-A2-A25F-01	0.917144913340447	BRCA	1.27881868138474	1.43631215122605	0.739674960237974	1.9289480550627	1.11633714877126	-0.318860438840286	1.30843687335797	0.601375519045117	2.17932619251998	1.0418761170557	1.04061716304358	2.68399815494831	1.71675386274535	1.11413878840743
TCGA-A2-A3KC-01	0.239324097053898	BRCA	1.22206228763664	0.411884044489732	-0.348677977275719	1.14460339228723	0.195485525038207	-0.463423183695561	0.667646261361687	0.309396230981749	0.150993986920886	0.430731439324914	0.822494167220643	0.909245188016381	0.504029302718951	1.2976313282354
TCGA-A2-A3KD-01	0.126563544493636	BRCA	-0.0428630376915042	-1.14614058525442	-0.623101753017709	0.590240491832755	-0.567945064362502	-1.18185314974222	-0.518867115705822	0.212033090742353	-0.0316596874909807	-1.08602020402762	0.000901400845249468	0.0600309639200563	0.304217428269065	0.0262810620144174
TCGA-A2-A3XS-01	0.172406184233523	BRCA	-0.00631378056860032	1.65110602046087	0.7498403490257	0.251381768624697	1.22876432684788	0.401629225115007	0.279586187568725	-0.557771058394291	0.0224262020149876	0.118825049807706	0.390782480850994	0.784859792189063	0.13248147578985	0.849285794315424
TCGA-A2-A3XT-01	0.650194074478078	BRCA	-0.396246099936941	1.57100208177094	1.33994026605282	-0.218550698646115	0.839691286240042	0.625204693555595	-0.19994491101143	0.147271662014607	1.37405942539884	-0.0273892815692882	-0.209147338924831	0.512567165142154	0.134675487794183	-0.0795645591245177
TCGA-A2-A3XU-01	0.780837696310962	BRCA	-1.95590760503781	-2.43596758556913	0.847489482179517	-2.27536163342213	0.554971768760018	1.63483312696726	-1.61517359110625	-0.496726760657042	-1.09223731470683	-1.42207939972573	-1.71653494593807	-1.56600678603256	-2.11189741092822	-1.72341958138377
TCGA-A2-A3XV-01	-0.49210093339438	BRCA	-1.60203917883824	-2.0026652448302	-0.416579703092086	-2.92255245650749	-2.59828222407328	0.0802762285906214	-1.22452767772926	-2.54039453893794	-1.49886472812897	-0.240964165005778	-2.05807127755118	-2.38001312742143	-2.31080399853939	-2.4851011369081
TCGA-A2-A3XW-01	-0.791739523966685	BRCA	-0.0726689113499876	0.1755427847287	-1.25461730430234	0.442126525022787	-0.657867800562631	-1.55290221441105	-0.448663052838283	0.315685865697743	0.45523817380173	-0.55180887240317	-0.180747082181991	0.323692861977454	-0.454105261530559	-0.00759257804890883
TCGA-A2-A3XX-01	0.936518059978461	BRCA	-0.1084459739951	1.27910584324337	1.22734761340482	0.399804755766189	0.325780500691587	0.702235986465028	0.226851981653039	0.164750333736452	0.0991488272691446	0.141652565415018	0.267513675620821	0.877985064961176	-0.0527304353252065	0.399819340986613
TCGA-A2-A3XY-01	0.493982563200596	BRCA	2.09644499225293	2.68200525659812	0.602810270571288	2.16081404821506	0.455525374318497	-0.122848039711782	1.68054498550548	1.28535989017915	2.16674675193739	1.22299336294235	1.67267180911159	2.22671385879545	1.67795493016927	1.23368702825649
TCGA-A2-A3XZ-01	0.0759002215040897	BRCA	-0.736398292390763	0.79822565501659	-0.106707267406598	0.221596089569138	-0.289775658969879	-0.463551496547721	-0.368191100089506	-0.73158708939551	0.70049048737259	-0.6480847679405	-0.0771343421344128	0.815980837349822	0.573125918949308	-0.137704181818419
TCGA-A2-A3Y0-01	1.40504263830443	BRCA	-1.00911319796389	0.737406839766337	1.53319605427304	-0.205281844367159	2.27413142235044	1.44459619373994	-0.868887572905547	1.12030125068725	1.39661871628413	-0.639777716112385	-0.39599774743275	0.19435624077339	0.514135773589905	-0.0925068497668499
TCGA-A2-A4RW-01	-0.359732712902412	BRCA	0.632544027590962	1.24111734946716	-0.912147382034475	0.734205693516761	-0.619615630574317	-1.01960384683806	0.371913998082609	-0.318622890707545	-0.285072325316809	0.277521156075219	0.367270696054258	0.060546758234625	-0.202201611842592	0.849978803542741
TCGA-A2-A4RX-01	0.681763001042588	BRCA	1.86844743412332	1.90309247846217	0.303299219921826	2.11050951239399	0.815975869586853	-0.025562498215532	1.84885894943935	3.06401561088527	1.46543209493156	1.19837061744156	1.99671610488421	1.40256528278579	1.21578874813668	1.92878145435734
TCGA-A2-A4RY-01	-1.0990027931101	BRCA	0.996695202398016	0.35379968628334	-1.74974251248012	1.76579795795564	-0.964456339022107	-1.169934836643	0.113278033727189	0.643359946219731	0.662723793865829	-0.194680317313227	0.483915212817368	0.216916401176199	1.02257719536647	1.68037756507972
TCGA-A2-A4S0-01	-1.38409861924429	BRCA	-1.18673962330533	-2.03651890364072	-2.12064229287323	-1.56514664441466	-2.92064255999375	-2.12799811285922	-2.23062485655166	-1.07678385939545	-1.79636310959023	-2.22163915823035	-1.82157492356287	-2.23159832507818	-1.27779277916551	-2.09313599128088
TCGA-A2-A4S1-01	-0.0797350964427423	BRCA	2.18534832990655	-0.587329079568968	-1.29979063661409	0.900173005435252	-2.94300978214503	-1.96538042693467	1.97255215489029	0.775134115022786	0.435060599827618	1.62274708960488	0.204535923198431	-0.0957519715162433	0.392928370325494	-1.59925144269726
TCGA-A2-A4S2-01	-0.278203906079519	BRCA	0.170132845734128	0.000634201396388966	-1.37204482804445	0.340789414225557	-1.21751758677525	-1.41088129725034	-0.199026615279726	0.509710562868043	0.55408472791656	-0.292827120845735	-0.00815688474049613	0.24135621080077	0.442047513701916	0.0731044600671324
TCGA-A2-A4S3-01	0.551637596310613	BRCA	-1.12263580290927	-0.359392365449252	1.12882482255089	-0.697575166860708	0.483275420907713	1.14212971309688	-0.403592398642933	-1.15660082861755	-0.370327853202733	-0.226710091814085	-0.502310599213311	0.692440507173694	-0.484522552826894	-0.710318317843232
TCGA-A7-A0CD-01	-0.0819709783442326	BRCA	-0.0140501651899287	-1.06978521344983	-0.16705058759594	-1.08602059501634	-0.286390120185817	0.228870185290487	-0.924802956418069	-0.353021642571917	-1.38955121249102	-0.711538947960703	-0.908006128480398	-1.13898141021176	-1.06613029178643	-0.879663359087141
TCGA-A7-A0CE-01	1.2773084408647	BRCA	0.0237335726506667	-0.180507776731691	1.37903509228475	0.14994712403046	0.655558383626834	0.843950880138254	-0.00380520032497328	1.3878732364925	0.312653166853039	-0.286383078254582	0.467402441627034	0.816342025653714	0.201479223381621	0.680597680986903
TCGA-A7-A0CG-01	0.082858346022186	BRCA	0.593733298351957	-0.166160224193214	-0.516062003227156	0.692526404124158	-0.522945512282049	-0.845148838112748	0.612447565142278	0.244894956089541	0.316916524494676	0.382128776677887	0.530792156450599	0.302587472570523	1.04079148447289	1.342844960075
TCGA-A7-A0CH-01	-0.325329938097466	BRCA	-0.528848982471198	-0.513079953237263	-0.736860632981843	-0.692871310189985	-0.494940125925956	-0.42094918400388	-0.0511186556731529	-0.165848745618084	-0.616957138611704	0.0867666488434312	-0.46169881083597	-1.1589674223487	-0.0789084391975101	-0.160279770262805
TCGA-A7-A0CJ-01	0.556316002962262	BRCA	-1.12032077930556	0.413797131404662	0.679032978529263	-0.933209864641423	0.705649439447972	1.63684254345127	-1.05651904852232	0.931674751594384	-0.835281372672469	-1.08603056788022	-1.24000236818879	-1.01369801706848	-1.19139231552501	-1.2817134390112
TCGA-A7-A0D9-01	-0.694281402585054	BRCA	0.248559594256069	0.197399065223349	-1.05607505549306	-0.0479777845011081	-0.680355198598786	-1.00466983195328	-0.220966198307407	-0.786223660097262	-1.22274173413545	-0.0429910691115099	0.0670929409123225	-0.755632794167392	-1.0717662449383	-0.133194543332002
TCGA-A7-A0DA-01	-0.181761913775278	BRCA	0.585741533872201	1.19527175324465	0.301219959340742	0.095450120940276	0.106838408768159	-1.5628072484148	0.91051391762024	1.67482671123365	0.284473019622274	0.687919535334862	0.9134544276734	0.18010648647347	0.159187341942703	0.751672293919055
TCGA-A7-A0DB-01	0.0705037638887095	BRCA	-0.382132445628013	-0.207961776149389	-0.749202206929146	-0.191516470554961	-0.546346359664472	-0.242134790407208	0.203067118529945	-0.159178941249506	-0.624412242403687	0.356576515798043	-0.066088915085946	-0.843005783994489	-0.192257946876207	0.425307620061113
TCGA-A7-A0DC-01	-0.734464818441897	BRCA	-2.15149956416084	-2.53088202014678	-0.880468816229399	-2.54907601790805	-0.813483054066265	0.660569677065255	-3.28683505566753	-0.88699316896402	-2.62004283000626	-3.08922103640395	-2.84936981416309	-2.762857270839	-2.92210278792182	-1.98167632985265
TCGA-A7-A13D-01	0.927015773070565	BRCA	1.10023715583555	1.16512720063452	0.922743576584546	0.408999339029137	0.242669643381896	-0.310560080150662	0.923040758821225	3.56213458595603	0.672051091628845	0.991465364396948	1.21760626919058	0.573774725712223	0.148176728521043	0.295796224112897
TCGA-A7-A13E-01	0.489315608885943	BRCA	-0.511292131485652	-1.43763821644809	0.451125739916542	-1.15804192731881	-0.270770335243111	-0.469563253991077	-0.161350114303846	0.449157004708842	-0.645784313285964	-0.331558164766218	-0.411680296916784	-0.536928968218224	-0.762775227737347	-0.100378653040153
TCGA-A7-A13F-01	0.820814314315581	BRCA	0.128235557002032	-0.666917858849955	1.03548940602623	-1.19148838051267	0.190974261452461	1.13681198280638	-0.0890544961713157	-0.524217726863536	-0.992311334477241	-0.208791394512783	-0.0958482378676609	-0.461063041859658	-0.818799797793643	-1.19881660885898
TCGA-A7-A13G-01	-0.55154075676998	BRCA	-0.790996639807995	-1.02949071559277	-1.05615013717991	-1.55520168911864	-0.953877890377473	-0.173922296387535	-0.994526565593811	-1.30520222361733	-1.26907833469194	-0.785462742107317	-1.20700554670562	-2.13176992018109	-1.15975735580257	-1.16518914875471
TCGA-A7-A13H-01	-0.922612095383091	BRCA	0.244434530485581	0.326884914561403	-1.40761209956887	0.888249551575506	-0.875952522739157	-1.19000257945473	-0.162820910943825	0.0555011717477331	0.883693972858456	-0.204528855890757	0.307017157332722	0.100554126826023	0.650813043779674	0.970982787346586
TCGA-A7-A26E-01	0.172029819765653	BRCA	-0.174330598599629	-1.42879036892306	-0.703098880711176	-0.0337897646787409	-0.281094985084658	-0.305983606249585	0.368927127388104	-0.506973409304465	-0.611600559359786	0.241028121729565	-0.151883410672372	-0.275522326015265	0.401960145855776	0.413504789246264
TCGA-A7-A26F-01	1.16383881787473	BRCA	1.1332664160811	0.609069612980354	0.509986537518942	1.12135182644072	0.498557184075306	-0.436929913120168	1.22547608803129	1.89494487912241	2.1657753560477	0.881522279696775	2.1160396789135	0.551320819848315	1.80023830653945	1.28410215291783
TCGA-A7-A26G-01	0.322454330779068	BRCA	1.18958030579223	0.509108825519387	0.319810312975872	1.38133532652297	-0.220520382860384	-0.359305813075086	1.66469013576883	0.0180284720816734	0.867621741182287	1.41155242180035	1.72114173541075	0.985822293264533	1.17400682566789	1.93764953643999
TCGA-A7-A26H-01	0.0575773562367229	BRCA	0.315103855241446	-0.225711414400501	-0.164397632758776	0.158850247015823	0.404911379230226	0.373656567884725	0.622206913414174	0.00706023737213419	0.158406644761488	0.822829355795203	0.652477335582616	-0.0784210133768832	0.525003325636599	0.446479356093455
TCGA-A7-A26I-01	1.17941190366979	BRCA	0.733590189609258	0.45608479941689	1.10737666658271	0.422640105542562	0.439626251451815	0.482139762976552	1.07814739979608	0.644661398610785	0.00915489712383986	1.3411912856347	0.643088337019774	0.934927251393369	0.182709491942524	0.82396660349341
TCGA-A7-A26J-01	0.689525433264555	BRCA	0.0190230608988834	-0.159882665385134	0.210514668558602	0.153238585107552	1.06153705734073	0.739635123753863	0.333302984652195	-0.377998512219665	-0.309233948957064	0.474787469261437	0.243504036473455	0.049416838027541	-0.0011456787376266	0.404214848055632
TCGA-A7-A2KD-01	0.438886859736544	BRCA	0.0504199396963765	-0.141463063146758	0.639818400201493	0.199485929623794	0.296949536210248	0.795476466059621	0.657592687690726	-0.675588554176379	0.255897739011451	0.713809437203764	0.331401739089571	1.2904329540012	0.384524709148812	0.530230272899829
TCGA-A7-A3IY-01	-0.331730871491538	BRCA	0.95871626717554	0.238760081037543	-0.413854595471395	0.825679135520502	-0.0565643750893776	-0.144663650465532	0.295518044700429	1.09148827296996	1.33160747161846	0.200174503307173	0.672703624022553	0.297980760477357	1.73829311005916	0.390218194939143
TCGA-A7-A3IZ-01	0.457942422351983	BRCA	-0.906217587241706	-2.64180670022588	0.222727188713625	-0.965919996293643	-0.62433476764917	0.0517152628283161	-1.66714899085515	-1.27299274528371	-1.39431920129445	-1.49712079920821	-1.62042400876565	-0.579114588262068	-1.51555227415263	-0.846097218234048
TCGA-A7-A3J0-01	-0.202255806491533	BRCA	-0.947263091358348	-1.67369877760074	-0.610583345628537	-0.584201663109198	-0.669033823523098	-0.177820729796248	-1.66511979473402	-0.963376185215707	-0.753817942671464	-2.13735664211481	-1.01444291294416	-0.695585485192581	-0.116373339129291	-0.971019991258074
TCGA-A7-A3J1-01	-0.628736916703976	BRCA	0.1408775008832	0.61385932873161	-1.18172539257629	0.85994044110796	-0.524583802059024	-0.730644493567062	-0.348281382268227	-0.228289942308952	0.507056194997632	-0.533409745468747	-0.140963209208458	0.126723095154384	0.227493906211195	0.394013043928261
TCGA-A7-A3RF-01	-0.668028984608037	BRCA	-0.691968565662812	-1.65328281040432	-1.46724838041892	-1.54099036322523	-2.61361038380041	-2.19235201270765	-1.57081760482709	1.05433828855349	-1.27690273569107	-1.3899255061936	-1.97250664985237	-1.61709457200119	-1.39032497705225	-2.69051354425059
TCGA-A7-A425-01	0.216661038507661	BRCA	0.00246699651584808	0.857689211188624	-0.420491338064241	0.216146378748464	-0.375166402291335	-0.375127070389659	0.053739611879011	0.222286711407708	0.481437326253409	-0.100322057267694	-0.0236009716444037	-0.333465112396414	0.206129652233898	0.230999924876293
TCGA-A7-A426-01	-0.654221272359908	BRCA	0.74576658999274	0.529499623853108	-0.984647570718295	1.0920799076309	-0.629428745658689	-0.715548350572493	0.191622335427035	0.0758185678525036	-0.0535025118923715	-0.215792497929669	0.034310617967098	0.0495239648074102	0.523241451980658	1.24369028326601
TCGA-A7-A4SA-01	0.0785843062394054	BRCA	0.51121784373651	1.14097711705954	-0.228180402647394	0.851189504547096	-0.186898676781705	-0.679232886483437	0.204422309973443	0.175264128321492	0.617922805938795	0.307688202669613	0.378115396214327	1.00526333666793	0.170596571844363	0.690428504924127
TCGA-A7-A4SB-01	0.39551934969095	BRCA	-0.185152441355543	-1.52922657042936	0.00853842722405325	-0.695469942433826	-0.367606155140042	-1.17835525715568	-0.549993123569519	-0.88881032623289	-1.14434528458989	-0.904598332252759	-0.437734685951669	-0.968819111406347	-1.20940392070705	-0.632260357219816
TCGA-A7-A4SC-01	-0.402656209770576	BRCA	0.623473668013965	-0.437190713455341	-1.2363838968764	0.848473398294055	-1.45202608061383	-1.4890935048367	0.183396018862888	0.743129904426088	0.295127565672445	-0.0712275301332326	0.248296510919581	-0.234047529654792	0.315249404630092	0.375925294507961
TCGA-A7-A4SD-01	1.108980167763	BRCA	0.0142880115190779	1.73911769353584	0.518028106384364	0.312807330955384	0.993152544272959	0.326573633927323	0.390922145100098	1.57269294015259	1.23646174609566	0.57624695560505	0.971448108615206	0.956301350405091	0.771186703927731	0.0704367561193752
TCGA-A7-A4SE-01	1.02135894692905	BRCA	1.83713193367232	1.2882157115962	0.883452858468604	1.32730851725548	0.568658346421517	-0.217406244078225	1.62433547620738	2.1192484723119	0.717946429379274	1.10461182889322	1.62363045787442	1.57286345817572	0.0548027607115952	1.24177009298957
TCGA-A7-A4SF-01	0.566191597805288	BRCA	-1.65317126071431	-1.52877586690046	0.457390965916386	-1.86004176924865	-1.14359221619885	0.291742050430924	-1.28051090595925	-2.2213355963766	-1.18752067736862	-0.907301156236972	-1.39857598923592	-1.01958437458528	-2.12246081560334	-2.04310926858855
TCGA-A7-A56D-01	-1.16239431560994	BRCA	-0.771380162776556	0.230514959532821	-1.00057021274889	-1.40010754604725	-2.42189668433072	-1.42274021327672	0.206184853796458	0.952762131975609	-0.349902827648996	1.15530166732625	-0.0554617042864356	-1.33431773879721	-1.07555627557664	-2.21264694344178
TCGA-A7-A5ZV-01	0.407880448909857	BRCA	-0.971636425981165	-1.86824589726653	0.318811031834817	-0.359995514724355	-1.54678934371326	-0.704909788273573	-0.428867910139522	2.30145142827947	-0.276332568027999	-0.776513770034244	-0.736217793811436	-0.755050150191529	-0.580865878833234	-1.70742017311369
TCGA-A7-A5ZW-01	-1.0462772247127	BRCA	0.547084632557403	-0.321049100085627	-1.28997275656041	0.652057251161783	-0.787335189096542	-0.871474610536271	1.11148752233261	0.143453844613225	0.198227870367022	1.13977326324684	0.692364587634988	0.0142315886741233	0.761819750034718	0.950040835523519
TCGA-A7-A5ZX-01	-1.83859068829918	BRCA	0.502479920288808	-0.469505093631978	-2.00437816034139	0.783088845613054	-1.25088208050602	-0.880243736357329	0.363394704373341	0.0487998754362282	-0.773801186681846	0.33367008106698	0.106919044690314	-1.05350327740608	-0.00178414486553484	1.31502500035891
TCGA-A7-A6VV-01	1.09577175771999	BRCA	1.74795677685731	2.19586368434662	1.14442398315968	1.54610884138249	1.17516576737004	0.663774836318587	1.80402245305013	2.22833312786912	1.48936350522749	1.56685597402852	1.96217182472838	0.998666286489488	1.50236872767895	1.04980494162065
TCGA-A7-A6VW-01	1.1038385109406	BRCA	-0.731153974895499	0.854172935961408	1.45297112354264	-0.340828434030045	1.39932705680138	1.2103071697634	-0.0590418472989152	0.397343391629697	1.59196091842223	0.168805337011709	0.591800292000952	0.297730809992042	0.559993060402686	-0.150206926841345
TCGA-A7-A6VX-01	0.646665599579324	BRCA	-0.210742931852886	0.762137487332158	0.0908075211175126	-0.31666490405588	-0.0449476714326798	0.00232031722732268	0.387405814625442	0.117953120152109	-0.280761514670471	0.755827576472649	0.0491221983105465	-0.408067003846508	-0.238107474290112	-0.449717439904832
TCGA-A7-A6VY-01	0.671232376212496	BRCA	0.629978421233111	1.85546571596119	1.29031925583255	0.658618393697039	0.931892104766449	0.410435171005372	0.892812699532893	2.11958331415821	1.6063778406314	1.13083373172571	1.20343705697315	1.29878554724481	0.854971035644677	0.683162832292022
TCGA-A8-A06N-01	-0.422048657360927	BRCA	-2.94308362228901	-3.83449557011081	-0.274626551327802	-3.02827436514553	-1.50135832498672	-0.105892067597086	-4.07019457805287	-2.1041119299864	-1.92593176281227	-4.43494906536908	-3.77906800027675	-2.33237659816253	-2.21192072648443	-2.80194030268084
TCGA-A8-A06O-01	0.67158857331744	BRCA	-0.856969818146787	-0.611992521858202	0.987080729920072	-0.274746572953644	0.415328922319049	0.951580878479451	-0.388246858553237	-0.376144517101158	-0.652315987143367	0.0275305140205705	-0.46630501480662	0.150040435693104	-0.305837493984004	-0.134224184537136
TCGA-A8-A06P-01	-1.04371701084228	BRCA	0.545925179532681	0.321633505186611	-1.18165550320951	0.132262513620224	-1.29255386317995	-0.989912125075531	0.763796664452254	0.292415846601438	-0.195904182589615	1.01855297483884	0.267352650655884	-0.826543456859112	-0.242537043739464	-0.0570453489676237
TCGA-A8-A06Q-01	0.581853171202557	BRCA	-3.26523752225437	-2.2173493220866	0.688714625868937	-2.30400826544536	1.02388052795919	1.38011092885129	-2.32257085628894	-1.18377004008998	-2.25866234984144	-2.23382360189971	-2.62089613396375	-2.03385352167634	-2.48328116531074	-1.67736412009908
TCGA-A8-A06R-01	0.584137392574405	BRCA	1.37553816907834	-0.67266436323647	0.128902857611262	0.197051666148423	-0.346594611843853	-0.317223456058053	1.05384638939771	1.54970725761456	0.168638181725295	1.31783639312053	0.652669033324724	0.362306318980232	0.211915834202607	0.0174027665555669
TCGA-A8-A06T-01	-0.229044917576979	BRCA	-1.15233496840302	-0.302534899400539	-0.164006614635481	-1.58540720717305	-0.0693765336519958	0.683031275670811	-1.04912632779766	-0.746525771512176	-0.514037551824443	-0.522556696810786	-1.22143196091029	-0.718737202389281	-0.937565017248042	-1.33873706223976
TCGA-A8-A06U-01	0.484105080379098	BRCA	-0.779457607124305	-0.713906241030933	0.369016289853188	-0.661210735185793	0.109035773987273	1.01311219563083	-0.580953802799054	-0.341733757030835	-0.246133054041083	-0.422686858591235	-0.321900139656708	0.0108584487519931	-0.490037885092626	-0.784100860363945
TCGA-A8-A06X-01	0.57304929954222	BRCA	-0.591182319969506	-0.0179575517492574	0.522512167336866	-1.1547155659472	0.147277363915705	0.0318088251410465	-0.495480137493828	-1.14463212219566	-0.401521355350197	-0.266798581437289	-0.719587956788776	-0.668291748773877	-1.2100785205442	-1.48841176117038
TCGA-A8-A06Y-01	-0.730744471060684	BRCA	-0.680635553820398	-1.39645226779482	-1.31047737663418	-1.53623514261168	-0.852085959355088	-1.18868083450902	-1.49533595756837	-0.454187105821603	-1.77620628742279	-1.56214473732561	-1.38461100337611	-2.26571386330466	-1.76649401177796	-1.05418818538723
TCGA-A8-A06Z-01	0.533930373281346	BRCA	-1.32898775400189	-1.70431113625303	0.192931927725211	-2.16042842213357	-0.503332208755602	0.0484356853150483	-2.02844333673031	-1.22194178823374	-2.14426517975003	-1.6891846428517	-1.69377596955797	-2.0058374732328	-1.85997478350874	-2.1898948073185
TCGA-A8-A075-01	0.582544138685823	BRCA	0.0613314435400106	0.289582997611169	0.78559987374856	-0.0608343937208273	-0.20905979422229	0.494425647954931	0.416216935111894	1.0695249077065	0.150975720007071	0.535709707928735	0.538549419362555	0.397806661114959	-0.212020728428863	-0.563683095115729
TCGA-A8-A076-01	0.608702764184191	BRCA	-0.0503873234456571	0.848830652799231	0.556959252096777	-0.299300427857881	-0.456647321801862	0.365336191952292	0.609667139650007	-0.642758403107152	-0.363585942595178	1.04521270526511	0.327567936281894	-0.152153587165211	-0.220020010669131	0.0794614602620788
TCGA-A8-A079-01	1.01184524497336	BRCA	-1.19471433985165	-0.237468577729189	1.64134464430157	-1.16490217250472	0.594315401333955	1.14630669491679	-0.671865445634035	-0.28104870126471	-1.06375948911706	-0.699275804155569	-1.26104062762759	-0.519909718936384	-1.61304417680912	-1.25771565453386
TCGA-A8-A07B-01	0.406396401717072	BRCA	-0.606836364600379	-1.03965938901795	-0.0153626018789143	-1.33527257015034	-1.66512074453115	-1.6117882901802	-0.328173229755713	-0.215392215114239	-1.22253902590466	0.260046142619137	-0.773270497688355	-0.451307805709761	-1.01094832786456	-0.357808351391433
TCGA-A8-A07C-01	1.20360679410802	BRCA	-0.498985427944405	-0.88685861544163	1.98484425346781	-0.39880647631186	1.37892278781444	2.21750287612957	-0.566263263029252	-1.56699785222141	-0.335890339518063	-0.0438980131433398	-0.557814052165799	0.744515160306778	0.206452253856491	0.691651878272092
TCGA-A8-A07E-01	0.970768622898765	BRCA	1.84314980193212	0.723426416457155	0.42098329445942	1.15779750230543	0.946324722019231	-0.245833253814221	1.56466399740897	0.0520475747195242	0.286315727972718	1.18574642973769	1.27127389222214	0.825909192546569	0.121095581438255	1.41415464333776
TCGA-A8-A07F-01	0.35744194420993	BRCA	-0.23192388293071	-0.515989069493442	-0.194407770729194	-0.155511870959807	-0.261301629010592	0.219909017475983	0.0911121572898985	-0.845267646531925	-0.330417327237571	0.0142497997709952	-0.329565237067756	-0.510090867097769	-0.630857716653276	0.213645249169308
TCGA-A8-A07G-01	-0.17829579975696	BRCA	0.675861823286466	-0.554285401016729	-0.916032043835149	0.196144560800879	-0.967029637399999	-1.02326194484254	1.16441269743771	0.72872812371439	-0.202786980951003	1.4146859053692	0.710292685655221	-0.358298165366038	-0.0794159344029484	0.316774379408719
TCGA-A8-A07I-01	1.18677856917684	BRCA	0.457157685800757	0.574389431220921	0.489431179712318	0.0336622375293658	0.611348693300169	-0.261010319272881	0.807075735289719	-0.467982254730763	0.269841718403267	0.818495551383278	0.760715018034944	0.669500311009921	-0.129570775562428	-0.503808741471771
TCGA-A8-A07J-01	-0.851467527939191	BRCA	0.550579025847	-0.228378976045267	-1.64951829430583	0.268392071739496	-2.02052486080652	-1.52396559407024	0.721642063256247	-0.470103211153674	-0.105262013224933	0.871657204370429	0.113654535809763	-1.16784046804481	0.261522971572483	-0.397901990568025
TCGA-A8-A07L-01	1.38368732853742	BRCA	-0.202470772003287	-1.44153541896603	1.41697407623499	-0.907085724546928	1.05352003545221	1.78297261056696	0.11793495051188	-1.18992761907117	-1.52082503599618	0.285067369295623	-0.927931530678846	0.170261890906641	-1.71647437665791	-0.764254740198214
TCGA-A8-A07O-01	1.0717168511507	BRCA	0.0735602038428219	-1.02869606916238	1.88781504518562	-0.81852602229877	0.537814796421984	0.619952303203662	0.00993613995154216	0.455714252935497	1.01514863105594	-0.286970208694227	0.146375035933953	0.20060675592504	0.30709923035868	-0.639485371926299
TCGA-A8-A07P-01	-0.0177711067648251	BRCA	-0.752236258753383	-0.687108643863224	-0.282785155663218	-0.916615361654521	-0.705456499293874	-0.56234816436811	-0.313035048138791	-0.381802679800323	-1.16038623346725	0.129617287082857	-0.646495192189782	-0.819758236095206	-0.724944832762678	-0.98036489476732
TCGA-A8-A07R-01	1.49659005647688	BRCA	-0.565063921620519	1.14869535829464	1.94437934375308	-0.176729929549381	2.36374641499154	2.00108723576763	-0.442088591884023	0.838474429657662	-0.139477046246301	-0.281319011283214	-0.0548056844356735	-0.302318528391276	-1.24102875876413	-0.466011437026917
TCGA-A8-A07S-01	0.394508605424036	BRCA	-0.673646848315807	-0.647327253413178	0.160300633425462	-1.07670604395361	-0.0563628569850582	0.14524430412137	-0.414626643057093	-0.846786298757506	-0.892103461613231	-0.2675817118373	-0.678993473342678	-0.801011227777955	-0.855182808873138	-1.09923114697642
TCGA-A8-A07U-01	1.06271225520869	BRCA	0.448550157718906	0.82580234412679	0.818041256474097	0.707576623765897	1.35894356900142	-0.712655841758717	0.0291735297752714	0.374655225783496	1.5468387395175	0.143570086283378	0.907496128141458	0.838802740193503	1.45906359763571	0.815791863914744
TCGA-A8-A07W-01	1.0285452848459	BRCA	0.12052823505633	0.732958209914219	1.12864283201518	-0.28503062256197	0.796887353106176	0.804132678867816	0.331909688185493	0.164196862557629	-0.254542905056344	0.422964312612006	0.384571398792168	0.209077995839118	-0.477341370813243	-0.735974197610831
TCGA-A8-A07Z-01	0.35234204724711	BRCA	-0.500656949013101	0.599192924514697	0.180197403206709	-1.0651479534336	0.199055775086944	-0.262193615690164	-0.959494576985701	-0.834755654234838	-0.566542453654634	-1.04226220548193	-1.03552848308563	-1.0666061038699	-1.42835307697761	-1.90092084463573
TCGA-A8-A081-01	0.000862867550795231	BRCA	-1.85553507190609	-1.32010936804842	0.973731633208224	-0.77233606104551	0.387324788024742	1.15509595678055	-1.64134701349257	-0.566870544593559	-0.808908708265815	-1.80471867249263	-1.00398569252301	0.284281321191359	-0.90033094787522	-0.544480911472793
TCGA-A8-A082-01	0.427686360500004	BRCA	-0.54120569762305	-0.256700477156007	0.59000183839836	-0.717317830708204	0.174635168850975	0.385416596104383	0.0893991857212663	-0.654055011862867	-1.03714470517614	-0.164038862465923	-0.0833334224684792	-0.532032392264208	-1.04771153697548	-1.17099022701727
TCGA-A8-A083-01	-0.570875024013625	BRCA	-1.71493908973041	-1.80324589482646	-1.69748173412542	-1.89032192777784	-1.43466414080097	-0.467928986737408	-2.50752598289166	-1.58458136847733	-1.49599864692085	-2.17806330303284	-2.74147404585977	-2.60978457812774	-1.32794407171131	-2.33390713414091
TCGA-A8-A084-01	0.505629296923955	BRCA	-0.462746346548485	0.899124321094377	0.386765232904704	-0.819260961091942	0.268205081114569	0.0165560597475225	0.239042200677293	-0.834770792748935	-0.443612552223563	0.332476906926111	-0.354860295041241	-1.07424677514885	-0.839412136022319	-0.942521148492992
TCGA-A8-A085-01	0.131948092453279	BRCA	0.638318631792307	-1.4478840493683	0.279360255586239	-1.39574249255588	0.354577940139246	0.128162315832716	-0.0145266713972161	-1.04567410052588	-2.33066065443585	0.355078896483358	-0.751911251344878	-1.77326336642762	-1.60931330537392	-0.99315268364723
TCGA-A8-A086-01	0.434083070816804	BRCA	0.762966897430214	-0.216357821612783	0.359685246029625	-0.213436149713942	0.555375541232429	0.718650026868143	0.790738509012472	0.609931811158958	-0.443019412349431	1.06822257176596	0.264644789785443	0.0201143210089959	-0.667181627968653	0.154191311856093
TCGA-A8-A08A-01	-0.308738420165743	BRCA	-0.636468798559665	-0.431187757863257	-0.885828112964563	-0.538405549920526	-1.18486113628093	-1.09892675764953	-0.186680469635733	-0.984603450977994	-0.442716113757682	0.211801109433984	-0.650644364409941	-1.11335532280611	-0.674409770282805	-1.00455751205348
TCGA-A8-A08B-01	0.767525619595967	BRCA	-1.89581818900254	0.201080611396505	0.903742567648553	-1.62837202525365	0.403018926881662	1.21377811307981	-1.2947819949391	0.379511099383845	-0.672480265378233	-1.25387401440791	-1.12343771234911	-0.703808462314826	-1.1220481889653	-0.686715032104513
TCGA-A8-A08C-01	-0.61290740665312	BRCA	-0.882054038861584	-1.76957449778302	-0.935290520105819	-1.27510905000869	-0.919907351893361	-0.57280993556438	-1.08099383332388	-1.6706378712768	-1.36783892146738	-0.819421009563308	-1.123642396513	-1.89199267301322	-1.22352141057761	-1.30003377320056
TCGA-A8-A08F-01	0.982415934385457	BRCA	-0.228897819364566	-0.614015871356707	1.14045717510424	-0.826442196325162	1.18700805204997	0.500462617893009	0.071566646867409	-0.700377951698747	0.255087671347304	0.407298602084841	0.32931443365191	0.557975175144864	-0.11684930489004	-0.970634589388356
TCGA-A8-A08G-01	0.415549375820921	BRCA	-0.398502001885302	0.994555122581609	0.490492259228233	0.121953972917967	1.17977653036765	0.757611939360648	0.112438078933027	-1.08405224252822	-0.252328744458932	0.247686078089429	-0.125054964636408	0.403766569330689	-0.581520729622021	-0.150360252996217
TCGA-A8-A08H-01	0.802354166895407	BRCA	1.92807029465574	1.17818888622108	0.0428653128567378	1.38629020020759	-0.0304998020831548	-0.576305146001177	1.82502382822743	1.04879086631887	1.14343889497963	1.36342053496783	1.66235076416429	1.1656330399437	0.995263509982635	1.04239081403469
TCGA-A8-A08I-01	0.150065850974694	BRCA	-1.72965670072427	-0.0123451868582423	0.668285755071657	0.147766738602236	1.72329955087621	0.99540381680608	-1.6252763515803	0.295418009432524	0.487407068037319	-1.77386408631474	-1.02979919712906	0.587979988299442	-0.111767952887079	-0.148693671641187
TCGA-A8-A08J-01	0.347577828025164	BRCA	-0.0198580719260262	0.60150763853669	0.50076691833666	-0.184340556082485	0.230672994548923	-0.151599194763535	0.569476324658085	0.921547195597939	-0.530221765943721	0.757920759631515	0.336634211097975	-0.439898210158668	-0.382119676463912	-0.8259633669778
TCGA-A8-A08L-01	1.23279403834454	BRCA	-0.221439426707884	0.509661433793274	1.07806719831306	0.0344112970690925	0.886881907864298	1.68393265852095	-0.0181887564561287	0.532023412025879	-0.452304844933881	-0.0923702424084872	-0.209746681288422	1.09233903411046	-0.173971568320777	0.267375411956294
TCGA-A8-A08O-01	0.348330253594513	BRCA	0.098966412625766	-1.02401385297716	-0.244318262355474	-0.240216058002281	0.13717326572228	-0.0106240730194926	0.464360831945984	-0.587092846136871	-0.847584629045672	0.529338510011064	-0.0903181900777021	-0.446752324597064	-0.691713114720671	0.168784722435981
TCGA-A8-A08P-01	0.639913749706794	BRCA	0.144316377767986	-0.134138873024869	0.644803947684146	-0.49788883929926	-0.355525008671454	0.267409435057753	0.438082668844619	-0.348502540657779	0.707765099750871	0.695440748019797	0.580408374686764	0.733496235175465	0.0379149405474889	-0.284190758887141
TCGA-A8-A08R-01	1.03981569297256	BRCA	0.396038707674148	1.43593598787608	1.61933535209699	0.671131139506059	1.22092549686783	0.500007886376172	0.672642838093651	-0.242854784450608	0.868224351889324	0.449210811937282	1.05857034602593	1.41610517212508	0.764168746672552	1.24012405171319
TCGA-A8-A08S-01	0.534528134120107	BRCA	-0.677277281933171	1.24517147462714	0.429682152580137	-0.51917722246396	0.535133680642889	0.905554060454688	-0.227789885370562	-0.446370958579021	0.0258425401195288	-0.0870390268750148	-0.336688582782383	-0.339823644756054	-0.54466861503383	-0.838709870677371
TCGA-A8-A08T-01	-0.395551255369425	BRCA	-0.379576794032322	-0.971729548711775	-0.624077503694095	-0.145505966953546	-0.779075162041014	-0.733868109872526	-0.127605422835411	0.528306374409047	-0.445781495178204	-0.0390204639529508	-0.470064066022959	-0.225523135376117	-0.321119685858533	0.342479387020764
TCGA-A8-A08X-01	0.56350484102522	BRCA	1.03143848621605	1.44781601865117	0.555536475562454	0.68179088208547	0.359140663648113	-0.09942631548333	1.12787007583115	0.551655036331365	0.598098768909595	1.18394534280363	1.11929516638721	1.39200948309007	0.506634600751715	0.688257266534014
TCGA-A8-A08Z-01	0.114160320921003	BRCA	0.927216937486354	0.0616646302820163	-0.573646736287005	1.09088178642262	-0.30718010458095	-0.359918634582247	1.3154858180268	1.31873828209242	0.732892891168087	1.32485848604176	0.890081044135542	0.451248326296375	0.557123163496581	0.541361375451623
TCGA-A8-A090-01	0.612213446264889	BRCA	0.0613004056701142	-0.530841402928619	0.211572524611558	-0.655047799193641	-0.0221591695312533	0.237851246164231	-0.0195401744879023	-0.406856299078937	0.00310699012430459	0.102299513767104	0.0263140500822794	-0.465259509332221	-0.409244583177719	-1.12377231743104
TCGA-A8-A091-01	-0.46376095925152	BRCA	0.26437910415678	-1.20648647024661	-0.548028479847843	-0.267795975427641	-0.875401153034576	-0.642956244475097	-0.646936362732907	-0.96145162286016	-0.921150245493327	-0.92095776413753	-1.04618576217315	-0.142715092517636	-1.25005467763932	-0.252068548640912
TCGA-A8-A092-01	1.12669015381351	BRCA	-1.17222548758151	0.106558372753429	1.39847404344313	-1.00147133142068	0.83248926103897	2.072470763683	-0.348265955400999	-1.11106970769739	-1.12339825607752	0.10771932453631	-0.517377931013285	-0.188212111556225	-1.39972804414631	-0.355996153722397
TCGA-A8-A093-01	0.271030108796997	BRCA	-0.171099292394201	-1.09298195858596	-0.69679101335949	-0.727381825052634	-0.487525184081554	-0.418790337718386	0.170011272165034	-0.850989782877816	-1.53045942809133	0.487849160022847	-0.553683850688451	-1.38332123816264	-1.47387840486736	-0.495744572368119
TCGA-A8-A094-01	0.470345279499965	BRCA	-0.133928174231074	1.56122925402422	0.687214905257996	-0.308043504095143	-0.717026995164839	-0.392224053664817	0.171854593489076	0.503130238308523	0.739396286782745	0.219367006714188	0.36681219431263	0.593598117614235	0.164392651063963	-0.210991247035154
TCGA-A8-A095-01	0.748751266864514	BRCA	0.0226517148716336	0.438935941427864	1.09373172618704	-0.143610998532138	1.52251585244561	1.7976073319241	0.286277173160753	-1.02190716262888	-0.48753506791145	0.183676693511846	0.0664346427334138	-0.35852460468885	-0.666050676551637	0.586080574294758
TCGA-A8-A096-01	0.483738061981791	BRCA	0.733938062457004	1.21348712101821	-0.175631711242585	0.496671161615456	0.00942478026988114	-0.268363539213199	0.808087983948598	0.577209976010105	0.853261540500859	0.880811371926021	0.915163353062433	0.768949153383174	0.748622782161796	-0.277129183485017
TCGA-A8-A097-01	0.57944496861243	BRCA	0.780438873298836	-0.0583850626460645	0.66468190731559	0.44190146008994	0.510330562641774	0.55021909703684	1.17941754860809	-0.0370964513557815	0.197597307335184	1.0715551392772	1.11154586813682	0.526601626245334	0.708110599480003	0.471443104912195
TCGA-A8-A099-01	-0.580419062570919	BRCA	-1.29426845856	-2.07927488099064	-1.19946577972851	-1.65331763760047	-2.54549773900114	-0.708359069812166	-1.10254006958403	-1.13812236205435	-1.51882402967007	-0.690096075376374	-1.54488450339487	-1.74664220499792	-0.871303098901808	-1.53235627606848
TCGA-A8-A09A-01	-0.123479704219275	BRCA	0.977780176258988	-0.383852214822236	-0.392782546415782	0.521369154475254	-0.604289914342673	-0.75219966732944	0.843256523471977	-0.591464372908016	-0.316540529534032	0.593715536141355	0.730516700145605	0.216014684402048	0.416948341222215	0.626429152148388
TCGA-A8-A09B-01	0.172832269069158	BRCA	-0.259465832822797	0.132366719745904	-0.535399370349436	0.0291259709839602	0.171321471130785	-0.11364245063828	0.0401776424323609	-0.0580925112334683	-0.448704994424798	-0.0596998817137508	-0.252643174990533	-0.828868259640851	-0.541026368565445	-0.121104676616174
TCGA-A8-A09C-01	0.573693098227497	BRCA	-0.487859897998949	-0.325532236669155	0.228272479945051	-0.794326364694459	0.841268646630272	1.30434109945543	-0.419268619802408	-0.451921061166424	-1.00741484982774	0.0689236172147795	-0.579791263760751	-0.585198877668681	-0.706983665237509	-0.353369847062668
TCGA-A8-A09D-01	0.347187355740958	BRCA	1.0227384540114	0.609203977903215	0.03604048716763	0.456579705757863	0.40169829932632	-1.11205270822231	0.875099927383143	-0.163763411073016	-0.0287186203875278	1.17637259258076	0.547772705189617	0.681571047770008	-0.0117884404114589	0.375907725283115
TCGA-A8-A09E-01	0.678464402181823	BRCA	-1.16344821411887	-0.319738760303535	0.510856860294	-1.33376588952669	0.225757859740479	0.412415895701251	-1.03257502442658	-0.779833676525	-1.44412532846788	-0.666106421551212	-1.09820891709046	-0.745646830980783	-1.27874416669833	-1.95896317735101
TCGA-A8-A09G-01	0.484099800686715	BRCA	-0.635114615759395	-0.314686897049287	0.579021860515405	-0.663074215476045	0.238848749486933	0.280970196092985	-0.495716876655622	-1.37843656177415	-0.344983787451724	-0.893935752234533	-0.421921677977351	-0.177388285201825	-0.261351951613317	0.187792154913734
TCGA-A8-A09I-01	0.934646233421199	BRCA	-0.550088153963101	-0.354936348935029	1.33227529332395	-0.673849103267153	1.12082605023956	1.48705397634959	-0.0107489170101311	-0.850088445107003	0.40356280582569	0.525246218363356	0.00289529288285812	0.402078665397692	-0.186902118347356	-1.05464787688053
TCGA-A8-A09K-01	-0.41788947969869	BRCA	-2.93928610790472	-1.58688814132293	-0.0602770964504781	-1.90251337297999	-0.913854255515038	-0.308374972988349	-2.63916906734675	-2.36253211038873	-1.1940557087827	-2.62162431572686	-2.75814414429284	-1.02642511589939	-1.66248369545192	-1.61621315292109
TCGA-A8-A09M-01	0.330656309931998	BRCA	-1.24598784352495	-0.646094131696374	0.0748436824048447	-0.94951630487762	-0.0391320047341907	0.048562537036256	-1.08467036894971	-1.72859062503288	-0.326894281097805	-0.625655054448867	-1.17722885963839	-0.127229850828215	-0.790301420473033	-1.47872912593124
TCGA-A8-A09N-01	1.08028987061249	BRCA	-0.840315234419318	0.334932885196421	0.635627654925021	-0.901464497563963	0.0790067379470444	0.765373679814728	-0.452793222326849	-0.264572255975448	-0.917370098704653	-0.14252265021637	-0.785187886358598	-0.755829990034291	-1.04045877856539	-0.462598949900325
TCGA-A8-A09Q-01	0.311589201551831	BRCA	-0.411862779738732	-0.965982872019755	0.33996129758034	-0.0446476743270283	-0.113111512055468	0.48551979135851	-0.095738273008672	0.145470162276481	-0.0721238783709596	0.14522178830041	-0.246165864230722	0.489925742687927	0.0970689172214275	0.445830798174819
TCGA-A8-A09R-01	0.51134482622128	BRCA	0.24915722398182	-0.128953602403258	-0.233033887123896	0.544905995753865	-0.532891324328453	-0.893646370075384	0.581683264643344	-0.145512605013898	0.29349804724058	0.706526169357319	0.353583063441965	0.33165321216937	0.0507960046366802	-0.466109199807538
TCGA-A8-A09T-01	-0.165443710988615	BRCA	-1.12449018174829	-1.05105584405135	-0.196852964940091	-1.14339120515798	-0.680402425120044	-0.0612990310676751	-0.336776197029755	-0.372164817596853	-0.60023604828688	0.193175900693523	-0.781243654936562	-1.36372545884034	-0.49247747270364	-0.790270740637335
TCGA-A8-A09V-01	-0.298772261924775	BRCA	-0.420951208104012	-1.25408983393236	-0.357937120025574	-0.474081872412909	-0.118661474340616	-0.0763143441974609	-0.020520221544897	-1.01164067471984	-1.1684340250611	0.0441308496462398	-0.784523508745882	-0.794692648137485	-0.609510622129676	0.381037866738546
TCGA-A8-A09W-01	1.24254750663923	BRCA	-0.0974384723984452	-1.28735367669556	1.22055737685078	-1.2171151431099	-0.209833803110143	0.45161553825542	0.129459874426969	-0.988418693380283	-1.16882141997324	0.336761993023696	-0.288485584299628	0.0357602640032123	-0.680137195565239	-0.662753064815824
TCGA-A8-A09X-01	1.26985264027751	BRCA	0.204641242155864	0.329608137013887	0.730282019590123	-0.0395193452791773	0.0717403601690245	0.801455929314611	0.0284072433409505	-0.950143702148934	-0.0289043262568775	0.461935057615093	0.0615709095972806	0.619880256795624	-0.605971236446814	-0.24156484611824
TCGA-A8-A09Z-01	-0.187574013278759	BRCA	-0.990930627186714	0.666963122067407	-1.00093035534416	-1.41229134222339	-1.36329419342249	-1.62370384396359	-1.68004149376774	0.249240264944362	0.06881253329818	-1.37858776355557	-1.10064796224093	-1.60066576824113	-1.6853336575874	-2.66368363588348
TCGA-A8-A0A1-01	0.354891278352297	BRCA	-0.275048453012916	0.0621124209625127	-0.50185680567355	0.318170653793909	-0.61455752234368	-0.505203786842852	0.277853415175238	0.0219370994264283	0.502734687853956	0.428392949977674	0.0019105892898277	-0.105388575471153	0.122474711960477	-0.0111216465115117
TCGA-A8-A0A2-01	0.02486687745051	BRCA	-0.403476717495351	-0.479490064870521	-0.798553767244451	-0.288667760643062	-0.871909171545173	-0.215898299150492	-0.339510638116192	-0.24335081250175	-0.588525230647571	0.108463906147412	-0.675799439479276	-0.833388967661065	-0.1611592723951	-0.0107379716485844
TCGA-A8-A0A4-01	0.312503042329467	BRCA	0.0626574172317689	-0.749476096047565	0.0117342580976218	0.330939019125434	0.160811461028486	0.81894343833012	0.0320412931540497	-0.595065119083884	-1.17024814244498	-0.3295300954134	-0.257155201496566	-0.0742826802080938	-0.480291664727076	0.593349413055207
TCGA-A8-A0A6-01	-0.423776339051285	BRCA	0.274433391386613	-0.0227388245307439	-0.948278056629505	0.809871261263988	-0.4114713796612	-0.917486427114113	0.0340401891448747	-0.336980719549835	0.680620193837168	-0.17166879656536	0.37753218191335	0.259002245761286	0.752837799348509	0.74648856285494
TCGA-A8-A0A7-01	0.018652243605111	BRCA	0.0375821918011817	1.34114278963145	0.0303166761042768	1.01207053350937	0.755264799517471	-0.717202646554157	0.767064897183161	-0.545923210266575	0.846141968770594	1.01203584649014	0.756573833585589	1.14808285498642	0.531906131785714	0.341513792208244
TCGA-A8-A0A9-01	0.80307415121214	BRCA	-0.63901682714443	0.203098976294241	-0.0608816257507036	-0.141534388429505	0.600336305577828	0.172206338597989	0.0450700673148407	0.0240224205820654	0.0148566466273947	0.446992747234959	0.104267955446804	-0.256383140713942	-0.413295582738118	-0.626714506433453
TCGA-A8-A0AB-01	0.572032197427355	BRCA	-1.07365480379796	-1.58995737706717	0.291442876125132	-1.34557012124893	0.699609885178855	0.989785039702579	-0.527847912082032	-0.84463745567228	-1.56367793366248	-0.494264013486724	-0.784541017768232	-1.00703782518077	-1.57673762829146	-0.255884160705503
TCGA-A8-A0AD-01	-0.00945953908436865	BRCA	-0.00971922017492795	-0.320442105247502	-0.414746973021241	-0.122119154947958	-0.866114694361883	-0.5977190049635	0.320009588369015	0.0737442785313756	-0.172257355834443	0.676867707542097	-0.378949581777233	-0.725251201123241	-0.4135408823531	-0.888001503545793
TCGA-AC-A23C-01	0.144565434124798	BRCA	-0.1325855359974	0.407708161312866	-0.176107366299154	0.247497250828788	0.34213862224384	0.240166290614639	0.151037851025675	-0.746939848138308	0.273727832736038	0.436343035818298	0.0939662845594353	0.00163234366664992	0.394264563977847	0.446049465139638
TCGA-AC-A23E-01	0.106294898059077	BRCA	1.08377855825449	-0.164983271347002	-0.881067175550226	0.390848558232319	-0.844014148969793	-0.812403236013256	1.33029449696621	2.54354412892229	-0.120087025441344	1.64962386296049	1.08023466308674	-0.244736719120355	0.500871070958157	0.480060750294586
TCGA-AC-A23G-01	-0.154884190835015	BRCA	2.34001307304303	0.488621408065298	-1.27568378235591	1.75291374672406	-1.01292416241826	-1.98967795147679	1.92176081193905	1.5329922161792	1.35052504241807	1.69384384564393	1.80162893247484	0.633166113561858	1.05854385941106	1.01101686992172
TCGA-AC-A23H-01	0.326766383678907	BRCA	0.156301535154763	0.863118186494695	0.761804636113164	-0.712714580697563	0.594707075747877	0.541570445787699	0.542399157601998	0.067777070135136	-0.781087895523185	0.610205197019228	0.201360772749225	-0.850887906420056	-0.949245210516768	-1.43706458687658
TCGA-AC-A2B8-01	-0.637263800426841	BRCA	0.978967817267149	0.723789081407444	-0.914300002160356	1.17161101338125	-0.49422346569349	-0.925998793715569	0.699675130376426	0.936290736263795	0.835399844772321	0.614633220317583	0.867556115253792	-0.0792666873697524	0.884169677944903	0.860881596649747
TCGA-AC-A2BK-01	0.952057772533104	BRCA	-0.90585349890257	-2.93673301960393	1.5104439972853	-1.08313361634014	0.00186467871785011	1.00503093803187	-1.19453609071792	-1.43268546967462	-1.11851127990992	-1.56277470181348	-1.64785714975249	-0.498536287281794	-0.431470148157622	-0.440247706614368
TCGA-AC-A2BM-01	-0.0768832547799377	BRCA	-1.2342617483251	-0.544918644224602	0.314531001339958	-0.784363188041584	0.558452429792033	0.969387573005109	-0.95343849623555	-1.09895786191023	-0.51846545427952	-0.75179737501576	-1.61346057269089	0.212764568686555	-0.202150735866405	-1.27720531854822
TCGA-AC-A2FB-01	-0.15577803759173	BRCA	0.636963487230294	0.535288282475068	-0.752778672994613	1.61458715590692	-0.298656972311512	-1.1259794418246	-0.12870223210393	0.224479739616938	1.37599337017261	-0.723551735241235	0.755346523073693	1.38508356540401	1.69180850349861	1.2903112852011
TCGA-AC-A2FE-01	-0.0903745759586771	BRCA	0.716459295734025	1.34014871013472	-0.972489358369417	0.99763803518923	-0.912277651138638	-1.15746672196769	0.452818699580886	0.680139665287049	1.48531779966369	0.298222318552949	0.533560459425593	0.82565192562978	1.18724720731322	0.38904803588281
TCGA-AC-A2FF-01	-0.0119979744734767	BRCA	1.27534408485725	0.118350381976143	-0.658600208260957	1.42322675869676	0.0304770288939183	-0.479338220062742	0.905089074304858	0.121840107709059	0.315368850817965	0.574494380820969	0.754132336666022	0.88522069611435	1.07890853367269	1.93153485275373
TCGA-AC-A2FG-01	-1.46078330022449	BRCA	0.465278267260886	-0.593599532988356	-1.29529394061739	0.403212847258825	-0.668144028315485	-0.478320575553748	-0.300028162498758	0.432967008336849	-0.0436229436248398	-0.861708370085903	-0.0173311994049316	-0.875483560637479	0.41648000520681	1.02128699241494
TCGA-AC-A2FK-01	-2.11631893402978	BRCA	0.72018232368396	-0.46410644818117	-2.43553842118552	1.6356404061013	-1.50757169354111	-1.88080818370192	-0.648999983467489	0.244205611073809	0.722113557201333	-1.45062436134185	0.21456168455786	-0.590402534777922	1.29965945552285	1.63157524542013
TCGA-AC-A2FM-01	0.111830378868707	BRCA	0.131301991723442	-0.718950941688338	-0.0763195807455546	-0.679890977448946	-0.104492220430405	0.0961101206860637	-0.889927935082084	-0.576773909358105	-1.33859794419428	-1.16393508068147	-1.31862433259014	-0.222413504646777	-1.47960694593488	-1.14663714554552
TCGA-AC-A2FO-01	-0.522568323282336	BRCA	0.907427445540958	-0.0990729469121013	-1.34063676617099	1.12559281498155	-0.84935591120093	-1.2050437353288	0.211862617735053	1.11804693869761	0.675564910679736	-0.0182888114438509	0.389751457576951	0.41062046440976	1.15655389720488	0.840489374332351
TCGA-AC-A2QH-01	1.00918819949085	BRCA	1.69170588667967	-1.46055394628785	0.611086559564578	1.09652026263385	-0.873357798304681	0.106202972288435	2.08554115127226	0.783050424374302	-0.596499818015431	1.33968157601356	-0.225096422151863	-0.121487958314544	0.051188395661595	1.04222678738352
TCGA-AC-A2QI-01	-0.970922614917558	BRCA	0.957969063943879	0.247687126438548	-1.67038320852653	0.483844200321803	-1.41608678244846	-1.45171435823119	0.343146433813088	-0.648046269802417	-0.213168166796706	0.407669495313071	0.230612914289663	-0.803095466871862	-0.174361955798896	0.173994043603722
TCGA-AC-A2QJ-01	0.197581534634628	BRCA	0.921864027127333	-0.230004841941434	-0.690877918090572	-0.0638124890276533	-2.50630806914884	-2.25537923041621	1.50382877701359	0.36692623598831	0.838076025537882	1.70779650851951	0.535247144235498	-0.291044248963476	-0.174949492073145	-1.46837204625466
TCGA-AC-A3BB-01	-0.765588680681055	BRCA	1.07533076598027	1.34113495347672	-1.47680595729494	1.31302674437272	-1.00721671960472	-0.931208320996022	0.777991646525324	0.914630008797368	1.11881262021713	0.792120293440927	0.53499827081958	0.226031272525796	1.11477097991463	0.852408806284842
TCGA-AC-A3EH-01	0.150032325598535	BRCA	-0.1316869502114	-0.0335678373526545	-0.770235110967721	-0.43450320014846	-1.15776762891188	-0.920776643857256	-0.0164639355107787	0.322478064973935	-0.802585384167733	0.137973216830063	0.00164714537430282	-0.664628847432816	-0.907936008299287	-0.497085728249445
TCGA-AC-A3HN-01	0.153069756468111	BRCA	1.69861643455489	1.02087322826106	-0.766970467887658	1.36752826507991	-0.368168789266964	-0.697221482660413	1.09745864773011	0.656038045864571	0.776876834518483	0.944552396997175	1.08095060107037	0.717820424423503	1.07710147941083	1.05807011067468
TCGA-AC-A3OD-01	0.162588256718796	BRCA	0.314793742889679	0.285303398778888	-0.343225110997622	0.889221041481141	0.135152592325882	0.278912726669268	-0.345633718191482	-0.0486523253116065	0.584449961688145	-0.506468352509687	0.272546225429009	0.952142802402325	0.885453534672565	1.19242113562038
TCGA-AC-A3QP-01	-1.16371809755001	BRCA	-0.00201056135471138	0.37034468634791	-1.74579838788252	0.195862201488419	-1.48448402741378	-0.632862290653823	0.0877144417935201	-0.120629331368339	0.101147704943672	0.425055254202052	-0.0284760329316643	-0.581323706652126	0.199802380891264	0.26406153877578
TCGA-AC-A3QQ-01	-0.321323810480464	BRCA	-0.654519145224853	-0.14339201851338	-0.054208851981854	-0.969729679348722	-1.06230936680004	0.0875015696034464	-0.450448029970853	-0.512428753123259	-0.235463056517414	-0.122235824432985	-0.525300791358059	-0.0854870077660852	-0.999413269732111	-1.08839532206872
TCGA-AC-A3TM-01	0.135549967378184	BRCA	-0.88403741652789	0.571478593271786	0.0967603749707943	-0.654020200995751	-0.16267864386242	0.313844103507483	-0.311024412742773	-0.747620280373245	-0.352283683470153	-0.0278606784415906	-0.653309786492734	-0.333566993110818	-0.734132026031821	-0.35017263015972
TCGA-AC-A3TN-01	-1.23598543821856	BRCA	-1.0075826956032	-0.730632825899461	-1.47149258386589	-1.40096968811904	-2.11547270289117	-0.669540704193751	-0.837282800812399	-1.08521451459749	-1.17099500100876	-0.450938928128955	-1.32109228472832	-1.97764289079624	-1.39442607119169	-1.21452387697711
TCGA-AC-A3W5-01	0.586221583785264	BRCA	1.45999562133989	1.51948074696491	-0.262785397659977	1.41018159565019	-0.848973241435325	-1.36739422558918	1.38013632086763	0.618402866856472	1.46530910720238	1.54530116169558	1.62649840352847	1.13626843532839	0.737543987319681	0.693633124894994
TCGA-AC-A3W6-01	0.0478699956802436	BRCA	1.54415387748809	1.33788195357035	-0.637222647892907	1.06942792876969	-0.56747908931359	-1.0191251450211	1.13065978785672	-0.0199231023643425	0.702311055292958	1.14525687488067	0.563730586957015	0.941247234042716	0.580851459830492	0.892095358064917
TCGA-AC-A3W7-01	0.0723808117607724	BRCA	0.774829974165449	0.419089012141761	-1.01821444648789	0.71555712486892	-0.863778615302748	-1.09911901606694	0.391720564156168	0.045096830832392	0.128477910023721	0.275779836286702	0.334706877087006	-0.251201057278755	-0.0858568719189766	0.906274499349347
TCGA-AC-A3YI-01	-1.58023516218289	BRCA	1.64864126955296	1.00317002191685	-1.72203686805875	1.47211491620412	-1.21036273986856	-1.76985484247109	1.19318817150283	1.22923171636995	2.55999072409386	0.800838051695138	1.67849899871583	0.0926861510354591	1.36295210257134	1.0495117038491
TCGA-AC-A3YJ-01	-0.816158717272654	BRCA	-1.28559916076643	-1.50322228687831	-1.37211602971975	-1.46227049545554	-1.63479143183155	-1.38874516583362	-2.05755896308015	-1.22326313872944	-1.00288532023155	-1.58003414172982	-2.06844682820328	-1.40747711999011	-1.10392463925582	-1.45615357861331
TCGA-AC-A4ZE-01	-0.0116434202980141	BRCA	-0.379385248718702	-1.05381062565332	-0.0928704499970792	-0.224415038676047	-0.337002992276631	0.449931492053995	-1.32937460829708	0.0762113799472665	-1.12941216113187	-1.55718546024406	-1.0051402339734	-0.586709099806649	-0.942637873990128	-0.0471504670614474
TCGA-AC-A5EH-01	0.0728721326789341	BRCA	0.308581375517286	1.03541620588999	-0.0638970991135141	0.406888988373675	-0.368396956629126	-0.467603698645686	1.0021211365213	1.70270626446455	0.582320508507272	1.17325492724342	0.680495418468822	-0.0580472073595299	-0.0313973680623517	-0.673883403329334
TCGA-AC-A5XS-01	-0.406585717678061	BRCA	-0.0683653198780659	0.796264050821401	-0.406987273672925	-0.0844310947553428	-0.468378327768185	0.0946989014788616	-0.121050877746359	0.242484558916123	1.00731187040576	2.12428215922893e-05	-0.206275127547696	0.399411571876592	0.755719576411168	-0.139447950232484
TCGA-AC-A5XU-01	0.188626702394967	BRCA	0.536464333840258	0.420953616509952	0.00570513735256831	-0.0573864508106556	0.242747857743399	-0.471987068532564	0.509614307520631	-0.318747795428861	-1.20668562660149	0.365904504961419	-0.294453654662945	0.529726946177109	-0.434791196250883	-0.408691361460632
TCGA-AC-A62V-01	-0.0971739742091632	BRCA	-0.836284777858234	-1.17646922893041	0.773098604446219	-1.95877999765124	-0.847419873231246	0.585970401632193	-0.196098326791217	-1.25377989130481	-1.48842499695759	0.494239770336855	-1.15664610649676	-1.26514718236135	-1.98875900949232	-1.96116409259658
TCGA-AC-A62X-01	0.626924062217046	BRCA	-0.719233937542734	-0.0843604799170706	0.919665194431973	-1.25795852858847	0.384318512810318	0.00121313959526448	-1.32361875906618	-0.0711838337520043	-0.539052513365597	-1.57076820488112	-0.808032322180424	-0.648283440673131	-0.183613964363031	-0.530788263035773
TCGA-AC-A62Y-01	-0.491721252752251	BRCA	0.270597649756431	1.11043400615107	-0.459118925022619	0.456434281122389	-0.297362036365875	-0.114397234422834	-0.078615885965818	1.00991913455134	1.06295131631476	0.0344235628512072	0.0514353722771771	-0.465004644604175	0.605969284691282	-0.350942166594826
TCGA-AC-A6IV-01	-0.0947433928230736	BRCA	1.65620997705227	1.55622582291906	-0.53981770822554	1.98548524656512	-0.383401483187003	-0.856714699579629	1.08105763796839	0.691634988005314	1.0557362203032	1.04786344404416	1.09855338491928	1.24557397366328	1.16245271368028	1.50439627252231
TCGA-AC-A6IW-01	1.16025685779041	BRCA	-0.89644447729487	0.791898820239188	1.16375029608057	0.349623539765626	0.9054714028568	1.11607291438782	-1.03601026908324	-0.94836073267932	1.30679193204598	-1.1027911804114	-0.225548848108511	1.24052659355571	0.803515309000159	0.0564614138219125
TCGA-AC-A6IX-01	-0.327532805374791	BRCA	1.00686434950126	1.36435240864493	-0.768763387191999	1.14349195791147	-0.272185333166309	-0.528319384217155	0.402762813130964	0.492415698090876	0.464892898963808	0.526143174570588	0.40673540045569	0.535806173616777	0.471214185804966	0.839417699140618
TCGA-AC-A6IX-06	-0.873963590086638	BRCA	-0.554137161192498	1.53223897735747	-0.776999555743417	0.926565239327529	-0.502136120010626	-0.197958385803873	-1.01783357004456	-0.352564992134158	0.355775903513734	-1.50166787462955	-0.586082504000855	0.224612171360349	0.609906577061889	0.406620722663693
TCGA-AC-A6NO-01	-0.0405062010970794	BRCA	-0.579950027904742	-0.608203389625726	-0.0618270662274882	-0.254127368460741	0.505658759565236	0.795562585570186	-0.455773859905842	-1.44413292693698	-0.835086648505429	-0.402848907851834	-0.63389800231125	-0.250325508475979	-1.01124764955255	-0.0968131474455586
TCGA-AC-A7VB-01	0.720737077095905	BRCA	-1.34365367108716	-1.78300508673264	0.959492112687902	-1.99838673151311	1.18132626502045	2.0919305561419	-1.55957736942175	-1.62366516875594	-1.98716476457784	-1.8324958271458	-2.03767830116539	-1.65356366986621	-2.48618155130492	-1.81400150767556
TCGA-AC-A7VC-01	0.873269823388095	BRCA	2.71796854745511	0.67330279871284	0.721575554443826	0.424807512934375	0.773305573150314	1.10431973026203	2.12126972332088	1.14945848548767	-0.512186565204483	2.05708726414976	0.949987742060622	0.307573155177174	-0.0287573218403933	0.0744779370831395
TCGA-AC-A8OP-01	-0.198658453386431	BRCA	0.728960726767028	-0.633261994500846	-0.846652035329274	0.430046271052985	-0.813031282983138	-1.19321884918946	-0.0311565975767427	-0.125741839145506	0.493502085457352	-0.12468447893708	0.0606765424693542	0.00493260024698543	0.29857901517606	0.651508475771046
TCGA-AC-A8OQ-01	1.60620727237215	BRCA	1.23263166151201	1.28789296635818	0.650974427742693	1.16897784302931	0.536026202277047	0.196470107820789	0.856432834901724	0.701060988529191	1.29242784372827	0.603090694131172	1.2692466109766	1.28622034079157	0.655656724175015	1.55233678319662
TCGA-AC-A8OR-01	-0.516948361778532	BRCA	-1.88077933845323	-1.25800517279659	-1.36830166646219	-1.15080301316565	-1.13203109104122	-0.911934927356416	-2.53036319427702	0.45835575169689	-1.00006413167415	-2.68497998568272	-1.33872268242034	-1.68999813679547	-0.687207723330025	-2.4322360031561
TCGA-AC-A8OS-01	-0.357308759522952	BRCA	1.09652388224506	0.384240592785074	-1.42689909291886	1.47061861444362	-1.128419541785	-1.23658118096791	0.388514003412379	0.0266992832985685	0.317042453355543	0.0686989635654644	0.506586216929599	0.204531141004013	0.597959589499704	1.56725159403576
TCGA-AN-A03X-01	-0.0571920035772581	BRCA	0.145279898315403	-1.70736717257829	-1.36961825076485	-0.682136328370578	-2.85062830662738	-2.98070222870538	1.14692908456873	0.314197658925311	-0.731902183250453	1.48514743233105	0.371063297026948	-1.12431873815105	-0.427489974880199	-1.92529623980291
TCGA-AN-A03Y-01	1.02667028615011	BRCA	-1.50480685745952	0.198990905209003	0.799798816937544	-0.796117566572166	1.24770652617569	1.7753171748371	-0.7688292697479	-1.51974778868373	-1.18753993985991	-0.549741855545497	-1.28229440095152	0.0261825418811447	-1.72463406221505	-0.613399201516595
TCGA-AN-A041-01	-0.14714459689633	BRCA	1.33817264201239	-0.245867194835227	-0.321330671288286	-0.0238057177317086	-0.155412292264708	-0.392313277046784	0.958713242086361	-0.867619124199686	-0.432151238196965	0.999273328224476	0.27520008875475	-0.365502561384561	-0.258340405617226	0.0393625617725142
TCGA-AN-A046-01	0.232758149732609	BRCA	-0.0513456552185323	1.27878286100015	-0.487992573976024	0.309632256263747	0.233753358200043	-0.252605524355172	0.192666144811656	-0.0735404825761341	0.606206931015914	0.537442425040927	0.186045729320139	0.451619818178681	0.536647337922949	-0.420897973713681
TCGA-AN-A049-01	0.433503962278118	BRCA	0.0613272727655801	-0.702195260345062	0.264977503636011	-0.0601071875146788	0.363537556487989	1.16396048967927	0.387164717373657	-0.340908734086719	-0.340711980479946	0.598439926324627	0.427814287890475	-0.0874512725274121	0.0642847329287718	-0.695336266760853
TCGA-AN-A04A-01	0.138204671387224	BRCA	0.711424061644588	1.45834171793737	-0.130572529924612	0.191754128180236	0.128964862561282	-0.709723564772063	1.36720395845627	0.734307064318452	-0.292916972116479	1.48287234967008	1.30420418219348	0.0263707815035508	0.387037257285919	0.599074524039153
TCGA-AN-A04C-01	0.589332879670749	BRCA	-0.792187448720595	0.40440468474703	0.835830606246328	-1.26782271258617	0.231569559433229	0.698480164246692	-0.702163976835319	-1.42823376945403	-0.510861535844474	-0.37692785523919	-0.631246338985483	0.153945875327083	-0.468018387542385	0.52484286318173
TCGA-AN-A04D-01	1.50208699430731	BRCA	-1.74709063661792	-0.707747586642631	1.99471482065816	-2.22479581748529	2.22893240709026	1.45544598905958	-1.46907660136084	-1.91476498469486	-1.69351300975887	-1.13343007487495	-1.66430866125756	-0.647960563419556	-2.29197972606557	-0.231760765653439
TCGA-AN-A0AJ-01	1.3570494502094	BRCA	-0.636369999736233	0.0281901300768499	1.77016753784107	-0.243757166916817	1.68593979734152	2.34512487356036	0.374122429277174	1.10845772558415	0.0893123093363428	0.512882438929505	-0.0136773103280027	1.10803479839528	0.0457228517422922	-0.207559589188796
TCGA-AN-A0AK-01	0.920979292374942	BRCA	-1.56652455981901	-1.473589585139	1.28825676477729	-1.94044418669432	0.110740430847064	1.76171182615799	-1.29886783841006	-1.34929494997383	-1.35592205748457	-0.998096804663856	-1.77283246119879	-0.176838698416321	-2.036209117398	-2.51172386873941
TCGA-AN-A0AL-01	0.897197411568562	BRCA	1.38228423514149	2.62511984164295	1.04953345672009	0.837399417166424	-0.103025326704908	-0.0476438226856004	1.3947474409211	0.773032314648133	1.07560004964505	1.16276445914847	1.96886401034192	0.992407136894587	1.22247787449062	0.598217383973623
TCGA-AN-A0AM-01	1.02705524591351	BRCA	-0.166034143774866	0.533081629203847	0.62701901039159	0.128660321872041	0.664387091082705	0.420545199061684	0.159143299627777	0.655942416078206	0.475860635724614	0.509603748379102	0.537826940490017	0.672477532219808	-0.00475265562191878	-0.226802561143473
TCGA-AN-A0AR-01	0.716082983654096	BRCA	-1.50473870911783	-0.0296510907592562	1.22429071754403	-0.559393777140037	0.440434219874614	2.54842913410198	-1.10204918600769	-2.24955652373462	-1.3738200567223	-1.04400820312982	-1.29968567513905	-0.0560786875469442	-1.61853121436412	-0.250737521141097
TCGA-AN-A0AS-01	0.189828895522431	BRCA	0.515046717148894	1.52727332610727	-0.759568811493557	0.575831729896263	-1.48400366927065	-2.23111193129341	1.07993430881319	1.69698041713201	0.193130328985093	1.27044631484056	0.844879186661312	-0.428838713945015	0.344462766951085	-0.442132331639827
TCGA-AN-A0AT-01	1.3624539596381	BRCA	-0.829536035476797	0.74866546401634	2.10544095733717	-0.15375013764472	2.1286190967345	2.71909536781698	-0.312765700987353	0.353738232965388	1.00696750221782	-0.0376539221604551	0.393397124871579	0.962790518851271	0.127576368818758	-0.136252498111745
TCGA-AN-A0FD-01	0.213611844068157	BRCA	0.359725999405939	-0.656238392904773	-0.315523787309998	-0.0475532924312575	-0.0712872506700308	-0.186504151367983	1.00132959520341	0.564592050584621	-0.329287891930709	1.23046894977829	0.171668705893301	0.409920993592131	-0.217864421992831	-0.0773902021299728
TCGA-AN-A0FF-01	0.534657323257135	BRCA	0.167932543834445	0.376504324852637	0.276466733592733	0.35182706414287	0.237516036274301	-0.0180285739544922	0.105304741366649	-0.400232500092343	0.061066064418534	0.108763333537268	0.119158702463361	0.322363702588973	0.13528492960609	-0.384447570364666
TCGA-AN-A0FJ-01	0.843583379864583	BRCA	0.852782256986826	-0.552044868941671	1.16713451696551	-0.144480638741109	0.959897045138685	0.688309668841799	0.577021487513941	0.812954863095221	-0.292518638583301	-0.18068013858432	0.643730058330235	0.396254534293886	-0.759143490156935	0.796419770403991
TCGA-AN-A0FK-01	0.197968859165213	BRCA	-0.278636357577416	-1.06292306156249	-0.230751530763243	-1.21155602351439	-0.3694794480956	0.213006651366722	-0.504272645208997	-0.706995975259763	-1.16396431622232	-0.367684729440768	-0.9243357012651	-0.908032229685858	-1.17929810968013	-1.54346888968587
TCGA-AN-A0FL-01	-0.346636186934016	BRCA	-0.632237278697946	-0.40881512884736	-0.511991030025589	-1.46468712516232	-3.18303884604944	-2.598006651802	-1.59207758388549	0.00135617076878206	-0.999003416906774	-1.50448494286558	-1.08222595668559	-1.98071952409301	-1.38360509882722	-1.17030136607916
TCGA-AN-A0FN-01	-0.166836620342326	BRCA	2.64048114583185	0.822814874495924	-0.989881035415405	1.86713214651251	-0.626640230904027	-1.402044361458	2.15260924255316	1.29273080394081	1.50154900152129	2.17280831563859	1.74636342396891	1.17168170665801	2.1192950740174	1.32657697102326
TCGA-AN-A0FS-01	-0.580960160350623	BRCA	0.783772109405996	-0.889939831526372	-0.747406424967824	0.301365331696114	-0.214374127757268	-0.270451841694329	0.512187257295936	0.560344989854734	-0.312561794089614	0.444506959669631	0.289487145464379	-0.646068019135788	0.214977895369615	0.4927282531058
TCGA-AN-A0FT-01	-0.18367120979827	BRCA	0.252499320629485	0.107093934360114	-0.866705113358359	-0.537291996182029	-1.82673308049417	-1.54281632283114	0.172231271746949	-0.787795586756726	-0.274090455105788	0.362586487524289	0.16529020466351	-0.235076534594832	-0.119152643324232	-0.533636689759981
TCGA-AN-A0FV-01	0.197974444257803	BRCA	0.760741241161534	-0.469761128716346	0.0145701058140421	-0.42914196952865	-0.156153414550972	-0.387878325038015	0.87879976991998	1.27331145321611	-0.725428918148	0.850112326397453	0.157095491071156	-0.664737316721443	-0.916994202213868	-0.437647810455036
TCGA-AN-A0FW-01	0.720904906504384	BRCA	-0.0143201190645248	-0.109438107864836	0.427790792392105	-0.254242021886609	0.49342467232566	0.588991478125684	-0.174384698883987	-1.38618171437494	-1.25701149428896	-0.0267946846260738	-0.488866437805587	-0.225023135675232	-0.549845600593832	-0.461409046790872
TCGA-AN-A0FX-01	1.02045887220824	BRCA	1.14031901379623	0.588267877593879	0.693508307115917	1.14256265034981	1.74339511360364	0.491256690365444	1.04149712620424	0.960543810593225	-0.121027952864135	0.595720676269304	0.853859372247975	1.24672967253185	0.396248671086068	1.29492094294006
TCGA-AN-A0FY-01	0.920331037416342	BRCA	0.00886589856306577	0.432799139872584	1.18296473864321	-0.0685128188382109	1.41302430913932	1.60360143060682	0.610337136647919	0.328296657022703	-0.558027876963014	0.967844334019232	-0.184166072367385	0.434007438357544	-0.95668651922592	0.31242380162927
TCGA-AN-A0FZ-01	0.393587877528813	BRCA	0.32491589669841	-0.0614593619928075	-0.342515987790216	-0.897933814881556	0.294045532305295	-1.00623000683915	0.227973943987805	-1.09124738828942	-1.20409369446741	0.254830482700615	-0.281608318458271	-1.22171728088321	-1.60036068141275	-0.849970511533396
TCGA-AN-A0G0-01	0.865553131357115	BRCA	-0.723407419122755	0.378527221453272	1.36211241779544	-0.594755815705245	-0.455652222961993	0.16579439206627	-0.05914664288953	0.0876454805469832	0.0177477772221445	-0.0179054802904091	0.515501650659438	-0.250375720604765	-0.504074011636911	-0.0622731913616624
TCGA-AN-A0XL-01	0.241823364904183	BRCA	1.31083843180024	-0.156449390332858	-0.307856624245672	0.691589657503495	-0.587737607928388	-0.520981869191375	0.650738420609816	0.649683599605321	0.0605491004568856	0.280870316956491	0.827954866603633	-0.134656852392121	0.351648119428729	0.740406735556658
TCGA-AN-A0XN-01	-0.320625585205431	BRCA	1.88906722991122	0.306388654361531	-0.587788375074322	1.22895770165508	-0.850927497225506	-1.24365585967527	1.87724419626987	3.03551037868078	1.17958442957205	1.90680521769191	1.63170205174243	1.02668686835906	1.162071499624	0.225202415476769
TCGA-AN-A0XO-01	0.545281258051263	BRCA	0.384521564276633	0.237562690579022	-0.347317523566476	0.0810584448356745	0.534230793443659	0.132807251489359	0.558912103610406	0.919962439044254	-0.807438981754512	0.590739883520411	0.514760138040994	-0.587652124428383	-0.804641136843938	0.434151578579331
TCGA-AN-A0XP-01	-0.16531405550242	BRCA	0.291885312424673	0.517146558619391	-1.09982225413188	-0.999262614551507	-0.978708890866766	-1.05820886257249	-0.321313945637197	-0.79189806241509	-0.783131918851505	-0.102214564974251	-0.298157588387672	-1.44440117725942	-0.984131023284916	-1.33997078909854
TCGA-AN-A0XR-01	1.07187316011757	BRCA	-0.919134627239757	0.269695209445633	0.720794396749937	-1.77408535364592	0.433210537587215	0.621011822340351	-0.397008882337995	-0.6330835762068	-1.02219071972897	-0.305681054754446	-1.2312397408039	-1.56255031369301	-1.5718235960825	-1.83432099464502
TCGA-AN-A0XS-01	-0.134114504783498	BRCA	0.418683102995994	0.53372854579739	-0.902430822083051	0.618200322060305	-0.680969035898081	-0.533141552079356	0.652391933506011	-0.380180775325956	0.0164032344510651	0.707844856358333	0.234134789989107	0.0623588113795243	0.264811362617689	0.29960104032872
TCGA-AN-A0XT-01	-0.704050430650989	BRCA	1.15894339919077	-2.19902584316461	-1.38975153852612	-0.158725926597419	-1.31974470434409	-1.47325014966617	-0.940792411521639	-0.0397218909034849	-0.899804053144037	-1.16065675432189	-0.684631368079623	-0.970064106593568	-0.238800655251044	0.332290671161653
TCGA-AN-A0XU-01	1.10280384564805	BRCA	-0.22087154822093	0.944019187978397	1.64601044789175	0.432339517337088	1.32578214582135	1.87812547190176	0.371034702573177	1.73079136872457	0.330610800047203	-0.0447650666410103	0.615206483610074	0.929426199457643	0.191139473481265	0.768301188700795
TCGA-AN-A0XV-01	0.180375350549569	BRCA	0.599004896023494	0.121392915134377	-0.0223840936404631	0.37813676876215	-0.297668727660209	-0.0348338109045771	0.573031990999567	0.823871892742753	-0.0565402937572324	0.347239788422541	0.559721235146535	0.358374038821415	0.963309366902555	0.68959258702725
TCGA-AN-A0XW-01	0.857350494941596	BRCA	0.902085233889214	0.358206222513411	0.466617574087923	1.00394161181586	0.745991006143291	-0.0847537019865987	1.46157894400312	0.557812738283911	0.889271307121488	1.59906671447194	1.26532543114651	1.44817978080546	1.25495467806815	0.715230330634098
TCGA-AO-A03L-01	1.36943730559123	BRCA	0.397837828747763	1.29409540132796	1.15487217403953	-0.00947452143765451	1.37037202108081	0.801890756645934	0.678587028216565	-0.699912955416912	-0.257633033093126	0.917300945472498	0.665498904337188	0.625085804997517	0.122565839970404	0.0498629041108672
TCGA-AO-A03M-01	0.879176992731836	BRCA	0.0148305867368724	1.26773817616932	0.445096872327159	0.658153368149544	0.943426179694137	0.516123286471571	0.0541919827220893	-0.182388041955946	0.294706928750217	-0.114977749279026	0.656459443297882	1.1391012460966	0.594244908071284	0.653362908489387
TCGA-AO-A03N-01	0.980528401625668	BRCA	0.245240481687183	-0.267135267921294	0.208522883382599	-0.654767096731056	-0.571339372631405	0.0666935721258262	0.589630748295778	-0.201988045357138	-1.08239729060988	1.09967812921277	-0.023374917268466	-0.907815496363606	-0.892326902518759	-0.335135529631553
TCGA-AO-A03O-01	0.956011928092363	BRCA	-1.80063589974663	-0.977911503844185	0.96874010515288	-1.00167837804461	0.762711052551897	0.970420313713805	-1.2793895384404	-0.355218161194532	-0.840153571655614	-1.00849406575466	-1.3803124880352	0.190032498496927	-0.479731603183191	-0.461167218316207
TCGA-AO-A03P-01	0.462369656749668	BRCA	-0.504735987531241	-1.3442387633849	0.42838865328806	-0.801603305228784	1.16551599536602	1.20250027996808	-0.734223219368175	-0.60252468532868	-0.833074129961217	-0.296711471375186	-0.917300602939972	0.0477014206450797	-0.844311221229933	-0.712027803542668
TCGA-AO-A03R-01	1.24831461850695	BRCA	-0.232612337621482	0.0963884298521188	1.26777179528809	-0.242719195444254	0.397264006307757	0.608839490315019	-0.447416946095258	-0.241438823879457	0.141505814393453	-0.773553421121709	-0.28624367583415	1.07967636196679	0.0442327085991111	0.0394289337904318
TCGA-AO-A03T-01	0.70466423187106	BRCA	-0.248625286384533	0.239354705293843	0.163877001961589	-0.44757449517176	-0.374904355313064	-0.454014290686333	-0.691702438338212	-0.105622021720435	-0.259474684293531	-0.710088008991171	-0.330024073528531	0.352631108155409	0.0495881370442767	-0.213683804465895
TCGA-AO-A03U-01	-0.472371211967833	BRCA	0.559408022336586	1.38331582612802	-1.4794413314829	1.24437797656078	-1.58941491683351	-2.58149938291736	0.639620517616983	1.22562123114442	1.60780227102964	0.278089200035767	1.67938160348211	0.0968672952756279	1.3606939621229	0.974824929330635
TCGA-AO-A03V-01	-0.0127986726943941	BRCA	0.259383325993119	0.117238767650033	-0.695825718301461	0.134019412904156	0.284046728558053	-0.552885668921065	-0.223393486280043	-0.234096650884896	-0.611237101592987	-0.309713526975692	-0.182646066502891	-0.644864435722734	-0.56191662452634	0.0129209825653454
TCGA-AO-A0J2-01	1.42745776580876	BRCA	-0.763755565757976	1.14404588696597	1.55681241836835	-1.09685537183632	1.24411563823546	0.622083339906846	-0.343596360596436	0.82168391904392	0.388601771477044	0.0849193848419862	-0.217743799173234	0.400601446259792	0.215599628197256	-0.72422597664558
TCGA-AO-A0J3-01	0.438649906873171	BRCA	-1.8204376422357	-1.72359016157612	0.380192317480994	-1.98506551508319	-0.107277457134822	0.220032404978091	-2.29610915313665	-2.39495038704095	-2.43906343288397	-2.09658485101595	-3.04157403304597	-1.3086026642545	-1.60568596176211	-2.05305643867935
TCGA-AO-A0J4-01	0.799165255602325	BRCA	0.76235356492429	1.21554341151549	1.17142306589894	0.833117144695559	0.968771372471601	-0.0602760276428747	0.961602587211623	1.29330999621758	1.19545136905292	0.216857498607978	1.2934929661318	1.41359393433182	1.42770422049154	1.21294275519347
TCGA-AO-A0J5-01	0.0885195850082185	BRCA	0.948613078828773	0.123321696152345	-0.56020542939668	0.363650581427338	-1.27168209976759	-1.17315571050149	1.10706309086127	0.13461761683584	-0.492551434429229	1.23729705920411	0.44723213715371	-0.539384257135291	0.304263811559212	0.0287161242253457
TCGA-AO-A0J6-01	1.41815096415034	BRCA	-1.25234604697828	0.00976218770716855	0.923243217943721	-0.63793249767551	0.726672371637794	-0.0355638875425742	-0.971528333196388	0.844050318176046	1.30812096964118	-1.11230367010164	-0.0320914222523006	-0.259493550150325	0.964307953534741	-1.14495265590081
TCGA-AO-A0J7-01	0.554868569116732	BRCA	-1.10388367791305	-0.720507745767175	0.761954338128399	-1.64094448205869	0.990885969340658	1.65269375484764	-0.76783644461678	-0.689111626313588	-1.35427345109418	-0.518119977519608	-1.4990274490022	-1.31478403333853	-1.33923721616725	-1.6413322787343
TCGA-AO-A0J8-01	-0.205040365571273	BRCA	-0.474246368645763	0.645118411921505	-0.79498549692951	-0.127767228168028	-0.331715296057602	-0.100853655943047	0.0350710086665224	0.0454494978879338	0.123112214791318	0.169639321154762	-0.292547224787069	-0.893693534644671	0.184632539189405	-0.884366859797867
TCGA-AO-A0J9-01	0.766441467409082	BRCA	1.18123850628502	1.5688458254764	-0.202958469690989	1.12942798946764	0.291237842541302	-0.208640750806017	0.944191312906534	0.379164459686607	0.741608976814314	1.04225127206616	0.811629228714948	0.780071452802362	0.7230949156684	1.17052983180506
TCGA-AO-A0JA-01	0.794844606039075	BRCA	0.772267114067011	0.607376411046111	-0.0356994934398326	0.458951430734825	0.100050999739682	-0.476645977353108	0.867090488550386	-0.857985815459992	-0.385279769950565	0.956606804816881	0.640220348066296	0.52715740519938	0.256010761766999	0.586479404411494
TCGA-AO-A0JB-01	0.278156182090922	BRCA	0.105536467154882	0.237879586283497	-0.27803310327684	0.0513648191456546	-0.221309191430872	-0.544498554728725	-0.449568738648714	-0.922518605902809	0.117621586738474	-0.583033120149891	0.153721647103719	0.325018261450613	0.328698603194176	0.880012310725879
TCGA-AO-A0JC-01	-0.0438181912799398	BRCA	0.0271844337319341	0.622107657979141	-0.165111281879576	1.71962859981419	1.34087648599544	0.578408146289635	-0.56345923597281	-0.48877834344875	1.88804600671254	-1.32611240961462	-0.390226475386448	2.6397536409061	1.81875752198141	1.02015239312606
TCGA-AO-A0JD-01	1.6123482344601	BRCA	-1.26088336959315	0.641755771229688	1.5221419264896	-0.55416740494557	1.15212384788757	2.09201259446355	-1.30966512349899	-0.234622210031956	-0.641961325648172	-1.06465545668631	-0.61069021061134	0.0893066110916213	-0.525608816666193	-0.283688588632167
TCGA-AO-A0JE-01	0.397091787161679	BRCA	0.986103490756894	0.513931480226267	0.17485757750749	0.838477138931733	0.15744322834715	0.329689582001699	1.34208306626261	0.337735739021172	1.17303320457302	1.49095482498789	1.3575242254193	1.15817685505284	1.06457412544944	0.591321001995651
TCGA-AO-A0JF-01	-0.442341919767593	BRCA	1.5501631666847	0.137482389840088	-1.16981034650121	0.970443465757489	-1.46228370105668	-1.42236767333698	1.19550778743526	0.320128462866671	0.202328681294441	0.998285398098597	1.08401816388262	0.191681781084522	0.774268938906141	0.870351719575364
TCGA-AO-A0JG-01	-1.34616657788055	BRCA	0.605078598991559	-0.895540381571896	-1.55004769663994	0.374808506510577	-1.30081670025529	-1.62516388131099	-0.285634885678178	-0.40836069437878	-0.175948167079165	-0.452622376892141	-0.238209364854942	-0.667716626113324	0.607306693541344	0.809087694228326
TCGA-AO-A0JI-01	-0.0618728268428399	BRCA	-1.6080214933157	-2.16854315564252	-0.131216509053921	-0.736401370083246	-0.525221757852978	0.280659830846445	-1.74561911254142	-1.33418555471945	-1.50679325458767	-1.87472966207475	-1.91690675156709	-0.77661249773365	-1.18261671799286	-1.08961626255794
TCGA-AO-A0JJ-01	-0.0263079219787416	BRCA	0.769313050171633	-0.173208230383384	-0.131981770254158	0.717174576790913	-0.241762116751372	-0.367550522092565	0.632991994969593	0.71478933192686	0.530399886351504	0.333105771147362	0.419647536239412	0.603418648238338	1.33535187940723	0.891477468301805
TCGA-AO-A0JL-01	1.62021142397827	BRCA	1.00342629906357	-0.770140025849466	0.426128570814607	0.0525005870735654	-0.877818511847862	-0.298339049502842	0.149184321743587	0.37253273063302	-0.215064295366845	0.242799227631342	0.192903112941474	0.787662194781295	0.0387814912212253	1.04564577584226
TCGA-AO-A0JM-01	1.0605299710474	BRCA	0.338026545130328	-0.575656298945559	1.00137411200381	0.0579626635934249	0.319953431779659	0.545054996177721	1.22281791120568	-0.50923129169172	-0.000428927459541687	1.35164035257303	0.669557074302777	0.119105353049075	0.391031853041421	-0.949173689846034
TCGA-AO-A124-01	1.23403824991533	BRCA	-1.19647254251644	-0.298668132300524	1.56337458926604	-0.509145976851047	1.97588179864717	2.15273745849286	-0.731801928039215	0.187974118421023	0.445799635475588	-0.683359134788225	-0.103774454404345	-0.224050136771004	0.183005302209666	0.427120690220439
TCGA-AO-A125-01	-0.162518417453762	BRCA	-1.58063599000038	-1.13814755283368	-0.952432359713471	-1.94917991781218	-1.13836343761652	-0.446145556755817	-2.83990458987834	0.226824403138093	-1.61485248149452	-3.33120139519064	-2.41793680580874	-2.31185146167771	-1.11324112420826	-1.99933946103629
TCGA-AO-A126-01	0.0418883381828342	BRCA	0.317475323040303	-0.0599526388837178	-0.820600013604844	0.190426464783351	-1.20170598146577	-0.570205795713295	0.603850112532502	-0.40847694177556	-0.026383303729046	0.959053925418708	-0.344596194918579	0.0955056540046618	-0.392048467424237	-0.0400379247003953
TCGA-AO-A128-01	0.586095488449679	BRCA	-0.287159517544079	0.842980275434882	0.735183416997551	0.993586464826106	1.50640775605755	0.376292272614892	-0.823121237300654	-0.192915403558647	2.01904549619448	-0.785067421263514	0.107362818546223	1.50369272543583	1.06843646069909	-0.56854956628914
TCGA-AO-A129-01	1.15818714403823	BRCA	0.0893490429931382	0.85674342218269	1.26566002194792	0.449134708061355	0.883396165555857	0.422151641299824	0.206834790357378	1.0084827015394	1.3305561156497	0.294890486920225	0.786046907520601	1.36662218297	1.18686967256693	0.689785814685471
TCGA-AO-A12A-01	0.10611820092633	BRCA	0.812221133937503	0.807261733025902	-0.602099011570314	1.11311674580384	0.269572927842311	-0.318474900182859	0.374009432543557	0.207332649062471	0.318496420299042	0.203884436621001	0.736887453454214	0.500968959544618	0.627524275002654	1.4186030649322
TCGA-AO-A12B-01	0.0220379696435428	BRCA	-1.2079220577058	-2.54807612705985	-0.633540850009598	-2.17163358606649	-1.47456926567292	-0.495554741474539	-2.03782508642151	-0.64318863725359	-1.94492107583663	-1.92331421481069	-2.26598689744363	-1.5519239868196	-1.5856708674855	-2.31967372359492
TCGA-AO-A12C-01	-0.413945191043358	BRCA	1.09183656325351	-0.492665825555358	-1.45859952856101	0.273393937050294	-0.065074335448363	-1.24011358797276	0.884684301261951	0.150097235156955	-0.821659342804591	1.11479476211102	0.557301605895884	-0.545145079876134	0.0959690593629655	0.516040177353591
TCGA-AO-A12D-01	0.718843922291019	BRCA	0.728847504657674	0.946133735443816	-0.159722622109796	0.709253856406786	-0.462658310598254	-1.05436419024072	0.705148889643182	0.312315745432678	0.832970969756623	0.715041471451583	1.1368766087282	1.24876565739957	1.22012591528697	0.904972567450979
TCGA-AO-A12E-01	0.888654098936941	BRCA	0.109733329907949	0.269387356034424	0.187104279461424	0.56991987851195	0.537643751737807	0.00812386404832708	-0.0983840717567847	0.809293352507949	0.277112184818255	-0.566850316272875	0.474292188892393	0.600525711487614	0.28531778955309	0.615517896738571
TCGA-AO-A12F-01	0.683819171793306	BRCA	1.03345451468008	-0.385562713368823	1.28368187443568	-0.213479192949242	0.805640841319732	0.888783076634933	0.876452301660301	0.490244105656796	-0.0053448029194919	0.797412350373027	0.999782405982439	0.887782111889087	-0.0177940038023552	0.611827341412344
TCGA-AO-A12G-01	-0.291303980214898	BRCA	0.702650769687146	-0.579117380564965	-0.522926690024731	-0.210859930183448	-0.635801027309593	-0.22729221159718	0.291745944039799	-0.407273670562282	-0.933887845397573	0.408374561628871	0.166650128663454	-0.395544683069093	-0.681380344212423	-0.123946280612547
TCGA-AO-A12H-01	-0.515731447347075	BRCA	-0.558618372273214	-0.819615905654626	-0.743729652079987	-1.3047948004725	-1.21991511561219	-0.569278926521969	-1.58273888683419	-0.677231345811558	-1.04567895754338	-1.26355083366223	-1.93347499905045	-0.898833515565078	-1.05486333456305	-1.43178848943303
TCGA-AO-A1KO-01	-1.6846868758524	BRCA	-0.113022300428852	-1.80495008345009	-2.08666525431279	0.646223595054795	-1.00764989210461	-0.886795535122504	-0.905532730507445	0.220609405693967	0.0101978132529713	-1.42935486094674	-0.252505634368531	-0.854544547297965	0.855567655313246	1.51920083428213
TCGA-AO-A1KP-01	0.158926213022161	BRCA	-1.66864237192425	-2.94304524042269	0.287291839485384	-1.57756649299837	0.441896750674614	1.14765541569213	-0.827382190259982	-1.22830778463944	-1.50152619606036	-0.619615731231444	-1.39028681332712	-0.564871696085986	-0.711975420045965	-0.56541590591694
TCGA-AO-A1KQ-01	0.815857581643736	BRCA	-0.450103173987431	-0.0979638306752963	1.1046731634194	-0.334769490249551	0.994489520742193	1.78185783512574	0.0192713033687049	0.025024620940492	0.0247478095184201	0.220087295061799	-0.241518815280455	0.820636804333707	-0.202445721634415	-0.586365581594334
TCGA-AO-A1KR-01	1.33533434038833	BRCA	-1.4193933791982	-0.328696109679924	1.22676010757474	-1.23509539025161	1.22722109317913	1.5118775712031	-1.66501309789221	-0.225867154626079	-0.362860568921973	-1.20145186961311	-1.27497644256779	-0.122066084824524	-1.05489023506383	-0.406243338930439
TCGA-AO-A1KS-01	0.616065371632497	BRCA	-0.501002163527411	-2.0760149909072	0.758274091907961	0.0120186724286107	0.728469998907875	0.554412538922242	-0.540173339222954	-1.41101077667876	-0.993180751845519	-0.686414860066883	-0.774511793914372	0.84270269732904	-0.18071800223077	0.936050644135914
TCGA-AO-A1KT-01	0.403693712372098	BRCA	0.320459648887378	0.308439804978769	0.672708444833062	0.0381143767639488	-0.0893351986260928	0.605090906634892	0.655055010345419	1.3568567920947	0.569916169424063	1.02793247924678	0.620186237797475	0.273350284915823	0.482194774527613	0.277817366598654
TCGA-AQ-A04H-01	0.611989368761728	BRCA	0.482022930580888	-1.72271741920772	0.677985133560667	-0.403663489140609	0.625470799689352	0.47791656584662	-0.336699767701448	-0.222173920247303	-0.705812880423739	-0.591635626215735	-0.303237961437226	-0.043254817106706	-0.347585103454538	-0.596770040783729
TCGA-AQ-A04J-01	0.793301394241729	BRCA	1.60144334388256	0.933279625550566	1.10320791285783	1.42762751083627	1.61399535340041	0.853472191579542	0.837539082732791	1.07781544250771	0.961630925785188	0.597479257834397	1.4578347616136	1.74751474920625	1.61990910292306	2.24171781113009
TCGA-AQ-A04L-01	-0.930560682191145	BRCA	-0.344226532643998	-0.628946101182404	-0.412068705640186	-0.657339087116319	-1.11412065814262	-1.06183316936645	0.413937628701991	1.46015406002565	0.046967631169888	0.697833555065838	-0.232868829888939	-0.923787720578171	-0.188958916246709	-0.536105893941644
TCGA-AQ-A0Y5-01	-0.570204508690897	BRCA	1.2160805383976	-0.228137410537064	-0.861456313027018	0.172940982659748	-1.22764979389356	-1.17220908930336	0.93118952760919	2.93725372961212	-0.0528755466891013	1.1485936201301	0.897356266717027	-0.690921182183206	-0.0114681701192539	-0.0959045371550542
TCGA-AQ-A1H2-01	-0.998223847121656	BRCA	-1.91068469578716	-0.204714226681597	-1.29646740876404	-1.45329911749374	-1.34824668660572	-0.670286893829286	-1.64893829386608	-0.302387305083006	-0.829007235564406	-1.1257771947813	-1.82100042971734	-1.59369109414079	-1.37955113426783	-2.08915727501644
TCGA-AQ-A1H3-01	0.121484831592531	BRCA	0.814973908151403	0.0133073693963414	-0.139966494761966	0.773318437561892	0.302554733435325	0.0150837210485449	0.520504191718947	0.637443695181015	0.651269577582098	0.227306988528486	0.89943581182749	0.261446846942747	0.725168418712695	0.747260431008158
TCGA-AQ-A54N-01	1.38576196021339	BRCA	-3.48581385529389	-2.15674821654516	-0.0654742256853029	-2.33860830422317	-1.34642452471186	-0.678516650570794	-2.94415606386686	-1.25726152932615	-1.36354673328171	-3.49173074056206	-2.92633848928709	-1.8590804995828	-1.65856371269675	-1.91121721403741
TCGA-AQ-A54O-01	-0.65278624670464	BRCA	-2.03578713335337	-1.20577797248266	-1.03115454261161	-2.02521749758808	-1.75928717099708	-1.09260708058634	-1.30073091736373	-1.99115010661083	-1.04977739653814	-0.699879213687907	-2.22189838907175	-1.37135010686711	-1.00425567966188	-2.19199816267399
TCGA-AQ-A7U7-01	0.0860143863475693	BRCA	1.17705249810801	1.29621061009238	-0.923028947293588	1.65017171239082	-0.106522136853721	-0.716067944315955	0.710981033327501	0.296999085654308	1.2078753076562	0.678715488434081	0.726795787451596	1.20537680098323	1.26854600366754	1.25106482952575
TCGA-AR-A0TP-01	0.507104556288734	BRCA	0.144677919108527	0.767501299828879	0.984838664480473	0.14627392990493	0.96284225271596	0.162435621686075	0.0694836466818306	1.70745602963896	-0.450427021934017	-0.709994995919617	0.332763765057646	-0.188797413083293	-0.850078574586077	0.575185756979744
TCGA-AR-A0TQ-01	0.933024161280194	BRCA	-0.0369119018225943	0.473506386373883	1.12489571852307	-0.156290197344806	0.757902417402446	0.861702363582291	-0.0919269155990073	-0.00526026156400373	-0.0651706053463722	-0.159165243616497	0.155516318489091	1.40756088963883	0.225261902246207	-0.366873148047058
TCGA-AR-A0TR-01	-0.776039425932999	BRCA	-2.96079642740876	-2.82467228165366	-1.28227507023036	-1.96640799210118	-0.971927147348975	0.081529685135288	-3.33494118686949	-2.56888218553354	-2.37825794032606	-3.79610622490758	-3.53087083866386	-2.91302401890295	-2.01101225011342	-2.13330982523181
TCGA-AR-A0TS-01	0.997043418572664	BRCA	0.522769154083903	1.56805899340715	1.26290304576126	1.44965745566963	0.785587861553522	0.411602592742718	0.704040956281089	-0.82445136338003	0.756189691772009	-0.14217587170738	0.950893481125611	1.47666712145821	1.16994041749786	1.53194924868669
TCGA-AR-A0TT-01	0.368744550285192	BRCA	0.126463123746242	0.79977195254589	-0.0297933188107674	1.02347338177334	0.0997216638561446	-0.143552536286118	0.498470389320055	0.11933697462825	1.02436344013825	0.491702658302978	0.343025199103382	1.44797030898206	0.303185718114188	0.339628333991115
TCGA-AR-A0TU-01	1.51839366021019	BRCA	-2.16294933884602	-0.696932659966056	2.10253301493422	-1.59625899850533	1.90733640895971	2.07354223351419	-1.5106334354736	-1.16982984029802	0.327198313931672	-1.36094089977807	-1.4012996653428	0.775158493193635	-0.995803610097269	-0.412060526885383
TCGA-AR-A0TV-01	0.365490426615781	BRCA	-1.79135605710027	-1.15591975357131	0.856155650621349	-1.79747581386142	0.356124101409545	0.192172314769457	-1.82561665253922	-1.25450769992904	-0.346196644558457	-1.61317830757274	-1.66164600449982	-0.372894783174989	-1.04988779965469	-1.81897604274224
TCGA-AR-A0TW-01	-0.421746681579585	BRCA	-1.36963574648916	-1.92209802703366	-0.347763598579077	-1.08695501576679	-1.3119578018583	-0.602671607924809	-0.92258036578361	-0.192399295940824	-0.555580997295597	-0.761536478790929	-1.11906015804406	-1.10287536279231	-0.773533033805088	-2.07401275704206
TCGA-AR-A0TX-01	0.688022737071487	BRCA	0.111943370180537	0.920994007365983	-0.0948083767642547	0.706035451604782	-0.496440834505745	-0.804600074955223	0.203661911092808	-0.56841228689379	0.543747188224332	0.283717775199651	0.359417857203575	1.16725043006101	0.394451671055834	0.517536147253815
TCGA-AR-A0TY-01	1.26670518867131	BRCA	-0.295339225512609	-0.132503288553353	1.37049995280147	-1.26551429039814	0.553815786870217	1.93954939323629	-0.752767973707103	-1.07508351646008	-1.38061873816195	-0.889615543030225	-0.603683996407942	-0.0275575017176335	-1.31110619040296	-0.974823846333233
TCGA-AR-A0TZ-01	0.222816456210096	BRCA	-0.0983077585654393	-0.0350622920373335	0.950895100302633	-0.180803349254315	1.11270948530532	1.31964027648386	-0.210003599350028	-0.759262484098187	-0.361602612688086	-0.175097662362376	-0.627190368046847	0.137528438537087	-0.686386255239962	-0.376244910792104
TCGA-AR-A0U0-01	1.1832087832923	BRCA	-0.348352564171181	-0.320334218164335	1.01763152651456	-0.713459331522815	0.758390487254076	0.683329573935343	-0.697042379889805	0.106588347209957	1.01542063087706	-0.827634221886866	-0.195885012720633	0.470061614905708	0.582376829803384	-0.574146610991577
TCGA-AR-A0U1-01	0.197192166262493	BRCA	0.0821713246143512	1.48667052126008	0.52924043135652	0.622433264527249	1.2018745257058	0.737949766446723	0.127862508495586	0.171068550660493	1.19514537492532	-0.197684944213627	1.41338115541319	1.39255293672248	0.882216587576388	2.22694559213443
TCGA-AR-A0U2-01	1.20095109952749	BRCA	-0.936163980314255	-0.479549332516014	2.05530903809589	-0.601764607621506	0.779783112043803	1.75530723983566	-0.783685478424478	-1.88920287391849	-1.38323299775857	-0.897403214958354	-0.957771448528168	0.767624177039677	-1.27902547280219	-0.915330782217369
TCGA-AR-A0U3-01	0.693829601660788	BRCA	-0.67299148605096	-0.609542110780666	0.708539255747892	-0.354949655339099	0.646342653584541	0.914256943314468	-0.871382161688384	-1.45891480436409	-1.01268416987376	-1.12387878603927	-0.486041230143071	-0.0272962648053573	-0.811454599196469	-0.443594470911871
TCGA-AR-A0U4-01	0.527406695859027	BRCA	0.675583877283125	0.739371641488594	1.00390633629714	1.11897298334291	1.05375849489085	0.295816412476632	0.407989553873525	1.25637417188233	3.37452189237	0.135063149727106	1.31931003977806	0.82349160522464	1.77909542640804	0.355115468909869
TCGA-AR-A1AH-01	0.840637498681848	BRCA	-0.823734573315153	-0.844804273601615	1.64524429972658	-1.21044861204251	1.27304485236339	2.12248875188849	-0.384950615920656	-1.30599327123133	-0.169769838273224	-0.181837243629864	-0.943768392257484	0.247504847093848	-0.268285346958322	-0.446889985544096
TCGA-AR-A1AI-01	1.54456959473105	BRCA	-1.18498296705294	-0.27552830723251	1.34735813203342	-0.348679399597412	1.1868077561527	1.02955803097565	-1.09160692624617	0.757555869269933	0.99278476200579	-0.860131911153912	-0.269978267444979	0.723296669826096	0.472660694451904	-0.311100384352337
TCGA-AR-A1AJ-01	0.924687272352345	BRCA	0.463431228813574	0.582932596300879	1.0957444316692	1.21575236758337	1.44085222882741	0.286929525458749	0.566577800326438	0.642713889588445	2.31251260484037	0.315466817373402	0.781455720666096	2.36229632253774	1.66571279312108	1.12364255338878
TCGA-AR-A1AK-01	0.261946610383028	BRCA	0.887863552811374	0.76923267185941	-0.284292531801527	1.00154552294931	0.221587457345091	-0.112058713176375	-0.0757644777109071	0.557887724738059	1.10525296659964	-0.311222562666271	0.842520965968099	0.778424294028732	0.981980922810685	1.07013361319547
TCGA-AR-A1AL-01	-0.32450274787746	BRCA	1.25714633257534	-0.381563847197397	-0.772247313818889	1.04453016973872	-0.0770585196985237	-0.543201341062665	0.608583098538342	0.767027551715317	0.568507922194374	0.178661192155095	0.579124652079113	0.197350283614304	0.731464474837965	1.65555715416896
TCGA-AR-A1AM-01	-1.22786917948652	BRCA	0.0544761437240894	0.27686731782482	-1.60127180646771	0.734695618383004	-0.839127157993312	-0.843523937386828	-0.0823507704111793	0.0607977672952859	0.0298072272968314	-0.06035546562473	0.0467647387628353	-0.435394665613708	-0.0215987913067012	0.980121488864884
TCGA-AR-A1AN-01	-0.435285853026725	BRCA	0.728224403518605	0.535409248431467	-0.702303137386303	0.376137800145549	-0.844191252787895	-1.03808228617982	1.06043919972901	0.113300448792696	0.216713558686434	1.09280897236495	0.84540637272323	-0.468849869918047	0.635709902041567	0.173409193926786
TCGA-AR-A1AO-01	-0.036599978815037	BRCA	1.4518034181765	1.82761434940061	-0.266652629443008	1.70512359315566	0.520211401132678	-0.550624025917726	1.22765864925105	1.1401507460606	2.19276017236295	0.876890774348853	1.72590144630132	1.34355270955977	2.08670979075533	1.52202720534137
TCGA-AR-A1AP-01	0.300861666065184	BRCA	-0.228828488018823	0.232466879205133	-0.228410711609998	0.29339930234912	-0.126341868899951	-0.73776584986316	0.0445045886647013	1.00091126377545	0.439677114793833	0.0018231427731816	0.361631116288585	-0.0939260048288206	-0.343527129368383	-0.335108824848468
TCGA-AR-A1AQ-01	0.925339909724344	BRCA	-0.172638004414786	0.544984997499716	1.38505603712689	0.209247501230997	1.13485664267036	1.20867242659235	0.197751538646311	-0.237467446259193	1.12598590498399	0.150701059829285	0.339622248678967	1.37722824378848	0.879594100891813	0.633279017355333
TCGA-AR-A1AR-01	1.12684256525483	BRCA	0.559137402165787	-0.0688687370962039	1.36723231246868	0.754528777209777	1.19331490176032	0.898284353605633	0.773881901327433	0.638659576419954	1.49285387786177	0.524627595282525	0.812883389491898	1.38333952107298	1.46448821344589	1.01526409629124
TCGA-AR-A1AS-01	0.206039172444972	BRCA	-0.995110030638384	-0.525389421772843	0.209305036217496	-1.46523747182541	0.399893462366637	0.568650215260563	-0.0768034014066774	0.993848995084977	-0.992664563559322	0.115708981307019	-0.12945210195759	-1.73460940663712	-1.53050246504494	-1.35010480036487
TCGA-AR-A1AT-01	0.602549527529169	BRCA	0.269556880528702	0.233286125140897	0.490042865457833	-0.0906223821472849	0.031624526067149	0.269774822665658	-0.228920721900509	-0.253246220420441	0.288208032099469	-0.283454967923359	0.525802477451284	0.550858028091296	-0.257147081118921	-0.130889104115353
TCGA-AR-A1AU-01	0.40229246759128	BRCA	0.99913363439261	0.300657201167393	-0.260133756314304	0.739296935845654	0.475010087516964	-0.756998833954055	0.53129569415689	1.76973198101312	0.717781931786901	0.284761213648151	1.0333694886263	0.658621179010648	0.601308991047531	1.28766873633039
TCGA-AR-A1AV-01	-0.246809943260861	BRCA	0.128563058428604	-0.398349091534278	-0.383172417524605	-0.481709039768502	0.189671097541001	0.120002665022872	-0.0407923682675582	-0.197386398302407	-1.00622534238074	0.216034721125306	-0.217929801824742	-1.19898828951862	-0.796986267565243	-0.910542563430695
TCGA-AR-A1AW-01	0.131651767554102	BRCA	-0.877728880118105	0.0430691388560552	0.223052074847079	0.851977359814759	0.42780465472748	0.342261104263162	0.0445750590349663	-0.342185135908466	0.972427658631458	-0.316040684241118	-0.0504324761279213	1.50668089939411	0.897791393914931	0.543180510088668
TCGA-AR-A1AX-01	0.520919860565206	BRCA	0.530355871563866	0.65175188035059	0.142685365768781	1.33749624762877	0.383755545688241	-0.284382151496282	0.0748835808958511	-0.554763941121191	0.527858893942298	-0.0303604425692739	0.430450956722832	1.6208010928113	0.961741327361578	1.31571357554428
TCGA-AR-A1AY-01	1.21516038650676	BRCA	0.171754611833301	0.304446602414393	1.8798489302484	-0.0255489848614994	1.36144367871849	1.22030400988021	0.691973608728165	0.715953132505441	0.416809980520669	0.214007610979283	0.746436206946625	0.155034999939807	0.0938033827381745	0.297346082778741
TCGA-AR-A24H-01	1.16406618672839	BRCA	-1.47481123868615	-1.85421698596221	1.8220566058585	-1.23117457105059	1.14544789716043	2.50949364327889	-1.06344837877225	-1.19922734950407	-0.64557389529025	-0.931063845399163	-1.45826086031708	-0.0264520758491321	-0.616795738307147	-0.927294486959229
TCGA-AR-A24K-01	0.0819278158472683	BRCA	-1.41443267636253	-2.63829061569251	0.66062772335602	-1.43972055629915	0.893869233405221	1.64104013400105	-0.829734435779674	-0.37221739507559	-1.09979954018131	-0.502706926047383	-1.32341812645243	-1.22376769335888	-1.44536790024901	-0.971982210654252
TCGA-AR-A24L-01	-0.307684790804689	BRCA	1.29086351738653	-0.513696144285825	0.0440997208046035	0.178132191635239	0.429729962444985	-0.416744506735689	1.07306172364975	-0.467574875286863	-0.504064770561608	1.0847471146665	0.63870079222391	0.311426579184979	0.258408687492469	0.104871088175474
TCGA-AR-A24M-01	-0.269018961222259	BRCA	0.25610817898202	0.152011940579527	-0.449857565780516	0.101311415251156	0.165297182278218	0.0367889634758599	0.647254350138756	-0.310789844945329	-0.841889722198637	0.519493601307212	0.235940156575592	-0.601197841450831	0.052409796579977	0.25063997678824
TCGA-AR-A24N-01	0.627973975384159	BRCA	-0.159600159833756	0.069337192169833	0.602057719862474	-0.40116850954202	0.656923667899438	0.740849311731223	0.281846040919437	0.28587473968683	-0.634007561150059	0.457898999909625	-0.150960734234738	-0.0930583017407611	-0.361558496807457	-0.493199022239743
TCGA-AR-A24O-01	0.340706201914504	BRCA	1.92133323101366	0.514183166810032	-0.270391049811256	1.60154099225716	0.319278262284306	-0.457349082870342	1.44479943362974	0.858393565578456	0.903259620149944	1.05556408778295	1.49194491103592	1.11783754309813	1.77779481621951	2.117975049235
TCGA-AR-A24P-01	0.227998805486575	BRCA	0.538392764051339	-0.526364463213844	0.15179719334339	0.61799830825758	0.88664523006456	0.283974743968784	0.948371975853839	0.38000099683712	0.196123798277614	0.791437459731487	0.920416687366036	0.54808363668263	0.495699310122633	0.747247778985043
TCGA-AR-A24Q-01	0.961116210666774	BRCA	1.20417965863077	-0.173015636415409	1.03252310572073	0.991215321316697	1.09603065726675	0.842248240857031	1.22500166426113	1.35205722281564	0.167745309144321	1.08696031487644	1.16711083400322	1.34494692253548	0.486604038426452	1.15227767036339
TCGA-AR-A24R-01	0.321613943098722	BRCA	-1.18942719840893	-0.418680720974673	0.396420779316422	-0.310223849871804	0.506927825232043	0.486575043389846	-0.143926477348128	-0.734082326587612	-0.658366985270914	-0.095138212356443	-0.766799821227448	-0.258578743451824	-0.715322074537871	-0.639835926582608
TCGA-AR-A24S-01	0.332140658860134	BRCA	0.580877111694239	0.389131404875642	0.315255553241935	0.818163816176165	-0.0634866356733708	-0.104591508152902	0.924862215646346	0.35691010120329	0.86456540768836	0.993493597497532	1.08436255777508	1.33889801010903	0.804610831286244	0.939895148606763
TCGA-AR-A24T-01	-1.26494235838818	BRCA	1.4915670902966	-0.304597285290205	-1.31579257210056	0.813991016348424	-0.676001231360666	-0.372819153932549	1.07664631095961	0.656104354557682	-0.114674692462056	1.11626456442866	0.744048026700469	-0.257462322150796	0.450122625530603	1.08098986576949
TCGA-AR-A24U-01	0.194874545515501	BRCA	0.386346165613257	0.491270291929479	0.36683501608062	0.98801501971521	-0.281018703013666	-1.19784409528999	0.540243403429038	0.887482368756166	1.36097190373893	0.604637114817799	1.14156673865982	0.872001753592357	1.35527241663348	0.538919786014111
TCGA-AR-A24V-01	0.0831939371092014	BRCA	1.01700381816157	0.354307537350865	-0.381970721206297	0.467169461997965	-0.209995357202727	-0.644313384968194	1.39432074479277	1.80109260356688	0.449598603794126	1.66462204348662	0.738612187755047	0.341275757084539	0.349019719430814	0.283634825378971
TCGA-AR-A24W-01	-1.11631296604274	BRCA	1.11055587358996	-0.360342065722056	-1.55220050827559	1.27579703602359	-0.530769522370098	-0.790031619170826	0.411336395087927	1.26438747039986	0.906102198924306	0.0330171133606297	0.793849087017611	-0.248320804396373	1.37197964124668	1.73037681042075
TCGA-AR-A24X-01	-0.199843831185881	BRCA	-0.143624547637867	-0.804097579431404	-0.418615472291359	-0.00185512605453057	0.337518172991278	0.164376046301418	0.166508688792148	0.000358003095716207	-0.0707092359274983	0.364631180234682	-0.0264702131188751	-0.496962430525624	0.223581338039066	-0.148640167331833
TCGA-AR-A24Z-01	0.246441273665445	BRCA	-0.984485800659454	-1.02306677338256	0.915355304843567	-0.567012765362816	0.988108657461645	0.668228551890377	-0.622622369523853	-0.836298987058591	-0.605968641942572	-0.625671437708814	-0.535600242785038	-0.521615628892293	-0.608814576277576	-0.12344907752034
TCGA-AR-A250-01	0.651862633533415	BRCA	1.12810008179062	-0.683114726877997	0.521332103735789	0.403485127889096	0.402395198937283	0.110194744364671	1.25100195113693	-0.0471276432612486	0.155684992192712	1.49015459675635	0.887157052241546	0.910947030360048	0.624156581183815	0.35361977866959
TCGA-AR-A251-01	1.16777691233424	BRCA	0.195236266855951	0.406004913218498	1.40543876471699	0.287830976671926	1.36133488575631	0.523267162345286	0.306326791070176	0.712553913129802	1.38755820319216	-0.10295436613701	0.575796615253995	1.13868450680686	1.30248806699053	0.851470773818312
TCGA-AR-A252-01	-0.123090754193162	BRCA	0.540251208895855	0.363376330250539	-0.378549444955854	1.13813475977578	0.277459699479418	-0.699602850109486	0.18453695888895	-0.31086192307401	0.839866846269993	-0.179575158398515	0.350879333774483	0.972687892419997	1.55448951367677	1.35663064784225
TCGA-AR-A254-01	1.03484664445946	BRCA	0.436839937154548	-0.226410530708565	0.859219370249862	0.58559768659377	0.636258184192467	0.505003451827597	0.879123678815429	0.853195463041493	0.856980887620906	1.08098809825566	0.851757806704334	1.45064329810977	0.838990105087197	0.865336867171095
TCGA-AR-A255-01	0.941255480714027	BRCA	0.728523555954428	0.0456878699378247	-0.0640187603921826	0.806748194786543	0.59568543894017	0.211549013705281	0.768713638108554	-0.283278158945916	0.420658686047234	0.824381939908296	0.916682785574435	0.78819942358253	0.853044282670455	0.863570478593288
TCGA-AR-A256-01	1.41899667139135	BRCA	-0.448771555048283	-1.38302344140112	1.54877806443953	-0.7116054958765	1.58859380590068	0.858584032331908	-0.0499825592426328	0.132083868819868	0.774734939975591	0.147799297302803	0.311399998546155	0.54246231348123	0.725096795738314	0.121254212130303
TCGA-AR-A2LE-01	-0.56488769418539	BRCA	0.633934043652565	-1.26175350063359	-1.2815999321859	-0.38685892441428	-0.642691480196302	-1.34432149595221	-0.653848149990195	-0.462769673285381	-0.795306963086418	-0.705323225587825	-0.29923213123219	-0.779896491288344	-0.619167352708069	0.16170598511331
TCGA-AR-A2LH-01	0.444321001419622	BRCA	1.02200472286645	1.71850529874421	0.0399746562804768	1.401273393273	-0.0777477388336311	-0.813228605235972	0.353135484832252	0.981768887888166	1.48277639476459	-0.5352532704971	1.07927263793219	1.18922972585953	1.42391821224104	1.3136765297554
TCGA-AR-A2LJ-01	-0.395068856422861	BRCA	0.205148627570612	0.904385546434586	-0.814690072135072	0.916009481774593	-0.517755191654744	-0.729752935937699	0.45465744309227	0.554036426358463	1.10658586706321	0.439654273111472	0.405123603703287	0.709639032038953	0.375874726770744	0.352031432946071
TCGA-AR-A2LK-01	1.13843507310381	BRCA	-0.692091087942557	0.227861195949483	1.01411618190199	-0.407319824432794	1.39804519080079	1.66560481723939	0.0376796910332361	-0.763952287170023	-0.408029758712602	0.368134778736654	-0.297886205109127	0.0965213522591925	-0.977667361293643	-0.0743409378287498
TCGA-AR-A2LL-01	0.317861955526141	BRCA	-1.19431751364524	-0.630481092610136	0.0487764542528416	-0.692888338274297	-0.452909619742201	0.373915613732993	-0.821166176753057	-0.329191828609226	-0.626732036062645	-0.329771007243042	-0.613606602240057	-0.374556141289246	-0.490970370322403	-0.285908514051975
TCGA-AR-A2LM-01	-1.0332924928868	BRCA	0.798698374167391	0.0257250267199857	-1.4309071702119	1.34824309830529	-0.599439147727501	-0.771789354365903	0.74676325605343	0.303970032079478	0.121720748863675	0.693523261873855	0.660374065454454	-0.2934271307452	0.610237836968162	1.26951245103095
TCGA-AR-A2LN-01	-1.54567814676279	BRCA	1.64619692510736	0.812879329738629	-2.43283908247242	1.77095818655287	-0.850049558482654	-1.83847788378087	0.752693942157924	1.53036533480114	1.65340348820432	0.490420693810062	0.990835678201663	-0.0307724371711358	1.90714335798175	1.33893104114192
TCGA-AR-A2LO-01	-0.118295889046877	BRCA	0.827407293327867	0.680425693098202	-0.208561167585302	1.17914766606484	1.14423354742041	0.557371955402411	0.360445683277196	-0.313883206013301	0.934651897754134	0.123303742583544	0.582951386863874	1.24253475059605	1.18697621544323	1.07990855601843
TCGA-AR-A2LQ-01	-0.745715155789614	BRCA	1.76057542263835	-0.0858344200308548	-1.42720839893753	1.66188822261425	-1.14267219008343	-2.17701552892517	1.62769146357059	1.39898716724402	0.7593898814656	1.18239478797912	1.43730186046165	0.124057394620668	1.37719645998652	1.56974417510808
TCGA-AR-A2LR-01	1.4485355988954	BRCA	1.04185981387115	0.661308337331669	1.52372674144905	1.73017336563452	1.86863147854818	1.51637795287844	1.43340932907426	0.0273838592102064	-0.142439539908423	0.747078590730262	0.964503729882112	1.50186384546357	0.372955046732159	2.24911457664671
TCGA-AR-A5QM-01	0.30397008480023	BRCA	1.11325916546196	1.07471301877464	-0.662743174150719	1.18166494607503	-0.272126276819902	-0.792646322521344	0.480703241209853	0.922215443802549	1.14209064535487	0.310776811656325	0.664370084204497	0.487749844059097	0.902684104200922	0.582484627197146
TCGA-AR-A5QN-01	-0.848626579262193	BRCA	0.638505824484589	0.847342341861449	-0.713201148168786	0.564809982650779	-0.261739253081588	-0.187752679691302	0.228006673849699	0.611676764156608	0.476746581391873	-0.138068451147071	0.443277198854312	0.130484830305123	0.455472757993989	0.574306377855693
TCGA-AR-A5QP-01	-0.283965268996946	BRCA	0.325597368410856	-0.387734691008377	-0.389862050199266	0.327759250912879	0.26077119666849	0.377905168809501	0.220926723822354	0.487584365204375	0.0675973417578688	0.359427838291201	0.234656420102395	0.0628060456981692	0.649166124490123	0.560970140483265
TCGA-AR-A5QQ-01	1.0965054657047	BRCA	1.3368075603876	1.80544207491093	1.51778890027907	1.51770493387414	1.60642580167551	1.20253551759416	1.24408886207243	3.19419467944644	2.95373234656454	1.03539920693399	2.28501110554391	2.15400180137229	2.00393900101424	0.534694444101618
TCGA-B6-A0I1-01	0.948303858456364	BRCA	-2.1885970146289	0.252721624294459	0.800604955549282	-1.75385379587282	-0.0679711264485886	0.227339899882249	-1.84676033814247	0.978620882436054	-1.33441849537763	-1.33568041137593	-1.4795515291293	-1.60787314509677	-2.01852553738828	-1.48397429749344
TCGA-B6-A0I2-01	0.920674753554979	BRCA	-1.28567128775858	-1.10126891218975	0.772631792882204	-0.886406722569704	1.0516621833672	0.940469697204984	-1.72298617469616	-0.650758533118789	1.09886249923827	-1.32803735851569	-0.936363881486452	0.0610852107713801	0.411531575533625	-0.571726540747169
TCGA-B6-A0I5-01	0.0885939026352049	BRCA	-0.353389757182873	0.545568214859133	-0.650793671827593	-0.143302451092073	-0.818305243266816	-0.600616363037973	0.143999648745654	-0.292162949134351	0.222091624912208	0.0660116800334172	0.276677676021778	-0.666017845892205	-0.269487152466042	-0.159000775354261
TCGA-B6-A0I6-01	0.823430897743101	BRCA	0.618577441468546	1.41323053340957	1.70580361953686	0.65121150328153	1.69554491354688	1.568973188373	1.07006812992651	1.38386471095155	0.207164863566923	0.786655763748607	0.903906176259709	0.367943871431135	0.113635087134831	0.961749940653178
TCGA-B6-A0I8-01	-0.341386405078351	BRCA	-0.271627673463807	-0.371153926314102	-1.42196623244143	-1.12820933407738	-1.55950139061223	-1.51235150666804	-0.609646212440267	-1.29862169328339	-1.83661449827361	-0.409770117944402	-0.492301333961604	-1.9475250430067	-2.00519971058982	-0.542962930385114
TCGA-B6-A0I9-01	0.830699233320807	BRCA	-0.526385440187836	-0.14009952727483	0.755972100867121	-0.808928364132357	0.69017210523989	0.460093432072371	-0.709888515589867	0.673712711380248	-0.670364738708198	-0.61360411334693	-0.3533592010518	-0.237972799594389	-1.11189665010973	-0.783477217770308
TCGA-B6-A0IA-01	0.3514059362806	BRCA	-3.30690227132795	-0.272861666366571	0.247157402810535	-2.41419776944402	0.0609350430729875	0.172973319649624	-1.99193317237086	-0.807233446256374	-1.49150695621292	-1.49162909409443	-1.49438710757065	-2.89425105863315	-1.56293936140455	-2.83848158149887
TCGA-B6-A0IB-01	0.446522320317282	BRCA	-1.01620706921745	0.0831237602074977	0.243870118202354	-1.73175657511068	-0.318107326380846	0.339733696577993	-1.14911546261264	-1.2432663803643	-1.82954175433188	-1.09639535601339	-1.55034175585176	-1.96020516182556	-2.47871529072151	-1.39666713981826
TCGA-B6-A0IC-01	0.219925781117891	BRCA	-2.83538743249789	-1.48917016268527	-0.430101423974159	-2.72221985876519	-0.956380085792478	0.103005583480969	-3.76194204652017	-2.06732122136699	-1.78167820667449	-3.44790583684921	-3.25777684850668	-2.65698508860218	-2.24318548470603	-2.60414518764983
TCGA-B6-A0IE-01	0.0312401910252402	BRCA	-0.82078181888879	0.0703479389892386	0.363043731261582	-1.21434218795857	0.039001179898882	0.0536101063312306	-0.72438192622217	-0.893246256169629	-1.62678182318106	-0.358403389845856	-1.10953050884156	-0.263908146901856	-1.21886060596686	-0.313631139007292
TCGA-B6-A0IG-01	0.677315219353728	BRCA	-0.282574330569822	0.129688263353425	0.572167858306684	-0.776282098374495	0.217714387472596	0.733907824926421	0.0721722796694884	0.639662673870292	-0.649134667358085	0.201635238930718	0.286540649302624	-0.331524045533175	-0.710045392364185	-0.987964298286104
TCGA-B6-A0IH-01	-1.97513994538668	BRCA	1.23243126679137	0.0380915385936249	-2.24707489609363	0.984738163186966	-1.54327161825354	-1.5278319332046	0.491321917115392	0.0675973159599661	-0.00392710499529356	0.0158875820441742	0.476482374979	-0.524228273791667	0.295732700613606	1.6097649190005
TCGA-B6-A0IJ-01	1.39355801502065	BRCA	-0.306718147561368	0.712917107306515	1.85198987690826	0.242315022000908	2.35323971141632	1.24624486671763	-0.376814985975125	0.255523674984115	1.30540993463649	-0.744939091611485	0.078509593630908	1.52746633299796	0.898889144295214	0.000623681283252088
TCGA-B6-A0IK-01	0.873220213625389	BRCA	0.110034145229539	0.99443272642141	0.691664489851951	0.515808014778973	0.389998378113316	0.291315413831476	-0.116694596003682	0.101083756004985	-0.349752498691161	-0.136271143235251	0.454482600978298	0.140313910746545	-0.341915860281201	-0.179192409899822
TCGA-B6-A0IM-01	0.34057603109385	BRCA	0.277806117105475	0.653748847356321	0.13827643539924	-0.239127135601834	0.44565628389669	-0.371133918655506	0.524117105622025	-0.64463246158408	-0.344455967505903	0.260587113155324	-0.044286126222249	-0.0737456262262185	-0.484176688301925	-0.335936150361055
TCGA-B6-A0IN-01	0.47619693849511	BRCA	1.36039908833921	1.21196060184537	-0.496549503248709	0.61252594069347	-0.866034082435258	-1.53078641213171	0.387280809838759	0.0801918905692387	0.302579759813453	0.310126064420332	0.639757852317639	0.683432137559801	0.352829363902436	0.527696399335802
TCGA-B6-A0IO-01	0.332074110178556	BRCA	-1.37354589975953	0.262465484284767	-0.0681593468026613	-0.927202025604943	0.861103825517998	0.38683015075229	-1.0355415675789	-0.0261873729164496	-0.565934239844056	-0.852240133130852	-0.933654245339606	-0.665847965271928	-0.90310602008157	-0.398413102934543
TCGA-B6-A0IP-01	0.0419152881937757	BRCA	-0.517860754933849	0.737367518015465	-0.124115615266099	-0.0863077494769956	0.725336541590504	0.24629100162792	-0.387644611507746	-0.962638340155488	-0.359005297583961	-0.431816098804636	-0.365625067625955	-0.392357529789507	-0.682417316979806	0.179568944904744
TCGA-B6-A0IQ-01	1.90150059976569	BRCA	-0.65748557899202	-0.215779573189999	1.92366041202573	-0.408684499503396	2.57282444311245	2.22674233501533	-0.682635704614654	0.004317518736717	-0.425766232275931	-0.369821374216104	-0.869532192267237	0.780496489887451	-0.181945278226866	0.883356380478477
TCGA-B6-A0RE-01	0.868992534844148	BRCA	-0.344335424684457	0.207591770158669	1.0452370804657	-0.296197518478694	0.17573160064293	0.144756057038463	0.51491649798543	0.611161027214627	0.925776766928319	0.569969334406364	0.475060996932896	0.0388671414204245	-0.0842122102693351	0.173366172295803
TCGA-B6-A0RG-01	0.599477015796082	BRCA	-0.169316134738477	-0.0895434581263043	0.0100630318807099	-0.839756209476505	0.321142083020417	-0.447845766561378	0.0346537800066056	-0.170426572521794	-0.707104324032076	0.188407765393129	-0.0455286876185303	-0.672690464058794	0.0647841802301576	-0.484894649004381
TCGA-B6-A0RH-01	1.20081167811854	BRCA	0.397552702503596	1.56522193490474	0.213181491883792	-0.0747622114709233	0.728340566216978	0.145529796045073	0.726629038746816	0.880118432650089	-0.192564691677417	0.956214658509592	0.527765592841753	0.43678414844252	-0.0808362526889549	-0.297102282975081
TCGA-B6-A0RI-01	0.978024451348291	BRCA	0.261053176468251	0.586119667217292	0.398249000166899	0.065862603099	0.434877938030364	0.132917249418559	1.01187426710455	0.690773969688686	0.194570980513901	1.13424467444192	0.649522128452365	0.0963492888094976	-0.232103558854691	-0.0928891747678807
TCGA-B6-A0RL-01	0.936426101332117	BRCA	-3.9059385215288	-2.42855946291563	1.08542545743722	-2.5193067593897	0.766852696107716	1.82389509125466	-4.41518604843566	-1.64797687470127	-2.04235705731575	-4.32643242238074	-3.54144625362143	-2.02731880517797	-3.63796259405015	-3.105973406934
TCGA-B6-A0RM-01	0.16211607541219	BRCA	-2.27774527437368	-1.01060651505504	-0.0815138788692766	-0.31825837928979	-0.18421237270843	0.397995735197355	-1.80722458738175	-1.49961095963357	-1.41362722017217	-1.3823458268755	-1.97406854061244	-1.70142486093218	-1.4404659637065	-1.50236246079606
TCGA-B6-A0RN-01	-1.11434098213136	BRCA	-0.57943382391416	-1.02948119588385	-1.76462868892893	-0.723699917163484	-1.6764325472592	-1.34501769057494	0.325593041036347	-0.605665312146966	-1.08551876973083	0.86554330588265	-0.689450398208763	-1.81543558179804	-0.316544233940218	-0.769324321871143
TCGA-B6-A0RO-01	-0.599007022610297	BRCA	-1.13802405473386	-0.573612498213756	-1.20922118264519	-1.15309951114404	-1.56622171191045	-0.388982826621834	-1.19825977062961	-0.821842110245616	-1.39971336666304	-1.37676887230715	-1.27073745201609	-1.97675762300209	-1.28486528684052	-1.10573151493411
TCGA-B6-A0RP-01	-0.919411012101807	BRCA	0.200442620312308	-0.241447036254481	-1.28953813349014	-0.152931424146906	-1.50949087736287	-0.476946373099655	0.32084211644891	0.217319082917206	0.115696052175426	0.485156695156359	0.185250317918604	-0.849915643909905	0.155792858853992	-0.621008834557523
TCGA-B6-A0RQ-01	-1.94968897431083	BRCA	0.0821649162950893	-0.819810910537579	-2.16739064199474	0.382896807439778	-1.47442850333856	-1.51971894885722	-1.047593292123	-0.517594335197543	-0.641378507974987	-1.41783120343516	-0.536593984281545	-1.71345435628346	-0.30215837099245	0.738035550662887
TCGA-B6-A0RS-01	0.428673133977035	BRCA	0.223555527489987	0.740614411632657	0.470247320746886	0.550828505425092	0.278937081863367	0.606300656664764	0.168712105373329	1.31501014111333	1.25081939637657	0.343839339965289	0.878540800507307	1.06124603947691	1.13429925715987	0.442920797215364
TCGA-B6-A0RT-01	0.422933771841488	BRCA	0.218288133422385	1.93498807998293	1.01396919401522	1.49025203690442	1.92597208004599	0.741022875855638	0.127934282436132	-1.08805549369021	1.5697493671701	-0.166479261320587	0.072716519108082	2.14636179002715	1.16272699207611	1.17102953203515
TCGA-B6-A0RU-01	1.3516561297932	BRCA	0.938250848849204	0.106604274122832	1.681011565545	0.816670731780743	1.67349892516251	1.63223718610303	0.860271004206631	0.968721861484975	-0.386705699386164	0.158649849300544	0.71259368542916	1.56268237468455	0.364258620929733	1.39850962088247
TCGA-B6-A0RV-01	0.0533704819782556	BRCA	-0.166803532614663	-0.0998093929014579	-0.0687974771947615	0.35253714672839	0.0131193909191639	0.0192235231692775	-0.468033627655236	-0.421878731385032	-0.119415348832907	-1.09517131857516	-0.251846265380259	0.279952392978383	0.326440808604345	0.524071425180847
TCGA-B6-A0WS-01	-0.0240731022505727	BRCA	0.159914163476301	0.572265596284441	-0.194387607918434	0.120660694345281	-0.162463843155464	0.278060017680114	0.275846237821701	-0.58920031376459	0.310857571469325	0.404033190097279	0.207491043000066	0.1390923365284	-0.0413764395658891	-0.408186029951562
TCGA-B6-A0WT-01	0.0157371994074151	BRCA	0.0547024360706565	-0.584098557698995	0.0375119079714826	0.233325788594335	0.350893534298752	0.652505257466169	0.534630633102458	-1.29332218201095	-0.716591436863236	0.668662218786373	0.00671573976411048	-0.296377718912251	-0.347306081060329	0.0457974755940018
TCGA-B6-A0WV-01	0.895766192119903	BRCA	-1.3683499715264	-1.55383254781094	0.641788474058453	-1.42545783985113	0.758585181483871	1.04088722296597	-0.6955067668264	-0.153799352720112	-1.65873719093224	-0.774339950570232	-1.17582863068536	-1.46389500386105	-1.94771880115958	-1.76951986167817
TCGA-B6-A0WW-01	0.597285271371106	BRCA	-0.0581356628596499	-0.509016735386357	-0.250396724271076	-0.906145215551783	-0.855088330488374	-0.741211753321546	-0.0599265109173746	-0.586879671588283	-0.884895882084279	0.180605350444727	-0.367943892897251	-0.664207323066247	-0.526611875823815	-1.00285903941147
TCGA-B6-A0WX-01	0.0961164945345725	BRCA	0.342759499416804	0.244798202616884	0.0409905525039954	0.917762030031308	0.317532287844884	-0.278309962236637	1.32626837023714	-0.286809619041928	0.181652991971215	1.39254175653935	0.700112230777043	0.905230222754287	0.686710701209479	1.01614891964502
TCGA-B6-A0WY-01	0.30151781448074	BRCA	0.862540360424456	1.04177843957355	-0.713458158351115	0.821127666991625	0.141586405510634	-0.487707608665706	0.472580282672679	-0.317406907638456	0.110116704998721	0.263962457896286	0.869396180004398	0.256903662943034	0.30621015333976	0.765359587995277
TCGA-B6-A0WZ-01	0.3035831918322	BRCA	-0.654261397074524	-0.281626387041465	-0.28961694523632	-0.942047009022638	-0.458086409283588	-0.00543140958058414	-0.385780199231981	-0.167928532710264	-1.197717367732	-0.333221576918691	-0.898252409864344	-1.37417762777223	-1.37824612663473	-1.09681939250276
TCGA-B6-A0X0-01	-0.270047587427276	BRCA	-1.50100542837093	-0.658113882485985	-0.474074794202245	-1.26151858190212	-0.141024862684224	-0.0897823777923898	-1.55802800000045	-1.92709749254166	-1.18759325105449	-1.58929417852948	-1.42854371920227	-1.62218413516664	-1.67072868677597	-1.15361581304534
TCGA-B6-A0X1-01	1.02357727733565	BRCA	-1.07858747080781	-1.06358047108458	1.60001196400475	-0.528673389128365	2.09129504579215	1.05673400215745	-1.33458110876946	-1.21632181325032	1.05013906268298	-1.61750678781482	-0.596279570046463	0.411368232880042	-0.460873648251347	-0.842617997481308
TCGA-B6-A0X4-01	-1.18455240443286	BRCA	-1.83336630102358	-2.11957904566329	-1.4957929335729	-2.00293699346355	-1.33787180823417	-0.981144176844906	-2.19374720349876	1.23613524066507	-1.70608324501132	-2.4822307981222	-2.13232669348548	-2.56252461422425	-1.38146805269148	-2.12736322326594
TCGA-B6-A0X5-01	0.953605657703698	BRCA	-2.28875579343	-2.13170447421173	1.06527662334154	-2.55549996603528	0.225429782348978	1.2198969802871	-0.917765839307966	-2.98408530259314	-2.44461959312845	-1.14029494015029	-2.066819160509	-1.66148318210717	-2.20029395637977	-2.2759947171794
TCGA-B6-A0X7-01	-0.460562652956121	BRCA	0.38155514820885	-0.483432567391218	-1.21415041495233	-0.07622235925561	-0.784724150655252	-0.6084577080311	0.180476052508097	-0.407652139757063	-0.970872801333514	0.204196595301042	-0.177481341309259	-0.550216208321517	-0.700467924933415	0.784773749307721
TCGA-B6-A1KC-01	-0.160402059650164	BRCA	-0.979450653068624	-1.90022573302379	0.132067263532768	-1.41541029957476	-0.930377361239632	0.401201735381618	-1.45056074264615	-1.75796339338831	-1.83641410989342	-1.57645966747329	-1.78241815712774	-0.262434734446241	-1.51839899262233	-0.594059398981116
TCGA-B6-A1KF-01	1.31558705153512	BRCA	0.314514859104408	-0.693075132663642	1.35422564074121	-0.850665002458737	-0.113439834715124	-0.179675567167595	0.153218698100101	1.04252044825593	-1.59773314235667	0.0368757393132833	0.0296438132895091	-0.227335430892656	-1.11708789616779	0.113270182661063
TCGA-B6-A1KI-01	-0.976074967569255	BRCA	1.2286378706543	-0.100055130518462	-1.38104812544352	-0.239364857100701	-1.49136940269849	-0.920374454193129	-0.187182065408298	-0.331516624328131	-0.972011768582897	-0.0198388180092734	-0.229636723668621	-1.43181815927445	-0.753905312996484	-0.242844411923014
TCGA-B6-A1KN-01	0.830487745041698	BRCA	0.189804954501854	-1.10106062003244	0.927537782281747	-0.219131959690231	0.988850642320189	0.974996997578431	0.0748136041853374	-0.133874633406376	-0.23487247283069	0.0539359216751378	0.426263094277563	0.30128676382659	0.150885469563633	0.229731999383653
TCGA-B6-A2IU-01	-0.109841420639263	BRCA	-0.329889217772861	-0.576414057014692	0.0247840588236321	-0.593860617269674	-0.34403489231946	0.281435246690149	-1.08129530890977	-0.114598909704142	-1.13479356292412	-1.12237888609305	-1.17126543131394	-0.905783207199426	-0.817356836717593	-0.3923244218351
TCGA-B6-A3ZX-01	0.916148214498	BRCA	0.0350397736359838	0.773412939632498	0.349264298564278	1.25227474846531	0.630659652841454	0.0420107307339284	-0.320645891983788	-1.05820869611961	0.881820084252993	-0.726420281434682	-0.26320528364574	1.57790180483619	0.59447153549217	1.04471225479636
TCGA-B6-A400-01	1.40732153106645	BRCA	1.38325120992372	1.04478389095249	1.43498605091972	1.3185464324847	1.11285289047295	0.543562770521008	1.50411655794907	0.610076190103708	1.5484100454859	1.0723073590311	1.30676715370251	2.10641116238098	1.14462480773917	1.02194892983812
TCGA-B6-A401-01	-0.345272345744914	BRCA	0.103941860761975	0.717191243441327	-0.747652598746761	0.681892300671181	-0.403868378687722	-0.43265119050166	0.401868498023599	0.900158588947645	1.03083675523948	0.33109612460197	0.615412408618711	0.444754038723628	0.452831567136431	0.50138346918735
TCGA-B6-A402-01	0.406139863860412	BRCA	-1.09707002960306	-1.12920012294222	1.03411599734501	-1.13536138283292	0.0139316290288164	0.194266960662146	-0.524643730601937	-0.0863006234961175	-0.451485670779759	-0.472593824674943	-0.293301327321332	-0.299755462039694	-0.729118824860815	-0.557701146935373
TCGA-B6-A408-01	-0.511837878685775	BRCA	-0.293583409981006	1.05010883255306	-0.850758670357192	0.481345849808122	-0.128367035664086	-0.314282091777224	-0.116265272239091	-0.429729825748579	0.66636729469495	0.0568173335108535	-0.271472781624677	0.203998419276001	0.475544133373902	-0.0354637286346644
TCGA-B6-A409-01	0.317765238533485	BRCA	-0.348692061498665	0.587837884778106	0.47939186862617	-0.289370955299686	-0.38321570404131	-0.691081114108985	-0.00321190174401023	-0.559219597918795	0.562657732112671	-0.156990704254172	0.188346454458964	0.297860579776276	0.0595599945280022	-0.266490591648362
TCGA-B6-A40B-01	0.393186026738798	BRCA	0.345323361243338	0.994400805634682	-0.530911651389506	0.658059020315707	-0.132917961499061	-0.558194328068428	0.722957442142722	1.15059119545392	1.29094208705394	0.806739591820699	0.661629370017326	0.115460585040991	0.428543150167213	-0.132815286060445
TCGA-B6-A40C-01	0.235398225307088	BRCA	0.39958314511838	0.281647639180255	0.113524818885329	0.377223275521192	-0.64106488153477	0.140805770529261	0.575881048199912	-0.507058844800498	0.0104220579934475	0.547120170357916	0.0965974319853993	-0.277044217995054	-0.492346599108218	-0.270901550691002
TCGA-BH-A0AU-01	0.0923203694657896	BRCA	-0.30976844501125	0.232798800222107	0.0546093852682109	-0.100362589545559	0.896037126026875	-0.12101891444073	0.470014621871755	-0.113914093487444	-0.487727203484469	0.412527632107124	0.169192923856931	0.19928010525005	-0.637155734266153	-0.143162785403702
TCGA-BH-A0AV-01	1.1588737104347	BRCA	1.67587840606076	0.766670448810848	1.25010197153291	1.27301019643837	1.36839893935208	0.49100665643982	2.01842778610297	2.48476644242458	0.83695698141176	1.84950941695784	2.06257536784329	1.12275040471893	0.937132817026824	0.912137609721774
TCGA-BH-A0AW-01	0.618955003945959	BRCA	0.494697603194167	0.943794709319313	0.214952647161185	0.188698216281817	-0.66034226046663	-0.535134438868935	0.58680187538813	-0.711603626769822	0.662713060563837	0.864167956630479	0.84499333148527	1.33049844019389	0.61264777737007	0.873657576446705
TCGA-BH-A0AY-01	0.315484297125329	BRCA	0.76381973630097	0.66820033484813	-0.232539743028274	0.300678938657494	-1.25076391958632	-1.27935748868954	0.936734814868152	0.175612461077111	0.251830230972258	1.16755574068885	0.3887062525251	0.159362843233485	0.29623157264262	0.22799703386044
TCGA-BH-A0AZ-01	0.172997270338435	BRCA	1.64921815303024	-0.440482181076599	-1.04850140019433	1.2595340456508	-0.774521964949425	-1.54368533970707	1.88938183458025	0.120502280108462	0.124050397605389	1.90836694938655	1.3981035976095	0.326986047467286	0.249237525378464	0.650109627078625
TCGA-BH-A0B0-01	-0.15905132547632	BRCA	1.01442413536865	1.11264266375076	-1.04172558996458	0.740100754992257	-0.525993534525028	-1.11819079158072	1.10974945191215	0.601359143770372	0.322327270938739	1.14160774130975	0.874858352297587	0.0334490529627535	0.606110762763741	0.232127741040597
TCGA-BH-A0B1-01	0.443227858734762	BRCA	0.427196222843786	-0.287501373445875	0.266548068796632	-0.0221023137286407	1.04224663418484	0.529482477475187	0.403335501196927	0.252979579051702	-0.356086734327612	0.372632541419525	0.72492850730989	-0.202527123956046	0.334045309745484	0.363325559272631
TCGA-BH-A0B2-01	-0.426118356614905	BRCA	0.726736132746922	0.981820179312166	-1.06804973497569	1.08349372916895	-0.474967901848417	-0.946615596591092	0.673440768338414	-0.0425438464328497	0.589297599235681	0.873980485693196	0.802938742306659	0.886667138136899	0.807034681808843	0.873950539432553
TCGA-BH-A0B3-01	1.23685764602166	BRCA	0.788932057358703	2.08652707396352	1.64292900973225	0.725753588964669	1.39431300405951	0.985596494095353	1.01777043162672	2.25147360386315	0.997083535215404	0.957169347444342	1.54725151604734	1.16727066233981	0.997417225808461	0.753846058997178
TCGA-BH-A0B4-01	-0.161947216132324	BRCA	1.36590150454681	0.427061986975777	-0.0655225785497846	0.151219304778208	-0.368133499588609	-0.282795059642364	0.81371670499474	-0.397215197337747	-0.289162624927542	0.937655629316665	0.572989399718644	0.55072258762727	0.0539408744366183	-0.0993922128992354
TCGA-BH-A0B5-01	1.00915308934605	BRCA	0.519837704578536	0.476678149342285	0.636793666677658	0.727766737139875	1.63598551755824	1.32724634996286	0.718954486788611	0.178388922489363	0.351276551882283	0.611612001033584	0.386874645757588	0.572283973106162	0.412151880434438	0.90191078242668
TCGA-BH-A0B6-01	-0.828111882113686	BRCA	0.0133333349546769	0.590377547383288	-1.41612578654074	0.47694908996894	-1.59075653824069	-1.59301577158504	-0.0680341243497165	-0.429861263455415	0.754073326233627	0.0435346473830564	-0.045070116062662	0.599360180793084	0.311079449866451	-0.165752652955922
TCGA-BH-A0B7-01	0.733388768525868	BRCA	1.35767817159092	1.29546273200731	-0.0356553046312373	1.37412852002337	-0.376735018917728	-1.46765440035975	0.951799946081457	0.680405284124767	1.35204534060771	0.562316090121894	1.30781623770169	0.905346219296885	1.41293271684481	1.45771359216494
TCGA-BH-A0B8-01	-0.0548980124821875	BRCA	-0.228055697756895	-0.173213313055271	-0.233801227328929	-0.626060755308527	-0.149149883398901	0.762604704580265	-0.398554899941809	-0.576458596702373	-0.45994679762278	-0.275100764038152	-0.457367391337988	-0.733049429556666	-0.710847373493725	-0.547596568507485
TCGA-BH-A0B9-01	1.3937172626759	BRCA	-1.58016443556317	0.733198460997025	1.55969942876689	-0.467551700143428	2.7535534003473	2.6143060887165	-0.729750548744161	-0.121282903346593	0.5543576529465	-1.0673441695588	-0.415455282078092	1.00567642034009	0.0494439779592509	0.293476796110777
TCGA-BH-A0BA-01	0.133653435328464	BRCA	0.490252270479668	-0.300043502087327	-0.169757328154972	0.317456765722811	-0.337856553018255	0.14237142133627	-0.238230533685605	-0.149967423562619	-0.409426976582733	-0.518851249396608	-0.17003900167976	-0.281753813322988	0.543305962675342	0.965686665580684
TCGA-BH-A0BC-01	0.357206754498238	BRCA	1.1282356091217	0.655899255479414	0.304336746365193	0.58834647877451	0.122248233605216	0.339299718073667	0.630165787604218	0.0625737414916393	0.0910381582797659	0.580648219559097	0.598476679892435	0.690512483096675	0.272745924109238	0.506612635853486
TCGA-BH-A0BD-01	0.835071848333164	BRCA	0.440228093311434	0.712158422329109	0.807395968657692	0.753278090802597	1.45348752929939	0.229810046739083	0.693090122734194	0.190936650648941	0.601553403067134	0.495705890302614	0.947841084058422	0.736218147742328	0.618595261888059	0.328489161513427
TCGA-BH-A0BF-01	0.273065318467697	BRCA	0.810303189755607	0.924114226470464	-0.160112617226558	1.17542323706365	-0.111744718511026	-0.229466061483068	1.20385950724003	0.431016040260583	1.20642154996684	1.39828876967345	1.04450590722611	1.37850308780396	0.986397810893322	0.891888940388521
TCGA-BH-A0BG-01	0.525577843947045	BRCA	-0.0465295181047161	0.489862846076678	0.558600799820294	0.811620464152927	0.69630749138112	-0.102544093291333	0.112639013658287	-0.123920544542296	1.1854756036039	-0.0554679562298484	0.815061396520709	0.747117673477767	1.26399768201136	0.402926313026314
TCGA-BH-A0BJ-01	-0.109765959019725	BRCA	0.680231741490791	-0.0274282189769369	-0.89951777805443	0.411348362820978	-0.316031120415744	-0.612420842156016	0.493677198201787	-0.432968580539269	-0.0667307993183549	0.612043101750754	0.356816311502164	-0.436393127644377	0.0134839832506062	0.371988281999857
TCGA-BH-A0BL-01	0.920830941233819	BRCA	1.80217592351536	1.19206767924819	0.716596263165972	1.85240428955407	0.970735975454706	0.132733400669374	1.72150376471372	2.05094936515427	1.39580126083793	1.45102678647413	1.82409694256026	1.91111844807093	1.42289783860164	1.66917822611037
TCGA-BH-A0BM-01	-1.85389464800481	BRCA	0.384817829143437	-0.334602098135383	-2.39858965314255	0.449178522240132	-1.68316217450893	-1.62771771569035	-0.0902430483580873	0.587914345192748	0.137655773945872	0.111743585892152	0.117909197347568	-1.05603319191988	0.940089837282441	1.0034792477937
TCGA-BH-A0BO-01	-1.79683766725065	BRCA	1.90646700028235	0.960631097744101	-2.11755079157867	1.52430073400441	-1.59541774242589	-2.59324562101827	0.7952181876215	1.92862410513535	2.87402675893651	0.377047850788904	1.80003151478021	-0.0695218067615615	2.11576408592077	1.18025035852976
TCGA-BH-A0BP-01	-0.759287713856365	BRCA	1.1508880687972	0.743144634892756	-1.10680327673816	1.12052609461626	-0.947006898646278	-2.12065846266566	0.849405458535973	0.470528528910995	0.708807906160467	0.550927114358946	0.859527955573679	-0.0366571058809575	0.836061656924406	0.895119532482156
TCGA-BH-A0BQ-01	-0.27692461043691	BRCA	0.961364002961851	0.516326747412601	-1.03850861362615	0.788936162348795	-0.2714959633796	-0.813169557025633	0.964852950561452	0.715471370541225	0.912624248017388	0.987635186955319	1.05500446448887	-0.0243702144469879	1.09798592390419	0.571956906211002
TCGA-BH-A0BR-01	0.531271914311947	BRCA	1.32075821483764	1.12915117727323	-0.376253480886434	0.985500257978445	-0.786453763779583	-1.1293632811347	1.49142223606594	1.54411338391846	0.847298933495945	1.48418773113636	1.74540368419691	0.260198116337184	0.432165845022107	0.13041507289132
TCGA-BH-A0BS-01	-0.164470347946788	BRCA	-0.291810026667905	-1.45870816340167	-0.606873676962079	-0.988576185937952	-1.39378382652503	-0.836963493148212	-1.17755301071036	0.0314332404873046	-1.48259722623432	-1.43405591569231	-0.843634369086327	-1.71590923951569	-1.38713223590113	-1.44725965662186
TCGA-BH-A0BT-01	-0.37171952768808	BRCA	-0.946760944676083	0.0201133776119203	-0.743365860809608	-0.949688954968166	-0.984540615739928	0.494824200045438	-0.466275240050636	-0.6010481255999	-0.398642040438343	-0.0203995300156219	-0.37087838514495	-1.04526383608602	-0.26254605611839	-0.433418061004308
TCGA-BH-A0BV-01	0.152458437486958	BRCA	0.245605194072376	0.707889885101651	-0.483766800945348	0.11994779490208	-0.21947938442754	-0.196924819956376	0.247853052259898	-0.499160219364481	-0.347511298941033	0.429434321850449	0.10803354365997	-0.579758321397171	-0.0272144469027846	-0.402814127347008
TCGA-BH-A0BW-01	0.177728070030209	BRCA	0.518137956987418	0.584417931052656	0.71535867973117	1.03868999667115	0.24842125007987	-0.56693089159382	0.127661345011923	-0.536016487221192	2.06006114533034	-0.443226345205138	0.833771957225248	0.729233452892346	1.92103404350475	0.0461922917679828
TCGA-BH-A0BZ-01	0.789658922565605	BRCA	0.761643465027572	0.430590298389548	0.666018012207513	0.450356070940156	0.450260627206999	-0.0709290257433269	0.962214752630822	-0.718248932354613	0.339145597077027	1.25039927201366	0.825232010996526	1.32752260974439	0.0891033104872505	-0.302227766782457
TCGA-BH-A0C0-01	0.392001425287548	BRCA	-0.904235974660842	-0.024921852878329	0.738445557306524	0.540970103636537	0.505540131074408	0.601517012268455	-0.772466372978791	-0.244251827869146	1.35762659954316	-0.633327323264483	-0.0567338092692782	1.38515087011527	0.378915695080942	-0.0101466108910085
TCGA-BH-A0C1-01	0.594179344715817	BRCA	0.46285074636619	0.0871636936594815	-0.165420769418484	0.259815637449571	0.124661038422682	-0.0818382755617438	0.618008011942896	-0.0308383427609997	0.133603624326899	0.507589544713646	0.566028124723033	0.461558753472788	0.60773204054739	0.390984152458076
TCGA-BH-A0C3-01	0.25127993607028	BRCA	1.40407678218719	0.320392485339581	-0.140592516794589	1.11901028162557	-0.386579519140014	-0.959030712518653	0.8741424784828	0.299367745503216	0.423956230995809	0.602378796771507	0.810174691093824	1.07844919872545	0.708190716672469	0.698948972130948
TCGA-BH-A0C7-01	0.968618553879392	BRCA	0.421446031232873	-0.254001670325545	1.20983447552794	0.187449103429618	1.52807154546256	1.49868885732136	0.502464923147347	-0.078614984451941	-0.0897838158454389	0.367838544230955	0.118713131438078	0.755580804520174	-0.0789394347338236	0.402083855412593
TCGA-BH-A0DD-01	1.09150853256657	BRCA	-1.07312130094235	-0.844975276259549	1.65054741943089	-0.840802913340939	1.40355122895801	1.44585910510472	-0.298323953611095	-1.26225888693521	-0.577006872647419	-0.320733737442225	-0.68897894045225	0.212769321100748	-1.00733142118823	-0.599773858211234
TCGA-BH-A0DE-01	-0.524877578059989	BRCA	1.39667893370255	0.216376897117598	-1.18670170013986	1.02328570613547	-1.22710159522147	-1.43691551070088	0.488868354322878	0.927775176210041	1.26871189690636	0.235517088855339	0.984626593024724	0.106928250771342	1.50045240955463	0.534546715410634
TCGA-BH-A0DG-01	0.167513633774967	BRCA	1.00182880481617	-0.0748217424800303	-0.321538032727756	0.70604866621998	-0.574196146340671	-0.990656784310088	1.07981322443424	-0.466407759766922	0.320401640081753	1.19421953482173	1.04130660202265	0.453688277505559	0.445306042028123	0.953702194412306
TCGA-BH-A0DH-01	0.00505436820488196	BRCA	-0.820052965066306	0.154791950976534	-0.208510383848044	-0.831173925383505	-1.32434308221843	0.00932232772989854	-0.665260663172238	-0.699937589504428	-0.814026514660781	-0.572756055246279	-0.698297424199467	-1.13692541836323	-1.02380221858964	-1.29128727343178
TCGA-BH-A0DI-01	-0.0937779035549359	BRCA	1.91138998858335	0.708320992795339	-1.19399437945848	1.36497439120106	-0.780247314175582	-1.12860463689214	1.63880528307167	1.0095869057583	0.491598387165162	1.59655706136017	1.66386231666754	0.472987511972367	0.878044658116469	1.149308765647
TCGA-BH-A0DK-01	0.335311389494435	BRCA	1.66556680602838	1.5746262631507	0.23148738411362	0.995457592811781	0.628021882926966	-0.206984479372434	0.986678565403648	0.692227546810622	1.06920469953287	0.937889278439657	1.4509901583769	1.49380183428774	1.79463111074939	1.07997321900335
TCGA-BH-A0DL-01	0.707058494825499	BRCA	-0.257079760462058	2.28069912949312	1.27813170989188	0.41887808685964	2.06725051693631	0.566325909443638	-0.661998662014157	1.04461692774097	2.32836241673138	-0.604449265744892	0.683460499327395	0.733375980612276	1.29783232025789	0.739385958475108
TCGA-BH-A0DO-01	-1.70841398829968	BRCA	0.0449330498460431	-0.594586384507502	-1.70146304211221	0.348019749536857	-0.924606913446089	-0.658622066671774	-0.541618076798812	0.431279963925801	-0.183056458298615	-0.981243637357591	-0.200696837874182	-1.16452015066454	0.176621546419724	0.971270749049935
TCGA-BH-A0DP-01	-0.378663970096956	BRCA	0.430102096737843	-0.028884020020234	-0.973084827299179	0.940760334159657	-0.103900974441088	-0.564548637631986	0.67763862827577	0.925712817577101	0.730794303666602	0.531065618466331	0.53028744984441	-0.10973749210662	0.698345760450234	0.84614231172538
TCGA-BH-A0DQ-01	-0.00925173533445635	BRCA	1.63916995667263	1.37397612674865	-0.0604457145570889	1.01833727489843	0.205293242385929	-0.219443805009484	1.44359050321251	0.198800062232423	0.0198773766957314	1.44385673008486	1.09649424405448	0.299902527060554	0.603005268011324	0.666211714112495
TCGA-BH-A0DS-01	-0.42531857416394	BRCA	0.438080231834735	0.706060546834983	-1.14264703040094	0.253868812854444	-1.19479787616138	-1.31962388317602	0.431823195869258	0.927431548077833	0.263106835864359	0.502430207318987	0.634257090750246	-0.783586663336064	0.577936296114515	-0.142803122911437
TCGA-BH-A0DT-01	-0.351569655627003	BRCA	0.686104673483548	-0.192396627096886	-0.825089340090136	0.856087426878043	-0.052298801300545	-0.576595515898542	0.484886595484338	0.576013249057658	0.503766091302031	0.176468118321204	0.698865319977894	0.211920409423639	0.699457149478265	0.8716828390766
TCGA-BH-A0DV-01	-0.63411986554829	BRCA	2.32374102954902	0.293377233628065	-1.8963218774949	1.61460768716691	-1.81086826761113	-2.14836599335974	1.60809223437219	1.52083636214948	0.771145552173274	1.40772968541234	1.45013851002335	-0.0797188329617972	1.24935328992206	1.17809035467068
TCGA-BH-A0DX-01	0.673120168197656	BRCA	1.10587601688751	0.679083617093776	-0.434452742632606	1.11906325238811	-0.291545745014404	-0.554658177610911	1.2898971898303	0.344604960297455	0.801258032180251	1.36461300203401	1.26879419718272	0.528039261232271	0.782712538932028	1.01093974257222
TCGA-BH-A0DZ-01	1.1630804726165	BRCA	0.714166711239326	0.486224747451832	0.462874354014349	0.0767800685965811	-0.6426580277326	-0.816485148850657	1.49861035047093	2.63618573701304	0.261102854611097	1.7752873217298	1.33923945033559	0.520462940551454	0.734395943962795	-0.221794571070298
TCGA-BH-A0E0-01	1.30474515211836	BRCA	-1.59810728958121	-0.0960701284702587	0.825548399655166	-0.927123397353839	1.12176010440746	0.0701016426651027	-1.68004686187676	-0.077940635951861	-1.28880450999708	-1.22988536871658	-1.71383155244927	-0.462281947020441	-1.27151556312349	-0.922077070885075
TCGA-BH-A0E1-01	0.842257650862095	BRCA	0.294593233827744	-0.17153591895932	0.834657816730377	-0.44706353501828	0.807825846677269	0.227723010858574	0.248109372083112	-0.367876450470736	-1.09766521397161	-0.0249246510045104	0.218777362991302	-0.0310720478608452	-0.292147353275901	-0.387140347745822
TCGA-BH-A0E2-01	1.04070860102315	BRCA	0.661104451480644	0.699042312039544	0.412547102959826	0.612939261401148	1.31966271864521	0.209940838639768	0.967224102588467	0.807056451359881	0.459925619901449	0.970947310590074	0.908687938963369	1.06282155052158	1.21842600176756	0.431939210680157
TCGA-BH-A0E6-01	0.859535473282072	BRCA	-0.401413746265696	1.35968617737086	0.903247059062269	-0.0065239059945867	0.299928346443523	0.65314156043524	0.00916458876820395	-0.774143413016127	-0.0467788848648904	0.0967640485424279	-0.0391822408554124	0.638261112829957	-0.45436043254135	0.30408299400368
TCGA-BH-A0E7-01	-0.302113893935464	BRCA	-0.383924907165288	-0.897856779148077	-0.952986761693581	-1.3239975359055	-1.47554747086475	-0.891232338399622	-0.656834355125571	-1.15974153401066	-1.62268524664069	-0.490121480473162	-1.18615961431011	-1.93835238513621	-1.10174860355719	-1.02221031562075
TCGA-BH-A0E9-01	-0.545308287549579	BRCA	0.577398224207789	-0.0589036361557966	-0.859704170187369	1.10347846261524	-0.0561719377720709	-0.247707410344442	-0.197797297596305	0.652252129840837	0.0382771881827951	-0.755725325459493	0.302192597526513	0.215332611265651	0.485419006887801	1.78164926311078
TCGA-BH-A0EA-01	-1.71151995219939	BRCA	0.889892364228	0.134327446749429	-2.3352984681902	0.991493974671663	-1.75763392950796	-1.74406480370697	0.15914707876948	0.917508094585418	0.421078196608154	0.0386596856046612	0.517077710061531	-1.06660105637845	0.46165380761338	0.796538876295528
TCGA-BH-A0EB-01	-0.222230089591554	BRCA	0.411105789027991	0.593716189255332	-0.947611784291146	0.138837432811626	-0.861737612207609	-0.828189682807087	0.490323087186396	-0.57196615173697	0.0125715745719235	0.774281824061788	0.36087674763314	-0.416817424710992	0.466539650085771	0.158782928177484
TCGA-BH-A0EE-01	1.016271129324	BRCA	-1.92357558865505	-0.490166020005898	1.52551133645341	-1.46610978439006	-0.0709152004644227	0.341067676117641	-2.06734633623982	0.972831094930366	0.0544243409410638	-1.94955322652274	-0.829192215540838	-0.861752200672546	0.359195153466975	-0.216773555180159
TCGA-BH-A0EI-01	-0.221785968570208	BRCA	0.687252474317994	-0.324509360359422	-0.548668015871688	0.358101643501633	-0.120460840534366	-0.398530734522706	1.0638020635081	-0.0609826823928752	-0.946283777742191	0.96751543005858	0.294290668561414	-0.531022815656608	-0.36330094120391	0.0485028504676305
TCGA-BH-A0GY-01	0.0584914790396235	BRCA	0.4547365997744	1.26659234183361	0.206466954921477	0.732169916540497	0.789681308538747	0.174112904527344	0.534268422821823	0.745068027809288	0.863876786355954	0.449382336736036	1.04914508273551	0.437885282514292	0.374391791738233	0.673716057620855
TCGA-BH-A0GZ-01	0.331733360913771	BRCA	0.538068870444567	0.808426946623109	-0.087577454285085	0.0159170861014721	0.193873218528762	0.552284878504705	0.67525679953433	-0.561249079507353	-0.281677773021399	0.89792999270908	0.452539585521251	-0.204541274962086	0.126758299528239	0.130326856933564
TCGA-BH-A0H0-01	0.555407865987755	BRCA	-1.30437506602828	-1.40473297481325	0.887213582298311	-1.86930822190097	-0.489289231201515	1.12987713264428	-2.22324254301202	-1.47702196085013	-1.76599947138142	-2.00262827075158	-2.26944449101203	-1.00626761784763	-1.46331472420053	-1.21809204299688
TCGA-BH-A0H3-01	-0.929686582253127	BRCA	1.25961632257337	-0.254252443622027	-1.23839360024251	1.14821319766775	-0.309217442432857	-0.684573205621574	0.76515544308315	0.019541405258229	0.385173063305034	0.580248147465347	0.67387140731268	-0.0968794899493842	0.72573842117171	1.30810854013723
TCGA-BH-A0H5-01	-0.384499989250402	BRCA	-0.210961448745438	0.843052041018444	-0.684835965008142	1.10897642300127	0.40511035508877	-0.359833035135242	-0.293430964546042	0.0414955399180727	1.16466981260531	-0.547299366638019	0.0919362603683369	0.980068180469316	1.37778434663814	0.731044448957889
TCGA-BH-A0H6-01	-0.407209691546148	BRCA	0.080939787133099	0.580835502089172	-1.00194786829392	-0.200831959417075	-1.17644916652127	-0.804615398346252	0.422331799719234	-0.25327936701522	-0.104661355247857	0.736688294246261	-0.0176088306931336	-0.959375950455177	-0.389252194606132	-0.458740429226363
TCGA-BH-A0H7-01	0.129734193474827	BRCA	0.308900272188012	0.274931840728869	-0.00721709972957203	0.0367264515070549	-0.425144408783241	-0.445490434233445	1.21146279831122	0.408468336245706	-0.985565179992123	1.54860196352117	0.688226988767192	-0.164450579891923	-0.773050057716134	-0.464177367086478
TCGA-BH-A0H9-01	0.325603036611989	BRCA	-0.853194625541705	0.671183445762651	-0.0537507892727585	-0.564874118127845	-0.0936864858273377	-0.0695660306768834	-0.263322904025978	-0.705280174225705	-0.77140268175582	-0.267621299931308	-0.394917443575473	-0.604642704819851	-1.23820760220071	-0.852357244362535
TCGA-BH-A0HA-01	-0.088011004535085	BRCA	1.09006287619613	0.875052124375226	-0.761576245396629	0.785617682856336	-0.497673763078938	-0.797172365690384	0.988779523564598	-0.18944243061362	0.164181405671681	1.36098553091156	0.531020869849062	0.146310357322011	0.793870173896706	0.304072197240992
TCGA-BH-A0HB-01	0.6765824273999	BRCA	-0.856310583427789	0.535010807273632	0.600181233161562	-0.30332398000079	0.460598795273962	0.565242359350692	-0.200077121687795	0.0315859652761307	0.267353250402358	0.25188270290879	0.272155155000167	0.589094031166376	0.488217390312454	-0.276883609760487
TCGA-BH-A0HF-01	-0.00887686446001641	BRCA	1.14070689753112	0.39406030125027	-0.298357147253207	0.70503211723616	-0.151677594510309	-0.732635813346633	1.12278015927979	0.784826871781353	0.741104120889514	0.954123348783002	1.2925949890968	0.156182535004083	0.822040181576762	1.16822501222711
TCGA-BH-A0HI-01	-0.372949948578369	BRCA	0.936666577184287	0.264950120820299	-1.00882335324551	-0.0115986072348735	-1.22740953628107	-0.831302550339344	0.206936367903489	0.349958055017766	-0.162217853288724	0.190685803208071	0.348819029420096	-0.792528900753256	0.265866652335443	-0.356070052492261
TCGA-BH-A0HK-01	-0.786118671616385	BRCA	0.609856480312091	-1.48067459478779	-0.864979000074117	0.0147650740725012	-0.64330009934668	-1.43389040290726	0.108631290741051	1.12857641406873	0.294522696687371	-0.193677224736049	0.417494164150603	0.0210977890318396	0.488462253693704	0.913695285766568
TCGA-BH-A0HL-01	0.141749742088097	BRCA	-1.14914005070576	-1.59624582585562	0.101544446949034	-1.42595111806869	-0.484908219704402	-0.0822173477007793	-1.51180070960279	-1.28404495392712	-2.5169669535275	-1.77652890641526	-2.15404057890042	-1.84621154245017	-2.69672542312268	-2.30888625579129
TCGA-BH-A0HN-01	-0.472079569651863	BRCA	-2.42068903257951	-2.39678418920795	-1.1679487536608	-2.29143975676508	-2.17443944007243	-0.763135628100385	-2.50719290360518	-2.11204116436757	-1.67492043794556	-2.20270195593862	-2.99367123263576	-2.4344681729234	-1.88675306202785	-2.50151100555391
TCGA-BH-A0HO-01	-0.392059237675277	BRCA	-0.340808261839975	-0.845498988968271	-0.77479664255012	-0.716632116270158	-1.17598060972647	-0.922108514788614	-0.703834580496564	-1.12431368770524	-0.247877055780745	-0.652175972934357	-0.811530593368867	-0.959918919344315	0.012502176149036	-1.04346887449
TCGA-BH-A0HP-01	0.07596489627197	BRCA	0.668875538030035	0.434453815521689	-0.413124644098088	0.692259518767635	-0.147344400198964	-0.444326127493774	0.142356165076228	0.0915876977471716	-0.295038211146638	-0.083221840549847	0.388359135390744	0.604106749858906	0.253368454429165	0.944302993005298
TCGA-BH-A0HQ-01	0.00127801690870634	BRCA	0.113683384443454	-0.852679450418703	-1.02653057358744	0.149088680730978	-0.866886889918873	-1.03195202889864	0.338510624288522	-0.86306903526513	-0.631542122214874	0.45387035879425	0.105823788422775	-0.940021623021826	-0.860475705732966	0.265786894110913
TCGA-BH-A0HU-01	1.29749254476786	BRCA	-1.20005107354374	-0.250191720455179	1.40705689475235	-1.18896613607356	0.875774588045721	2.05888300779581	-0.412563301328423	-0.955143800010864	-1.11871550870534	-0.214453667980536	-0.92394288912907	-0.289855388977963	-1.43284884758959	-0.825141161557493
TCGA-BH-A0HW-01	0.265591575835413	BRCA	-1.00249072156759	-1.95863042827742	-0.0868852346734843	-1.716279957729	-0.350620989930266	0.550966568347303	-2.23850011359519	-0.534333176347416	-1.71282131844431	-2.10164046860258	-1.93019384333933	-1.08189818909602	-1.69865803942679	-1.43846285248716
TCGA-BH-A0HX-01	0.442008329191906	BRCA	0.686929506503245	-0.626624495621241	0.0978024668913441	0.268004420495689	0.341255011100748	0.0187321923140441	0.597105085081887	0.551643263849881	0.214959085906876	0.523040442437676	0.420451102528069	0.175576837055418	0.233676533223952	0.353831363352898
TCGA-BH-A0HY-01	1.10949694713967	BRCA	0.560701783433138	0.442180785767325	0.498717944821533	-0.0768932772738221	0.438980545827152	0.309368952272465	0.451850425647808	-0.92177528562216	-1.25262853517781	0.459361119497724	0.163930660628179	-0.244359747337771	-1.02720940702923	-0.897383600000023
TCGA-BH-A0RX-01	0.900188578382294	BRCA	1.47856642641396	1.08487321109128	0.685697387514257	1.1403478042538	0.0736246235925773	-0.165545559060362	1.22849122890076	0.493998556868819	1.73442461537844	0.885707450063954	1.41407382676729	2.08632826765597	1.49732802536024	1.21928140019117
TCGA-BH-A0W3-01	0.517077180491416	BRCA	-1.88628698682742	-0.792779561541763	0.399672005803161	-1.64064303650629	0.0286377625316422	0.96310168356332	-1.62638262545224	-1.90329405223552	-1.00830399402779	-1.61550072635908	-1.6893113004596	-1.0508089365618	-1.74244826242227	-1.79818538116183
TCGA-BH-A0W4-01	0.252544934412422	BRCA	0.952645764370471	-0.0407461698425721	-0.517494993922429	0.55916294516147	0.269071818818986	-0.0433950146685719	0.621701133654833	1.11554389934283	-0.262706957229287	0.456827809371323	0.544257606336621	-0.177175857038291	-0.34510789581123	0.65086745282965
TCGA-BH-A0W5-01	-0.534340830286849	BRCA	0.1803202814406	0.643785916920443	-0.82915056850713	1.22655622390161	-0.00504302745166348	-0.124682157090527	0.457799428953298	-0.142487258029788	0.592440057241076	0.36364984993293	0.388485693040739	0.81320343986473	0.54043165963475	1.05910211710838
TCGA-BH-A0W7-01	0.65963736601571	BRCA	0.625191542059104	1.47304829044959	0.115450878224669	1.07113193393303	1.12912816466765	0.819923575094321	1.11729594434358	0.272106860116721	1.03633104570264	1.21842542349087	0.815023868082406	1.33944004625709	1.09677022461282	0.903822119241955
TCGA-BH-A0WA-01	1.18835394689532	BRCA	0.981582576815434	0.0668216652753581	1.17529098748517	0.271608088931947	0.533256678350948	0.511289751505858	0.882419197046402	1.49122579290971	0.473955353443433	0.45460101059989	1.53485762207531	0.80597619150401	0.753879026350665	1.10060430229265
TCGA-BH-A18F-01	0.945192939864976	BRCA	0.911305425040573	1.31825270947528	0.52157466630035	0.733116064573363	0.591944885064064	0.469364166913017	0.698313127971047	0.435136103289597	0.405486359881679	0.58725369673273	0.752916908440585	0.731090297652372	0.703405473174532	0.770165552088986
TCGA-BH-A18G-01	1.18740794469148	BRCA	-0.926555526604078	0.802160733417464	0.137382624746448	-0.560991154992548	-0.352295818691561	-1.40255427139546	0.360448030364853	0.64506261116441	-0.0458089778276397	0.441316491088969	-0.0329535381201017	-0.574402863552672	0.139884888127411	-0.43515163371132
TCGA-BH-A18H-01	-0.111881475882331	BRCA	0.515678888651822	0.393529515843229	-0.642867820208791	0.393185032437525	0.00299403293708058	-0.645348881762516	-0.24112255184619	0.133255138234761	1.47713999319792	-0.269751873412957	0.632419721023934	0.383953213767306	1.01997246704453	-0.139526054259315
TCGA-BH-A18I-01	0.0279534469074518	BRCA	0.827892564502967	0.366875998087433	-0.117654905507031	1.22659845121952	-0.0340285035225191	0.277504277545261	1.23383236316957	-0.171679207045539	0.847987683528903	1.27322866933928	1.03912727655069	0.495343480764546	1.28671599819177	0.820878681840493
TCGA-BH-A18J-01	0.56916528571232	BRCA	0.690413024662662	-0.305784874766396	-0.0775686000868706	0.282984739488073	0.282183399736165	0.390574225779255	0.723398896493782	0.821841991501223	-0.203593257735753	0.853019281109131	0.54527982596194	-0.0272537480689088	-0.500618720346798	0.0958253827284546
TCGA-BH-A18K-01	0.782855022477918	BRCA	0.48467149652545	0.542105835159515	0.0505385329925087	0.192779788507778	0.440709114494952	0.42481973891917	0.931677643164787	0.183603408052848	-0.0254894006177498	1.2670446958827	0.924686551866953	-0.0604600916323923	0.0856447698641325	0.783796435585827
TCGA-BH-A18L-01	0.974993633367352	BRCA	-1.26382171500729	-1.82835666672572	0.996109960922503	-1.4749626765625	0.417211015992097	0.803463832625418	-1.8832494388778	-1.00591531152096	-1.75050020229568	-2.10597946875086	-1.57723223950309	-0.810978183534787	-1.29892756551011	-1.391513088656
TCGA-BH-A18M-01	0.145811157685909	BRCA	0.880523463414909	0.196850693076908	-0.234769706811894	0.994336576063666	0.867238347709038	0.503362750357622	0.77786676008475	0.51812848225423	0.298763305349019	0.844337804230482	0.675194660105625	0.175768871111619	0.423501744660582	0.930096865754635
TCGA-BH-A18N-01	-0.264524282812868	BRCA	-0.319839755623756	-1.15298579671827	-0.765420040563977	-1.18208979208696	-0.588464945593112	-0.219057581188955	-1.03287274445184	-0.863733762049252	-1.33482765896969	-0.860586970734014	-1.19131829923402	-1.42884641351085	-0.987694128264488	-1.24455074756774
TCGA-BH-A18P-01	1.06973439152276	BRCA	0.0400268671110939	-0.304480695757436	0.382877823720945	-0.214988418458108	-0.11352947058082	-0.0775378373286095	0.206327076289271	-0.773972959562913	-0.613516402493478	0.250642222827387	0.0714039783008582	0.312445388927184	-0.222637703301415	-0.405099840484323
TCGA-BH-A18Q-01	1.20782065412415	BRCA	-0.259797324889735	0.18421065540747	1.2346325187676	0.71956721224583	1.84751602285053	1.35464532504495	-0.284030506031802	-0.640691294397205	0.309137646686394	-0.877806408452052	0.402634187943061	1.03492447351909	1.07495616881836	1.45939027204672
TCGA-BH-A18R-01	0.794007425562096	BRCA	-0.489064024556858	-0.504221541273496	1.57015218696409	-0.334811406741779	1.3355413432487	1.86120463225191	-0.624320859231066	-0.144821359403597	-0.19889719055084	-0.449441159271129	-0.405441987304098	0.788891948763889	-0.412082747295125	-0.234049467922989
TCGA-BH-A18S-01	-1.31117489847895	BRCA	-1.64506960760453	-2.12719924574683	-1.46832776732221	-1.78421822381978	-1.72338412704776	-0.246724413410121	-2.13532796759001	-0.635211656864338	-1.13349902448415	-1.89164729746846	-1.58784568473443	-2.32168189650522	-0.740515727249098	-1.7187374895863
TCGA-BH-A18T-01	1.31643687601878	BRCA	-0.745753856146317	0.822099373500702	1.7673316685683	-0.942948765400943	1.79696819137355	2.3719624459522	-0.878271183958471	-0.50355109315946	-0.184891671925173	-0.296426936746031	-0.358633007469272	-0.052797681881524	-1.09946462590595	-0.233871244112265
TCGA-BH-A18U-01	1.22381508415168	BRCA	-0.0652443878938528	-0.248094004445344	1.58160971686241	-0.522093381231004	1.2587294788009	2.69259257997078	0.33898843293374	1.32779309374873	0.100624292065862	0.522298252530394	0.083885864487689	0.482297535546833	0.118027781103804	-0.193273757939584
TCGA-BH-A18V-01	1.11155465174753	BRCA	0.936731479972621	0.311425485492785	1.72767452654703	0.589550560490901	1.13350971079423	0.700020178683849	0.676687849291664	0.00716719673168327	1.42062661845703	0.279020913777902	1.1969042129986	1.04309481405383	1.20058417423507	0.298929168580006
TCGA-BH-A18V-06	0.516287716716524	BRCA	0.200146964646916	0.74463554199096	1.05533454690358	1.46064181175731	1.29928375407498	0.92116723850872	-0.427170826260681	0.656075998208205	1.53100524296773	-0.778874129769893	0.801750561582007	1.62391818695399	1.08943110999892	-0.0004640941570098
TCGA-BH-A1EN-01	-0.0229579395057373	BRCA	-1.18496002037125	-0.624441941965108	-0.439771810618384	-1.80874538071457	-1.95684404302444	-1.44041650536427	-0.590292709214973	-0.684773020631008	-1.16021493580991	-0.336319501377727	-0.746663180353906	-1.68829425786193	-2.03860816864125	-1.65835756407194
TCGA-BH-A1EO-01	0.0701456469455024	BRCA	1.0994427529117	-0.20315785098285	-0.617212373939817	0.664391441192429	-0.907817386794439	-0.958453672389327	1.42821364878618	-0.135676061264395	0.41029730735541	1.31993854847327	1.03140286452291	0.20312201938874	0.341039316552215	0.509206000216627
TCGA-BH-A1ES-01	0.377136876463036	BRCA	-0.236239313292872	-1.05272926762913	0.333614249196739	-0.568967733784247	1.14043531235307	0.155304971721375	0.716882967718391	-0.583616779528457	-1.40397679374742	0.563991792432016	0.0619325775275736	-0.49427003682012	-0.568018393270682	-0.209083506500558
TCGA-BH-A1ES-06	-0.855942128934283	BRCA	-0.587577060587076	1.23091072864886	-1.61213761061757	-0.162900350808654	-0.995712130134993	-2.23719218099985	-1.29354414663887	2.40338848817505	0.140334775475695	-1.89450382635144	0.208298500155551	-0.784562093380012	0.191523071702616	-1.23942827391279
TCGA-BH-A1ET-01	-0.836590214254051	BRCA	0.212209754105522	-0.682432539415585	-1.47694667688432	-0.102754384067999	-1.2532592406034	-0.500030295767789	-0.141395506062004	-0.117797560680966	-0.548916584095945	-0.130057091089589	-0.299773051968869	-1.16043875775731	0.220993105956515	0.238655932116512
TCGA-BH-A1EU-01	-0.457192447030209	BRCA	0.965883834957036	0.123024736807799	-1.06840023570481	1.21759280339645	-0.172430341320252	-0.729027455527404	0.447185341659223	0.755843273947664	0.898576162609965	0.0932764592452649	0.457575717018914	0.474271421726421	2.05916846540172	1.45867191734206
TCGA-BH-A1EV-01	0.361459092816074	BRCA	-0.062053907889168	0.62561433177151	0.212867610135529	-0.420567369589221	0.291882583168968	1.2641894760695	0.489391309695039	1.96854253562754	-0.905265733063132	0.50492660297756	0.618785633744935	0.285878693935195	-1.23743518555228	-0.328249268723719
TCGA-BH-A1EW-01	0.315434185071423	BRCA	0.639463536778989	0.808873386101539	0.116366790708184	0.672381815268524	0.466615844122886	-0.267460249107859	0.108362125406263	-0.00168479146365712	0.717243837787101	-0.574237564345485	0.617763224867076	0.700075713770183	0.569560259134734	0.511325590167094
TCGA-BH-A1EX-01	-0.35636217509744	BRCA	0.0809869071780498	0.496917439376923	-0.725642799573637	0.504654703647409	-0.492715588302126	-0.643155566281637	0.869793589515282	-0.298167108485689	0.888612962825475	0.677650766129834	0.80649123532109	-0.512172704745266	0.781277449528555	0.36616867672283
TCGA-BH-A1EY-01	-0.0552083922488813	BRCA	-0.172026336221999	-0.0199473997453093	-0.916894706219516	0.561409587020901	-0.349339102801701	-0.805446277586748	0.837991336552062	0.0453419997799429	0.523418142959246	0.989177054270325	0.425275479406372	0.0623391109821356	0.561859454617909	0.715018739553339
TCGA-BH-A1F0-01	-0.0108294757598224	BRCA	1.44234237807632	1.06364273261473	0.526327462380801	1.57217240107388	0.712132235071887	-0.499238796716247	0.861421619082283	1.12938131586846	2.56496370880355	0.343611976389085	1.69536021497063	2.32452619264287	2.64380370365084	1.74734675294384
TCGA-BH-A1F2-01	0.176928421758816	BRCA	0.954516072655986	-0.886817036011902	0.39960235736802	0.174467311032048	0.325972479518126	-0.251133597687227	1.09106983964644	0.899708454934793	0.506412281366779	1.1524003372517	1.40105606009139	0.219563530771788	1.26745354092672	0.732608884974581
TCGA-BH-A1F5-01	-0.729693484764159	BRCA	-1.343892793775	-2.38594438651994	-0.842167609890441	-1.09522906085034	-0.708038465191194	-0.789265929125832	-0.873856837250618	-0.857724125363364	-0.700033572402667	-0.799867661714179	-1.25052598754768	-1.0936490045715	-0.0830432140569812	-0.211372990782179
TCGA-BH-A1F6-01	0.539005734650825	BRCA	-0.358069156270585	0.608575201061208	0.819268975775754	0.215903925407704	1.17603567840347	-0.117819723535865	0.00771131660862834	0.872192609402774	1.30492187621704	0.00138733006607169	0.705875480267048	1.22468350628672	0.616581568400136	0.203148419944788
TCGA-BH-A1F8-01	0.392997546323936	BRCA	-0.908344768128941	-2.05931025614749	0.50089382582627	-1.3579951479542	0.513649371493128	0.443517881247103	-0.322602972569456	-1.09491737192037	-1.27187023669795	-0.0625115196398191	-0.667182112800336	-0.769607022392146	-0.728916034571886	-1.20573947902067
TCGA-BH-A1FB-01	-0.572076738402828	BRCA	1.06622656318085	0.560785353101905	-1.18326201686964	1.86919940177357	-0.283931428635879	-0.669658063767993	0.770022393139008	0.635669661042818	1.3098029592419	0.535285603778774	1.01918824743953	0.730781264904376	2.03186698135369	1.77831545517222
TCGA-BH-A1FC-01	1.31536352494936	BRCA	-0.94737096996628	-0.128872809509517	2.1492572064853	0.215966720177625	1.39602467218972	1.8539285522016	-0.616282871658201	-0.67493777636107	0.476958540322076	-0.500070237023962	-0.564839159027091	1.16857827997454	-0.0485287502060419	0.303515257200176
TCGA-BH-A1FD-01	0.794838246279822	BRCA	-0.563885090623973	-0.661701206832763	0.571542991247517	-0.998493696231657	0.384565346732657	0.470517877133346	0.0536853855591694	0.302484385859647	0.0936006286352711	0.334709828285712	-0.106690091698705	-0.479413193156083	0.0406243778260665	-0.538074349016099
TCGA-BH-A1FE-01	0.351190713975385	BRCA	0.840675596462311	-0.175241243973283	0.440130498954875	1.24983153358306	0.736453072744047	0.366812688288447	1.12378335016377	0.013471887863418	0.675264159942266	0.751914882980432	1.09962178021853	1.36954128286694	1.28299317431302	1.81435081879004
TCGA-BH-A1FE-06	-0.610995260071677	BRCA	1.69236378480963	-0.540204773542986	-1.70126364061783	1.09566374416494	-2.21796432241637	-2.80166031824832	0.993195246349008	1.64533191018996	1.53174033445853	0.110857705347088	0.137121971049302	-0.537946565731066	1.58731723757179	0.0842074269395816
TCGA-BH-A1FG-01	-0.428787228207563	BRCA	-1.53234089658294	-1.11996712221476	-0.62723354430598	-1.43270328693194	-0.872639535102431	0.0278119428750535	-1.43370717581702	-1.03818732660389	-0.780706900454335	-1.01058248326167	-1.11023636146485	-1.73922052484626	-0.583983368796679	-1.18571783568193
TCGA-BH-A1FH-01	-1.31848059182907	BRCA	1.87134465730022	0.247615753139457	-1.65586148291983	1.59446876795255	-1.07511645373161	-1.59747228308169	1.43258320049966	0.588035147462718	0.342819514059506	0.969542733150767	1.18380862752664	-0.0366607065659071	0.85492673515335	1.92210088303519
TCGA-BH-A1FJ-01	0.603622631703133	BRCA	-0.861666522379961	-0.924333789323407	1.09461610948566	-1.53426706229655	1.37366299429295	1.82549594666784	-0.509355079288982	-0.805938016643029	-1.48526065916388	-0.732001190807518	-0.919641971643113	-1.65992607200642	-1.12642720396532	-1.02517001318839
TCGA-BH-A1FL-01	-0.0365358117320917	BRCA	-0.428831001992216	-0.708495610472277	-0.160097937746587	-0.493187281088603	0.659202962787387	0.960325418466226	-0.683123190533684	-0.668226187452617	-0.910742261692706	-0.579275528147329	-0.742885154259417	-0.667465170548381	-0.678711873626193	-0.0867604742692279
TCGA-BH-A1FM-01	0.547572594419222	BRCA	0.129563291211649	-1.9737422776406	0.811728490836216	-0.917577654792598	0.753293576131364	-0.0138698887530254	1.01144986627368	0.688892109049072	-1.06203145156982	1.21572960692462	0.473287901796718	-0.480706381327039	-0.172581207995236	-0.34215907615526
TCGA-BH-A1FN-01	1.19185103345289	BRCA	0.314661723747992	-0.667437850304598	1.01996331947204	0.187182669409007	1.2192707998454	0.924954712821765	0.910869257655747	3.67280494272656	0.532184106550795	0.790113248314868	0.818663984780018	0.594996493963113	-0.0718356256374907	0.11690549631337
TCGA-BH-A1FR-01	-0.000721792511997262	BRCA	-0.0519518346036556	-2.04288441180994	-0.297229959932624	-0.233748248327296	-0.684549305196928	-0.174031145080353	-0.872504028156189	-0.34673418117207	-0.562552578668171	-1.17236005694313	-0.802218278330113	-0.166009034357262	-0.1143995000246	-0.599964158579236
TCGA-BH-A1FU-01	0.381338096431419	BRCA	1.87631886790685	0.852405770697096	0.309801782911553	1.60130388815175	-0.0343172874856324	-0.66533597272984	1.37423152567441	0.646295814804197	0.671038142589993	1.06397720949548	1.46198857538611	1.32853573730064	1.01278813615329	1.56482061400705
TCGA-BH-A201-01	-0.139040758106328	BRCA	1.22211081763744	0.41292106687715	-0.178664585968866	1.24323312070752	0.362082307947569	0.0694285185499895	1.2130536109094	0.858397021813555	0.681505738125366	0.929423300921042	1.51787718061183	0.101678153697127	0.939386184626373	0.970439350494342
TCGA-BH-A202-01	1.09079586631909	BRCA	0.193474750695012	0.181092413389481	1.20690669287082	-0.0196651724545956	1.04907277123889	1.05477899422773	0.26631137118405	1.08919595085072	0.0152387726870695	0.383148979712923	0.393818162880785	0.412691568668187	0.0573902614509029	0.588529159191248
TCGA-BH-A203-01	1.12435171340905	BRCA	0.0493821234112018	0.945219263133766	1.00520229143582	0.399802917690043	0.909925786276895	1.38174833730321	0.459561039230461	0.55170303321511	0.392205615638336	0.275339215116571	0.412994061770923	0.641396430499058	0.518364535441328	0.778146333481597
TCGA-BH-A204-01	0.500275627047792	BRCA	-0.683470892239585	-2.88804800640483	0.908458643932772	-1.71009699902812	0.468876776968988	1.58757226702731	-0.498795142723099	-1.12301409433105	-1.70590695951314	-0.351322181810848	-1.24030571447005	-0.606469927163101	-1.27206661913469	-0.928777850532408
TCGA-BH-A208-01	-0.191310898584405	BRCA	2.35438973450342	1.40236044036716	-1.17938278832068	1.34067172708569	-1.13164433071719	-2.1308943421553	2.29458772243625	0.650576372720558	0.410027486879079	2.37996567395503	1.9825542321625	0.274934835717428	1.03059210589742	1.3191710315637
TCGA-BH-A209-01	1.52524186818649	BRCA	-0.706662295904218	0.109455921385059	1.51936667919333	0.23386245786325	1.40561355981875	1.46685046644135	-0.359246910346925	-0.616355971608797	0.747479048816583	-0.234016609870478	0.0063043169029558	1.49328512022291	0.60016017872688	0.392253677922434
TCGA-BH-A28O-01	-1.65069815049396	BRCA	1.30280782887487	0.268330062891805	-2.09728967203357	1.69720724428983	-1.26161955936961	-1.40773605369777	0.408144745954	0.7867822615412	0.518624581402384	0.179132673860577	0.570448073543283	-0.0761722874523803	0.772233084049465	1.66913305554556
TCGA-BH-A28Q-01	-0.49453671299665	BRCA	-0.0190686108417557	-0.43847769937147	-1.17735223759826	0.0504765613303182	-0.0753731802322004	0.127556752245014	-0.0128180493236069	0.0185113901175941	0.0560479120648554	0.0478107094004267	-0.00800698480859964	-0.843545610589143	0.0183006428767409	-0.00547632086511878
TCGA-BH-A2L8-01	0.357288232970719	BRCA	-0.237308522863012	0.619708868405161	-0.621889221873304	1.16946611184403	0.708413958342054	0.505634951835625	0.491652607882059	0.103717835611904	0.546816435290937	0.596370650931498	-0.072156097832	0.72220205046644	0.70762390932139	0.704243758962336
TCGA-BH-A42T-01	0.948243416169343	BRCA	-0.649429245157506	0.451889479089326	0.766018876233751	-0.170281647870003	0.529143044969725	1.00963214133205	-0.318700096592265	-0.121451722936809	0.527421266463889	0.185496401526236	-0.560539792536251	0.722361326492376	0.15189714355536	-0.738582968251523
TCGA-BH-A42U-01	-1.3814548998704	BRCA	1.15003763590091	1.21494205917188	-1.82967145612439	1.6017663147921	-1.04132262590166	-1.26503791938895	0.15169413177555	1.15714427216795	1.5688543386234	-0.168584358214526	0.690742131439985	0.665513513192434	1.51266603568699	1.50046508382596
TCGA-BH-A42V-01	-0.854265453633165	BRCA	0.979153069022036	0.143412353959638	-1.48577140095491	1.18208135002438	-0.60496470307529	-0.422572841458462	0.0120680474935258	0.280489762263604	0.581331602398208	-0.171464037283216	0.364231914953295	0.183970147249744	1.02129435084011	1.28336432742256
TCGA-BH-A5IZ-01	1.00872462623204	BRCA	-0.467847275330998	-0.358268103354199	1.24402076354864	-0.626636375718215	0.0816829906189537	-0.233943551389	-0.0279804378990484	-0.809258258809221	0.770478069212148	-0.250004779995902	0.0080321235168884	-0.310452540275273	0.214802676095308	-0.0689390848016065
TCGA-BH-A5J0-01	-0.229156898445539	BRCA	0.225208485614991	0.51138302322981	-0.456311614364578	0.452416684963586	-0.709322961164566	-0.329461616142334	0.618007154649846	0.340298741887946	0.914330045368474	1.02934481103061	0.52524741629018	0.232102290878871	0.212123114396803	-0.195359167229978
TCGA-BH-A6R8-01	-0.348217602876416	BRCA	-1.42987323015524	-0.0499270832286627	-1.04831047192276	-1.6367519155276	-1.35795719554825	-0.800384994262372	-1.53483487580204	-1.83566526194966	-0.427842699254259	-0.926449857511078	-1.86014399615262	-1.78610964158342	-0.894559359054519	-2.00870222744379
TCGA-BH-A6R9-01	0.0712065271265648	BRCA	2.61881553791887	1.54989531319894	-1.12633569202367	2.06657293536258	-0.158398726020185	-1.65154860252622	2.7860079113389	1.05475232254486	2.05161814836746	2.44282833095243	1.96651441693742	0.937304694845449	1.70240373238034	0.822230667081037
TCGA-BH-A8FY-01	0.409452819848396	BRCA	-1.06705571799536	-0.972522630090582	-0.301680492480212	-1.35879982293588	-0.547875087145627	0.132591969581814	-2.1606226705502	-1.07590656587246	-1.10521301341046	-2.5424498973706	-1.89679330677908	-1.51629022781989	-1.44299353044985	-0.718388659571968
TCGA-BH-A8FZ-01	-0.957294695942216	BRCA	1.35836490087713	1.29286643333162	-0.88458012346472	2.00720616015613	-0.160111535979301	-0.936187845950144	0.517300192716653	1.84030924110027	2.73768450954019	0.235434722545177	1.37791145757694	1.09842388583413	2.27465202414301	1.74611757497647
TCGA-BH-A8G0-01	-1.78352611733154	BRCA	0.870860829888963	0.316674977713435	-2.00503242447843	1.47501261091481	-1.24954647965126	-1.59914293971021	0.686059071027517	0.689446141526958	0.843804261198435	0.536450435351449	0.841727459497988	0.0965811349128128	0.951812665707188	1.35221060899057
TCGA-BH-AB28-01	-0.481437930712421	BRCA	-0.568030773607025	-0.565599455198695	-0.43655296965569	0.0607271519385252	-0.470260786128341	0.223301044646659	-0.434083932074349	-0.0333422210693783	0.0227321385051055	-0.432049596608909	-0.214844661148915	-0.0870112585081512	-0.21431157458889	-0.0232545308979965
TCGA-C8-A12K-01	0.929221828777856	BRCA	-0.140172807296829	1.08033833926894	1.75851725868538	0.605421594631057	2.3503699412506	1.78772407024308	-0.0774563038930138	-0.333967103469501	2.52231400778201	-0.117841982790339	0.793892705836205	1.70890177175042	1.21559741497924	0.31739235934541
TCGA-C8-A12L-01	0.695463152956485	BRCA	0.455934582076452	0.824845981828473	1.26289565666512	0.0793547228217489	0.767413807642994	0.391845532455777	0.113991176807748	2.31560311449459	0.624443725892859	-0.240638377184847	0.964588598700222	0.152097889194796	0.128391159925754	-0.034141729764284
TCGA-C8-A12M-01	-0.00356805130773235	BRCA	-0.23354588140568	-1.77308063422739	-0.288712867188909	-1.27923566720859	-0.63366809412696	-0.448610466009116	-1.57935291404876	-1.52624012741287	-1.9332623636344	-1.63053543605257	-1.44034028082838	-0.864033729167277	-1.10080853411722	-0.869125762266431
TCGA-C8-A12N-01	-0.236709855967756	BRCA	0.353947407418967	0.374276042813655	-1.06502762081125	0.228317739236414	-0.859982977138314	-0.395783700658549	0.840796962713484	0.398063820563048	-0.0838160622072894	1.27584079619775	0.314483500168485	-0.646653277607557	0.256791085890449	0.0868598796717836
TCGA-C8-A12O-01	0.337140324286541	BRCA	0.623336002768466	0.270470312481618	0.411819125832712	0.412367399208554	-0.0715557894462775	-0.399103040602103	1.11696281943764	1.04842289620016	0.286245490340752	1.13625472128155	1.27075574357718	0.351169813539422	0.284429196388636	0.293301639115606
TCGA-C8-A12P-01	0.997271391624974	BRCA	-0.302202612805575	1.06141626216723	0.590336753492172	-0.485849049882573	-0.6256887204411	0.0123064029034977	0.715418521438114	-0.19326608756891	-0.181634447285585	1.06402928128516	0.687747567808649	-0.237122524994371	-0.516342053669227	-0.485471064710068
TCGA-C8-A12Q-01	0.358400461382655	BRCA	0.787766432101677	1.03191534144925	-0.0702167453016948	0.408924400236219	0.022673497318997	-0.615538163786804	0.716058097315004	-0.122858468055542	0.182439388455731	0.499777691186166	1.12598877771945	0.0923707423915688	0.0549045303913947	0.114178609862649
TCGA-C8-A12T-01	1.35119540629304	BRCA	0.518831500251374	-0.230320286329577	1.13450193572538	0.264759056622604	1.15571608020962	0.860961025002013	1.46670410609765	1.17907378225382	-0.244467311959177	1.61085823413076	0.879996701817048	0.453873903003226	-0.246777660025293	0.36908185081736
TCGA-C8-A12U-01	1.14505742156865	BRCA	-1.80297824149464	-1.52861847637746	1.27883465431333	-1.21034482341103	0.896064817904033	1.88760832735262	-1.7895959747431	-1.18237427219097	-0.763648345244752	-1.72473429198793	-1.66153084140962	-0.470787215467266	-0.773018025646763	-1.37531370311358
TCGA-C8-A12V-01	0.478239853862328	BRCA	0.607831545060777	1.65551238574754	0.574000800654998	0.99995181273332	1.08957698149508	-0.020803337363573	-0.110877751804745	-0.303386142580001	2.10369499470708	-0.252039036646849	0.507575191840581	2.03068551464006	1.31939993249695	0.81358473400371
TCGA-C8-A12W-01	0.667351765918242	BRCA	0.326063305862595	-0.171269839076926	1.02593757680917	-0.0831048835636892	0.232611786044068	0.919143236915769	0.898547093738011	-0.394834066995149	-0.543653517137556	0.9978406921122	0.465480016262623	0.269880466547122	-0.679506968519513	-0.0630290975731227
TCGA-C8-A12X-01	-0.252683581672787	BRCA	-0.579503366225153	-0.680517668151151	-0.376022083853924	-1.261665867766	-1.21989919706583	-0.744627523242102	-0.959028380143445	-1.37371408672765	-1.1430961149464	-0.987517987349394	-1.41802052310742	-1.33544261304114	-1.72459442299412	-1.42696291989761
TCGA-C8-A12Y-01	0.629305291840906	BRCA	-0.343932041997801	0.0371238027698467	-0.114018356899581	-0.833872267204079	-0.107494948901941	-0.232493447291472	0.122030045034348	-0.228329548599731	-0.237739607485242	0.456564803430419	-0.423017386456295	-0.939990877455617	-0.496756354856244	-1.0603376251994
TCGA-C8-A12Z-01	1.01960636560784	BRCA	-0.350650131328228	-0.814607583252462	0.539785319290215	-0.814868244647716	-0.493742470496185	0.18690331289115	0.147430605174	0.905408566370546	-0.977635054961455	0.101191962741368	0.18608061479076	-0.748578146334102	-0.813335444045095	-0.993932665594569
TCGA-C8-A130-01	0.707553070080344	BRCA	0.523153987244142	0.442686037950229	1.10218242892192	0.238614657240587	1.07687496808464	1.71224398336632	0.334326067599928	-0.606740289703341	-0.748093335857238	0.449932713890894	0.296569136336502	0.918703850730969	-0.743581459731382	0.5482023616076
TCGA-C8-A131-01	0.450572323172317	BRCA	0.69811352635019	1.94745325889257	0.880928913259489	0.365265093012957	-0.432596048531029	-0.398568361067387	1.20582540450071	1.62170515153681	1.25135685729002	1.13337421400428	1.53424750399313	0.448527145669592	1.50897080402626	0.403431606759967
TCGA-C8-A132-01	0.615387047297957	BRCA	1.17768578752693	0.746789021646977	-0.227558011939645	1.38840106393831	0.673539614051386	0.0310247462372101	1.1718704278624	0.0484018566143727	0.855750513350517	0.870355507679815	1.48104938975748	1.06998975707676	1.39856212555361	1.17043125989936
TCGA-C8-A133-01	-0.88051894870424	BRCA	-3.22904991923422	-1.96349515004542	-1.490711714146	-2.89407573648802	-2.80986995630548	-1.18544032923816	-3.82092257643112	-1.99901595612791	-2.04202796583707	-3.5470442743637	-3.32621278091801	-3.07844436817918	-2.33897563714269	-3.45176366612179
TCGA-C8-A134-01	0.876619896776035	BRCA	-0.45975402885814	0.921940909887733	1.76858502967395	0.092948752117684	1.44871085295813	1.43607594614771	-0.373152483729646	-0.583476865254411	0.836072312333613	-0.196995271568863	0.171988707857697	2.01190444921025	0.144773209311149	0.245122124288372
TCGA-C8-A135-01	1.10391997536754	BRCA	1.1065625140834	0.911460689720297	0.509321025436242	0.357205799464103	-0.10478369407577	-0.00435297147195601	0.709269376568724	-0.0944019293375952	0.197757980484168	0.846603091421165	0.797976711692689	1.05134996536164	0.422425871662632	0.725046859622184
TCGA-C8-A137-01	1.15982340645867	BRCA	-0.468017606218864	0.331883608967792	0.717913152806444	-1.44031607088264	-0.259814891988934	0.471463711596265	0.21385082356804	0.726707349132206	-1.92954755783834	0.505533353161616	-0.295205250695689	-1.10979248754707	-1.8396744549391	-1.28991763610419
TCGA-C8-A138-01	0.984053164211576	BRCA	0.903856708238001	1.49733789176741	0.0644292105195895	0.89737841702982	0.280075096712471	0.579634427449582	0.929906964093532	-0.618243249330519	0.292042427096822	1.10000421118782	1.00142639683	1.32983410324245	0.506367352497097	0.868967931698208
TCGA-C8-A1HE-01	0.113414624797355	BRCA	-0.57192693437166	-0.604655442194823	-0.533485534380587	-0.860598903484449	-0.535998068085469	0.0685176912916158	-0.671454473450314	-0.651611619959011	-0.887153072878025	-0.778639117200139	-0.70904639298074	-1.20194779829819	-0.454817035433562	-0.483711682558296
TCGA-C8-A1HF-01	1.36213701729709	BRCA	0.218541539513912	1.02067872394944	1.7171700988306	-0.0882034148611117	1.33597736343131	2.5280140954295	0.965315305011849	0.11029959319295	0.30849812206844	1.54086347826545	0.120827904035965	1.27207638004192	0.245040973913467	0.161403237075755
TCGA-C8-A1HG-01	0.769343146378017	BRCA	-0.965480528211106	-0.596330838135462	1.16822816983488	-0.45580018690398	0.941947601742752	1.33453317440428	-0.179338034327494	-1.47383887790627	-0.701819349739754	0.105262677760214	-0.952881233172089	0.726929060178094	-0.350456424116312	-0.441845412416147
TCGA-C8-A1HI-01	0.0645061869940772	BRCA	-0.460132195059717	0.431050296881056	-0.31445147627857	-0.121530735599188	0.780272499637642	0.109419575811369	-0.123144259993198	-0.734068419901215	-0.45608072469741	-0.197512714313045	-0.0849285129406717	-0.528580240301192	0.315000365223304	0.276370956218413
TCGA-C8-A1HJ-01	1.4820564839806	BRCA	0.175558603907026	-0.238908999995334	2.46632745435936	-0.115318210670425	2.5422963419502	2.98485952419939	0.0811524080623477	-0.834856636974982	0.256756514742158	-0.0426803105735139	0.36575882561647	0.966011280503273	0.708535716724697	1.21702914236498
TCGA-C8-A1HK-01	1.15148545423219	BRCA	-0.917658593594476	-0.420115681224399	0.771865696504849	-1.27226662957684	0.780225995141743	0.175511453421384	-0.750633701446757	-1.40142918356124	-1.36177477991167	-0.794587329516719	-0.494308485353325	-0.266792606212702	-0.764322993359101	0.0888318478600699
TCGA-C8-A1HL-01	1.29297165801909	BRCA	0.92290877700384	-0.310667852064335	1.1280987753743	-0.476539698230836	0.441269808063897	0.322981352855516	0.666223384538227	-1.00723990190673	-0.80715475121437	0.696972463367866	0.493750922056076	0.602756261766174	-0.173268109971208	0.188766191618156
TCGA-C8-A1HM-01	1.06565683349742	BRCA	-1.41328101506384	0.524698010168331	1.71983699260825	-0.457607795746885	1.55635820341105	1.83935758977545	-1.10478326147737	-0.159390375876705	0.21455592378823	-1.12381912641485	-0.779373903322086	1.62358460897399	0.208161712030909	-0.419064207499785
TCGA-C8-A1HN-01	0.708782178217577	BRCA	-0.693846006229531	-1.3963331740433	1.08990556569122	-0.968015354932635	0.936120378504793	1.22669746526316	-0.130676808299721	-0.894761266822191	-0.609704183573477	-0.134080793927448	-0.749537300311292	-0.328447696549846	-0.669983822094819	-0.798718725652449
TCGA-C8-A1HO-01	0.256939132959477	BRCA	-0.978022265882261	-0.796579004181542	0.164460964663818	-1.43532193363486	0.574494889849409	0.152633990602625	-1.06541835489662	-1.5919500987046	-1.48875394006028	-1.02084293546117	-1.35745517136434	-0.541107802318909	-0.510832109150777	-0.945088028937385
TCGA-C8-A26V-01	0.576207789466133	BRCA	-0.60123529459011	0.218393586633739	0.295986900533928	-0.871417636590125	0.333368183887897	0.22909905632604	-0.463250942674317	0.407924567471784	-0.592690399258345	-0.088947542997234	-0.23218385488593	-0.567191881929257	-0.489924213010089	-0.732473924069537
TCGA-C8-A26W-01	0.708412326003988	BRCA	0.25604042345249	1.25569095729415	1.23530472948604	0.654794285722677	1.30798177356305	1.62116381298274	0.386986535294103	-0.261002778350412	0.161575949563198	0.519499537854242	0.553851461044779	1.37400232626444	0.537831442421471	0.52118658904693
TCGA-C8-A26X-01	-0.0924993637982397	BRCA	1.29690164687456	0.900000911392047	0.323557280305421	0.754941252194856	-0.0727521716862938	-0.306717059532141	0.741526816439443	2.76424579379005	1.4835460793898	0.814042885229815	1.43867049178126	1.14146285596252	1.01271042224371	0.362362008597625
TCGA-C8-A26Y-01	0.926977018079332	BRCA	-0.141920430296973	0.383304085120756	1.23916419953724	-0.284614792362754	0.797113827015732	0.834308656611261	-0.793457701298611	1.98824052429799	0.606142140009837	-0.887303547282425	-0.178231964077972	-0.172485713797445	0.0924752926053299	-0.600595551530921
TCGA-C8-A26Z-01	0.217348843807877	BRCA	-0.0590575219095412	-0.688496583098285	-0.105156724414698	-0.924112182347182	0.377995182825231	-0.145725680192006	0.0839278936513476	-0.218711748697622	-0.98950514184894	0.058768278849469	-0.189927013608855	-0.818248430034738	-1.13202940548745	-0.24435559800514
TCGA-C8-A273-01	0.476057011623102	BRCA	0.143908216247383	0.80492114389296	0.367355642546439	-0.286581455866331	0.513754433531656	0.276662409494554	0.356203624483697	-0.438532942166531	-0.256018040231503	0.634509761078763	0.3012836163563	-0.520606464279363	-0.0884599196113598	-0.845885248180553
TCGA-C8-A274-01	0.358504848481186	BRCA	-1.38619024875874	-0.609985391551845	-0.0785877293685533	-1.04678357924707	-0.444910583725823	0.254588249985725	-0.94051725615469	-1.28407931543664	-1.02015841000271	-0.833555378797542	-1.28600998976235	-0.990490000985704	-1.70211267445453	-0.836187134159432
TCGA-C8-A275-01	1.41198616929384	BRCA	-0.223946786673527	0.626174226593237	1.54334518733843	0.197199072297576	0.692243108213095	0.654144989155787	0.0520772640159549	0.240073131813538	0.42620663352985	0.119219515020109	0.49467284634865	1.0870089146805	0.773337497161354	0.74460567671725
TCGA-C8-A278-01	0.582773942946245	BRCA	0.162016731084917	-0.04720809145523	0.751438620273699	0.45122025307156	0.733636202418433	0.954014588226136	0.677440196669909	-0.0529748869316951	0.77342462669042	0.997306143447747	0.531299520133271	0.829898793041311	0.442201311988224	0.923698047867819
TCGA-C8-A27A-01	0.35075700353389	BRCA	-0.353882825222535	-1.47753496441249	1.54977456586298	-0.483834027173073	0.78018373185587	1.77635544350917	-0.600345484214979	-0.283586261040422	-1.54572362608133	-0.696051445508594	-0.925886166085451	0.573515947034811	-0.855358724035836	-0.39691145636391
TCGA-C8-A27B-01	1.15395550348846	BRCA	-0.454123028902381	0.752483403958606	1.90885061866267	-0.52654631190014	1.86663520887401	0.960235871704503	-0.728689831953826	0.46850849744226	1.93079815013301	-0.88105759430988	0.378809407661281	0.619785037775217	1.87360167692948	0.164241789488599
TCGA-C8-A3M7-01	-0.442173125171141	BRCA	1.354822763782	0.414377104244599	-0.485077187797408	0.795840322306032	-0.252112795331513	-0.478579538852245	0.159877950405857	0.444107830352162	-0.137665315378062	-0.399659550585832	0.391359179318345	0.314309165219159	0.698905190063502	1.62588610790539
TCGA-C8-A3M8-01	0.275149860003166	BRCA	0.944814614101696	0.273349556547751	-0.0143846602098655	-0.0513977975421991	0.104828691601342	0.101072743753963	0.10900446291277	-0.581976110118173	-0.988848324830345	0.0596327690040944	0.218724494880468	-0.250437273721967	-0.481810611462419	-0.574380735413545
TCGA-C8-A8HP-01	0.763092732501923	BRCA	-0.407247570039949	0.34025568421549	0.344637594643934	0.404288390849346	-0.538697753052364	0.136825384219963	0.0415524654459412	-0.164534446419844	0.60768602350158	-0.355107103907464	0.339000086545631	1.09053389431036	0.0390777620538613	0.23058618352276
TCGA-C8-A8HQ-01	1.14471144403049	BRCA	0.812293184708107	0.965348274920693	0.861781469015361	0.990755884244526	0.821765483662958	0.642283514804326	1.48492042529828	0.472529431815041	0.882198746045644	1.55287495536656	1.33416653913911	1.45954223414481	0.810740732413714	0.484767286442896
TCGA-C8-A8HR-01	-0.479813412108333	BRCA	1.87898313548969	1.44903876049363	0.137733254945115	1.46099506939503	0.144022724379138	-0.155092322074799	1.34201222939406	0.755653952671322	1.41080164167681	1.03821476869057	1.13115406021073	1.28947267830895	1.34663280201916	1.61498261717172
TCGA-D8-A13Y-01	1.34176688874171	BRCA	-0.686251256939944	0.0178940397950872	2.25278695290618	-0.916748605542732	1.07827445807895	2.26789270690869	-0.269204832414679	-0.299675184822138	-1.79192369538	-0.410152663897712	-1.29909085634905	-0.697133511738772	-2.41799949474773	0.0557364794925177
TCGA-D8-A13Z-01	1.13829078338563	BRCA	0.613264741828428	1.03232061080865	1.06134316624545	0.508375135824264	0.971027727438091	0.798087955711651	0.780291128412571	1.99100159491106	0.928522182341147	0.907141299751788	1.53333520068674	0.745899125007865	0.471269657008189	0.623933507002282
TCGA-D8-A140-01	-0.170150896422552	BRCA	0.0604725029490167	-1.04616335862234	-0.345845757466701	-0.0131315590149045	-0.289241310599752	-0.658288200582075	-0.56706301606857	-0.560533593035999	-0.478978663077396	-0.556218209516668	-0.497309710041637	-0.110126587667494	-0.0241279166732029	-0.0826022553133967
TCGA-D8-A141-01	-0.12745631445407	BRCA	1.16730082639851	1.13112892506408	-0.855438524481404	1.48849871397858	-0.370759872341998	-0.682472402951593	1.4393683210559	0.73169406883793	1.22148687319698	1.58619641801836	1.18774966135915	1.04188127261825	1.50711239097654	0.849500209108644
TCGA-D8-A142-01	0.269116392529179	BRCA	1.63031687189102	1.42827696184566	0.269828282396275	0.978657002821997	-0.318707193499921	-0.208832315087525	1.41533447733148	1.40807711065451	0.402519513779838	1.27952559837247	1.70107890278491	0.897018082205363	0.571606779297853	1.33190713666567
TCGA-D8-A143-01	1.17539062938775	BRCA	-0.228093333500757	-0.174743952577152	2.04971912430005	-0.500376816538268	1.96910642613049	2.18174369197909	-0.356109289848555	2.10175935683348	-0.0283883039388382	-0.425180740425666	0.183706833306045	0.259066568521937	-0.613613476150687	0.524002437824545
TCGA-D8-A145-01	-0.472829713686705	BRCA	0.697924417842219	-0.0315041043472186	-0.978700794967043	0.838593971596859	-0.371071647209276	-0.637541220665209	0.227171880885311	0.240063001299182	-0.158057916494285	-0.18095446028502	0.202095021281067	0.0816462950902429	0.132871096817468	1.02286869575778
TCGA-D8-A146-01	-0.173949887593189	BRCA	1.05735105499131	0.37515954303883	-1.00824515660401	0.989587116369826	-0.72204921294793	-1.17689373534804	0.863899123270817	0.486010301873524	0.479028006545903	0.811064531559874	0.738789387001085	-0.282914919714395	0.938853829659784	0.95524029730728
TCGA-D8-A147-01	1.4530165834103	BRCA	-1.07669544737523	1.70329338074531	1.41701907642985	0.462434365217944	1.69553470092993	1.17684702007354	0.106028445460129	-1.05000089672986	0.418677363729872	-0.228118160237398	0.141518078427993	1.20875110376959	0.528847236528528	0.9751989534883
TCGA-D8-A1J8-01	1.09392196815116	BRCA	-0.0970273405213778	-0.558898604420172	0.929942866171742	0.048229217718057	0.90296116733117	0.84155044620439	0.448161253434265	2.46801088915006	1.07989088531755	0.211809002273606	0.757326549321991	0.817938730298085	0.901013680081762	0.00564902489582462
TCGA-D8-A1J9-01	0.491227149956568	BRCA	0.37464749646687	0.622078666386006	0.246047812043542	0.12346491249205	-0.159016663982585	0.287031154276785	0.7048454092257	0.258525422742824	-0.405250769584845	0.692402982911804	0.660396441040215	0.0292689676602365	-0.363630489196934	0.387576172182511
TCGA-D8-A1JA-01	0.17949449381273	BRCA	-0.430633237872115	-2.02486800036812	-0.321578193653505	-1.00647165697347	-1.20835852883405	-1.8689601147155	0.482349665901323	2.94671530726495	0.190400640039028	0.192668013913865	0.534260996679636	-1.21263287820971	0.478134439217763	-0.249888126559367
TCGA-D8-A1JB-01	-1.0530578084465	BRCA	0.399568818608127	-0.0580270029520124	-1.27853960203053	0.824038928923696	-0.376034323621292	-0.936063964943967	-0.209946377132571	-0.207968917668241	0.640024459650468	-0.553892175653135	0.195554744887321	0.283530289426358	1.04441140203096	1.21981904247715
TCGA-D8-A1JC-01	0.553520616949426	BRCA	0.271234901839272	0.441742111614482	0.710019965629824	0.363528370786124	0.623733933241573	0.411155918083562	0.375415836117423	-0.270268321688762	-0.22326775583407	0.359510117795318	0.343135955139233	0.77334870713292	-0.435720945200235	-0.11842942611484
TCGA-D8-A1JD-01	0.487558729573168	BRCA	-0.116280150002286	0.175248268308456	0.814761179441817	-0.0403085585463438	0.389698151058737	0.709352374341629	0.5233886778218	-0.107066254076232	-0.098328959612647	1.12562058425033	0.254059293602869	0.585573002602522	-0.32781013898869	-0.0727374651829851
TCGA-D8-A1JE-01	0.774381030182123	BRCA	-0.0701823390265401	-1.21605220380196	0.0660728845667195	-0.292105590807958	0.0424997808726782	-0.0131539155640029	0.843252505213831	-0.128448674456812	-0.334179106883402	1.15096066708778	0.0192545702890604	-0.183699576990632	0.0621963506644674	-0.472002453744609
TCGA-D8-A1JF-01	-0.245720774248241	BRCA	-0.698542688195737	-0.0492828990054279	-0.401742681298818	-0.634734097752341	-1.11893250566189	-0.552048230921782	-0.0726855560015726	-0.784309141224766	-0.402933777709132	0.205763932693304	-0.215375225538966	-1.25243557230304	-0.751551390914845	-0.0235238662740879
TCGA-D8-A1JG-01	0.993630614365093	BRCA	0.169132969222574	0.976120277094917	0.996780907834205	0.471530114964195	-0.519680730861294	-0.696098727886506	0.335688115404373	0.558238176547392	0.810977328677859	0.376803454682995	0.122864161884664	0.457751584589103	0.250368105214716	0.315304485513662
TCGA-D8-A1JH-01	-0.361536175141078	BRCA	1.18835530052594	0.247587219892588	-1.11760319824205	1.14036935847089	-0.228439336986564	-0.805661307896947	0.794875447810377	0.328475513401255	0.64007955367177	0.730874756905178	0.871947387205738	-0.173210279915642	0.967817325989277	1.12362285168068
TCGA-D8-A1JI-01	-0.556781914875391	BRCA	-1.44955889865019	-2.25520225433611	-1.13250940921506	-1.29875322567332	-1.59939194223826	-0.593995227848568	-2.23859860312325	-1.43561295788437	-1.4079734032912	-2.08613403454125	-2.30297068274551	-2.24808694229867	-1.42472050203699	-1.98620206432263
TCGA-D8-A1JJ-01	0.675237646529834	BRCA	0.394586354664087	0.99781399994455	0.576737322100088	-0.118073800299984	0.697477494433848	0.914196836672496	1.09103623442002	1.656206018253	-0.152172571486371	1.25673931642558	0.748582812648959	0.0911801327277908	-0.042616783456117	-0.0612313831210314
TCGA-D8-A1JK-01	0.272730149445374	BRCA	1.02465740877108	1.82022998175119	0.614654715657152	0.471869797929233	-0.376118183284119	-0.338171669347034	0.911233165332545	3.59989072508845	2.0248445676205	0.849993948205042	1.76139857383649	0.54495083180985	1.16860747144053	-0.0144142442112922
TCGA-D8-A1JL-01	0.911336310974843	BRCA	0.79516625178395	1.19792715475186	0.827660440083769	1.34348862867638	1.15015022739564	0.380155733633528	0.540081973164223	-0.0310402296664664	1.41172276472343	0.498538579680973	1.42951168925729	1.34746493559965	1.05540179923443	0.65264749661162
TCGA-D8-A1JM-01	1.35145604890689	BRCA	-0.610648710498345	-0.474670216087287	1.56578684208823	-0.800219615237832	1.27434783301269	1.48403876627354	-1.21170005008258	1.7640364385447	0.282105994943919	-2.0547231488661	-0.688312288160215	-0.678270731434576	0.135780654147903	-0.451135280493067
TCGA-D8-A1JN-01	-0.711876845920945	BRCA	-2.08867860603681	-1.49174745327139	-1.69266591016952	-1.73146051738073	-1.65043000964294	-0.94850635818727	-2.79058243145946	-1.74270825064834	-1.86635537302811	-2.8465188419519	-2.65430088102816	-2.30841226639032	-1.70392654786646	-0.77379460355136
TCGA-D8-A1JP-01	-0.113233472249246	BRCA	0.609948718087697	0.341596016733378	0.561164475222483	0.878381652572314	0.801767190428103	0.923079383366967	1.00450640126684	-0.213366269745016	0.251440354639399	1.08122882720075	0.499630746489426	0.829739769408506	-0.259560143285883	0.795608073556494
TCGA-D8-A1JS-01	-1.03008485708712	BRCA	-2.60779984265352	-2.06893981288797	-1.32418995204933	-3.25778829916559	-2.50945996750829	-0.472327732057563	-3.14970851770232	-1.50674984229883	-2.04985687135553	-2.97643889234002	-3.02314765400549	-3.95602639954132	-2.28774525181164	-3.43198036921721
TCGA-D8-A1JT-01	0.118134998148529	BRCA	-2.11515960626207	-2.90047342292462	0.245956500791145	-2.00443461703153	-0.50207242837165	-0.836592340044631	-2.10082231614374	0.640757259192062	-0.62342011854934	-1.87015657620853	-1.55306254233019	-1.15438141020395	-0.234025074243362	-1.42806783867535
TCGA-D8-A1JU-01	-1.93479067866835	BRCA	1.21372876687402	-0.257672580549772	-2.46193584753394	1.02135423166431	-2.29523191117393	-1.85984094771542	1.03416755117329	0.751445205447365	0.220494963083201	1.10074248772077	0.645394891039556	-0.707589488095282	0.98084776172209	0.799787656948074
TCGA-D8-A1X5-01	-0.303861217194724	BRCA	-0.301976718409696	-0.798837690310174	-0.275202053951335	-0.584288217947255	-0.834702319281352	-0.594800325000919	0.147301658602356	0.146479099280728	-0.104474223950448	0.518554938149333	0.159949181484333	-1.12976020749183	-0.0165926025494796	-0.9605171929083
TCGA-D8-A1X6-01	0.221489115038069	BRCA	-2.33537460635703	-0.652229923255351	0.366168096657441	-1.79496275394845	0.511593232964375	1.22404215603904	-1.74789830192752	-1.58010259376915	-0.964321152039317	-1.25537974357733	-1.87214356348178	-0.827705899449449	-1.49137016856037	-1.64784451853088
TCGA-D8-A1X7-01	-0.142442104698764	BRCA	0.11414750542444	-1.71065836914187	-0.386419876776313	-0.83081177594931	-0.157718200125511	-0.180019648612039	-0.0903710699788491	-0.47762365350592	-1.14437530422518	-0.214956192908637	-0.289919255003704	-1.50718777495468	-0.460685373943982	-1.27651508825121
TCGA-D8-A1X8-01	0.0428063925633803	BRCA	0.681773179502138	-0.521950642479083	-0.450201355124113	0.23005027942088	-0.528281409664709	-0.013403703275961	-0.0404523367531692	-0.0481876158454878	-0.206688893970991	-0.238119038688639	0.14504731429984	0.0973503478912527	0.488843995054024	0.432809325383054
TCGA-D8-A1X9-01	0.262356799409262	BRCA	0.301926267735499	-0.821849878542635	0.101020311661501	-0.0708414670490202	0.6045502766001	0.174153866082786	0.537400879286579	-0.800719570626643	-0.0647199286504588	0.752156191947729	0.536019064239697	0.327474061092604	0.111731785807939	-0.367709028777799
TCGA-D8-A1XA-01	-0.688712341042901	BRCA	-0.863985988243824	-0.682314828194407	-0.409950115104354	-0.84966319347776	-0.320891396913262	-0.668127121550705	-0.596516506457951	-0.108602624043244	-0.169354034103029	-0.479491472450375	-0.706154012585709	-1.15198583935756	-0.706515731391369	-0.9508870417376
TCGA-D8-A1XB-01	0.309222839776457	BRCA	0.544629559715232	-0.463386948063702	-0.57614678891106	0.592002901619474	0.147253211432576	-0.0679495112651373	1.0506553584404	0.191108834157648	-0.417718048793528	1.03794082045314	0.195087660372685	-0.181460792386168	-0.208318746442181	0.332631685087906
TCGA-D8-A1XC-01	-0.794061106511864	BRCA	-1.58621209103149	-2.5166674758807	-1.28158184062491	-1.91668576795758	-1.90447472161486	-1.66382990527446	-2.66062849860847	0.188978084070289	-1.91231131114649	-2.65002501635003	-2.26621849998403	-2.38408557002282	-1.54640461804724	-2.866407933546
TCGA-D8-A1XD-01	0.0381112062893163	BRCA	0.290413314239169	-0.941491775417927	-0.176772662949796	-0.0797859708313338	0.283482369745876	0.445591196637794	0.344500819753732	-0.049032644714411	-1.65963248475022	0.329775183011229	-0.35727610810441	-0.411845138612112	-1.66373814655012	-0.525778549916134
TCGA-D8-A1XF-01	0.0564592197619273	BRCA	-0.781181908044513	-2.23115208956598	1.03637583993835	-1.2242925678013	0.307797200644729	1.19310278672336	-1.42761187798692	-2.13142798159251	-1.96038576127847	-1.69218794635449	-1.55526938385667	-0.188478016999096	-1.55874536407936	-1.68340666796984
TCGA-D8-A1XG-01	-0.535333553454662	BRCA	-0.260823334543226	-1.41854193711823	-0.812552742953428	-0.311373502765835	-0.370652805902283	-0.382173958537046	-0.336114293627543	0.0783950077185119	-1.02716056146006	-0.56620982083077	-0.30531375701213	-0.857496793836354	-0.699163476583239	-1.12610095197263
TCGA-D8-A1XJ-01	1.13770134052043	BRCA	-0.454101154175377	-0.419674865852153	1.37051176541835	-0.84937258584184	0.1437324954467	1.46408996332581	0.0742060053392216	1.5778877330335	-1.10805752709114	0.423716370393715	0.1428745817734	-0.260344067121982	-0.867630753348738	-0.619560469299423
TCGA-D8-A1XK-01	1.6219480057116	BRCA	-0.391479994987854	-0.296257024585525	2.36466230460368	-0.246519765292787	2.00323097188869	2.50557198897842	-0.442754065944848	1.09241757703497	1.61741803788641	-0.521604141923732	0.365267670270626	0.471072375534026	0.438711225583376	-0.241932410070222
TCGA-D8-A1XL-01	-0.0303864517270778	BRCA	-1.33096184520056	-0.355411853559932	0.802351932357097	-1.07481060929369	1.11855826366419	1.3035154291055	-0.841112604347592	0.0471268430652621	0.357114545734854	-0.34295239308402	-0.748459787807366	0.828582721350182	0.0785293274048303	-0.870550439900602
TCGA-D8-A1XM-01	0.601309960818615	BRCA	0.340234601073479	0.669609188430101	-0.100147354273681	1.11943304366314	-0.00409423928154807	-0.32125881836158	0.736304756649167	-0.272895624481567	0.145247640824168	0.71532677845725	0.637499128836879	0.513627060032121	0.681208900531743	0.671879697698048
TCGA-D8-A1XO-01	-0.444422511030882	BRCA	-0.146768166807949	-0.782288857299419	-1.07769275399352	-0.315356542986648	-0.356238135940142	-0.277910069609626	0.395002834013949	-0.679814327824276	-0.372361674466053	0.65885879528318	-0.327483030988726	-0.567190014962419	0.0373874877357326	0.211152828337874
TCGA-D8-A1XQ-01	0.530855254765651	BRCA	0.0138546797601768	0.97780947309642	0.656893953375944	0.136883425075715	-0.0323083704257972	0.425950685501688	0.227615204311528	2.07841033515827	1.45541743714785	0.252258653772848	0.804058490236891	0.698639357822555	0.858023097847923	0.174869506574607
TCGA-D8-A1XR-01	0.195892331923956	BRCA	-0.109740660312728	-0.297210381412712	0.1616248448642	-0.650090910996724	0.0328136145649937	0.826511287675877	-0.374407598661214	-1.30533945436742	-0.79266084153851	-0.198857972841653	-0.859062154729922	-1.14617904246554	-0.707967721984267	-0.67888104354738
TCGA-D8-A1XS-01	0.360729169180823	BRCA	0.288514579599465	-0.97379251894185	0.631242738329288	-0.351971051747136	0.650072972337816	0.863972133072248	0.41426387851435	0.00277467251309307	-0.45086721184968	0.726403718252338	0.0801669720280652	0.231322791766836	-0.636107548032492	0.382500723438883
TCGA-D8-A1XT-01	0.0861868870618169	BRCA	1.40060011426071	0.930685871956598	0.361805538597012	0.646065911433403	0.298764971142655	-0.0471722176365926	1.09223719531764	1.40315552489546	0.355636802984656	1.22980552905704	1.20148755681915	0.528891555348505	1.04917342329532	-0.135175153256334
TCGA-D8-A1XU-01	-0.133770479591262	BRCA	0.207628039065461	0.0198841404604772	-1.10453079896918	0.288962639465535	-0.828515120012484	-0.946638564090946	0.582210002903733	-0.24396236985332	-0.622937679205262	0.990339117716604	0.174028277382606	-0.946493202636093	0.0801740992425937	0.00217100016154672
TCGA-D8-A1XV-01	-0.571654062812354	BRCA	-1.66461020166304	-2.20676009246654	-0.44304930614632	-2.21837374229565	-0.645478238573756	0.102597147311538	-1.99705055888354	-0.917350952342528	-2.05312981852679	-2.00682987074102	-2.0576862960431	-2.35606368944212	-1.84812050725899	-2.21624689656149
TCGA-D8-A1XW-01	-0.367730424734964	BRCA	1.00604009114063	1.30089111684352	-0.582337426128397	0.740381497904759	-1.33138946869879	-1.61231131512285	0.0424409890869649	-0.121398570417223	0.292566135569245	-0.152634967505888	0.363766813698256	0.355236538322896	1.05740896868179	0.867333434162937
TCGA-D8-A1XY-01	-1.02745778342163	BRCA	0.456582255956839	-0.137834581620897	-1.36378504858637	-0.315499250824761	-1.43327163405955	-0.68525277723274	0.539704854359099	0.376062914504797	-0.238936517528762	0.851756778531454	0.436677195769538	-1.19058785478583	-0.23367121082546	-0.491379673135811
TCGA-D8-A1XZ-01	0.113152854722171	BRCA	-0.764659568983153	-0.669633952758068	0.512332064763028	-0.365275203900711	0.283534276112158	0.744051876050439	0.115519301229032	-0.131383015236671	-0.00071318531383037	0.485815144061389	-0.156501620016609	0.0961815011963781	-0.416230252184834	-0.421832422999071
TCGA-D8-A1Y0-01	1.02207830626804	BRCA	0.445175537023954	0.0334607464076332	0.60360147247271	0.578404577713311	1.10630824272123	0.569469723449515	0.44940212584124	-0.452253790653731	0.465288834407559	0.381914225279319	0.35235368477441	1.17362761761354	1.08826659986827	0.979690815289715
TCGA-D8-A1Y1-01	0.571587937874172	BRCA	0.393067817658598	0.33292628406547	0.655663169918011	-0.450235424811218	0.683505685523071	0.9502160482957	1.17737234072108	0.426897073050833	-0.061331492871942	1.5326226010527	0.151129632140807	0.473679856024537	-0.251034854930903	-0.366385109453933
TCGA-D8-A1Y2-01	0.196782107859047	BRCA	0.254469483706579	0.518501402257459	-0.130042880023294	0.638460894132816	-0.3183533473357	0.171636155483364	1.12849962512587	1.0581048529728	1.30370577057874	1.40071448627207	1.01245053345412	0.790470871569835	1.07665401309522	0.186869771827847
TCGA-D8-A1Y3-01	0.613756583011357	BRCA	-2.22427863362593	-1.28243915659332	1.62844686368706	-2.19112303450034	0.229552021243635	1.94883630352517	-1.23009805061702	-2.12765932419365	-0.536347567332179	-0.462732015623318	-1.73817094395897	-0.410027923656514	-1.51424881401958	-1.79224055220346
TCGA-D8-A27E-01	-1.48831345278144	BRCA	-0.970570322082142	-2.14251253659111	-2.0135690623909	-1.38942335415441	-2.489398350996	-1.52380529461734	-2.05550000809137	-0.956059451436321	-0.710537607323539	-1.8177464343223	-1.47171283459512	-1.65892027647062	-0.564292373936401	-1.62416765145766
TCGA-D8-A27F-01	1.19310166629561	BRCA	1.11762665285559	0.136376566477271	1.74947522031939	0.369961418281768	-0.0856884226161179	0.740152767887074	1.10388562276485	1.41758690682141	0.997186139184457	0.462833860818214	1.27010087991836	0.651127568672422	0.812317655480967	0.541967562146666
TCGA-D8-A27G-01	0.150625722258911	BRCA	0.495060898486665	0.383677102703413	-0.253646000302471	1.03410731730594	-0.390885515325638	-0.233926736000581	0.816856431040102	0.702935875036752	0.0050147498911166	0.927845359183977	0.42082019874222	0.180577570087181	0.444078246722709	0.197151280258407
TCGA-D8-A27H-01	0.399452191543288	BRCA	1.26149030490864	1.93862205281033	0.335222131816537	1.35611723315912	0.306633629221197	-1.56991690202462	1.28948758711163	1.14425871878531	0.470438981445795	1.05515689621253	1.83689907737226	0.553359409190449	0.567115605303292	0.937441637673968
TCGA-D8-A27I-01	-0.0417643470993539	BRCA	1.6204907374415	0.613367106386378	-0.870128613724637	1.28391591788812	-0.156266384879974	-0.741371870088212	0.885509154695784	0.926847406996708	0.89062132012899	0.671268653733037	1.01421573447275	0.586638065984183	0.977577560059304	1.55384235292715
TCGA-D8-A27K-01	-0.463027184889392	BRCA	0.056724376414745	-0.137717152354183	-0.980927749011026	0.738390602772176	0.0298018061193397	-0.623810286506603	0.0155505111461725	-0.322781354273794	0.225209877028843	-0.220164252168793	0.159905007557387	-0.0682014328810445	0.244010095209655	0.734431232045321
TCGA-D8-A27L-01	-0.0863167348910164	BRCA	0.801886524419158	0.705885365938804	-0.799442344041771	1.52713853010599	0.348361928292281	-0.292499110435694	1.07248871845148	-0.101267580920966	0.692081267360396	0.818599052992479	0.72135383039479	0.377087147029483	0.632421294791277	1.32405673286177
TCGA-D8-A27M-01	0.316744188663894	BRCA	0.940346050944399	1.55362012439916	0.249953267703976	1.34965502712818	0.0251586828821394	-1.36544082235522	1.09439286221861	1.49242204524205	1.75120620723104	0.662391151049495	1.76884366468224	1.47375310616937	1.40218182204024	0.91925716429703
TCGA-D8-A27N-01	0.217503430744509	BRCA	0.644480305842299	0.777997872674151	0.318328449303455	0.242963092735287	-0.778580193907667	-0.301717243485317	1.05828454769552	0.544388769785839	0.577610715269575	1.48530732926282	0.866525700117734	0.264680354819041	0.681817641936503	0.271254693877886
TCGA-D8-A27P-01	-0.546491830563089	BRCA	-0.111037482546461	-1.01504949424005	-1.06247504600918	0.00386077954678765	-0.731515568464301	-0.793078614497952	-0.0354945272977818	-0.245286961648508	-0.585884302028062	-0.397089319086576	-0.173406223754307	-1.07762441509204	-0.75129244917615	0.18496080968499
TCGA-D8-A27R-01	0.55365296094481	BRCA	-0.332147745510628	1.03778783112645	0.564850457929381	-0.230400070878611	1.15325888139659	0.352071155423287	-0.0400555727141655	-0.341690932695897	-0.33229187786386	0.205589089733489	-0.0544092670144133	0.586213384476476	-0.710706245798637	-0.0308950709325711
TCGA-D8-A27T-01	0.416858370508575	BRCA	0.611382879555676	0.69399926905645	-0.285643447483137	0.829259600074978	0.651896322909555	0.241764846478321	0.910365005817413	0.492958647290647	0.590794264207721	1.14499755365908	0.566749445944102	0.554187663232103	1.20098594619699	0.636826436750213
TCGA-D8-A27V-01	-0.135719985734467	BRCA	-0.0989874098104968	-0.944139568240922	-0.837787142052143	-0.0636176864870398	-0.600657650491241	-0.644501173853856	-0.127251560253017	-0.140813201367311	-0.920952500335446	-0.148773489185518	-0.111848043937972	-0.584177496485868	-0.0159300205171417	0.788133696007387
TCGA-D8-A27W-01	0.798056424404311	BRCA	-0.374224958482727	0.554871817937726	0.762296307537721	-0.149160186608643	0.738967293647562	1.02985302473694	-0.0514972135846056	-0.185074208213232	-1.05328997325834	0.0961106438577457	-0.196448904531787	0.952059217591767	-0.647638523990486	-0.120808179191661
TCGA-D8-A3Z5-01	-1.18326656735685	BRCA	-0.0729304012073974	-0.230640918952268	-1.87063721579973	0.57165182764862	-1.42004443033471	-1.09142286750768	-1.13444207906188	-0.0736159098244617	-0.00932441542576741	-1.7617480045758	-0.611980853342749	-1.37438611897408	-0.187309351399444	0.804451868787423
TCGA-D8-A3Z6-01	-0.957667968859184	BRCA	0.78304178881835	0.811676637310304	-1.29144561743359	-0.0370565414603258	-1.50721271144332	-1.10720601805325	0.00746875005793125	-0.00498728558602073	-0.690900793487645	0.16625399766438	-0.00846987487392628	-1.28372812713327	-0.303002874309116	-0.0777724043608965
TCGA-D8-A4Z1-01	-1.05569653702236	BRCA	0.717778911064463	-0.0392877276895901	-1.71719209813102	1.09549947199726	-1.20318804828778	-1.15102362187009	-0.179678779665068	-0.0113343116337365	0.303638290838005	-0.611921715923318	-0.0421205227757777	-0.314285076524474	0.471178464692891	1.2814284646128
TCGA-D8-A73U-01	-1.73115969685039	BRCA	0.415480891153801	1.24552564144266	-1.94953080664307	1.62121296455298	-0.96222504228557	-1.63115039611101	0.534452354054024	0.0422309984883011	1.65402962032614	0.695731938897008	0.634171620848552	0.409265116635754	0.92375977409677	0.576792049986926
TCGA-D8-A73W-01	-0.40254508616401	BRCA	1.03780976437636	0.542118627991986	-1.08708687708602	0.178489582615755	-1.19206483105082	-1.5613880642314	0.235861925992957	0.731137508576315	0.784782515471779	0.06976739939285	0.634452825069043	-0.414296050735352	1.10131198016925	-0.811753731792193
TCGA-D8-A73X-01	-0.205684281790434	BRCA	-0.437578616424147	-0.838178934859562	-0.952477726234842	-0.201270817328041	-0.451917558736761	-0.184871750815882	0.210522693821283	-0.212323061786096	-0.482501627737675	0.414751877202548	-0.291784157325888	-0.942477722566245	-0.169938600333941	0.168270291925528
TCGA-E2-A105-01	0.44535324918839	BRCA	-0.937528133006805	-0.346788307621138	0.322633696784482	-0.438664180883126	0.838187340028731	1.13912861723717	-0.723154885985119	-1.48195789972741	-1.76816085456747	-0.835119781750919	-1.24428880955815	-0.228623241976419	-1.71897653374229	-0.437371329127578
TCGA-E2-A106-01	-0.329208087407888	BRCA	-0.294685353421789	-0.746488582829536	-1.05550266421318	-1.0800147220587	-1.30799775778484	-1.15011315352377	-1.07487711220326	-0.25452931026323	-1.52897083514386	-1.38191311847092	-1.33546866571819	-1.67064785656021	-1.41296084331942	-1.42691568813541
TCGA-E2-A107-01	0.814115014696647	BRCA	-0.939299414946149	-0.0251471644608645	0.770252346195759	-1.06961845959152	0.393185189522116	0.838306048532364	-1.18963306162729	-1.38903281446848	-1.57607561503834	-1.52536280930635	-1.12189177621071	-0.48597581208627	-1.50765096097095	-0.608420900179851
TCGA-E2-A108-01	-0.12320577681413	BRCA	1.91386815541177	0.969742962933851	-0.380587681305664	2.14957168100355	0.18422048585333	-1.10182225225264	1.29242150861051	0.911544367441372	2.21300838604252	0.821383189382556	1.56551537823877	1.77150626594569	2.0952269043335	1.52246855626017
TCGA-E2-A109-01	0.855883612751646	BRCA	-0.124531039473237	-0.384396448231298	1.26352778584826	-0.40068520914798	0.298177399582644	0.864350448265772	0.245493377601716	-0.527799136938528	-1.20098456249782	0.32953373397054	-0.190072281961859	0.542540294421942	-0.558339636886208	-0.322943150180987
TCGA-E2-A10A-01	0.460450323227824	BRCA	-0.183413451944112	-0.469299035316795	0.545747725629657	-0.560806494470176	0.574438725278866	0.0133624337739803	0.076667724977591	-0.630226485752075	-0.299094090535392	0.0798782790558945	-0.311370579762728	-0.334784157130162	-0.0325961466988891	-1.0629382445752
TCGA-E2-A10B-01	0.530092501814758	BRCA	-0.15070160533211	0.603386316791328	-0.0872898464413426	-0.154035999600619	0.336852032487335	0.39354787742912	0.164770680299541	-0.64486967826637	-0.562673649314666	0.296960761766587	-0.494731822610624	-0.275702100446285	-0.465319272840002	-0.150026210462345
TCGA-E2-A10C-01	0.47853223898368	BRCA	-1.18182407045887	1.42148152964666	0.292582576249637	-0.48280550235275	0.0754805994221208	-0.12809940106287	-0.5330461488224	-1.27859683934429	-0.44684602327813	-0.369778787170536	-0.559884095485131	0.429695993194066	-0.278874538087134	-0.0566754411119104
TCGA-E2-A10E-01	0.413191145068782	BRCA	0.0905106162328975	0.38392999133942	-0.230585504676269	-0.0597466441018446	0.39772707763891	0.39466518571268	0.0909657479453201	0.408927200872614	0.185312780132995	0.0942607279316327	0.159469568597443	-0.178860983162179	0.286123515688385	-0.00337903608015311
TCGA-E2-A10F-01	-0.0521625990835062	BRCA	0.605100538235675	0.646919164500498	-0.289485833601271	1.01320118239388	0.376378334261861	-0.120591226946802	1.07319219968509	0.0759590938121577	0.821552012331742	1.05304817043134	0.809880434286136	0.405507275762563	0.677900785465135	0.724619055150905
TCGA-E2-A14N-01	1.30972150273729	BRCA	-1.99579961910963	0.0794065045696401	1.72437201881825	-0.661734131027459	1.63310235226049	1.47131468736882	-1.05981800716506	0.0477016795485438	0.756410096560217	-0.782176701846933	-0.284042661242584	0.560688794741535	0.784493953078368	-0.0385707963314706
TCGA-E2-A14O-01	0.787795497452451	BRCA	-1.59020028203216	0.255183733758034	0.421253111742422	-2.19222745054944	0.323420021584648	1.40988836383594	-0.774920225355642	0.465106094200747	-0.939146562462476	-0.193202595127725	-0.875081950539052	-1.34762039974966	-1.33556556893575	-1.85012954231329
TCGA-E2-A14P-01	1.08235026533549	BRCA	-0.691789647718487	0.416466016328468	1.2886722901045	-0.0570373536597567	0.585015320173915	1.77137691812511	-0.325712959361328	-0.354506797963378	0.556040418454152	-0.858201814851674	-0.251210880624345	0.732198102326135	0.0798462457829888	-0.207452018508432
TCGA-E2-A14Q-01	0.166182030188205	BRCA	0.0662285430647729	-0.266792180417885	-0.384564984937578	0.170170650100048	0.325003802121483	-0.248106142249886	-0.270632495754273	-0.605663235023314	-0.44351769991655	-0.210418370222533	-0.0563069535688533	-0.473710853986567	0.194660380581337	0.341090373341087
TCGA-E2-A14R-01	1.16102948101118	BRCA	-0.977618593725018	0.374825924846679	1.59433560530251	-0.981548029688576	1.40752296460622	1.43884012308699	-0.895030765023232	0.302431484568078	0.0782379585194925	-0.517520115987065	-0.242181130332382	0.667101150242401	0.446929319882602	-0.288650094226202
TCGA-E2-A14S-01	0.872128049762195	BRCA	-0.751019468285514	-0.550217948400475	0.522698895931995	-0.633395656581617	0.130477201169127	1.20199568192895	-1.22297690931149	-1.16942566973709	-0.735343172834695	-1.23059057076547	-1.34398053129709	0.0402851428199186	-0.963150099531991	-0.377085347116345
TCGA-E2-A14T-01	0.513697029914491	BRCA	-0.642075480416871	0.0492148614778032	0.101412651819963	-0.428946773399703	0.212805227286203	0.224076501406336	-0.335192003439147	-0.250673822753337	-0.971049896765557	-0.514833231170964	-0.282698650754173	-0.322601492182052	-1.10671462092308	-0.585334771483739
TCGA-E2-A14U-01	-2.49692254773258	BRCA	-0.64271260803307	-0.628568677209943	-2.49543596105334	-0.167932684753037	-1.7075372665077	-1.08733512055492	-1.80500059466545	0.273316739366805	0.0217218806040608	-2.38567462342477	-0.93614490024179	-1.67037252534739	-0.0854454197393722	0.440919659397998
TCGA-E2-A14V-01	1.39073960207503	BRCA	-0.393225603112849	-0.0224072079428645	1.32875632172407	-0.00927905014282718	1.83345671108027	1.90393546007431	0.215078887487924	0.890858862742987	-0.632446439885967	0.335823303824004	0.359246109792944	0.113070824061776	-0.911840800040307	-0.0367347044922714
TCGA-E2-A14W-01	0.650159479929067	BRCA	-1.75143518418123	-1.57299789236338	0.283606273315516	-2.10474686771766	-0.20373230760831	-0.440101705397019	-1.05826278985917	-0.128150413946824	-1.53849630583205	-0.616346261850434	-1.67092468342662	-1.20775495262343	-1.70244164752278	-1.63605220725589
TCGA-E2-A14X-01	0.722568458421099	BRCA	-0.0500972981830092	1.5538534206052	0.96730120683476	0.420655065535411	1.52716920942773	0.504565700080897	-0.0717100149121114	-0.423522538855239	0.406085514423347	-0.332903703047033	0.286125938847523	0.786988908637528	0.591917667852167	1.34345715214751
TCGA-E2-A14Y-01	1.73060800573996	BRCA	0.07270450794876	0.055559414437146	1.61535596709434	-0.951967816516784	1.27509301829916	0.110914328567821	-0.452943888605247	2.27045250818105	0.51668925703276	-0.326509404067982	0.63606960612037	0.328821520467762	0.554124479617436	-0.0513196981607757
TCGA-E2-A14Z-01	0.54876536144958	BRCA	0.119042480166581	0.399960352997857	0.319832068459144	0.901392880182909	0.496820061795386	0.929338447004373	0.326533870572627	0.250863708498646	0.776995886695885	0.320454948586948	0.443962526577352	1.22329890243714	0.80071008800281	0.685783870804204
TCGA-E2-A150-01	0.595400707185098	BRCA	0.639697214907628	0.260509162308948	0.388886610518851	0.209249730766533	-0.635603935055372	-0.970331303166684	0.437790107343377	0.70910486357536	0.699974106035564	0.129316549119012	1.12597731407518	0.25684705710237	0.0853338655622828	0.232059582306357
TCGA-E2-A152-01	0.66711028088973	BRCA	0.724680687752522	1.29095199589568	-0.0424855634406124	-0.148079469952797	-0.30590919159481	-0.819322457350172	1.14581656281556	1.96515189429691	-0.113842298029802	1.19733129399415	1.06282825210151	-0.332279774779747	0.13609899666937	-0.0406063222690669
TCGA-E2-A153-01	-0.449928721575339	BRCA	1.48831242318678	0.320435176241977	-1.55159811870598	0.692798576178338	-1.34748549045285	-1.64027699582072	1.41358310344188	2.77351278917701	0.593991403050091	1.54178927972679	1.3563382013952	-0.174672723662709	0.699322004963433	0.110040820705622
TCGA-E2-A154-01	0.0678979308366936	BRCA	-0.719424462001503	-1.07909269169968	0.036731570864743	-0.940355360510473	0.384528453625214	1.00851870247929	0.0812331544892571	0.27593621920807	-1.10556514066766	0.0333702993394438	-0.444109560003264	-0.660958063260401	-1.16929656014734	-0.88089881264807
TCGA-E2-A155-01	0.252736697255779	BRCA	-1.0749909457864	-2.0347581341116	0.546943767875111	-1.65453007914371	-0.915993973990688	-0.316262796374028	-1.21624318468573	-0.765820310184518	-1.27421409273066	-1.56936342482861	-1.45367655709805	-1.11642241230202	-1.265949494963	-1.48269033846853
TCGA-E2-A156-01	-0.4166336892333	BRCA	-1.52566249013008	-2.05336214887116	-0.762170921341884	-2.08888977762179	-1.18277566478303	-0.118647913448376	-2.22771405353562	-1.03819727001856	-1.63176855824849	-2.23375286483754	-2.06938238111135	-2.19963437519684	-1.00570249488902	-1.97520753635587
TCGA-E2-A158-01	0.152733684902536	BRCA	-1.7422327280991	-1.35431348604137	0.360910540899122	-1.7530355840072	0.929577701165789	0.126397697824272	-1.96897357744394	-1.9029142909606	-1.58475177666218	-1.92104706602492	-1.8486930074769	-0.681859780318453	-1.33203935820677	-0.617455814347709
TCGA-E2-A159-01	1.37785158755537	BRCA	0.196430361002784	1.64389336920919	1.27885451520375	0.671582390792469	1.36557040500994	0.501332408942234	0.433406448861733	1.02488818812692	1.00370829035837	0.308651286735326	1.2033025628792	0.809329633998082	0.917270256827687	0.97174642837943
TCGA-E2-A15A-01	0.293652818846492	BRCA	-0.0313564768133689	0.38027483583163	0.68225372565163	-0.412034160026985	0.37731806266722	0.387881779925401	0.163952052928937	-0.979030152609902	-0.341520335454549	0.299666095234641	0.184557744353102	0.42561525353965	-0.631783435915257	-0.351319749257752
TCGA-E2-A15A-06	0.460298214976323	BRCA	-0.755201145822682	0.179214064081717	0.922218032642123	-0.221419969839072	0.564912294680562	0.96270973042975	-0.0813801260297601	-1.54203060569903	-0.337640149911787	-0.315947175388677	-0.565522318130077	0.594775135907898	-0.161381012607806	-0.585882058686809
TCGA-E2-A15C-01	-0.534008689785867	BRCA	0.11044792373561	-0.27677894962692	-1.09348117225676	0.340484880375247	-0.662322644204996	-0.198006420439069	0.221114629676705	0.505582557439666	0.0130266872703251	0.0829522693128067	0.282249340396829	-0.467012944543567	0.0515809062597399	0.40055676100543
TCGA-E2-A15D-01	-1.01798652022374	BRCA	0.209820122170082	-0.038231328764872	-1.43409992983137	0.393061058765405	-0.783679170059649	-0.876385338510971	-0.0675162631494982	-0.267342547678599	-0.106680251876631	-0.202603652687434	-0.244609203214071	-0.6308776134519	-0.102287197257999	0.270893273914784
TCGA-E2-A15E-01	0.531775619028375	BRCA	0.212801243572052	-0.35069542758086	-0.479988969260276	0.426716650535791	-0.260367264812716	-0.149581439316977	0.0420924593521877	0.527414348987855	-0.353307249147187	-0.145277533561216	0.284225281174144	-0.302942889611227	-0.236623096384119	0.744723794964402
TCGA-E2-A15E-06	-0.131355214964604	BRCA	-2.56249305230624	-0.748117794040497	-1.08160161227121	-1.08153836423719	-0.377041014367013	-0.0637350755372396	-2.23547201569994	-1.55785318091901	-1.31330979698142	-2.05937150405645	-2.06244959519103	-1.62975217846626	-0.829371022349455	-0.700339027985101
TCGA-E2-A15F-01	0.168086977454781	BRCA	-0.606070763143496	-0.562785715147676	-0.0868191783937507	0.585383970789834	0.440148577548557	0.158810733454595	-0.502235711191648	-0.0428482082953678	0.277163141672343	-0.97496405670973	-0.466636762348056	0.109383810268693	-0.475279950226723	-0.235608342118728
TCGA-E2-A15G-01	-0.732309205667728	BRCA	-1.08744046766344	-0.0769623734575234	-1.10596669280531	-1.13000689564	-0.695969413106665	0.0956637913002988	-1.34737249429734	-0.83755408065714	-1.43409271302204	-1.44658100028872	-1.46284975035604	-1.83775277409727	-0.952665686531542	-0.700088709789982
TCGA-E2-A15H-01	0.641461024823411	BRCA	-0.11537945856042	0.208802123712018	0.38973241662623	-0.392314636459099	0.484343821397103	0.301793135797038	0.26543801149236	-0.63240428594943	-0.511365945946858	0.353024325047783	0.130919688990373	-0.317995183546729	-0.372658718199118	-0.395463575788789
TCGA-E2-A15I-01	-1.1416732505216	BRCA	-0.323545946034561	-1.02011346723419	-1.87903816700477	0.315087098635359	-0.753895088011865	-0.691466347691169	-0.505297785880434	-0.681040628859762	-0.00767742126441679	-0.611792414768464	-0.56700789560046	-1.08968616220266	0.588186822139112	0.572565740231678
TCGA-E2-A15J-01	0.102670303913041	BRCA	-0.914112765035679	-0.31150513627527	-0.487115347648464	-1.19744810437332	-0.443125084368969	-0.0211602068443311	-0.957791202030403	-0.652198649633809	-0.45163113828256	-0.789143759341197	-1.02286771019148	-1.55201835475552	-0.85461769292711	-1.24187127139852
TCGA-E2-A15K-01	0.854550295447746	BRCA	-0.330413357368346	0.635369593891355	0.814025656672144	-0.188073841220351	0.331121930846175	1.01992415179489	-0.106905660763513	-0.977153032886105	-0.0908815804000339	-0.157566372350177	-0.0679470663467329	0.0861171190927415	-0.712215724350224	-0.608311455655993
TCGA-E2-A15K-06	0.148326666118615	BRCA	-2.25180692815702	-2.14918624823094	0.0287536335840122	-2.32926525033957	-1.18017723055286	0.0845946490352462	-2.91043387534927	-2.05950036421569	-1.80789841208287	-3.38367198170415	-2.82218784875932	-2.62389297111771	-2.41726484099381	-2.46498286770695
TCGA-E2-A15L-01	0.48545821620916	BRCA	0.334997758999108	-0.0856309537897981	0.196217211273202	-0.552090729910176	-0.00167376409290698	0.906807099943553	0.894235777566778	0.307253295102296	-0.713734195253473	0.875557820379807	0.0212477785363188	-0.67202953441463	-0.280014577069629	-0.448875590353477
TCGA-E2-A15M-01	0.743506962394134	BRCA	1.0037799541862	0.230070013595789	0.3884286504653	1.03086620972211	0.885418632073757	-0.0658315787997828	0.682655263240887	0.673673803454028	1.00178707050449	0.634182314670518	0.977031606382423	1.54387148677929	1.7203461675772	1.75028268855528
TCGA-E2-A15O-01	0.339386298897007	BRCA	-1.05654099296946	-1.21903907819562	0.740057893547079	-0.429758548406224	1.24888412381449	1.21279121764281	-0.986454901610555	-0.899698607009189	-0.601908310810975	-0.925702582150577	-1.04099045396352	-0.0780898873219143	-0.940750347292083	-0.598976906266841
TCGA-E2-A15P-01	-0.343457361636409	BRCA	0.119077152405353	-0.730979504576508	-0.942013911075979	0.010395507754247	-0.415796848944232	-0.248611439449691	-0.314822321009588	-0.769265139601558	-0.760140703125941	-0.500670456828727	-0.212841323998635	-1.3190102928509	-0.345400861695404	0.215879019584289
TCGA-E2-A15R-01	0.0527455924595364	BRCA	-1.06028935245048	-1.53891800800198	0.302786412759058	-0.641339055796963	-0.772226739113918	1.00638000766971	-0.938972627409694	-1.56345332157376	-2.0000305199088	-1.10284321057363	-1.84315694228321	-1.06370167543722	-1.78844998500697	-1.63982590719007
TCGA-E2-A15S-01	1.01686271911335	BRCA	-0.805567013329295	-2.08321286747257	1.36034600636088	-1.23934976611813	1.22123108032173	1.59823045033014	-1.51674104901257	-1.06935944780781	-2.00219362874704	-1.66952844069027	-1.66810926313684	0.157247364179765	-2.31728434134385	-0.43403577316203
TCGA-E2-A15T-01	0.6119916324726	BRCA	-0.968507745948436	-1.65592454529265	0.463188463681579	-1.34900008816293	0.408231054787592	0.335343155628372	-1.49411238000186	0.514814019741858	-1.63928817249786	-1.80039591316348	-1.2272353968881	-0.68395189741855	-1.12586659947555	-1.32181969334941
TCGA-E2-A1AZ-01	1.43038750912839	BRCA	0.531648507322101	0.176553313612289	1.18156463860036	0.452705890424436	1.61044872212394	1.22740774790164	0.948305355148099	0.268168317610777	0.656471119195186	0.686905573851732	0.587461637606991	1.5084408964557	0.916995224147239	1.24012236979319
TCGA-E2-A1B0-01	0.615211178635569	BRCA	1.08584172646117	0.311624739443125	0.865541047598258	0.811581382880514	0.394890911507101	0.31220769857365	0.881445532965915	1.3935605197958	0.708533291125614	0.554716489211086	1.40330459312557	0.702529954884589	0.604647050865934	0.190612427070888
TCGA-E2-A1B1-01	0.244573949402777	BRCA	1.23754300190484	0.45961848975905	-0.145982995841437	1.32311416214618	0.130442651888277	-0.649891959256324	1.20686157736567	0.668134665049269	1.14421578290068	0.952512805457528	1.54851757103025	1.18711653987164	1.87083740107349	1.90634114668993
TCGA-E2-A1B4-01	-0.63148710154071	BRCA	-1.5078521245729	-0.466967812656648	-1.92294994232891	-1.48422233629001	-1.74602040882565	-0.861133152042583	-0.952655337877309	-1.35834080339575	-1.19282509701812	-0.542361446605496	-1.45652583972711	-2.4221233817628	-1.19337957046803	-1.2292670619087
TCGA-E2-A1B5-01	0.00602568052722329	BRCA	0.597099222368452	1.02099580013201	-0.681287974749475	0.755531800752724	-0.219635600033647	-0.883451838330553	-0.342043753075709	-0.251778184826588	1.09715366700779	-0.415815576968186	-0.144245593358305	0.479956978608544	1.64033582804393	0.851512448329164
TCGA-E2-A1B6-01	0.736304513537765	BRCA	-0.749826426966614	0.793588624417831	1.03696913772307	0.279096898412172	2.11872716514152	1.11131814877281	-0.733161249255069	-0.916937317215283	0.95301725360342	-0.789838546045717	-0.501973365537485	1.92507897988548	1.1048978568972	0.620902271933007
TCGA-E2-A1BC-01	-1.8270653418517	BRCA	0.380923650709922	-0.959100099998856	-2.22094175979608	-0.0142833935432544	-2.33611242295043	-1.20717607990749	0.234024152611137	0.618196904630876	-0.512972913542029	0.481008022193421	-0.13140598167811	-2.04221236833093	0.400585640106301	-0.0197989971599035
TCGA-E2-A1BD-01	0.501541990419971	BRCA	-0.012444879787446	-0.763893953318579	-0.398792452698031	0.0667903858052433	0.0458641379497044	0.180354757614164	-0.0403085345491522	-0.343374461324112	-0.77724069111727	-0.268166632668532	-0.480391042748155	-0.617529379579123	-0.521230679695182	0.150589954953119
TCGA-E2-A1IE-01	0.493600303440572	BRCA	-0.0639606820462926	-2.19275433275651	0.128439649375153	-1.01279375008167	-0.219559688161407	0.509104327783118	-0.885408256810172	-1.21620052825611	-1.54946910913547	-0.865524568992311	-1.00390827534126	-0.84294237801477	-1.18676197810374	-0.963784736976311
TCGA-E2-A1IF-01	0.2582492432648	BRCA	0.930822874298471	1.19939356450211	-0.326150888402014	0.334580374908689	-0.110574940517093	-0.445670327054024	1.07619467157042	0.433443507549771	0.554253531884967	0.931752019064222	0.821089386962933	0.0901470141508787	0.329220939036401	0.518018624025987
[truncated: 8,974 more rows]
