# Supplementary material for: Targeting KIF20A: a new frontier in cancer treatment revealed by multi-omics analysis
Source: Front Immunol. 2026 Jan 21;17:1744899. doi: 10.3389/fimmu.2026.1744899 (PMC12867832; doi:10.3389/fimmu.2026.1744899)
Supplement: Supplementary file 1 [file DataSheet1.zip › supplementary material/O95235.comPPI-interaction.csv]

source	target	Loc	score
KIF20A	VCP	Membrane	0.999999745433639
KIF20A	VCP	Cytosol	0.999999745433639
KIF20A	VCP	Nucleus	0.999999745433639
KIF20A	VCP	Secretory-pathway	0.999999745433639
KIF20A	VCP	Extracellular	0.999999745433639
KIF20A	PCM1	Cytosol	0.999999380646709
KIF20A	PCM1	Nucleus	0.999999380646709
KIF20A	PCM1	Secretory-pathway	0.999999380646709
KIF20A	PCM1	Membrane	0.999999380646709
KIF20A	PCM1	Extracellular	0.999999380646709
KIF20A	XPO1	Cytosol	0.999999256905318
KIF20A	XPO1	Nucleus	0.999999256905318
KIF20A	XPO1	Extracellular	0.999999256905318
KIF20A	XPO1	Membrane	0.999999256905318
KIF20A	XPO1	Secretory-pathway	0.999999256905318
KIF20A	NUMA1	Cytosol	0.999980705909653
KIF20A	NUMA1	Nucleus	0.999980705909653
KIF20A	NUMA1	Secretory-pathway	0.999980705909653
KIF20A	NUMA1	Membrane	0.999980705909653
KIF20A	NUMA1	Extracellular	0.999980705909653
KIF20A	CDCA8	Membrane	0.999998329443252
KIF20A	CDCA8	Cytosol	0.999998329443252
KIF20A	CDCA8	Nucleus	0.999998329443252
KIF20A	CDCA8	Secretory-pathway	0.999998329443252
KIF20A	CDCA8	Extracellular	0.999998329443252
KIF20A	PTPN23	Cytosol	0.99999711040768
KIF20A	PTPN23	Nucleus	0.99999711040768
KIF20A	PTPN23	Secretory-pathway	0.99999711040768
KIF20A	AURKB	Membrane	0.999994432
KIF20A	AURKB	Cytosol	0.999994432
KIF20A	AURKB	Nucleus	0.999994432
KIF20A	TNKS	Cytosol	0.999994615326845
KIF20A	TNKS	Nucleus	0.999994615326845
KIF20A	TNKS	Secretory-pathway	0.999994615326845
KIF20A	TNKS	Extracellular	0.999994615326845
KIF20A	H2BC11	Cytosol	0.999990973069312
KIF20A	H2BC11	Nucleus	0.999990973069312
KIF20A	H2BC11	Extracellular	0.999990973069312
KIF20A	H2BC11	Membrane	0.999990973069312
KIF20A	H2BC5	Cytosol	0.99998999363584
KIF20A	H2BC5	Nucleus	0.99998999363584
KIF20A	H2BC5	Extracellular	0.99998999363584
KIF20A	H2BC5	Membrane	0.99998999363584
KIF20A	CDC14A	Cytosol	0.994337457664
KIF20A	CDC14A	Nucleus	0.994337457664
KIF20A	CDC14A	Membrane	0.994337457664
KIF20A	RAB6A	Cytosol	0.999645614118707
KIF20A	RAB6A	Secretory-pathway	0.999645614118707
KIF20A	RAB6A	Extracellular	0.999645614118707
KIF20A	RAB6A	Membrane	0.999645614118707
KIF20A	BRCA1	Cytosol	0.99997411456
KIF20A	BRCA1	Nucleus	0.99997411456
KIF20A	BRCA1	Membrane	0.99997411456
KIF20A	BTRC	Cytosol	0.996911879683893
KIF20A	BTRC	Nucleus	0.996911879683893
KIF20A	BTRC	Secretory-pathway	0.996911879683893
KIF20A	BTRC	Membrane	0.996911879683893
KIF20A	HERC2	Cytosol	0.999920539741645
KIF20A	HERC2	Nucleus	0.999920539741645
KIF20A	HERC2	Extracellular	0.999920539741645
KIF20A	HERC2	Membrane	0.999920539741645
KIF20A	PKN3	Cytosol	0.999930255533179
KIF20A	PKN3	Nucleus	0.999930255533179
KIF20A	PKN3	Secretory-pathway	0.999930255533179
KIF20A	MAD2L1	Cytosol	0.999904144
KIF20A	MAD2L1	Mitochondrion	0.999904144
KIF20A	MAD2L1	Nucleus	0.999904144
KIF20A	INPP5B	Cytosol	0.999894762584916
KIF20A	INPP5B	Secretory-pathway	0.999894762584916
KIF20A	INPP5B	Extracellular	0.999894762584916
KIF20A	INPP5B	Membrane	0.999894762584916
KIF20A	FBXW11	Cytosol	0.99985744
KIF20A	FBXW11	Nucleus	0.99985744
KIF20A	MBD1	Cytosol	0.999832288
KIF20A	MBD1	Nucleus	0.999832288
KIF20A	HS6ST2	Secretory-pathway	0.999818880230988
KIF20A	HS6ST2	Nucleus	0.999818880230988
KIF20A	HS6ST2	Extracellular	0.999818880230988
KIF20A	HS6ST2	Membrane	0.999818880230988
KIF20A	RAB6B	Cytosol	0.999649720385521
KIF20A	RAB6B	Secretory-pathway	0.999649720385521
KIF20A	RAB6B	Extracellular	0.999649720385521
KIF20A	RAB6B	Membrane	0.999649720385521
KIF20A	UBASH3B	Cytosol	0.99942332167936
KIF20A	UBASH3B	Nucleus	0.99942332167936
KIF20A	UBASH3B	Membrane	0.99942332167936
KIF20A	MAP7D2	Cytosol	0.999405392224
KIF20A	MAP7D2	Nucleus	0.999405392224
KIF20A	STK25	Cytosol	0.994566650416
KIF20A	STK25	Secretory-pathway	0.994566650416
KIF20A	RNF2	Cytosol	0.99925744
KIF20A	RNF2	Nucleus	0.99925744
KIF20A	EED	Cytosol	0.993143696
KIF20A	EED	Nucleus	0.993143696
KIF20A	GAS2L3	Cytosol	0.9987676336
KIF20A	GAS2L3	Nucleus	0.9987676336
KIF20A	ATOSB	Cytosol	0.9988136896
KIF20A	ATOSB	Mitochondrion	0.9988136896
KIF20A	ATOSB	Nucleus	0.9988136896
KIF20A	ATOSB	Extracellular	0.9988136896
KIF20A	SAP130	Cytosol	0.9825023170368
KIF20A	SAP130	Nucleus	0.9825023170368
KIF20A	SAP130	Extracellular	0.9825023170368
KIF20A	CARD10	Cytosol	0.998
KIF20A	PHGDH	Membrane	0.9979765417216
KIF20A	PHGDH	Cytosol	0.9979765417216
KIF20A	PHGDH	Nucleus	0.9979765417216
KIF20A	TSPYL1	Cytosol	0.9975808
KIF20A	TSPYL1	Nucleus	0.9975808
NA	NA	NA	NA
NA	NA	NA	NA
KIF20A	CENPB	Nucleus	0.988
KIF20A	MBD4	Nucleus	0.988
KIF20A	ZRANB2	Nucleus	0.988
KIF20A	ZNRD2	Cytosol	0.93782656
KIF20A	ZNRD2	Nucleus	0.93782656
KIF20A	NEURL4	Cytosol	0.934748728
KIF20A	NEURL4	Nucleus	0.934748728
KIF20A	H2BC8	Membrane	0.64
