# Supplementary material for: Targeting KIF20A: a new frontier in cancer treatment revealed by multi-omics analysis
Source: Front Immunol. 2026 Jan 21;17:1744899. doi: 10.3389/fimmu.2026.1744899 (PMC12867832; doi:10.3389/fimmu.2026.1744899)
Supplement: Supplementary file 1 [file DataSheet1.zip › supplementary material/ORR.txt]

Tumor	ORR
ACC	0.062
BRCA	0.057
CESC	0.2
COAD_MSI	0.39
COAD_MSS	0
UCEC	0.13
ESCA	0.11
GBM	0.087
HNSC	0.15
LIHC	0.18
SKCM	0.37
MESO	0.13
UVM	0.036
LUAD	0.17
LUSC	0.17
OV	0.099
PAAD	0
PRAD	0.075
KIRC	0.24
SARC	0.093
BLCA	0.18
