# Supplementary material for: Targeting KIF20A: a new frontier in cancer treatment revealed by multi-omics analysis
Source: Front Immunol. 2026 Jan 21;17:1744899. doi: 10.3389/fimmu.2026.1744899 (PMC12867832; doi:10.3389/fimmu.2026.1744899)
Supplement: Supplementary file 1 [file DataSheet1.zip › supplementary material/PanCancer.Methylation.Cor.txt]

correlation	pvalue	Methylation	CancerType
0.12	0.281012260260394	shelf	ACC
-0.13	0.00915056008424174	shelf	BLCA
0.03	0.408306827324117	shelf	BRCA
-0.2	0.000406128523986846	shelf	CESC
-0.11	0.518862738587916	shelf	CHOL
-0.06	0.337131514421083	shelf	COAD
-0.12	0.426766924565301	shelf	DLBC
-0.06	0.452765035234578	shelf	ESCA
-0.1	0.412892272454203	shelf	GBM
-0.09	0.0505637510770058	shelf	HNSC
0.04	0.73865600769712	shelf	KICH
-0.17	0.00190859492738332	shelf	KIRC
-0.04	0.460058441796299	shelf	KIRP
-0.11	0.0112321460089243	shelf	LGG
-0.15	0.00428176213461572	shelf	LIHC
-0.08	0.0748694166626819	shelf	LUAD
-0.1	0.0591316887625628	shelf	LUSC
0.07	0.538889853084117	shelf	MESO
-0.78	0.0172233245149912	shelf	OV
0.16	0.0352005815768999	shelf	PAAD
0.15	0.047000609418304	shelf	PCPG
-0.07	0.107923452601611	shelf	PRAD
-0.15	0.139341169777231	shelf	READ
-0.02	0.789770741982077	shelf	SARC
-0.17	0.000208939304724459	shelf	SKCM
-0.14	0.00892258404636718	shelf	STAD
-0.3	0.000291475711540306	shelf	TGCT
-0.07	0.138298323503925	shelf	THCA
0.18	0.0497325270732509	shelf	THYM
-0.11	0.0184236401951734	shelf	UCEC
-0.28	0.0337773972237938	shelf	UCS
