# Supplementary material for: Targeting KIF20A: a new frontier in cancer treatment revealed by multi-omics analysis
Source: Front Immunol. 2026 Jan 21;17:1744899. doi: 10.3389/fimmu.2026.1744899 (PMC12867832; doi:10.3389/fimmu.2026.1744899)
Supplement: Supplementary file 1 [file DataSheet1.zip › supplementary material/TCGA Cross-Omics Analysis.csv]

id	normal	tumor	Label	Ratio	Mut	Mut_str	CNV_Pie	CNV_Amp	CNV_Amp_str	CNV_Del	CNV_Del_str
ACC	0.396623570363003	0.606563898557931	***	c(Mut = 0, Wild = 1)	0	0.00%	c(` -2` = 0, ` -1` = 4, ` 0` = 26, ` 1` = 60, ` 2` = 0)	0.666666666666667	66.70%	0.0444444444444444	4.40%
BLCA	0.404172053704625	0.840179015415216	***	c(Mut = 0.0121654501216545, Wild = 0.987834549878346)	0.0121654501216545	1.20%	c(` -2` = 1, ` -1` = 187, ` 0` = 191, ` 1` = 26, ` 2` = 3)	0.071078431372549	7.10%	0.46078431372549	46.10%
BRCA	0.347140726006962	0.800099453008454	***	c(Mut = 0.00379266750948167, Wild = 0.996207332490518)	0.00379266750948167	0.40%	c(` -2` = 1, ` -1` = 236, ` 0` = 623, ` 1` = 215, ` 2` = 4)	0.202965708989805	20.30%	0.219647822057461	22.00%
CESC	0.196220785678767	0.906315266036798	***	c(Mut = 0.0069204152249135, Wild = 0.993079584775087)	0.0069204152249135	0.70%	c(` -2` = 0, ` -1` = 64, ` 0` = 200, ` 1` = 31, ` 2` = 0)	0.105084745762712	10.50%	0.216949152542373	21.70%
CHOL	0.177225261064147	0.692938836399801	***	c(Mut = 0, Wild = 1)	0	0.00%	c(` -2` = 0, ` -1` = 3, ` 0` = 21, ` 1` = 11, ` 2` = 1)	0.333333333333333	33.30%	0.0833333333333333	8.30%
COAD	0.382814520139234	0.802038786673297	***	c(Mut = 0.0277777777777778, Wild = 0.972222222222222)	0.0277777777777778	2.80%	c(` -2` = 0, ` -1` = 91, ` 0` = 324, ` 1` = 34, ` 2` = 0)	0.0757238307349666	7.60%	0.202672605790646	20.30%
DLBC	0.281153654898061	0.748781700646445	***	c(Mut = 0, Wild = 1)	0	0.00%	c(` -2` = 0, ` -1` = 1, ` 0` = 40, ` 1` = 7, ` 2` = 0)	0.145833333333333	14.60%	0.0208333333333333	2.10%
ESCA	0.353257086026852	0.874639482844356	***	c(Mut = 0.00543478260869565, Wild = 0.994565217391304)	0.00543478260869565	0.50%	c(` -2` = 0, ` -1` = 92, ` 0` = 81, ` 1` = 11, ` 2` = 0)	0.0597826086956522	6.00%	0.5	50.00%
GBM	0	0.758925907508702	***	c(Mut = 0.00643086816720257, Wild = 0.993569131832797)	0.00643086816720257	0.60%	c(` -2` = 1, ` -1` = 47, ` 0` = 484, ` 1` = 41, ` 2` = 0)	0.0715532286212914	7.20%	0.0837696335078534	8.40%
HNSC	0.682148184982596	0.851616111387369	***	c(Mut = 0.0019723865877712, Wild = 0.998027613412229)	0.0019723865877712	0.20%	c(` -2` = 1, ` -1` = 196, ` 0` = 289, ` 1` = 36, ` 2` = 0)	0.0689655172413793	6.90%	0.377394636015326	37.70%
KICH	0.290701143709597	0.3660964694182	***	c(Mut = 0, Wild = 1)	0	0.00%	c(` -2` = 0, ` -1` = 9, ` 0` = 49, ` 1` = 8, ` 2` = 0)	0.121212121212121	12.10%	0.136363636363636	13.60%
KIRC	0.306016907011437	0.56340129288911	***	c(Mut = 0.0108695652173913, Wild = 0.989130434782609)	0.0108695652173913	1.10%	c(` -2` = 0, ` -1` = 4, ` 0` = 205, ` 1` = 247, ` 2` = 72)	0.604166666666667	60.40%	0.00757575757575758	0.80%
KIRP	0.26553953257086	0.440099453008453	***	c(Mut = 0, Wild = 1)	0	0.00%	c(` -2` = 1, ` -1` = 11, ` 0` = 240, ` 1` = 35, ` 2` = 1)	0.125	12.50%	0.0416666666666667	4.20%
LAML	1	0.787767279960219	***	c(Mut = NA, Wild = NA)	NA	NA	c(` -2` = 6, ` -1` = 11, ` 0` = 174, ` 1` = 0, ` 2` = 0)	0	0.00%	0.0890052356020942	8.90%
LGG	0	0.454788662357036	***	c(Mut = 0.00196078431372549, Wild = 0.998039215686275)	0.00196078431372549	0.20%	c(` -2` = 2, ` -1` = 44, ` 0` = 457, ` 1` = 8, ` 2` = 1)	0.017578125	1.80%	0.08984375	9.00%
LIHC	0.166683242168076	0.602983590253605	***	c(Mut = 0.00275482093663912, Wild = 0.997245179063361)	0.00275482093663912	0.30%	c(` -2` = 0, ` -1` = 40, ` 0` = 210, ` 1` = 116, ` 2` = 4)	0.324324324324324	32.40%	0.108108108108108	10.80%
LUAD	0.409338637493784	0.73247140726007	***	c(Mut = 0.01364522417154, Wild = 0.98635477582846)	0.01364522417154	1.40%	c(` -2` = 2, ` -1` = 193, ` 0` = 229, ` 1` = 91, ` 2` = 1)	0.178294573643411	17.80%	0.377906976744186	37.80%
LUSC	0.404201889607161	0.829090004972651	***	c(Mut = 0.00625, Wild = 0.99375)	0.00625	0.60%	c(` -2` = 2, ` -1` = 372, ` 0` = 105, ` 1` = 20, ` 2` = 2)	0.0439121756487026	4.40%	0.746506986027944	74.70%
MESO	NA	0.772153157633018	-	c(Mut = 0, Wild = 1)	0	0.00%	c(` -2` = 0, ` -1` = 13, ` 0` = 62, ` 1` = 11, ` 2` = 1)	0.137931034482759	13.80%	0.149425287356322	14.90%
OV	0.27090999502735	0.831626056688215	***	c(Mut = 0, Wild = 1)	0	0.00%	c(` -2` = 1, ` -1` = 236, ` 0` = 240, ` 1` = 80, ` 2` = 11)	0.160211267605634	16.00%	0.417253521126761	41.70%
PAAD	0.0787667826951765	0.658975634012929	***	c(Mut = 0.00564971751412429, Wild = 0.994350282485876)	0.00564971751412429	0.60%	c(` -2` = 0, ` -1` = 21, ` 0` = 144, ` 1` = 17, ` 2` = 2)	0.103260869565217	10.30%	0.114130434782609	11.40%
PCPG	0.166683242168076	0.428224763799105	**	c(Mut = 0.00558659217877095, Wild = 0.994413407821229)	0.00558659217877095	0.60%	c(` -2` = 0, ` -1` = 12, ` 0` = 142, ` 1` = 8, ` 2` = 0)	0.0493827160493827	4.90%	0.0740740740740741	7.40%
PRAD	0.309945300845351	0.478458478368971	***	c(Mut = 0.00404040404040404, Wild = 0.995959595959596)	0.00404040404040404	0.40%	c(` -2` = 3, ` -1` = 26, ` 0` = 443, ` 1` = 18, ` 2` = 2)	0.040650406504065	4.10%	0.0589430894308943	5.90%
READ	0.340775733465937	0.791297861760318	***	c(Mut = 0.0112359550561798, Wild = 0.98876404494382)	0.0112359550561798	1.10%	c(` -2` = 0, ` -1` = 48, ` 0` = 98, ` 1` = 18, ` 2` = 0)	0.109756097560976	11.00%	0.292682926829268	29.30%
SARC	0.453306812531079	0.865141720537046	*	c(Mut = 0.00847457627118644, Wild = 0.991525423728814)	0.00847457627118644	0.80%	c(` -2` = 1, ` -1` = 36, ` 0` = 151, ` 1` = 64, ` 2` = 5)	0.268482490272374	26.80%	0.143968871595331	14.40%
SKCM	0.53617105917454	0.807260069617106	***	c(Mut = 0.00429184549356223, Wild = 0.995708154506438)	0.00429184549356223	0.40%	c(` -2` = 0, ` -1` = 122, ` 0` = 204, ` 1` = 40, ` 2` = 1)	0.111716621253406	11.20%	0.332425068119891	33.20%
STAD	0.34241670810542	0.796618597712581	***	c(Mut = 0.0273348519362187, Wild = 0.972665148063781)	0.0273348519362187	2.70%	c(` -2` = 2, ` -1` = 137, ` 0` = 273, ` 1` = 27, ` 2` = 2)	0.0657596371882086	6.60%	0.315192743764172	31.50%
TGCT	0.802585778219791	0.945798110392839	***	c(Mut = 0, Wild = 1)	0	0.00%	c(` -2` = 0, ` -1` = 88, ` 0` = 42, ` 1` = 4, ` 2` = 0)	0.0298507462686567	3.00%	0.656716417910448	65.70%
THCA	0.299651914470413	0.442521133764296	***	c(Mut = 0, Wild = 1)	0	0.00%	c(` -2` = 0, ` -1` = 0, ` 0` = 480, ` 1` = 17, ` 2` = 2)	0.0380761523046092	3.80%	0	0.00%
THYM	0.281153654898061	0.795624067628046	***	c(Mut = 0, Wild = 1)	0	0.00%	c(` -2` = 0, ` -1` = 1, ` 0` = 113, ` 1` = 9, ` 2` = 0)	0.0731707317073171	7.30%	0.00813008130081301	0.80%
UCEC	0.276181004475385	0.826752859273993	***	c(Mut = 0.0357941834451902, Wild = 0.96420581655481)	0.0357941834451902	3.60%	c(` -2` = 0, ` -1` = 85, ` 0` = 430, ` 1` = 23, ` 2` = 1)	0.0445269016697588	4.50%	0.157699443413729	15.80%
UCS	0.247886623570363	0.91377424167081	***	c(Mut = 0.0175438596491228, Wild = 0.982456140350877)	0.0175438596491228	1.80%	c(` -2` = 0, ` -1` = 19, ` 0` = 26, ` 1` = 10, ` 2` = 1)	0.196428571428571	19.60%	0.339285714285714	33.90%
UVM	NA	0.514629537543511	-	c(Mut = 0, Wild = 1)	0	0.00%	c(` -2` = 1, ` -1` = 3, ` 0` = 73, ` 1` = 3, ` 2` = 0)	0.0375	3.80%	0.05	5.00%
