# Supplementary material for: Targeting KIF20A: a new frontier in cancer treatment revealed by multi-omics analysis
Source: Front Immunol. 2026 Jan 21;17:1744899. doi: 10.3389/fimmu.2026.1744899 (PMC12867832; doi:10.3389/fimmu.2026.1744899)
Supplement: Supplementary file 1 [file DataSheet1.zip › supplementary material/TIDE_response.txt]

	No benefits	Responder	TIDE	IFNG	MSI Score	CD274	CD8	CTL.flag	Dysfunction	Exclusion	MDSC	CAF	TAM M2
TCGA-D3-A51R-06	False	False	2.6161423497811453	-0.5629000000000001	0.9856214744883806	-3.1714	-2.72865	False	-1.6560548934970243	2.6161423497811453	0.21462189327612585	0.15895218739625575	0.01640576591349195
TCGA-DX-AB30-01	False	False	2.563903286176981	2.02365	0.999411116663487	-1.8836	-0.1517	False	-1.2666769844487047	2.563903286176981	0.17642117287369363	0.21013640180360457	0.004960287407101663
TCGA-JV-A75J-01	True	False	2.561499740480156	-3.2742166666666663	0.9967164133429004	-4.6082	-0.71555	False	-1.4818046710350563	2.561499740480156	0.18727284206055037	0.177829905749094	0.018290112620944834
TCGA-QQ-A8VD-01	False	False	2.5196324744918797	0.44906666666666684	0.9879879345198326	-2.114	0.5424500000000001	False	-1.0957219178004987	2.5196324744918797	0.1255474441232384	0.2502662848919465	0.004413769222776377
TCGA-AC-A2QH-01	False	False	2.5169560411790664	0.2800629606735001	0.8504278821572401	-1.85206100785	-2.51496693621	False	-1.5914063379123913	2.5169560411790664	0.16310907574799283	0.205793377386369	0.0015758864159457152
TCGA-EE-A29W-06	False	False	2.494795372259653	0.14726666666666677	0.9934402037928742	-2.5479	0.23285	False	-1.3228876600441912	2.494795372259653	0.17293840790621426	0.19141492218028616	0.005538520258592816
TCGA-DX-A240-01	False	False	2.4850792601570095	0.9526333333333333	0.9952524877822634	-2.8262	-1.6353499999999999	False	-1.2750547244769541	2.4850792601570095	0.1398567657201267	0.23556431750955603	-0.0013784385829318784
TCGA-WK-A8XT-01	True	False	2.4774694111573323	-2.279783333333333	0.996762138033865	-1.2481	-2.70555	False	-1.4553645169243383	2.4774694111573323	0.17019435413260414	0.17687150150754022	0.02432376481213653
TCGA-DX-AB2H-01	False	False	2.470695597281715	-0.4596166666666665	0.9845337450594215	-1.2481	-0.47720000000000007	False	-1.2438227964102913	2.470695597281715	0.16128002123587237	0.2108991193124157	-0.0015170100412265693
TCGA-FS-A1ZC-06	False	False	2.4653153716817435	0.4811166666666665	0.9954161265244778	-1.6394	-1.113	False	-1.5688606333621524	2.4653153716817435	0.2008342523541253	0.161350856364426	0.0009748606190566601
TCGA-SG-A6Z7-01	False	False	2.464972768676961	1.2894333333333332	0.9982539980040775	-1.6394	-0.17320000000000002	False	-1.156107003912646	2.464972768676961	0.1643564840704969	0.2131248803879824	0.00045499822025270667
TCGA-DX-AB3C-01	True	False	2.46416652536624	-2.787533333333333	0.9966552462261097	-4.035	-2.3343	False	-1.3516181063960229	2.46416652536624	0.1712393211904078	0.17247230824698762	0.020280247791307424
TCGA-FJ-A871-01	False	False	2.4622303283414215	-0.19026666666666658	0.9977484121518551	1.9226	-0.9153	False	-1.0821342662571822	2.4622303283414215	0.1832685531935039	0.1698601658688632	0.009074136254364233
TCGA-SI-A71Q-01	False	False	2.4580192417107813	1.4859666666666669	0.9976700145010403	-3.1714	2.0457	False	-1.26373549948664	2.4580192417107813	0.16378898979286888	0.20795549322160645	0.004967464158073122
TCGA-DX-A6B8-01	True	False	2.443792120835074	-1.031333333333333	0.9938994780198697	-0.7108	-6.8909	False	-1.3786545010889544	2.443792120835074	0.15406136676725454	0.21270615782699898	-0.006632186596003995
TCGA-DX-A8BJ-01	False	False	2.4416501469175205	1.64255	0.9925910771455673	1.5266	-0.49785	False	-1.0749479246827625	2.4416501469175205	0.15474137248647635	0.22555640687207967	-0.016155274756199323
TCGA-JV-A5VF-01	True	False	2.4392027412468664	-1.2383499999999998	0.9977276435166528	-1.5522	-3.2117	False	-1.3767598776366574	2.4392027412468664	0.15912730174908582	0.19497114246029626	0.005763253284833003
TCGA-EE-A3AG-06	False	False	2.435501721044198	1.41105	0.9982945845101773	-3.1714	2.4992	False	-1.54261916672082	2.435501721044198	0.20824029382186413	0.1509433345828422	-0.001150121792840647
TCGA-D3-A1Q5-06	False	False	2.422086968443135	1.8198666666666663	0.9984585718014882	-1.5105	1.04925	False	-1.3211239812333817	2.422086968443135	0.17610233804148082	0.18897319292625162	-0.0006336177312943026
TCGA-N1-A6IA-01	False	False	2.413194259718649	2.8427666666666664	0.9992490223411087	-1.685	-1.3249	False	-1.373359486715208	2.413194259718649	0.15006880384557483	0.22223659570114582	-0.00989549005297664
TCGA-DX-A7EO-01	False	False	2.406420918288547	-0.8056833333333331	0.9976288656234055	-2.0529	-0.43455	False	-1.3022865971863866	2.406420918288547	0.17511905208396553	0.15708232645475703	0.021367304949721506
TCGA-EE-A17Y-06	False	False	2.3936089308072557	1.7534166666666664	0.9937239206517312	-1.5951	-1.10115	False	-1.4717396925498891	2.3936089308072557	0.18931973659950732	0.18011348231142651	-0.01257250119060229
TCGA-DX-A23R-01	False	False	2.3780902447780243	3.2080666666666664	0.999575537120534	1.2696	0.13255	False	-1.2473965128011946	2.3780902447780243	0.14764162726334018	0.21747171853951852	-0.010397376892571485
TCGA-IW-A3M5-01	False	False	2.3752644878988614	0.5543833333333332	0.9811549171586108	-2.114	0.8111499999999999	False	-1.1935442674229595	2.3752644878988614	0.16563436017901143	0.1824469839752737	0.000988425722917181
TCGA-06-2569-01	True	False	2.3624290183248267	-1.207333333333333	0.9935741386672899	-0.8599	-0.3440000000000001	False	-1.528129119300055	2.3624290183248267	0.15157897025840603	0.19648387572495674	0.008523986622959953
TCGA-QQ-A5VC-01	False	False	2.3617161597244474	1.7408333333333332	0.9977123469614261	-0.1828	-0.8135	False	-1.2257489013465306	2.3617161597244474	0.17009523400547633	0.19076166469232553	-0.013811220126007755
TCGA-AC-A7VC-01	False	False	2.3562698836747837	0.6178000000000003	0.9822824855046173	-1.2481	-1.5301999999999998	False	-1.1374027873294135	2.3562698836747837	0.14981724304909072	0.1975705728229952	0.004325463374188201
TCGA-DX-A7ER-01	True	False	2.351411480259361	-2.3928	0.9612337046294508	-5.0116	-3.57805	False	-1.1718261553906293	2.351411480259361	0.15463597178750357	0.16409062756367254	0.027328026807161926
TCGA-14-0871-01	False	False	2.3465285675562773	0.5778333333333333	0.9732623294089174	-0.9971	-4.3632	False	-1.5006455467220559	2.3465285675562773	0.16629578651710128	0.17487380384171772	0.005794076974747149
TCGA-EE-A29A-06	False	False	2.3461510511928263	0.5379833333333331	0.9982679641651487	0.3346	-1.2319499999999999	False	-1.3737439268840141	2.3461510511928263	0.16648591765229342	0.18487308258799476	-0.0038768394246297896
TCGA-P3-A5QA-01	False	False	2.338505668002275	3.223533333333333	0.9964233482569086	5.6551	-0.7503	False	-1.2335542110364388	2.338505668002275	0.18051921737179	0.19106010877107618	-0.02291279783971714
TCGA-X6-A8C7-01	False	False	2.3301815184940717	-0.5105999999999999	0.9995294249175075	-2.0529	-3.23565	False	-1.374058355742961	2.3301815184940717	0.1486472546366138	0.1860022514677986	0.012483893434885011
TCGA-LN-A7HW-01	False	False	2.3282034534147082	-0.27141666666666675	0.9982332930021478	3.2841	-6.8909	False	-1.2511132329097072	2.3282034534147082	0.15379367105089659	0.19977433362354166	-0.007709999925095938
TCGA-DK-A3IQ-01	False	False	2.3218744834751877	0.6722666666666665	0.9943916574913985	-0.6873	-1.51075	False	-0.9623556624684544	2.3218744834751877	0.12416900296280241	0.2283690811280491	-0.002177645361783486
TCGA-FX-A3RE-01	False	False	2.3190885531835663	1.5620499999999997	0.9990176192110317	-1.5522	-1.60665	False	-1.2686351689732303	2.3190885531835663	0.13073543724287215	0.21868645091218541	-0.004563579262042736
TCGA-Z4-AAPF-01	False	False	2.308746202025895	2.1237666666666666	0.9992813728545404	-1.5522	1.0146	False	-0.9706240800856226	2.308746202025895	0.1384145073954524	0.20509706817699427	0.002704751838759047
TCGA-D3-A1Q4-06	False	False	2.3049048339646436	2.6247	0.9965756095723877	-0.4921	0.39730000000000004	False	-1.227406936995141	2.3049048339646436	0.15298860690292543	0.19493011319843281	-0.0011916810630024327
TCGA-LI-A67I-01	False	False	2.303661011470318	0.82235	0.9930255700198135	-0.9686	-1.64635	False	-1.1775664900498501	2.303661011470318	0.12999245497891462	0.22076166940522643	-0.00817446864177777
TCGA-QQ-A8VH-01	False	False	2.292098643689707	0.5794833333333335	0.9678098455407436	-1.9942	0.19375000000000003	False	-1.2704638532479557	2.292098643689707	0.16688222669647915	0.16741111427621716	0.007286164896290167
TCGA-TS-A7P7-01	False	False	2.291027656220264	2.75615	0.9981992942181582	0.8883	0.29845	False	-1.1050321311620164	2.291027656220264	0.14942318611775574	0.1923853720249298	-0.0016158722853140924
TCGA-IQ-A61O-01	False	False	2.2872486128280882	3.031833333333333	0.9914044775491371	2.1957	-0.24105	False	-1.009325596070181	2.2872486128280882	0.13841084497494818	0.22730847693909131	-0.021861478080335974
TCGA-IS-A3K8-01	False	False	2.2824271525558055	-0.13731666666666664	0.9935038184135373	-2.1779	-0.8930499999999999	False	-1.2015983677232311	2.2824271525558055	0.1288531086035798	0.19871368454170255	0.00872972720423914
TCGA-DX-AB36-01	False	False	2.2818703819642536	1.9278666666666666	0.9981349149956479	-0.6873	-1.6842000000000001	False	-1.2020302318984715	2.2818703819642536	0.13908887604828366	0.21321777163933994	-0.011476744505407093
TCGA-DX-AB3B-01	False	False	2.2807964935902443	0.4807500000000001	0.9988633859532219	-2.114	-0.30725	False	-1.2125024679312484	2.2807964935902443	0.1407819854339814	0.1902518430673058	0.008471405480050216
TCGA-K1-A6RV-01	False	False	2.2803447814224422	1.2707666666666666	0.9982159299529115	3.2959	-1.7417000000000002	False	-1.2742579211934384	2.2803447814224422	0.1456129844457428	0.19921914388761303	-0.01222380379153651
TCGA-BT-A2LA-01	False	False	2.275376610544643	-0.042183333333333406	0.999423205052661	-3.1714	2.5364500000000003	False	-1.3051034119673397	2.275376610544643	0.19487341586437285	0.13021030966111785	0.010152104211025718
TCGA-Z4-AAPG-01	False	False	2.274299443082736	-0.0998166666666665	0.9978549809447603	-0.9406	-3.4983	False	-1.0246273258525116	2.274299443082736	0.15817075614990284	0.1777194621258904	-0.006462316797396878
TCGA-DX-A7EF-01	False	False	2.274164792621362	1.0745500000000001	0.9962304307921235	-1.1172	-1.60085	False	-1.23766054718342	2.274164792621362	0.14514320393687552	0.2051628739402397	-0.012913531916708918
TCGA-CN-A49A-01	False	False	2.273523823717078	2.473133333333333	0.9986999593380044	1.3735	-0.6496999999999999	False	-1.265516988793788	2.273523823717078	0.17142559818315672	0.17632847094196838	-0.010892690402271556
TCGA-EE-A2GO-06	False	False	2.269934078238927	1.3466666666666667	0.9962685602303651	0.6239	-1.48965	False	-1.3246901327487313	2.269934078238927	0.17622010663564153	0.16924843493595365	-0.010007310527880252
TCGA-SI-AA8B-01	False	False	2.269454618771528	0.4305333333333339	0.9985906523285182	-0.8599	-1.10205	False	-1.2834385139612912	2.269454618771528	0.13537231876193662	0.21075369103581093	-0.012228314621217741
TCGA-CR-5247-01	False	False	2.269206181245701	0.029233333333333444	0.9994167154378643	-1.5522	-3.0175	False	-1.2081751691493725	2.269206181245701	0.15649801154644372	0.18774134064505105	-0.010884239862515287
TCGA-MJ-A850-01	False	False	2.2689614066425814	0.7523333333333329	0.9976117153178348	0.3685	-1.2518	False	-1.0556503133064792	2.2689614066425814	0.15865978326356264	0.1755668078121568	-0.0009942738329018158
TCGA-NQ-A57I-01	False	False	2.2673915567498675	1.9116166666666663	0.9989953169242499	4.2235	-1.14175	False	-1.2121984908396104	2.2673915567498675	0.16117528380176088	0.18461980198642042	-0.009553420517124121
TCGA-BF-A1PU-01	True	False	2.267029874429105	-1.3924333333333334	0.9889091171681467	-1.7809	-2.9232	False	-1.380073812569154	2.267029874429105	0.16418558583159493	0.1645264751180076	0.005544125452791997
TCGA-D3-A3MO-06	False	False	2.266350354127503	-0.7232499999999997	0.9962625743495094	-3.458	-3.4215	False	-1.5321771602031091	2.266350354127503	0.17720019100046297	0.16654933682738185	-0.00851663048881576
TCGA-D3-A3MV-06	False	False	2.2663384233785777	1.4514833333333332	0.9977482543231496	-0.9406	0.47424999999999995	False	-1.434650205750393	2.2663384233785777	0.1891034871875038	0.15239283811525417	-0.009706486203849096
TCGA-PT-A8TR-01	False	False	2.2656025920991585	-0.27285000000000004	0.9908889901641961	-0.6416	-5.526	False	-1.2823847166135707	2.2656025920991585	0.1385247390304796	0.1820063712872164	0.01213031508678768
TCGA-ER-A19T-01	True	False	2.264790709141809	-1.345833333333333	0.99229089465285	-3.6259	-2.6835	False	-1.5572929129181103	2.264790709141809	0.16579870050342416	0.16440871579754815	0.0010709289976283912
TCGA-DX-AB2J-01	False	False	2.2632090000247085	-0.09319999999999995	0.9914763185061172	-2.5479	-2.74725	False	-1.1145346855954046	2.2632090000247085	0.13194905797455866	0.18977800973364686	0.012388256708006369
TCGA-DA-A1HY-06	False	False	2.257848204382617	2.5911333333333326	0.9986909011649455	1.5366	-0.58505	False	-1.339416129513662	2.257848204382617	0.17033847741856484	0.1897258060529876	-0.02643682051247033
TCGA-DX-A3LW-01	False	False	2.256813495731923	3.2981666666666665	0.9986704856976522	-1.8836	-0.9568500000000001	False	-1.008429592649353	2.256813495731923	0.12479650492242966	0.21337873995350082	-0.0009886997920175008
TCGA-FS-A1ZD-06	False	False	2.2563208179894683	0.32710000000000017	0.9993292713713755	-0.8084	1.30235	False	-1.3142141596832428	2.2563208179894683	0.14935852348806047	0.182343094239342	0.005056110621871775
TCGA-UD-AABY-01	False	False	2.255589794196245	-0.17541666666666644	0.9978362419535362	-0.6416	0.78315	False	-0.9720134533779701	2.255589794196245	0.11062687528159613	0.23181488876119347	-0.0018513617516789866
TCGA-VR-AA7B-01	False	False	2.2491699563847836	3.2468666666666666	0.9987180384765495	0.7832	-1.6958499999999999	False	-1.0874866717376925	2.2491699563847836	0.1674951871381722	0.17650467588251575	-0.011966039224881974
TCGA-DX-AATS-01	False	False	2.249091961072393	0.782916666666667	0.9966900527239118	-4.035	-0.2183	False	-1.064137859568127	2.249091961072393	0.13400726307873673	0.20376701228121116	-0.007568016829152263
TCGA-FS-A1ZS-06	False	False	2.247849965966484	2.3037833333333335	0.998692319457157	0.4233	-0.2833	False	-1.1806877684970694	2.247849965966484	0.16008755700277566	0.1904379592779157	-0.021347831717443057
TCGA-DX-A3U9-01	False	False	2.2474668754109453	1.6305999999999998	0.9997300901686326	2.004	-1.47165	False	-1.327155928156685	2.2474668754109453	0.14125938113903258	0.20853343443249248	-0.012724077167552169
TCGA-B0-4696-01	False	False	2.2465531529708427	0.2117166666666669	0.9949765557663294	-2.1779	-2.38875	False	-1.3928305684147613	2.2465531529708427	0.1468622798981271	0.18837578441349728	-0.005438503537164332
TCGA-WE-A8ZQ-06	False	False	2.2447810361882135	0.23356666666666692	0.9942377046103834	-1.9379	-6.21585	False	-1.4992050896557778	2.2447810361882135	0.16560186363277016	0.1643539069213499	0.0009362946334812198
TCGA-50-6591-01	False	False	2.2446708306894734	0.19540000000000024	0.965557686137599	-1.685	-1.4969000000000001	False	-1.5370054469505812	2.2446708306894734	0.17049777325737148	0.1622397471506972	0.000994058022048219
TCGA-A7-A13D-01	False	False	2.241331052166165	1.4106235790671666	0.9182213597253174	-1.2595892542	-2.152783436395	False	-1.8305786935000998	2.241331052166165	0.1639124460004004	0.1815418014928572	-0.020942494088599394
TCGA-ZN-A9VQ-01	False	False	2.2410378359591165	1.2060166666666663	0.9986200859210084	-0.6193	-0.2425	False	-0.966437803565236	2.2410378359591165	0.1318519667853243	0.20177702250311005	-0.0037347414137188107
TCGA-WE-A8ZM-06	True	False	2.2405702498327913	-1.155033333333333	0.9938900765686377	-1.9379	1.35595	False	-1.42095320263358	2.2405702498327913	0.15434321619077043	0.17064321509680125	0.009158245941440045
TCGA-X6-A8C4-01	False	False	2.240485972100184	0.5093166666666665	0.9989039026691798	1.2875	-1.7565499999999998	False	-1.3579200906405777	2.240485972100184	0.15484577301578814	0.1908637267573369	-0.019857214067858137
TCGA-3B-A9HV-01	False	False	2.238599197514548	-0.5914666666666665	0.9996706742928002	-3.458	-2.88635	False	-1.4536330493824197	2.238599197514548	0.14822408281866523	0.1785260287903947	-0.00018809931191134344
TCGA-DX-A1L0-01	False	False	2.237877866199214	3.4267166666666666	0.9982820129281464	-0.9686	-0.7925	False	-1.1605113354896304	2.237877866199214	0.11817597187368388	0.2212550521201899	-0.004670547337568615
TCGA-DX-A3UA-01	False	False	2.237459637058549	3.052	0.9856286483419899	-0.9971	0.22465000000000002	False	-1.1181760532986975	2.237459637058549	0.12954263200773927	0.20664893066261147	-0.006201950247720754
TCGA-QQ-A8VB-01	False	False	2.23692180814381	2.604966666666667	0.9997908286925673	-0.4521	2.11915	False	-1.051198711625947	2.23692180814381	0.1289382182206873	0.2114954166081966	0.004850883808185283
TCGA-DX-A1KY-01	False	False	2.2358470014963174	0.6264166666666668	0.9969891406005889	-1.3921	-0.9012499999999999	False	-1.6085795682216444	2.2358470014963174	0.1354397904792095	0.19767015061558404	0.0010290941333839145
TCGA-HS-A5N9-01	False	False	2.2296448790132595	2.1531833333333332	0.9996743803990592	-1.8314	-0.33099999999999996	False	-1.6291151399203045	2.2296448790132595	0.15753075401315308	0.16899695714918367	-0.0032132343744580884
TCGA-MJ-A68H-01	False	False	2.229463664404818	2.8544	0.9999812603961615	1.334	-1.6007	False	-1.2146210787392606	2.229463664404818	0.13782633844034806	0.19668699118979274	-0.0024332762546321234
TCGA-UY-A8OC-01	False	False	2.228391733348767	1.06605	0.9946844573451675	0.9935	-1.8479999999999999	False	-1.14137524594171	2.228391733348767	0.15941189207486792	0.18038930187805188	-0.013401422430722886
TCGA-IQ-7631-01	False	False	2.228305935249973	-0.9293500000000001	0.9956768972062251	-2.4659	-2.3309499999999996	False	-1.0210022017012548	2.228305935249973	0.1424098401260431	0.18850836191645984	-0.0015403260819289344
TCGA-EE-A3J8-06	False	False	2.228215010654666	1.0686833333333334	0.9954924983602291	-1.5522	-5.42605	False	-1.9049297936619558	2.228215010654666	0.17779705495120793	0.14421790304910295	0.0022136817652558083
TCGA-YD-A89C-06	False	False	2.2273147168184	0.79935	0.974916144167369	-4.6082	-1.4913500000000002	False	-1.6135737397504046	2.2273147168184	0.17521573667154716	0.14487632681785895	0.0010240965886583516
TCGA-E2-A574-01	False	False	2.225623377160432	0.03173333333333356	0.9855174991737329	-4.2934	1.5635000000000001	False	-1.6760204870765893	2.225623377160432	0.18263757948900394	0.12962093499907548	0.008432749451761652
TCGA-BF-A5EP-01	False	False	2.2253361372332505	1.3336333333333332	0.99619981152517	0.4967	-0.19495	False	-1.3807329677859521	2.2253361372332505	0.17381397211878957	0.1599286612834291	-0.008133617381996357
TCGA-CQ-6221-01	False	False	2.222439357852621	2.9235499999999996	0.9936229919879728	-0.6643	-0.9909	False	-1.1055203214804143	2.222439357852621	0.13192178403597254	0.22064627873098963	-0.021885508164205543
TCGA-IG-A3QL-01	False	False	2.220324984028581	1.139433333333333	0.9986810609008039	2.8178	-2.54545	False	-1.4591731668219674	2.220324984028581	0.16411443623908456	0.16784659393218263	-0.005158041798307244
TCGA-HB-A3L4-01	False	False	2.218828888118037	-0.09308333333333346	0.9988443925047465	-1.7322	-2.75475	False	-1.3806269403506177	2.218828888118037	0.14400207435327658	0.17874338602009118	0.0019929497848331615
TCGA-P3-A6T8-01	False	False	2.2181178040247578	1.7748666666666668	0.9973117206656115	0.9716	-1.15665	False	-1.0414802448240401	2.2181178040247578	0.1552187681629057	0.19234012047587082	-0.017276896296074092
TCGA-FX-A8OO-01	False	False	2.216874730004355	-0.6693499999999998	0.9958873026710061	-1.5105	-1.7442499999999999	False	-1.3228783118444947	2.216874730004355	0.14482562355820636	0.167264131442312	0.017022537281966767
TCGA-ER-A42K-06	False	False	2.2143032500144133	2.545633333333333	0.9959964055092303	-0.2671	-0.5511	False	-1.5013952056489133	2.2143032500144133	0.17008414529406002	0.17060608728061036	-0.014509609724674126
TCGA-ZF-A9RC-01	False	False	2.2125615309373194	0.02828333333333355	0.9907314565893685	-0.8339	-1.3074	False	-1.1113195903291309	2.2125615309373194	0.15588876753869502	0.16762000773814684	0.0007035738268569283
TCGA-HD-7831-01	False	False	2.2115190888749066	3.20235	0.996972390193212	2.7401	-0.79735	False	-0.989615911852691	2.2115190888749066	0.12913768805040754	0.21682806783909053	-0.016400311905352308
TCGA-IW-A3M4-01	False	False	2.2094064966154843	0.09838333333333327	0.9995733962863393	-0.2498	-0.944	False	-1.3177651523323162	2.2094064966154843	0.11948207957563652	0.2096752654853495	-0.0025725255226089843
TCGA-3N-A9WB-06	True	False	2.207840658211749	-1.081433333333333	0.999553300559866	-0.0574	-3.00715	False	-1.6222062820484986	2.207840658211749	0.17168467541403976	0.1421186450009547	0.00319297132536934
TCGA-DX-A1KW-01	False	False	2.206390581265689	2.0553166666666667	0.9802588059498357	-1.5105	0.563	False	-1.0731366586961888	2.206390581265689	0.11983466018169957	0.2041764202107109	0.001575591517652494
TCGA-FD-A5BZ-01	False	False	2.2056070150576925	1.5892666666666666	0.99920203689333	0.0014	-1.99485	False	-1.0083072879369945	2.2056070150576925	0.14194971458011454	0.19094631562437145	-0.00614014949144158
TCGA-BF-A3DM-01	False	False	2.2047684666280936	2.6665	0.9998159552382317	0.7579	0.019950000000000002	False	-1.4443108234619508	2.2047684666280936	0.1750149026694955	0.1575902977288785	-0.013131357741431397
TCGA-XF-AAMH-01	False	False	2.201676573935909	0.68705	0.9924025001656857	-1.9379	4.1671	False	-0.9769207939484157	2.201676573935909	0.17016894902035865	0.13562951611142324	0.011444866131351523
TCGA-EE-A17Z-06	False	False	2.1994272366969225	-0.685233333333333	0.9624838689903717	-3.1714	-2.37155	False	-1.5914910590521572	2.1994272366969225	0.1599955202770161	0.14431668762563504	0.015839558856085276
TCGA-YS-A95B-01	False	False	2.1970322243958478	0.5264333333333335	0.9995659707798372	-0.3022	0.53715	False	-1.2268883738150953	2.1970322243958478	0.13446310490697477	0.19637924672663745	-0.007626036978404341
TCGA-3R-A8YX-01	False	False	2.1956391406803233	3.2156	0.9953088263852059	2.8199	1.05895	False	-1.2731600516709087	2.1956391406803233	0.14873440450007272	0.17607868896520476	-0.008339013090458288
TCGA-85-6798-01	False	False	2.1938037206875993	1.8374666666666666	0.9992074283141957	2.6533	-1.0336	False	-1.174326346059016	2.1938037206875993	0.15239959065611694	0.16531500753852507	-0.0018742134861087654
TCGA-BF-A3DN-01	False	False	2.1919957634547784	2.6373499999999996	0.9957070501896329	1.0503	-0.040199999999999986	False	-1.457158432119168	2.1919957634547784	0.15244831260186098	0.17900237564235885	-0.009913153676338373
TCGA-DX-A6YV-01	False	False	2.1891906576554394	1.6868333333333332	0.9998848982737969	3.0481	-1.80175	False	-1.3497116278283203	2.1891906576554394	0.1273961617575763	0.21703946534216967	-0.019673390550457286
TCGA-DX-AB2P-01	False	False	2.1870633041824843	2.2785166666666665	0.9982757363689003	-1.4305	0.40175	False	-1.110834118515965	2.1870633041824843	0.12347110419335329	0.2160121499917091	-0.013758887655209311
TCGA-FX-A3TO-01	False	False	2.1841536157645876	2.8401666666666667	0.9993020505669223	2.7357	-0.22814999999999996	False	-1.0724956534042172	2.1841536157645876	0.14018843230267208	0.2002650349027003	-0.01623039033290216
TCGA-SG-A6Z4-01	False	False	2.1839731094748087	1.89535	0.9930680264972507	-0.8599	-0.8557	False	-1.2032037126098194	2.1839731094748087	0.12778920411581854	0.213519044415354	-0.014897922587849116
TCGA-CN-A63V-01	False	False	2.183559495487334	1.3846666666666667	0.9994630348633831	1.5465	0.08450000000000002	False	-1.0714908848287994	2.183559495487334	0.15585626879513145	0.1733675444801438	-0.014063723986530826
TCGA-D3-A3C6-06	False	False	2.183144118475358	2.1901333333333337	0.9973374155869948	-1.0862	-2.09915	False	-1.68272270275934	2.183144118475358	0.16783090559729122	0.16292405163241558	-0.011323146202494258
TCGA-PC-A5DP-01	False	False	2.1817466429367953	2.2981499999999997	0.9998815583762272	0.5666	0.46305	False	-1.2892269908344112	2.1817466429367953	0.13648596348583106	0.2050897015765097	-0.014909391465749287
TCGA-60-2708-01	False	False	2.1808118558222076	1.3503000000000003	0.9967644693595116	2.7742	-0.17755	False	-1.1350555681227021	2.1808118558222076	0.144319638905803	0.19313957976371263	-0.010932390028956372
TCGA-DX-A3UE-01	False	False	2.180013720236599	0.01288333333333358	0.999736327164398	1.7097	-1.9800499999999999	False	-1.2096767371261443	2.180013720236599	0.1334080334781194	0.1969931013809131	-0.0054172656720174435
TCGA-XV-AAZW-01	False	False	2.1795750218749346	1.5126	0.9994024675577562	-1.1488	-1.58765	False	-1.3329443344881369	2.1795750218749346	0.16524044377540548	0.1531720051797406	-0.0017197469619949803
TCGA-IG-A3I8-01	False	False	2.178463370334221	2.081383333333333	0.9988582935183604	-0.0725	-0.8283	False	-1.3305643818439457	2.178463370334221	0.16517767346987847	0.16715454467240834	-0.012594586331358534
TCGA-CV-7243-01	False	False	2.1782293151804435	3.6507499999999995	0.9888985048801416	-1.0862	-1.3036	False	-1.145794571838575	2.1782293151804435	0.1506016542637472	0.18168367491684814	-0.012973992312745264
TCGA-56-8083-01	False	False	2.1781925197763075	0.9020333333333332	0.9982718153432981	-0.5332	3.18085	False	-1.1332061065599421	2.1781925197763075	0.16882652455047	0.154001673993032	0.004270289660389577
TCGA-CV-7103-01	False	False	2.177065776510869	2.7337	0.9994118047150482	0.688	-1.17595	False	-1.039365582080526	2.177065776510869	0.13078838739025309	0.19291864195276168	0.00019019335979673132
TCGA-43-A474-01	False	False	2.176250277802931	0.4541333333333333	0.9994144946598597	1.5216	-2.74275	False	-1.4467520132245877	2.176250277802931	0.16380590191214797	0.16057908114077407	-0.004930788903445686
TCGA-KF-A41W-01	False	False	2.1753016849344036	3.81205	0.9975657896518554	3.2282	-0.12214999999999998	False	-1.0346523549037792	2.1753016849344036	0.14708460731932343	0.19163920461117595	-0.019161396918528674
TCGA-CQ-7072-01	False	False	2.17419676565845	0.5735166666666669	0.997096655280449	0.24	-2.3309499999999996	False	-1.031223483430545	2.17419676565845	0.14266279421525427	0.1914071521256917	-0.007166413746423195
TCGA-MB-A5Y8-01	False	False	2.173707061746041	2.51945	0.9989175660693634	0.7146	0.28800000000000003	False	-1.1606813797944437	2.173707061746041	0.12850100903648468	0.20026891264226523	-0.013200208730170918
TCGA-XF-AAN7-01	False	False	2.172841833841273	2.5242166666666663	0.994452548504629	-0.4719	0.12810000000000002	False	-1.3144029796268055	2.172841833841273	0.1605731696921916	0.16063112625203851	-0.008546192087363779
TCGA-GU-A42Q-01	False	False	2.171985477289526	1.8307833333333334	0.9998257908131055	-1.7809	-1.1891	False	-1.4088603528352226	2.171985477289526	0.18336674994186242	0.13289829160519676	-0.007336519979039404
TCGA-DX-A6YS-01	False	False	2.1709184640683885	3.776133333333333	0.9939950374500719	-2.0529	-0.22920000000000001	False	-1.1832956972705886	2.1709184640683885	0.11358897744507851	0.21465931599545135	-0.0050727598966874505
TCGA-GN-A262-06	False	False	2.1706536397217846	-0.6102833333333331	0.9838422417287127	-1.9379	-4.8099	False	-1.7678908720214563	2.1706536397217846	0.1778153035658476	0.12173798318998398	0.015565468127498025
TCGA-X9-A973-01	False	False	2.1638160705820892	1.0380500000000001	0.9944699059280911	-0.9132	-1.25775	False	-1.0208629859699412	2.1638160705820892	0.12788312008143707	0.21323954870445372	-0.020430170018619003
TCGA-DX-AB3A-01	False	False	2.1638039591428875	3.1366333333333327	0.9953383954077561	-2.3884	0.2851	False	-1.1379545775833773	2.1638039591428875	0.129525798311849	0.1883516143647872	0.0018680324762329328
TCGA-DX-AB35-01	False	False	2.1629752728611846	2.937533333333333	0.9960095661940198	-1.4305	0.45544999999999997	False	-1.008828589490607	2.1629752728611846	0.12203514834238277	0.20735797503087233	-0.00838340304206947
TCGA-D3-A2JE-06	False	False	2.1629639108532053	1.3989166666666666	0.9938882890545458	-1.8836	-1.17465	False	-1.7290083210822547	2.1629639108532053	0.1725813178312305	0.13169498982958813	0.003141948997561328
TCGA-D9-A1X3-06	False	False	2.1627462395621038	-0.8777999999999997	0.998393023576067	-1.3921	-3.3211000000000004	False	-1.6374818107160303	2.1627462395621038	0.15145503470765487	0.16618876118739986	-0.0001805241728371902
TCGA-WP-A9GB-01	False	False	2.158859723249377	-0.46880000000000005	0.9998993766767126	-0.39399999999999996	-3.0885	False	-1.4118099097436745	2.158859723249377	0.14835826744283545	0.16816729861653404	-4.549621641917008e-05
TCGA-L5-A88S-01	False	False	2.1581338487802677	2.8768833333333332	0.9988848270120348	0.099	0.20094999999999996	False	-0.9410722868235937	2.1581338487802677	0.1281315536124618	0.20528935063183582	-0.016196865220950922
TCGA-DX-A6B9-01	False	False	2.1561486951112836	0.56615	0.9994730126059787	-1.0559	0.7962	False	-0.9808938671891217	2.1561486951112836	0.11454840621879334	0.1994680262362837	0.006704114250301742
TCGA-DX-A7EQ-01	True	False	2.156031794378417	-1.9074833333333332	0.9509572498381126	-2.6349	-6.4491	False	-0.8930351807291617	2.156031794378417	0.13879003103475648	0.1481939624289692	0.025812653717965338
TCGA-P3-A6T0-01	False	False	2.155981368093899	0.8037833333333334	0.9995746479780621	1.5514	-1.7309999999999999	False	-1.3552646732688078	2.155981368093899	0.1634873495902879	0.16058094363430972	-0.014653551253126906
TCGA-LI-A9QH-01	False	False	2.1557989393196046	0.77295	0.9988340427178628	-0.7834	-1.8726000000000003	False	-1.3245272053411317	2.1557989393196046	0.13339335149357726	0.18917216323037764	-0.008704657651567384
TCGA-X6-A7WB-01	False	False	2.1554485228436286	0.9488166666666669	0.9998017092685435	-0.2671	-1.0205	False	-1.3860979428736586	2.1554485228436286	0.14596122414804846	0.18057219570937466	-0.008116972979826784
TCGA-DX-A8BU-01	False	False	2.1544288691361686	2.517083333333333	0.999281882307447	0.547	1.39715	False	-1.2332388047335947	2.1544288691361686	0.13414222138038512	0.19663058252170668	-0.012000138026364252
TCGA-DX-A23U-01	False	False	2.1540662151356402	2.415783333333333	0.997762455679692	-0.6643	-0.69325	False	-1.0431151603522353	2.1540662151356402	0.11147917919915272	0.2273555067825083	-0.019871851365895785
TCGA-EE-A185-06	True	False	2.153697441865483	-1.5646666666666669	0.9931121156554088	-0.4325	-3.95965	False	-1.5809116762156155	2.153697441865483	0.1687449055794745	0.13505753392530098	0.002631150651826599
TCGA-BF-A1PV-01	False	False	2.1516915052461463	1.1416833333333334	0.9998012041160212	-0.8084	-1.79195	False	-1.614196248366227	2.1516915052461463	0.16110441224537872	0.1567277961559584	-0.003672345190981275
TCGA-WK-A8XY-01	False	False	2.151066836002142	-0.3808833333333331	0.9999479234441131	0.0014	-2.848	False	-1.3910363952657403	2.151066836002142	0.13986831995630994	0.17769513985960667	-0.0014538878506788007
TCGA-DA-A3F5-06	False	False	2.149658215220588	1.7391	0.9973143237022953	-0.7834	0.545	False	-1.306869736524488	2.149658215220588	0.18690681371523982	0.1570708120738899	-0.02880689830115154
TCGA-EB-A82C-01	False	False	2.1486976928646087	1.1056166666666667	0.9965061008281553	-0.8084	-1.44905	False	-1.5634338908939756	2.1486976928646087	0.16308734794627322	0.15154327828248484	-0.00323182844335987
TCGA-E2-A1LL-01	False	False	2.1466848388143855	2.52435	0.9992695216167127	0.9343	-2.07895	False	-1.308415992219499	2.1466848388143855	0.17247956530352468	0.14845537070354375	-0.00944409231234558
TCGA-E9-A5FL-01	False	False	2.146669757812198	1.0587333333333335	0.9808459897429794	-0.4719	-0.7214	False	-1.0359075502781867	2.146669757812198	0.15820468815426206	0.15753724726444895	-0.0025541159907535144
TCGA-WK-A8XS-01	False	False	2.1413471876217085	2.9036833333333334	0.9999370224461102	-0.0574	-0.5084	False	-1.3323526832753112	2.1413471876217085	0.1317064346313639	0.20135196191162988	-0.015295566632307937
TCGA-27-2528-01	False	False	2.140041387668771	0.053466666666666884	0.9997176346100233	1.9452	-1.393	False	-1.2658959792976685	2.140041387668771	0.13326821021509672	0.18298996311090746	0.0009086616604530898
TCGA-FG-5963-02	False	False	2.139021654722625	1.2779333333333336	0.9969091759430364	-1.9379	0.5882499999999999	False	-1.3263587849073455	2.139021654722625	0.1494277732964604	0.17162828285896337	0.00047943556603825696
TCGA-2H-A9GQ-01	False	False	2.1375602734444197	0.41218333333333346	0.9991554545242523	0.4967	-1.9875	False	-1.5788903843850337	2.1375602734444197	0.16283427889278979	0.15380278405202236	-0.0014574270851460183
TCGA-FS-A1ZY-06	False	False	2.135282157661878	-0.41241666666666654	0.8726544793388199	-2.9324	-2.20115	False	-1.4765182031970658	2.135282157661878	0.1580648354933303	0.14547254380291685	0.003742518919257149
TCGA-FS-A1ZK-06	False	False	2.133974325027832	0.18110000000000015	0.9991568326611389	-1.0262	-2.31455	False	-1.634878841573102	2.133974325027832	0.1633793145000078	0.14899119290070456	-0.00023800014543920992
TCGA-LK-A4NY-01	False	False	2.1335689482836417	-0.104883333333333	0.992098981288272	-2.4659	0.61525	False	-1.1376243558876116	2.1335689482836417	0.1330920165432204	0.18159982553669518	-0.003908362200544412
TCGA-DX-A48L-01	False	False	2.1320825852326752	1.409716666666667	0.9998333487846421	0.4125	-1.0636999999999999	False	-1.1860612183400912	2.1320825852326752	0.1316621879013453	0.19583930378334768	-0.010784634262106726
TCGA-FS-A4FB-06	False	False	2.1320260991333293	-0.09243333333333315	0.9991227299986627	-3.1714	-2.0524	False	-1.5864336311350653	2.1320260991333293	0.1484149904056915	0.15707356393891458	0.008419388727205105
TCGA-X6-A7WD-01	False	False	2.1312224472635912	0.9379166666666667	0.9995976962351062	0.8408	-1.1755	False	-1.2564413764040017	2.1312224472635912	0.12983152549754465	0.1951065278070468	-0.00601260158798724
TCGA-FX-A48G-01	False	False	2.127088352729043	1.1021499999999997	0.9490682881544198	-1.9942	-0.3695	False	-0.8886399831528983	2.127088352729043	0.12561505205518675	0.1769170836642518	0.009004090334606125
TCGA-3H-AB3S-01	False	False	2.125170879785047	1.8170833333333332	0.9988247435748455	-1.4305	0.84495	False	-1.013267471973281	2.125170879785047	0.11981036187981364	0.19658842141285285	-0.005242024893247098
TCGA-3U-A98F-01	False	False	2.124281471979337	2.882683333333333	0.967467450765818	-1.1172	-0.04480000000000006	False	-1.234786216302027	2.124281471979337	0.1301643503871364	0.17532859686217372	0.006488681264624133
TCGA-VR-A8EO-01	False	False	2.123774481189082	3.7447	0.989109905601052	-1.7322	-1.47885	False	-1.4276871867033678	2.123774481189082	0.1641331993249645	0.15584857228707552	-0.009693682758722622
TCGA-BF-AAP6-01	False	False	2.1231067681907208	1.7623666666666666	0.9985938783738547	0.0718	-1.11835	False	-1.4415522374997656	2.1231067681907208	0.16275667840832206	0.15316550426710374	-0.008570023329583122
TCGA-FR-A726-01	False	False	2.12280234920633	1.8700333333333332	0.9984298943532273	-0.8084	-1.22535	False	-1.5013598660744787	2.12280234920633	0.16803913703249004	0.15046878212554696	-0.009426657979966276
TCGA-A1-A0SB-01	False	False	2.122794618915896	0.03221666666666667	0.9996418518329159	-2.2447	0.7474	False	-1.5301441350671068	2.122794618915896	0.1388235394456401	0.16847404374675148	0.0052672400827884795
TCGA-52-7810-01	False	False	2.122355073971032	0.6960999999999999	0.9989646636607545	1.1117	-1.6457	False	-1.3890089630548013	2.122355073971032	0.16149247579248963	0.15624103960518995	-0.009866767673741665
TCGA-A1-A0SH-01	False	False	2.1217517422460506	2.8160999999999996	0.9993871947004178	-0.2328	0.69365	False	-1.1430722450696356	2.1217517422460506	0.11119782277293033	0.20725815046396345	-0.0042920217141925706
TCGA-OR-A5JP-01	False	False	2.1217129942630493	0.2475833333333336	0.9994845538108839	-2.1779	-4.4138	False	-1.4191781169494413	2.1217129942630493	0.14363472618026005	0.16099145939588466	0.005006793580885271
TCGA-P3-A5Q6-01	False	False	2.1192019930772217	2.246483333333333	0.9980461164508082	0.4016	-1.69675	False	-1.0984840236857965	2.1192019930772217	0.15284997596454575	0.16048247500471577	-0.00473133167551881
TCGA-DX-A2IZ-01	False	False	2.1187285945448555	2.1346166666666666	0.9987488719059281	-0.7108	-1.4800499999999999	False	-1.437681475874057	2.1187285945448555	0.14996246221625797	0.16459502970378856	-0.0025387775131166454
TCGA-UY-A78M-01	False	False	2.118573397393135	0.42469999999999997	0.9983746761360858	-1.5522	-2.81865	False	-1.1619948785325607	2.118573397393135	0.15843314750069235	0.14439981147683104	0.0013859102090194872
TCGA-D3-A2JG-06	False	False	2.1181054724760724	2.1316333333333333	0.9971449084279613	-2.0529	0.12435000000000002	False	-1.5649520502747132	2.1181054724760724	0.1643582212481812	0.15626011091520042	-0.01636105446560721
TCGA-CV-6945-01	False	False	2.1180130721333814	1.2786666666666666	0.9975968553153278	-0.1031	-1.56175	False	-1.1579220853891434	2.1180130721333814	0.16624655573378735	0.15603615039255464	-0.01809782931587541
TCGA-IG-A50L-01	False	False	2.116766741632477	3.9000166666666667	0.9989906106679132	2.4492	-0.41165	False	-1.329310996745153	2.116766741632477	0.15245507724491336	0.18141600364913887	-0.021662926675042566
TCGA-3B-A9HR-01	False	False	2.1157632016225403	-0.3717499999999999	0.9995359247050327	0.34600000000000003	-2.3552999999999997	False	-1.3876770312026117	2.1157632016225403	0.13544701533014897	0.17796160665460162	-0.002071138783686844
TCGA-WE-A8K6-06	False	False	2.1146573325269404	2.3208166666666665	0.9881230171801619	-1.5522	-0.41190000000000004	False	-1.24609046252327	2.1146573325269404	0.1605897064303249	0.16170781637708675	-0.014919521403206328
TCGA-DX-A6BA-01	False	False	2.114296947888372	2.1260666666666665	0.9999256952709313	0.1648	-0.7947	False	-1.1995009222083508	2.114296947888372	0.1296599446052177	0.19315326686586676	-0.012463564327688656
TCGA-DX-A6BB-01	False	False	2.1128903601175546	0.8188000000000002	0.9992958476576813	-1.0559	-1.6385	False	-1.0474987060908472	2.1128903601175546	0.12529107796951744	0.20574485222262515	-0.014897406901362886
TCGA-OR-A5LD-01	True	False	2.112828684064103	-1.223383333333333	0.7844430393425043	-5.5735	-7.4887	False	-1.4014614260851723	2.112828684064103	0.14298309788045943	0.13814994815052972	0.019607199560848047
TCGA-BR-8295-01	False	False	2.1111811982030613	1.7395999999999998	0.978682719777359	-1.685	-0.5502	False	-1.5186870209161105	2.1111811982030613	0.17263834008510406	0.11835549468673956	0.016014255843495296
TCGA-43-7657-01	False	False	2.1108967111885826	2.267883333333333	0.9991647542099269	-0.3022	0.81975	False	-1.1678165269521492	2.1108967111885826	0.15008158544270356	0.16452457947703927	-0.004257589666543122
TCGA-ER-A19E-06	False	False	2.1096736070043067	3.5538999999999996	0.9806824188514931	-1.2142	0.7625000000000001	False	-1.432725186995741	2.1096736070043067	0.16099665844266092	0.15617151333355447	-0.009333867241336027
TCGA-77-8128-01	False	False	2.1062503111190933	2.542133333333333	0.9994875896465086	1.736	0.43810000000000004	False	-1.230656906995517	2.1062503111190933	0.1499518674112647	0.1623339186560806	-7.372700507755404e-05
TCGA-BF-AAP1-01	False	False	2.1061776977517512	1.5154666666666667	0.9949077028201739	-1.7322	-1.38495	False	-1.5293843935944818	2.1061776977517512	0.16550498675114156	0.13602886984758655	0.002284830890388128
TCGA-AN-A0XO-01	False	False	2.1060211890814067	0.7858000000000002	0.999670280509156	-0.0574	-1.16595	False	-1.3720026370075473	2.1060211890814067	0.1380004154999837	0.17642767109834287	-0.0020778481858431826
TCGA-EE-A3AH-06	False	False	2.1054398745926224	1.0317	0.9937729029608681	-0.3201	-1.4301499999999998	False	-1.499031699283022	2.1054398745926224	0.1509825751165184	0.16243057030697347	-0.004488192886167454
TCGA-PC-A5DM-01	False	False	2.1040382859292857	1.0840833333333333	0.999008341283302	-0.4131	-6.0718499999999995	False	-1.2564416329498387	2.1040382859292857	0.13470129971988104	0.18407808985860455	-0.012948673183336375
TCGA-D3-A8GV-06	False	False	2.1039270297803414	2.015833333333333	0.9995129263366979	0.5271	0.3348	False	-1.4141829494552813	2.1039270297803414	0.17285741787372755	0.13842528808015497	-0.010352780276038606
TCGA-GF-A769-01	False	False	2.1033808952616284	1.5663	0.9993209981184555	2.0218	-1.0114999999999998	False	-1.5581848778997829	2.1033808952616284	0.17035769808180856	0.14802539077541987	-0.010847248995376
TCGA-FR-A69P-06	False	False	2.102255689439349	2.7070999999999996	0.9955635863605434	-0.0425	0.49785	False	-1.5295057760360373	2.102255689439349	0.1498401416096456	0.1665168028225331	-0.0070784467559829745
TCGA-FS-A1YY-06	False	False	2.1018856242183026	0.6050000000000002	0.9996526164916446	0.057999999999999996	-1.17595	False	-1.439055105939085	2.1018856242183026	0.13449659479056408	0.17418553509632276	-0.0035765404746754288
TCGA-UF-A71A-01	False	False	2.1012296899683234	1.700133333333333	0.9995910271629316	2.2783	-1.54555	False	-1.199250246697882	2.1012296899683234	0.14659129187164788	0.1626265235206808	-0.0028453123532455955
TCGA-IW-A3M6-01	False	False	2.1004040464579656	3.5497666666666667	0.9968636394328098	0.2277	2.24	False	-0.9377282676357702	2.1004040464579656	0.11515325416916071	0.20955067728157686	-0.013693181276372667
TCGA-GF-A2C7-01	False	False	2.1001012691011818	-0.5394999999999999	0.9970703346119083	-0.6873	-3.19455	False	-1.5897856519455722	2.1001012691011818	0.14741513637953324	0.15607061423551777	0.004416635241608818
TCGA-D3-A8GI-06	False	False	2.099491255493524	0.05823333333333325	0.8381470303954778	-1.2481	-1.83255	False	-0.9854157122501271	2.099491255493524	0.1422739351268536	0.17554812480215692	-0.012277582212880367
TCGA-DQ-7588-01	False	False	2.0968333683209517	-0.6710999999999999	0.9997931992973702	0.2522	-1.60665	False	-1.4039257822566429	2.0968333683209517	0.18579927280945466	0.12060790138242537	-0.008885043931070272
TCGA-EE-A2A5-06	False	False	2.096761594750419	1.9333833333333332	0.9964820278103979	-0.5973	-0.29185	False	-1.4832541526777117	2.096761594750419	0.14395969631817285	0.16184005041940494	0.0027725521174725106
TCGA-77-8130-01	False	False	2.095763899971978	2.9828666666666663	0.9925697119117396	2.036	-0.88675	False	-1.0364787541702876	2.095763899971978	0.13537751296156972	0.19474007431574483	-0.02259107023672423
TCGA-GN-A4U9-06	False	False	2.09540669823739	3.687499999999999	0.9312121224057148	-0.4719	-0.2056	False	-1.3480799026962589	2.09540669823739	0.17113221846237456	0.13246378479150886	-0.001070981983480563
TCGA-FR-A7U8-06	False	False	2.0947434241316842	1.6663666666666663	0.9981977943709339	-2.1779	-1.8173	False	-1.4993491239033898	2.0947434241316842	0.16853028218013963	0.1349247537490298	-0.005372421415833714
TCGA-LN-A4A4-01	False	False	2.0947103258665605	2.7401999999999997	0.9998572588921952	-0.1031	-1.6101	False	-1.2246310021431681	2.0947103258665605	0.14005990680155697	0.17427170952567544	-0.005363659915580354
TCGA-C4-A0F1-01	False	False	2.094441017100164	4.042999999999999	0.9996839918817413	0.8961	-1.79005	False	-1.3341088075152303	2.094441017100164	0.1660176920279657	0.14928996923846544	-0.02295133157422358
TCGA-BB-A5HU-01	False	False	2.0939482338632573	3.406583333333333	0.9985040219717104	1.4962	-0.24459999999999998	False	-1.1289837204316	2.0939482338632573	0.1546923158617968	0.17158670425360462	-0.022968491590313313
TCGA-EB-A5FP-01	False	False	2.093499201394156	1.1744166666666664	0.9988090795727773	-0.4131	-1.9199	False	-1.6991246889831055	2.093499201394156	0.17311730784398807	0.1332245121262876	-0.003442547202601858
TCGA-UF-A7JK-01	False	False	2.0933632180434616	0.20526666666666693	0.9982765680764165	0.0854	-2.13715	False	-1.3328921713324193	2.0933632180434616	0.15897677081392556	0.14591562163865343	-0.0021998246213515886
TCGA-LH-A9QB-06	False	False	2.0930609625555694	1.9658	0.997683818729469	0.1903	-1.4548999999999999	False	-1.465718070086897	2.0930609625555694	0.1481092367830856	0.1587250027674244	-0.0022585614121729317
TCGA-BA-7269-01	False	False	2.0923438582314358	1.7824166666666663	0.9950816676413076	-1.4699	-0.5379	False	-1.149137377676057	2.0923438582314358	0.15389924778231454	0.15626706951296154	-0.007262845200960125
TCGA-BF-A3DL-01	False	False	2.0919684058497037	0.4659333333333334	0.9397478005445696	-0.1665	-0.3963	False	-1.0994379324187802	2.0919684058497037	0.1527795885927032	0.16279159536138266	-0.013195133841255886
TCGA-XF-AAMT-01	False	False	2.091815963898607	1.7029666666666665	0.9970905442498444	1.5902	1.4081	False	-1.010260526821383	2.091815963898607	0.14860423472135578	0.17799344044560456	-0.01758607691474404
TCGA-DX-A3U7-01	False	False	2.0914668284217584	3.0938499999999998	0.999761282727117	-0.8339	-0.8972	False	-1.2726285056484878	2.0914668284217584	0.1283575938376301	0.18577201121611064	-0.006817573135767149
TCGA-CV-6956-01	False	False	2.0909433858468947	-0.09376666666666666	0.9996667990468273	0.688	-5.29255	False	-1.276449016617249	2.0909433858468947	0.16712846733359019	0.1420881595705871	-0.011628786317518066
TCGA-MQ-A4LP-01	False	False	2.0908378997375197	2.368566666666667	0.9697084909137484	-3.0469	-0.53585	False	-1.0368752895663265	2.0908378997375197	0.12453443527912379	0.1851156283898601	-0.00799228258826234
TCGA-DX-A3UB-01	False	False	2.0893794615916774	0.7930166666666666	0.9823452460979639	-0.7834	-1.17825	False	-0.9385627198764779	2.0893794615916774	0.10852779400489271	0.19212896170501906	0.0037713726763598876
TCGA-FD-A6TC-01	False	False	2.088988622541371	1.1565500000000002	0.9988666965471686	0.9191	-1.1649	False	-1.1094568081121845	2.088988622541371	0.1463833448867074	0.16348174516412892	-0.009903508120803282
TCGA-BA-A8YP-01	False	False	2.088542946136632	3.1940166666666663	0.9995621005534369	0.8883	-2.34965	False	-1.2351564221152733	2.088542946136632	0.15194135279973175	0.1625863520731674	-0.01286236147161172
TCGA-IE-A4EH-01	False	False	2.087784922431055	2.229383333333333	0.9980022350892916	-2.9324	-0.31115	False	-1.2977057218747952	2.087784922431055	0.13065030497429422	0.1827691802505859	-0.008392349869988968
TCGA-DX-AB2X-01	False	False	2.0872066485652243	0.7322166666666671	0.9985027742521242	1.5563	-0.16359999999999997	False	-1.1375784144446703	2.0872066485652243	0.14525679807375924	0.1697098852348409	-0.012114217423304853
TCGA-AO-A12F-01	False	False	2.086602019946017	0.6542500000000001	0.9947764093874526	-0.9971	-0.49785	False	-1.5717712047991992	2.086602019946017	0.14768681751943472	0.15875744601836003	-0.001852923017960867
TCGA-DQ-5631-01	False	False	2.0863505503669795	1.4745166666666667	0.9977262028948302	1.5415	-3.1238	False	-1.1198081445214292	2.0863505503669795	0.1580793164901229	0.15866764183306012	-0.011193090584551332
TCGA-MO-A47R-01	False	False	2.0862113342985653	2.0458499999999997	0.9996923880044621	0.4233	-0.9946999999999999	False	-1.2186951849947079	2.0862113342985653	0.12825956785116258	0.17464452998340152	-0.005039531040222611
TCGA-K1-A3PN-02	False	False	2.0852044448827103	2.324066666666667	0.9999435759142413	-0.6873	-1.74505	False	-1.115693713217159	2.0852044448827103	0.1356051770867228	0.17578224445331403	-0.0028255234686083985
TCGA-DX-A6YX-01	False	False	2.084133395957993	2.2320166666666665	0.9988436883470478	1.7141	-0.3845	False	-1.249230661962088	2.084133395957993	0.1479861986847036	0.17567207685763042	-0.020163998260894017
TCGA-A2-A04U-01	False	False	2.083069171429584	0.9843499999999998	0.9967421385393097	-1.9379	0.10205000000000003	False	-1.5111604410647308	2.083069171429584	0.15897483752898414	0.14301824191278512	-0.001808455140224067
TCGA-B6-A0RU-01	False	False	2.082562386395297	3.7888666666666664	0.9998509514085588	-0.4921	1.34105	False	-1.4676855904695498	2.082562386395297	0.14755604048235813	0.16047678256161926	0.0004984085067583163
TCGA-OR-A5JM-01	True	False	2.0824027356422974	-1.51	0.9997290166219808	-0.7346	-7.0004	False	-1.6453113965664177	2.0824027356422974	0.15466362891480692	0.1371974918271736	0.0052013031562704775
TCGA-SI-A71O-01	False	False	2.0822623252219117	3.5243333333333333	0.9985819615810302	1.2934	0.89305	False	-1.2872561723234248	2.0822623252219117	0.12186635115348453	0.2025511063142919	-0.01652172673810513
TCGA-HB-A43Z-01	False	False	2.082109465044007	1.0893333333333333	0.9999506682211937	-0.8339	1.1503999999999999	False	-1.2614584370659774	2.082109465044007	0.12946197474627585	0.17904664699657102	-0.001169708331132724
TCGA-X9-A971-01	False	False	2.080433452163352	1.6517666666666666	0.9999375263969991	1.0779	-2.38875	False	-1.2847593948150513	2.080433452163352	0.13785657779695612	0.17960411769063314	-0.00967667667432646
TCGA-CF-A47T-01	True	False	2.080273522900067	-2.3993833333333336	0.9802808348344577	-2.6349	-4.1642	False	-1.2797794630399126	2.080273522900067	0.16791228513978185	0.11215739113620574	0.016399153118084087
TCGA-P3-A6SX-01	False	False	2.0789055831436833	0.08551666666666646	0.9994895069619384	-0.2671	-0.6738000000000001	False	-1.2459471324850977	2.0789055831436833	0.16078670560329048	0.15309840045227088	-0.014455452772923934
TCGA-DU-6404-02	False	False	2.0755709971037706	1.1966663734518335	0.9997580735911059	-0.8730528500920001	-0.03264299739700005	False	-1.1154511666157012	2.0755709971037706	0.13675421907869678	0.16197229025254214	0.005901149600087751
TCGA-FS-A1ZE-06	False	False	2.0752144002793496	1.9215333333333333	0.9967268887146055	-2.6349	-0.84335	False	-1.612204092388138	2.0752144002793496	0.14241811692665268	0.15613325777018666	0.005824781286728833
TCGA-LL-A6FR-01	False	False	2.0749340802738363	-0.7083666666666666	0.9886643563746537	-2.0529	0.7050500000000002	False	-1.2387000766665293	2.0749340802738363	0.14556968588578653	0.1638131133692933	-0.006075083467132698
TCGA-56-7223-01	False	False	2.0735698474093165	1.581116666666667	0.9893976322761711	-0.0877	1.5018	False	-1.4429089263810586	2.0735698474093165	0.16379837259545707	0.13081660896603559	0.01172011651687464
TCGA-BB-A5HY-01	False	False	2.073201510748634	2.8625	0.9997245434851183	1.3956	-0.9111	False	-1.2718652229085383	2.073201510748634	0.17726625550899672	0.1403337834456552	-0.019103593312500836
TCGA-EB-A5KH-06	False	False	2.0726587405027606	-0.42213333333333325	0.8776308572722671	-3.6259	-1.7925	False	-1.191796168046054	2.0726587405027606	0.13883858412288816	0.15395357999605933	0.007777876183496588
TCGA-FD-A3B5-01	False	False	2.072369779372517	1.64355	0.9994298563185097	1.4281	0.38150000000000006	False	-1.2747584790028437	2.072369779372517	0.16521940799883192	0.14765518891597343	-0.015929582628209617
TCGA-BA-6868-01	False	False	2.0722708340384557	2.8036	0.9933075800822273	-0.1504	-0.7998000000000001	False	-1.0079305344064668	2.0722708340384557	0.17462476531338905	0.1561535994251628	-0.027727251026809684
TCGA-UF-A71A-06	False	False	2.0719078422051	0.9149999999999998	0.9998127541815607	1.9340000000000002	-2.6598	False	-1.3593882276029607	2.0719078422051	0.15758063772807543	0.14201255638362384	0.0005996301556297468
TCGA-DX-AB2F-01	False	False	2.069212665329633	2.9802833333333334	0.9956057589000604	-1.3921	-1.432	False	-0.953365170614709	2.069212665329633	0.10363068849496598	0.2116299894451732	-0.008704292017771632
TCGA-CQ-A4CG-01	False	False	2.0691623251739895	4.0540666666666665	0.9997042940257395	2.9618	-2.7538	False	-1.333559329816986	2.0691623251739895	0.16536198652264444	0.1619987439869413	-0.027692957723829573
TCGA-OR-A5KZ-01	False	False	2.067779819336369	1.97335	0.9994601776656126	-1.3548	-1.00835	False	-1.42712694279686	2.067779819336369	0.14430514198184155	0.1457690724193868	0.004757481823578234
TCGA-XV-A9VZ-01	False	False	2.066101354575886	1.4080666666666666	0.9994914010758814	-1.3548	-0.4744	False	-1.1283419650921809	2.066101354575886	0.13946142064705963	0.1565618416765069	0.011104149524095006
TCGA-FS-A1Z3-06	False	False	2.0652906170558083	1.7549	0.9979152668132976	-0.4921	-0.22615	False	-1.5201984550177683	2.0652906170558083	0.15714880433519102	0.14463013422545148	-0.0012575429444322754
TCGA-CQ-A4CI-01	False	False	2.064544824007598	1.4665833333333333	0.9997536310393416	3.5035	-1.64905	False	-1.293277369035941	2.064544824007598	0.15749106688614087	0.149139039351501	-0.004877092637203256
TCGA-QC-AA9N-01	False	False	2.0644035986575955	1.4452333333333331	0.9993097781849704	-0.0725	-1.95885	False	-1.18525859677376	2.0644035986575955	0.13050787414214302	0.1886782084626201	-0.01875555929907651
TCGA-BR-8059-01	False	False	2.0642674510328387	3.2839833333333335	0.9996617372012053	-0.3566	0.10375000000000001	False	-1.027326211990426	2.0642674510328387	0.13208397599240623	0.18001793286260037	-0.012487287383475066
TCGA-EB-A6QZ-01	False	False	2.0641601562451464	1.0782500000000002	0.9950844761737184	-0.9132	-1.2275	False	-1.3965456600906452	2.0641601562451464	0.16306542198142673	0.1463035737894579	-0.008466102268986432
TCGA-LN-A9FR-01	False	False	2.063178259968749	4.157516666666666	0.9950359378290073	0.8082	0.3026	False	-1.1237663733767946	2.063178259968749	0.1299507915671856	0.1887257247906189	-0.015122977496451027
TCGA-UF-A7J9-01	False	False	2.0628053324115174	4.178416666666666	0.9997822783802681	3.0358	0.06755	False	-1.0895945931428372	2.0628053324115174	0.14126004167401296	0.18008508247336297	-0.017577454815036912
TCGA-CN-6022-01	False	False	2.0615239229218476	3.3289	0.9990892034204463	1.683	-0.06129999999999999	False	-0.9089754840545916	2.0615239229218476	0.14693036357937764	0.17377417857673105	-0.023648501116314967
TCGA-Z6-A8JE-01	False	False	2.061406558606887	2.9492000000000003	0.9929289230457494	0.099	-0.3952	False	-1.3535671283011836	2.061406558606887	0.15180798840660956	0.16404698394879072	-0.010457520952020821
TCGA-D8-A27H-01	False	False	2.0610899874388373	3.3346166666666663	0.997915134499323	-0.8599	0.86295	False	-1.251183617331441	2.0610899874388373	0.13995453414727052	0.180521331675295	-0.01452271998016302
TCGA-CV-5435-01	False	False	2.0610613317872164	1.0256166666666668	0.9978306400185902	2.6348	-1.27655	False	-1.224863872300303	2.0610613317872164	0.14476921988970326	0.16374020747380702	-0.009655829771972184
TCGA-CN-6024-01	False	False	2.0606523132826053	2.0507666666666666	0.9996950872421235	3.1829	-2.136	False	-1.2871473607422828	2.0606523132826053	0.15051200955331287	0.16350441469792415	-0.014051603689776085
TCGA-IG-A3Y9-01	False	False	2.059162024816959	2.4352333333333336	0.9984234818904879	1.9302	-0.05070000000000002	False	-1.0666408540487382	2.059162024816959	0.14491037235049914	0.17947743705960642	-0.023520835524487957
TCGA-BA-4074-01	False	False	2.0591518793065258	2.4477666666666664	0.9999451843491144	0.2154	-1.39405	False	-1.4907527723403022	2.0591518793065258	0.15960544756414993	0.15468963840545175	-0.016609416698047223
TCGA-BT-A20R-01	False	False	2.058351612133495	2.351583333333333	0.9977306264147348	0.099	0.50665	False	-1.1937524192169766	2.058351612133495	0.1321051753216247	0.17880110735077903	-0.013150831780646754
TCGA-OR-A5LC-01	False	False	2.0547985948355603	0.07835000000000003	0.9981938166643841	-2.3884	-3.17315	False	-1.3110147600925757	2.0547985948355603	0.1434330785293855	0.15086260951291305	0.003444078024317547
TCGA-BF-A5ER-01	True	False	2.0543296059328426	-1.2120999999999997	0.8843271205945149	-0.8599	-2.4926500000000003	False	-1.1338003340738387	2.0543296059328426	0.14903210008315274	0.14376530574054952	-0.00021922852713599137
TCGA-X2-A95T-01	False	False	2.0538879961261887	3.7324	0.999872375140595	1.1447	0.3205	False	-1.257626640823093	2.0538879961261887	0.12717312061370759	0.19193624214807561	-0.01608348027210881
TCGA-CC-A7II-01	False	False	2.0536481712826613	-0.322433333333333	0.7980159962734678	2.8701	-0.98705	False	-1.4126252536705828	2.0536481712826613	0.1614255294700667	0.12198493896534904	0.0076416948551133864
TCGA-VR-A8EY-01	False	False	2.0523207393477896	0.6683333333333336	0.9993679857885727	0.044000000000000004	-1.06855	False	-1.2073911218853262	2.0523207393477896	0.16681741252544308	0.1314262129481353	-0.007475936453536625
TCGA-E2-A1IN-01	False	False	2.0520896450188513	2.6589833333333335	0.9981824787873427	0.0718	-0.8608	False	-1.277437195484084	2.0520896450188513	0.12531245098837743	0.1836596613430004	-0.004208220822575231
TCGA-YH-A8SY-01	False	False	2.051576577394142	2.78585	0.9962763881472126	0.7664	-0.15355	False	-0.8291866472727034	2.051576577394142	0.12988662281149804	0.1983676553121871	-0.023379876132145618
TCGA-WA-A7GZ-01	False	False	2.050681082258257	2.3162333333333334	0.9994515992287223	0.1776	-2.88165	False	-1.2009210718423453	2.050681082258257	0.16358400139707865	0.14400079734722507	-0.012504793397367285
TCGA-IF-A3RQ-01	False	False	2.050112240012555	1.7463	0.9990305434068165	0.5271	-1.4136000000000002	False	-1.122603978767298	2.050112240012555	0.10603902440838922	0.20097628967676218	-0.008369339813034164
TCGA-DQ-7589-01	False	False	2.048867591145611	2.673583333333333	0.9998647399331657	1.4808	-1.1109499999999999	False	-1.2719459992317677	2.048867591145611	0.15316423651215252	0.1534970801336765	-0.007752880893130205
TCGA-S8-A6BW-01	False	False	2.0487010782171535	0.4717166666666668	0.9993436525774217	2.9356	-2.71765	False	-1.144919197229602	2.0487010782171535	0.13362800430385272	0.18622908135017482	-0.01773618124391734
TCGA-ER-A42H-01	False	False	2.0483790544581244	1.678583333333333	0.9887968365735736	-1.2828	-1.9699999999999998	False	-1.563090648209606	2.0483790544581244	0.1399889241361	0.15939374034294923	-0.0011272925340901976
TCGA-EE-A29Q-06	False	False	2.046994964195114	0.38526666666666665	0.9999174858020423	0.688	-0.74105	False	-1.5354151263158122	2.046994964195114	0.15731149361167615	0.14433106217073566	-0.005090565892418052
TCGA-4Z-AA7R-01	False	False	2.0458830949670213	1.1517666666666666	0.9954938423981097	-2.0529	0.8921	False	-1.45648758023762	2.0458830949670213	0.1686998577283225	0.12313245417239183	-0.0017748822260914667
TCGA-DX-A7EN-01	False	False	2.0456604348529215	1.5090999999999999	0.9999398781776138	1.692	-3.2717	False	-1.3678073437311629	2.0456604348529215	0.1374437233730652	0.16856261417870852	-0.005920871711308271
TCGA-D3-A1Q1-06	False	False	2.045653361634505	1.0459666666666667	0.816576767886929	-0.9132	-1.05795	False	-1.6615098283219825	2.045653361634505	0.14871368990509962	0.13783019068849606	0.008605663200026427
TCGA-FR-A2OS-01	False	False	2.045301864263474	0.5986666666666667	0.9992618801232783	-1.685	-3.6129	False	-1.58199364004849	2.045301864263474	0.15118317356351904	0.15498910151281356	-0.006357780305136473
TCGA-D3-A8GK-06	True	False	2.0450923186511103	-1.2247833333333327	0.9975235889482088	-2.7274	-1.61965	False	-1.5248939442899438	2.0450923186511103	0.16502518273202307	0.12835098626372404	0.00028036901346437977
TCGA-D3-A8GL-06	False	False	2.0449832203086196	-0.2635166666666665	0.9987721900750836	0.5271	-4.372450000000001	False	-1.7264997962040816	2.0449832203086196	0.15988204367916595	0.14032710963674336	-0.004396555156300295
TCGA-3B-A9HL-01	False	False	2.0447786551742104	1.9854999999999996	0.9984405120502474	-2.2447	-0.29	False	-1.0477989966212244	2.0447786551742104	0.10944161169031905	0.2045428966163702	-0.014664726737456052
TCGA-BH-A1FE-06	False	False	2.044729878786102	1.5028833333333331	0.9996651680455755	2.9655	-0.25695	False	-1.1247431576890983	2.044729878786102	0.1065268140432637	0.21376953318762565	-0.0147264325541594
TCGA-BH-A0EI-01	False	False	2.043855880951407	2.4260166666666665	0.9996112069268847	0.044000000000000004	-1.24805	False	-1.2258642935396242	2.043855880951407	0.12073023715070069	0.18408239947069813	-0.001423981850722683
TCGA-60-2724-01	False	False	2.04343164759919	2.0234666666666663	0.9995826330265905	0.6425	-0.73325	False	-1.169118258833005	2.04343164759919	0.1461639711276989	0.16777137849979878	-0.016102277588919387
TCGA-BH-A0AV-01	False	False	2.0433989171588878	2.836266666666666	0.9992815825481305	0.099	-0.28005	False	-1.3960285283424136	2.0433989171588878	0.13310839023772397	0.19259847103803357	-0.022257176736881424
TCGA-28-5209-01	False	False	2.0432454559846365	2.39375	0.9997743562153067	0.679	-2.2797	False	-1.2898988757679883	2.0432454559846365	0.13300262257296916	0.17389140195426547	-0.009224515807108494
TCGA-DA-A1I8-06	False	False	2.0432319208388616	1.4553999999999998	0.9993223554998	-0.9132	-1.5635	False	-1.2073962911741467	2.0432319208388616	0.15944588457913153	0.16036600596696005	-0.021308626773743677
TCGA-UD-AAC4-01	False	False	2.042417080553085	1.5054333333333332	0.9988392116716879	1.8604	0.36065	False	-1.1116259337555854	2.042417080553085	0.13035360653485148	0.18261194430886196	-0.018029349754896562
TCGA-FS-A4F5-06	False	False	2.042326042507854	3.959133333333333	0.9985382050634796	0.1903	-0.9901	False	-1.4869402368242743	2.042326042507854	0.15551241655485878	0.1585488838658419	-0.01717678439564377
TCGA-D8-A1XD-01	False	False	2.0419875927377995	2.0934333333333335	0.99984700759287	-0.6193	-1.15705	False	-1.3353792183901105	2.0419875927377995	0.12966065423302872	0.17281436173471673	0.0021412300188611813
TCGA-GN-A4U7-06	True	False	2.0408565469988478	-1.3881166666666662	0.9821644062038126	0.7664	-3.43145	False	-1.3877960765782011	2.0408565469988478	0.16434660351927133	0.12784039596058344	0.0013768229750690014
TCGA-CR-7379-01	False	False	2.0406821472597287	3.5092499999999998	0.9996910328615233	2.2693	0.20575	False	-1.0735945341186477	2.0406821472597287	0.15755935966437848	0.15908011520055962	-0.02272863014108345
TCGA-ER-A19L-06	False	False	2.0403554713717043	2.2239	0.995082271070455	-0.7588	-0.8146	False	-1.3471805010740068	2.0403554713717043	0.13056143560867753	0.17662042194780495	-0.008356495539311032
TCGA-DX-A8BZ-01	False	False	2.0401251323974305	0.4062333333333332	0.9526000426313245	-1.9942	-1.7353999999999998	False	-0.8548810983327362	2.0401251323974305	0.11080426134450184	0.19302216875635364	-0.015374522962200264
TCGA-77-7140-01	False	False	2.0394429241396446	3.542783333333333	0.9995829263228261	3.9947	-0.61715	False	-1.3828525117101937	2.0394429241396446	0.15206217560930263	0.14855618781859187	-0.006325976529628192
TCGA-ZR-A9CJ-01	False	False	2.039381178181139	2.8030833333333334	0.9969821948314401	2.1734	-0.66225	False	-1.1524808078317204	2.039381178181139	0.15242013873359886	0.17021329655019454	-0.02534370610407381
TCGA-LA-A7SW-01	False	False	2.0388661991597763	0.4524666666666667	0.9962188015626255	2.2842	-1.02505	False	-1.207998553645779	2.0388661991597763	0.18041547950643597	0.12866847184879962	-0.015007003540787567
TCGA-BB-7862-01	False	False	2.038251030620541	3.387333333333333	0.9991128370536606	0.8568	-0.6379	False	-1.2272425015077055	2.038251030620541	0.1537210770265068	0.16440945838509904	-0.022258499745531957
TCGA-EW-A424-01	False	False	2.0366141486778457	0.25580000000000025	0.9993057210882267	-0.2845	0.11515000000000003	False	-1.1906697461491276	2.0366141486778457	0.13421585756108853	0.1656916739275735	0.0020102529481537453
TCGA-NC-A5HP-01	False	False	2.036409838079138	3.38585	0.9988706186052824	-0.5125	-0.0529	False	-1.2366688221800262	2.036409838079138	0.14119204855055956	0.16922490426333234	-0.008630271554117747
TCGA-EE-A29V-06	False	False	2.0363702413709515	-0.27883333333333316	0.9900124033343443	0.34600000000000003	-1.5016500000000002	False	-1.2360403184024338	2.0363702413709515	0.15440606651277328	0.15106640441070265	-0.0076187112340723165
TCGA-DK-A2I6-01	False	False	2.0361961312957497	3.8382666666666667	0.9991763460873846	4.0216	-0.45575	False	-1.3011188840654	2.0361961312957497	0.16623291318594466	0.12870376000556755	-0.005624350723880158
TCGA-DX-A6B7-01	False	False	2.0353704045363115	0.6018999999999998	0.9998817500590457	0.9115	-0.572	False	-1.259407315558929	2.0353704045363115	0.12050444988054651	0.19098059198164602	-0.012810123997225895
TCGA-DX-A8BV-01	False	False	2.0347090971458166	2.9445333333333332	0.9989268172435675	0.4865	-1.02275	False	-1.0468349376228046	2.0347090971458166	0.11162515239008182	0.2007780872154686	-0.014615717630136289
TCGA-QR-A6GR-01	False	False	2.03345829658573	0.0687000000000002	0.9987988264818974	-0.1828	-0.7826	False	-0.9634975306009966	2.03345829658573	0.11876753147174086	0.17300841770453765	0.005835148439667351
TCGA-AR-A0TP-01	False	False	2.0332348355131553	-0.5325833333333332	0.9989551902406211	-0.7834	0.8471500000000001	False	-1.635834808842859	2.0332348355131553	0.15363152440462166	0.15194701494011656	-0.005981806133853369
TCGA-AN-A03X-01	False	False	2.0323728638817897	1.8287000000000002	0.999324517590804	-1.685	1.2503	False	-1.1399838407238785	2.0323728638817897	0.11280696151406107	0.19404900987183946	-0.011165726165536167
TCGA-FD-A5BV-01	False	False	2.032024562835544	-0.6631666666666666	0.9933882204097162	0.5069	-0.46275	False	-1.322053085799471	2.032024562835544	0.15721458311876094	0.13210580206057362	0.004086253508490221
TCGA-EE-A29D-06	False	False	2.0303401485698953	1.2819	0.9984642128804699	0.6969	-1.7457500000000001	False	-1.464972502669324	2.0303401485698953	0.14656915790219632	0.15277245501328787	-0.005893394464180653
TCGA-F7-8298-01	False	False	2.0294687513678604	3.3161999999999994	0.9996965741588951	3.5923	0.3851	False	-1.103022100656226	2.0294687513678604	0.15850651016439998	0.15445208344745834	-0.022822329168411877
TCGA-MZ-A7D7-01	False	False	2.029094422809128	2.01745	0.9999626726393994	1.0433	-1.25945	False	-1.645283292386679	2.029094422809128	0.16912504909472342	0.1243485014448737	-0.009407871160041598
TCGA-CV-7247-01	False	False	2.027811147510059	2.38935	0.9988477738883281	0.1519	-2.3903	False	-1.2371531154670423	2.027811147510059	0.157941619644578	0.15284545949817913	-0.019064400157358042
TCGA-EB-A57M-01	False	False	2.027566460368576	1.4327	0.9749040331089568	-1.2481	0.35455	False	-0.8116667301891187	2.027566460368576	0.13146320491043137	0.17116113171449776	-0.006319629686346228
TCGA-85-A4JB-01	False	False	2.027432601712783	5.3165	0.9990405139340457	1.7316	0.6647500000000001	False	-1.133233606689175	2.027432601712783	0.16172555018518	0.15483580651941306	-0.02182673206112529
TCGA-KD-A5QS-01	False	False	2.0272277694254655	3.116133333333333	0.998537337365413	-1.4699	-0.7193499999999999	False	-1.2940020059896735	2.0272277694254655	0.1251646833238619	0.17451755207816266	-0.0077715687886755445
TCGA-UY-A78N-01	False	False	2.0269938457424272	0.6440166666666667	0.9998063546528928	-0.6416	-1.21895	False	-1.3611360997083708	2.0269938457424272	0.15422480890732307	0.12703372958908674	0.009764438999339512
TCGA-B6-A0RN-01	False	False	2.025112727494244	2.04715	0.9996009652688951	-0.2159	0.624	False	-1.2470090669780989	2.025112727494244	0.11580818196061364	0.17853238317609474	0.003591028923437238
TCGA-DX-A48R-01	False	False	2.0237576359118403	1.7065999999999997	0.9998187459720064	-0.5125	-3.0029500000000002	False	-1.4323986741407784	2.0237576359118403	0.1289972061104977	0.17736983015566193	-0.009647398399290246
TCGA-IE-A4EK-01	False	False	2.023331123682682	1.100766666666667	0.9999346270565368	1.9188	-1.10835	False	-1.3440898041067122	2.023331123682682	0.11106277310956461	0.19329496292828235	-0.006594412752155647
TCGA-A2-A0YE-01	False	False	2.022583362391803	4.16615	0.9908804445276194	-0.3566	0.05695	False	-1.428907054980107	2.022583362391803	0.1465574252049584	0.16320347293454845	-0.014146498040820993
TCGA-92-7341-01	False	False	2.022103142712434	3.2153333333333336	0.9989652246680769	2.0183	0.4156	False	-1.1769253114268123	2.022103142712434	0.1479281718908445	0.15763792370985247	-0.011301998668871133
TCGA-CR-7401-01	False	False	2.021751375112673	3.74855	0.999597592065283	0.537	0.44195	False	-0.9595489896757802	2.021751375112673	0.12932221593952087	0.17519777701018752	-0.013967057937654542
TCGA-FD-A3SM-01	False	False	2.021345880830768	2.129433333333333	0.9991833929037647	-0.6643	-0.8804000000000001	False	-1.220248713805227	2.021345880830768	0.1356778303917451	0.16718257144328535	-0.01234983494775338
TCGA-BT-A0S7-01	False	False	2.021229882722739	1.0852833333333334	0.9993750348241519	-1.1488	2.09645	False	-1.4005176048346124	2.021229882722739	0.14715684750239746	0.1368991118251884	0.005917756799897942
TCGA-QK-A6IH-01	False	False	2.0198770452631463	2.1044333333333336	0.9992039009503405	-1.685	-0.66645	False	-1.062594061155439	2.0198770452631463	0.15399307377870164	0.14388407497292183	-0.011112250608474119
TCGA-LN-A4A2-01	False	False	2.019814125758659	2.19825	0.9984613299180746	0.8805	-2.7277	False	-1.3523858265144035	2.019814125758659	0.14996852280567	0.16623746716243587	-0.018021613007139975
TCGA-OR-A5KO-01	True	False	2.0187279861903433	-1.0604166666666663	0.9998719318622218	-3.6259	-3.39305	False	-1.5633905375168116	2.0187279861903433	0.13827831665077517	0.14660442302247415	0.007551242110104477
TCGA-DQ-5629-01	False	False	2.0184547251304825	2.136133333333333	0.9991892674141023	1.5709	-1.0687499999999999	False	-1.3226809501899466	2.0184547251304825	0.16251357692699045	0.1401852119452354	-0.012773670912831938
TCGA-L5-A43J-01	False	False	2.0182295763818208	4.103716666666666	0.9998134901264233	2.2051	-1.2137499999999999	False	-1.1700332466771057	2.0182295763818208	0.15209263819121266	0.1601982801220096	-0.018356579948454424
TCGA-LN-A49Y-01	False	False	2.0181944083740277	1.2897666666666667	0.9971860928168435	-1.1488	-0.1656	False	-1.3674887644862956	2.0181944083740277	0.15485434238082513	0.1337644014211194	0.002027506711071293
TCGA-CV-7177-01	False	False	2.017337818642452	2.285333333333333	0.9993231256851468	-0.5125	-0.8923	False	-1.0531927499571458	2.017337818642452	0.1292563539464122	0.17695418847430328	-0.0094926403939873
TCGA-X6-A8C2-01	False	False	2.0167001738847845	1.7142000000000002	0.9978513257858932	0.5271	0.34975	False	-1.214883651141135	2.0167001738847845	0.11604242994096309	0.19437036593423362	-0.018960642471147815
TCGA-XF-AAMG-01	False	False	2.0160175181529554	2.5888666666666666	0.9920104284571933	0.1519	1.53495	False	-1.2982959112404286	2.0160175181529554	0.15848675021669448	0.12856608740081704	-0.0003126321232094297
TCGA-B6-A1KF-01	False	False	2.0158897435406335	-0.6835	0.9928898003736591	-3.1714	-2.92815	False	-1.8136997578549032	2.0158897435406335	0.14936430159704087	0.14782257785595135	-0.0028426822825534273
TCGA-K4-A5RI-01	False	False	2.0157931179651123	1.41005	0.9994024976765398	-0.3566	-0.48995	False	-1.2468591842911767	2.0157931179651123	0.14758648937768395	0.13994476476078344	-0.0018883111866808096
TCGA-G7-6789-01	False	False	2.0152094568819128	1.4597166666666666	0.9252033380774238	-1.0862	-0.3847	False	-1.0169768563864423	2.0152094568819128	0.12496568350035796	0.18680488192824526	-0.015377359524722347
TCGA-UY-A9PD-01	False	False	2.0150421850212368	2.814683333333333	0.9989082747216866	-1.6394	-0.5509	False	-1.2424428165794508	2.0150421850212368	0.148225870716103	0.1394481645178007	-0.002831012311886279
TCGA-CQ-6224-01	False	False	2.014638512929233	5.425833333333333	0.9983592523624001	1.8159999999999998	0.52715	False	-0.9079569446441325	2.014638512929233	0.12676795012001849	0.19279295905568095	-0.025151149077421157
TCGA-K1-A3PN-01	False	False	2.0143855202823207	2.5065166666666663	0.9999520594443162	-0.4521	-0.81965	False	-1.1842003679602513	2.0143855202823207	0.13024533873845012	0.18167659984200474	-0.010834546035388911
TCGA-EB-A24C-01	False	False	2.014384603770176	1.6032833333333332	0.9987750586502654	-1.0862	-2.3004	False	-1.5766115659358617	2.014384603770176	0.1399508736998255	0.16584495653324147	-0.011119178056414039
TCGA-DX-A8BT-01	False	False	2.014204664533923	3.4679833333333328	0.9963274086988578	-1.0262	-0.4484	False	-1.0528193373991137	2.014204664533923	0.11194317009174753	0.19904673622533794	-0.015138090218429632
TCGA-FS-A1ZU-06	False	False	2.013835944834037	0.25436666666666674	0.980888122907592	-1.8836	-2.69795	False	-1.7147037604010626	2.013835944834037	0.15269812028383167	0.13652328016747448	0.00014176803929160156
TCGA-XF-A9ST-01	False	False	2.013632443878003	-0.47846666666666643	0.9990017695549771	2.4883	-3.458	False	-1.5545297033071623	2.013632443878003	0.16790386090734666	0.1096550031614984	0.00923437197789667
TCGA-FS-A1Z7-06	False	False	2.013491703186337	2.7404666666666664	0.996788518187519	-1.2142	0.4074	False	-1.2171999266990126	2.013491703186337	0.12081485975725623	0.1887255450645085	-0.013072122108243772
TCGA-DX-A48N-01	False	False	2.013200991232348	1.8530999999999997	0.99857515167317	-0.4131	-0.56435	False	-1.1763655069662735	2.013200991232348	0.12206150897848535	0.19017393035298655	-0.011367103533387277
TCGA-K1-A42X-01	False	False	2.0129038168059172	0.37808333333333344	0.9993062712289082	-1.0862	-0.7889999999999999	False	-1.3995887182362492	2.0129038168059172	0.11824575943318057	0.16694249484168633	0.004927275012310713
TCGA-C4-A0F7-01	False	False	2.0123183859496487	0.582266666666667	0.9991578255484572	-0.2845	-1.11945	False	-1.501054220872636	2.0123183859496487	0.15314969764064018	0.13557536945419582	-0.0003386925084857008
TCGA-DX-A48O-01	False	False	2.0120046837983327	3.75905	0.9997434761731862	0.34600000000000003	1.72455	False	-1.1108891726865588	2.0120046837983327	0.11808595141943173	0.17230087478533926	0.0013221883293618626
TCGA-UD-AABZ-01	False	False	2.011332579670205	0.5714833333333332	0.9806658890204487	-2.2447	-0.6023	False	-1.0970129548150804	2.011332579670205	0.14097607658876543	0.1575493041799044	-0.011553750517153705
TCGA-BH-A1FM-01	False	False	2.011281091674504	2.3823	0.9995484286380428	-0.2845	-0.95195	False	-1.6212566089404141	2.011281091674504	0.13105300918093252	0.17177512034023237	-0.007998882187119263
TCGA-OR-A5K9-01	True	False	2.0111889009006356	-2.011916666666666	0.9992962276236652	-3.3076	-6.039899999999999	False	-1.5528897557056633	2.0111889009006356	0.13579295058738072	0.14330729184603772	0.007214253704398581
TCGA-AC-A62V-01	False	False	2.010838233742851	1.2261666666666666	0.9993466353241961	-3.458	-1.1649500000000002	False	-1.014248672179833	2.010838233742851	0.13507724530671683	0.14379205546845641	0.007426077757291828
TCGA-D3-A2JK-06	True	False	2.010345694196563	-1.8489666666666666	0.7460605434199582	-0.8863	-0.286	False	-0.8403290209231391	2.010345694196563	0.1359017836768255	0.1518006024937288	-0.00034218460965301014
TCGA-WB-A80P-01	False	False	2.0095236473778533	1.6090166666666668	0.9994812485384134	0.537	-1.4548999999999999	False	-1.0853140866982667	2.0095236473778533	0.12119328091726123	0.16404982460588519	0.0069443622766759425
TCGA-GC-A3YS-01	False	False	2.0094027929287828	2.881966666666666	0.996850605984054	2.004	0.01579999999999998	False	-1.1889859017023165	2.0094027929287828	0.14451383006972293	0.16408312152303514	-0.018374711050832784
TCGA-21-1079-01	False	False	2.0092560750534108	3.2518833333333337	0.9988408604004084	4.2366	-0.07264999999999999	False	-1.1427763966076718	2.0092560750534108	0.14419194892386922	0.17722142711805414	-0.025604291437166984
TCGA-D8-A1XB-01	False	False	2.0084267368737607	3.0642000000000005	0.9999056556197162	0.9789	0.40240000000000004	False	-1.2011310942551434	2.0084267368737607	0.12090040345504392	0.18100500833053157	-0.002717095620118202
TCGA-BH-A1ES-01	False	False	2.008103693376051	1.2574166666666666	0.9996640602104011	-0.6873	-1.27745	False	-1.3639062227168808	2.008103693376051	0.13675903597827505	0.16535851759527115	-0.0030438521155730295
TCGA-A1-A0SE-01	False	False	2.0079122982911053	2.8537166666666662	0.9997409266202372	0.03	2.52785	False	-1.2214751202049028	2.0079122982911053	0.12623635560188395	0.17020689260913266	-0.00134760533648028
TCGA-AO-A0J5-01	False	False	2.0075059870819736	2.7954833333333333	0.999505115971165	-0.6873	1.401	False	-1.132038938549171	2.0075059870819736	0.10920310464843327	0.18933082987054298	-0.0030140215650725642
TCGA-CQ-A4C7-01	False	False	2.0072921123623715	6.039816666666667	0.9990949911716865	3.8749	0.6745500000000001	False	-1.0316659967679649	2.0072921123623715	0.14960505176715078	0.1727092627682845	-0.03005417395276399
TCGA-AO-A12C-01	False	False	2.0069848018533416	1.8196999999999999	0.9984534183299437	-1.1488	-0.046750000000000014	False	-1.2436118893101888	2.0069848018533416	0.11791510788391933	0.18307251643558942	-0.0047868851319573785
TCGA-KQ-A41N-01	True	False	2.0068295621057053	-1.9967333333333332	0.9710078391369733	-0.6873	-3.5618	False	-1.2478265954814267	2.0068295621057053	0.15902921370605155	0.11439083481250813	0.011832478545897014
TCGA-K4-A3WV-01	False	False	2.0056172036901034	0.9351833333333333	0.9997971812527194	3.1955	0.008499999999999999	False	-1.3553156252607996	2.0056172036901034	0.1584730442031667	0.13792765435276785	-0.010421136688790507
TCGA-D3-A5GL-06	False	False	2.0055074666182926	1.1399166666666667	0.9988065534613729	0.7321	-0.57245	False	-1.5058148539833491	2.0055074666182926	0.150647390793167	0.14831774199795114	-0.009336553314820131
TCGA-AN-A0FJ-01	False	False	2.0054669344225413	1.51945	0.9741937343623935	-1.5951	0.349	False	-1.4170969287237394	2.0054669344225413	0.14663803658258473	0.1423272694095812	-0.0020360115984274724
TCGA-EE-A29C-06	False	False	2.005336017733031	2.2603	0.9964371078266558	0.1776	0.1329	False	-1.1121385928531249	2.005336017733031	0.1347722595537259	0.1679306351028529	-0.008011005487388324
TCGA-EE-A2GR-06	False	False	2.0040640810910184	0.48106666666666675	0.9986341963101681	-1.8836	-2.55465	False	-1.7528234151135291	2.0040640810910184	0.14844144919850563	0.15009112902630864	-0.0063888763739315645
TCGA-DX-A48U-01	False	False	2.003349158446688	1.537916666666667	0.999939187653275	1.7489	-0.4718	False	-1.291802631661308	2.003349158446688	0.10757368511171408	0.18997863011992583	-0.0054223001366631935
TCGA-CV-7236-01	False	False	2.002701174096187	4.7771	0.9995851525911591	1.4859	0.6023	False	-1.0365426277864702	2.002701174096187	0.14589817402225308	0.16397335296383173	-0.02157258411190324
TCGA-HR-A5NC-01	False	False	2.0023952156613434	1.6158166666666667	0.9987427732058983	0.1124	-2.0050999999999997	False	-1.3965357856924512	2.0023952156613434	0.13367836243564263	0.15823102258112717	0.00025042227338201324
TCGA-B6-A0I6-01	False	False	2.0022349731685525	2.9669833333333333	0.9996891704669667	-1.0262	2.197	False	-1.3949753040372472	2.0022349731685525	0.1442615893571343	0.16242952304901243	-0.01229537154933426
TCGA-LN-A8I0-01	False	False	2.002169275691232	2.589783333333333	0.9990390144053214	2.9052	-0.83355	False	-1.1319993285018817	2.002169275691232	0.15327787724976144	0.15734210563821766	-0.018488961131864795
TCGA-E9-A244-01	False	False	2.002137281726754	3.2227666666666663	0.9997608085332551	-0.3566	2.2414500000000004	False	-1.601420662116614	2.002137281726754	0.1416626258196937	0.1547186041609242	-0.007499789047001921
TCGA-W3-AA21-06	False	False	2.001477389928894	1.9566999999999997	0.9900722121890299	-1.7809	0.93685	False	-1.4890414437280526	2.001477389928894	0.17049185094838404	0.12764943938520626	-0.015976865551054625
TCGA-BA-A6D8-01	False	False	2.001308360496545	0.7522666666666669	0.9910647179363007	-1.8836	-2.4721	False	-0.9226230715264067	2.001308360496545	0.14733153691166015	0.13652319193038082	0.004466287996941607
TCGA-27-2524-01	False	False	2.001238691952302	0.8098333333333334	0.9996908643131532	0.9268	-0.28159999999999996	False	-1.0757061342457126	2.001238691952302	0.13229125343166298	0.1717879704691229	-0.01411571670192655
TCGA-12-3652-01	False	False	2.0010877755112033	1.20455	0.9999657777840342	-0.2498	-0.4483	False	-1.3309132538118371	2.0010877755112033	0.14016570608668127	0.15456222717844273	-0.005676750962746616
TCGA-OR-A5KV-01	False	False	2.000469796277325	0.18673333333333325	0.9998521372843201	-4.2934	-0.33129999999999993	False	-1.2877279222112814	2.000469796277325	0.13570537883271125	0.13382270921679534	0.015681543979683788
TCGA-FX-A76Y-01	False	False	2.0001940972691967	3.8160666666666665	0.9998909497287405	0.2998	0.15839999999999999	False	-1.2245571807915177	2.0001940972691967	0.12153590654327254	0.18495663767819903	-0.012627743105209333
TCGA-KD-A5QT-01	False	False	1.999673838748942	4.02965	0.9999704047376606	-1.3548	1.1491	False	-1.356110534985996	1.999673838748942	0.13022478840272442	0.16773501037846195	-0.008301737542238155
TCGA-EE-A3AD-06	False	False	1.9992425583793412	0.35240000000000005	0.9994025086981747	-0.7834	-1.47775	False	-1.685391972742075	1.9992425583793412	0.15475745830146959	0.14704615626368814	-0.012428696462518103
TCGA-EB-A5VU-01	False	False	1.9990945638718416	2.6055499999999996	0.9973196260196612	-0.8863	-0.34564999999999996	False	-1.54903212200628	1.9990945638718416	0.1457023696855011	0.14694496651705363	-0.002887806366462636
TCGA-K1-A42X-02	False	False	1.9987863223186249	0.6416000000000002	0.9991468784864812	-2.114	-0.6373	False	-1.3503338882817935	1.9987863223186249	0.11913220110957014	0.16556584790542783	0.003651602748388909
TCGA-C8-A137-01	False	False	1.9983127609115168	1.6955333333333336	0.9997531634433453	-1.7322	-0.7471	False	-1.4208668619293905	1.9983127609115168	0.1379855477145791	0.15543411019878065	-0.005685308902870597
TCGA-CV-7416-01	False	False	1.9977438132141612	2.198133333333333	0.9996300935598718	1.8879	-1.482	False	-1.147839924074509	1.9977438132141612	0.14243514797315154	0.16618249530631277	-0.019363581293106804
TCGA-AO-A0JL-01	False	False	1.997336503766084	1.8331	0.9720929024950515	-1.7322	0.3524999999999999	False	-1.5079459465377845	1.997336503766084	0.1461794301578878	0.143906690773105	-0.0012514026513568382
TCGA-IE-A4EI-01	False	False	1.996475416065401	0.4630833333333333	0.9998182102663141	1.5709	-2.96195	False	-1.2763681823745776	1.996475416065401	0.11769350366858822	0.18715652038607317	-0.011889836826054627
TCGA-B6-A0WX-01	False	False	1.9964597590820785	4.263599999999999	0.9974176387480702	-0.1665	2.7127	False	-1.175316100684232	1.9964597590820785	0.12921900100959627	0.17245993019431982	-0.005669569930347832
TCGA-AN-A0FS-01	False	False	1.995612948445421	1.6422166666666667	0.999842739486392	1.1184	0.58705	False	-1.232158496780497	1.995612948445421	0.11485425931183087	0.18111545830393236	-0.0013101350000883634
TCGA-LN-A8HZ-01	False	False	1.995598315577807	2.1886333333333328	0.9979562220106881	2.1638	-0.72895	False	-1.269525164276533	1.995598315577807	0.16073428648394447	0.1340132472562931	-0.009375555897153066
TCGA-GU-A767-01	False	False	1.9952035109640158	0.7834666666666665	0.997153235315439	-1.4305	-1.06575	False	-1.0457148307880706	1.9952035109640158	0.14559762923948327	0.13627364994365732	0.0058701924418061106
TCGA-3A-A9IC-01	False	False	1.9949843452730074	2.806633333333333	0.9976356787319409	0.6332	0.54165	False	-0.8024538747377477	1.9949843452730074	0.12047161520450048	0.19254205857687215	-0.01743821006127434
TCGA-D3-A3ML-06	False	False	1.9946119854418833	1.01775	0.9865217346169053	-2.9324	-1.71015	False	-1.839571011053918	1.9946119854418833	0.15936432829772562	0.13093830767173445	-0.005441317100149244
TCGA-CV-7406-01	False	False	1.994041899551035	1.5557833333333333	0.9998946322023808	0.6332	-0.53945	False	-1.2031831275342488	1.994041899551035	0.14335497309518389	0.1572694279127431	-0.011036820480436594
TCGA-VD-A8KL-01	True	False	1.9939973098242372	-2.301283333333333	0.9801361616244627	-2.0529	-3.82755	False	-1.2140398903477712	1.9939973098242372	0.1291743991997841	0.14345437455357982	0.013137423307596385
TCGA-A8-A07L-01	False	False	1.9927600554197136	2.40575	0.9997700863238338	-0.9132	0.2597	False	-1.3695851433274269	1.9927600554197136	0.13728076266538894	0.15170878437543373	-0.0008280926154553723
TCGA-OR-A5KU-01	False	False	1.9926235372701597	-0.37980000000000025	0.9995658583347657	-1.3548	-3.2717	False	-1.258985859409706	1.9926235372701597	0.12817567869574548	0.15321356617670936	0.005082135368414715
TCGA-43-5670-01	False	False	1.9924917764764571	1.26035	0.9983495755407618	-0.7588	-1.00955	False	-1.2235979511888604	1.9924917764764571	0.16078594895637158	0.14503058182136513	-0.018929473067401878
TCGA-DX-A1L4-01	False	False	1.9924149242099378	1.6698	0.9937624473706849	2.2813	-1.16625	False	-0.8971140651432853	1.9924149242099378	0.08545363339457111	0.23289330023601365	-0.02758134012663675
TCGA-DK-A3X1-01	False	False	1.992239547955199	0.7709333333333331	0.9758595861656916	-0.6873	-1.03335	False	-1.2465834926152084	1.992239547955199	0.15568358638392232	0.12479591948797958	-0.0005066019929096029
TCGA-CN-5355-01	False	False	1.99216726705145	2.860433333333333	0.9998119122762615	1.8404	-1.21405	False	-1.0398001250204123	1.99216726705145	0.13920767304891207	0.16759346405543596	-0.018276570981136143
TCGA-E2-A570-01	False	False	1.992141654596414	1.0758166666666669	0.999617007092776	1.3679	0.8190500000000001	False	-1.1588607392326113	1.992141654596414	0.1254705435860382	0.1738467361252822	-0.0021021434736490903
TCGA-19-4065-02	False	False	1.9913920801880713	1.0717166666666669	0.9998138829663344	3.3206	0.176	False	-0.9815502231674064	1.9913920801880713	0.1255764892234326	0.18931916699868637	-0.017304223673807073
TCGA-CQ-7065-01	False	False	1.9909678091534828	1.122083333333333	0.9981473005914113	0.1388	-7.1296	False	-1.2348575303154465	1.9909678091534828	0.150289990454502	0.1444163491712669	-0.00908221259176157
TCGA-G4-6310-01	False	False	1.990257892949725	-0.21081666666666654	0.9984531002484632	-0.4719	-0.24830000000000008	False	-1.3400696956206013	1.990257892949725	0.14069131234322807	0.14556080490113385	0.0025690138773166314
TCGA-FS-A1ZN-01	False	False	1.9902554562792631	2.564033333333333	0.9997482887839851	0.5859	-0.03514999999999999	False	-1.5640649881488498	1.9902554562792631	0.15108131261781335	0.14822832457202242	-0.010156906878363106
TCGA-B6-A0RG-01	False	False	1.9902075848792022	2.03465	0.9987141862196254	-0.8084	0.11015000000000003	False	-1.3140843325721105	1.9902075848792022	0.13389093782422154	0.15517884394401918	-0.0036633407363211388
TCGA-WC-A883-01	True	False	1.9897972940729345	-1.2738666666666665	0.9880857607196276	-0.4921	-2.2592499999999998	False	-1.3507826709344901	1.9897972940729345	0.14091736278497	0.14891538674698182	-0.00213999140017439
TCGA-HD-A633-01	False	False	1.9897719999795411	0.9474333333333333	0.9998018785952828	0.7146	-2.1398	False	-1.1831504215784592	1.9897719999795411	0.1658264863117351	0.13395070953048907	-0.018443856503774173
TCGA-AN-A0AR-01	False	False	1.987430967010973	1.4256333333333329	0.99842528784715	-1.5951	-0.9073500000000001	False	-1.5605674062329105	1.987430967010973	0.15568767234788392	0.12317040810102146	0.008183342882058964
TCGA-KO-8404-01	False	False	1.987418655334164	1.9498333333333333	0.9945661055087884	-1.3548	-0.6299	False	-0.9670442229904099	1.987418655334164	0.12232122942307558	0.1850370293219332	-0.020347067489847208
TCGA-GN-A8LK-06	False	False	1.9873653076826032	-0.005666666666666709	0.9934912403362399	-1.3921	-1.23665	False	-1.4567805087865848	1.9873653076826032	0.16146448665034008	0.11803269484468891	0.004279057858809034
TCGA-A8-A086-01	False	False	1.9867569693544234	2.9546666666666668	0.9997694011420423	0.2277	0.007649999999999935	False	-1.2733632185644403	1.9867569693544234	0.12650966021995005	0.17542840120182657	-0.009574095730269915
TCGA-26-5134-01	False	False	1.9860378535230998	0.6833500000000001	0.7941180401666195	-2.9324	-2.3004	False	-1.2363022184310757	1.9860378535230998	0.13212089324475534	0.158942453527289	-0.005133757652759609
TCGA-V4-A9F5-01	True	False	1.9843466851251066	-2.2065666666666663	0.9836915056253234	-2.8262	-5.09085	False	-1.3279029770803454	1.9843466851251066	0.13819251788307516	0.13622004487148606	0.007176641008257151
TCGA-76-4925-01	False	False	1.983874935297978	0.4289833333333335	0.9997873653318495	1.4756	-0.7264	False	-1.3906207893004632	1.983874935297978	0.13582382185360678	0.16012825205456765	-0.005277836871657581
TCGA-YZ-A984-01	True	False	1.9833113487422578	-2.8255	0.9843004807706424	-0.7108	-3.9441	False	-1.0707983953542761	1.9833113487422578	0.12597880401531264	0.15068595830055348	0.007298091684194898
TCGA-BH-A0HY-01	False	False	1.982377678679801	1.7768666666666666	0.9943813467144912	-1.1172	0.27895	False	-1.2967902684031605	1.982377678679801	0.12829219194898367	0.16472631676616453	-0.003999754171844815
TCGA-CN-5361-01	False	False	1.9822087055809898	5.225983333333334	0.9987898779100717	2.1247	0.31265	False	-1.0315471410141102	1.9822087055809898	0.13335445269064233	0.17706039143815866	-0.021375902538483944
TCGA-FT-A3EE-01	False	False	1.981687176402063	-0.3252833333333332	0.9983239759017434	2.8301	-1.1393499999999999	False	-1.2953317388958712	1.981687176402063	0.15048072789000286	0.13037916829094645	-0.0008072468168951266
TCGA-51-4081-01	False	False	1.9816039020500629	1.8801166666666664	0.9997007700814957	2.5437	-0.5496	False	-1.2731303748139073	1.9816039020500629	0.13897522354863662	0.1646098283523337	-0.008883906957335552
TCGA-BT-A20N-01	False	False	1.9811895895296034	2.3272166666666667	0.9996644569140762	-0.8599	-1.8215999999999999	False	-1.5201424106760333	1.9811895895296034	0.1520345706545683	0.13247853387754005	-0.0004208140536239444
TCGA-55-7726-01	False	False	1.9808896051359532	4.576416666666667	0.99229284684618	1.0779	0.37320000000000003	False	-1.0864229802665795	1.9808896051359532	0.12761818460615695	0.1819713202010108	-0.023708171037427093
TCGA-CU-A72E-01	False	False	1.9807387371819098	1.1779333333333333	0.9995954606963853	-1.4699	-0.7945500000000001	False	-1.1711338145367143	1.9807387371819098	0.1375412270142223	0.14440519143928504	-0.0022421926504325638
TCGA-IB-7890-01	False	False	1.9804803623425737	2.4937666666666667	0.9981259729785193	1.0433	0.07500000000000001	False	-0.9052722174652579	1.9804803623425737	0.10725920711180065	0.20191667311613826	-0.014456659348686509
TCGA-OR-A5KY-01	False	False	1.9802983234495408	1.2269333333333332	0.999194207164225	-1.2142	-0.9637	False	-1.3378032895989143	1.9802983234495408	0.12946367798781017	0.14759661875525104	0.005763111719258969
TCGA-A8-A085-01	False	False	1.980218488657596	-0.34086666666666665	0.9970045180448451	-1.8314	-4.0331	False	-1.3438512611336513	1.980218488657596	0.12614595965084865	0.15775841248344954	0.003775399828045301
TCGA-A2-A0T5-01	False	False	1.980206823929171	2.0176499999999997	0.999319697994518	-0.6643	-0.016699999999999993	False	-1.2420188552631077	1.980206823929171	0.13048789261519086	0.16001829853635818	-0.0008398196202297064
TCGA-B6-A0RE-01	False	False	1.9799334567659652	3.170066666666666	0.9989997050168288	0.34600000000000003	0.06780000000000003	False	-1.530479514167882	1.9799334567659652	0.14960025837626925	0.14968854482006613	-0.014487456350706524
TCGA-ER-A19J-06	False	False	1.9798913707788424	2.514033333333333	0.9970346013203525	0.9343	1.7179000000000002	False	-1.4166063526751775	1.9798913707788424	0.13193719754520786	0.1668675818713883	-0.011523414844275397
TCGA-06-5416-01	False	False	1.9792799937379009	1.852383333333333	0.9999389081280542	-0.0425	0.3944	False	-1.3677865168946373	1.9792799937379009	0.1449388214904034	0.14964117277846023	-0.0003196198520659968
TCGA-BH-A18G-01	False	False	1.979227063124519	2.9488499999999997	0.9991100744288612	-1.9379	0.09115000000000001	False	-1.45819896062725	1.979227063124519	0.13932703183265469	0.1563204620435016	-0.014148396830723687
TCGA-CV-7102-01	False	False	1.9792010196699827	4.44855	0.9993795368982571	0.4447	0.42705	False	-1.0060360833452282	1.9792010196699827	0.13920518371539728	0.1659119885473122	-0.0194680795945377
TCGA-A2-A04W-01	False	False	1.9787426948305396	2.570483333333333	0.9971116762835988	-1.1811	0.17900000000000002	False	-1.117986761589805	1.9787426948305396	0.12825978877767083	0.178728226441667	-0.015133435396266813
TCGA-CQ-5332-01	False	False	1.9786954975846693	2.70205	0.9998897128680008	0.9115	0.8063	False	-1.1820113584260523	1.9786954975846693	0.14347216089531872	0.15383299264482256	-0.010132610331295585
TCGA-DX-A48J-01	False	False	1.978680951700841	2.1338833333333334	0.9998761624270026	2.0638	0.35725	False	-1.1015834639316242	1.978680951700841	0.10284467549726597	0.2027555344136518	-0.010359964406450395
TCGA-LN-A4A5-01	False	False	1.9774981517565446	4.963016666666666	0.9998151599251165	1.5806	1.03015	False	-1.0345203139267491	1.9774981517565446	0.12614662757111106	0.1858076976164161	-0.01828335696221873
TCGA-AR-A24L-01	False	False	1.9773560871147284	3.7348333333333334	0.9990518442204918	1.1117	1.5179500000000001	False	-1.3298316336484628	1.9773560871147284	0.12198665430867128	0.1792117045059793	-0.008875163461245315
TCGA-K4-A4AB-01	False	False	1.9772279812897142	2.328666666666667	0.9982917537111582	0.6517	-0.284	False	-0.9991968257744419	1.9772279812897142	0.12322211967251923	0.17086516488806347	-0.009858183680069176
TCGA-GN-A264-06	False	False	1.9770321831706998	1.8509333333333333	0.9934903590908118	-0.3566	0.16509999999999997	False	-1.5066445544628357	1.9770321831706998	0.12670555943838874	0.16925664396280693	-0.008771230742642747
TCGA-E9-A1N6-01	False	False	1.9766863420511191	3.689733333333333	0.9998106932264003	0.9493	0.4837	False	-1.2667186620293844	1.9766863420511191	0.1251514747078636	0.17640285144291	-0.012389407177507956
TCGA-CV-6935-01	False	False	1.9752615927441342	2.4341	0.9983099378295209	1.2209	-0.42325	False	-1.2046311415816797	1.9752615927441342	0.1349336200338791	0.16168613230238466	-0.01095058722983418
TCGA-EE-A29E-06	False	False	1.974830916572837	2.191333333333333	0.9946919862089401	-1.8836	-3.2117	False	-1.604923010951554	1.974830916572837	0.15608977636842292	0.14063229305930636	-0.014806836318500965
TCGA-A8-A08O-01	False	False	1.9738930629010776	2.5832333333333333	0.9998327723073394	1.3679	1.10945	False	-1.2987294624915406	1.9738930629010776	0.12300081351565546	0.1687031726428183	-0.00027302033319679997
TCGA-DK-A1AE-01	False	False	1.9737926841691824	2.8815166666666663	0.9999624092810029	0.5763	-0.23525000000000001	False	-1.5204168083838263	1.9737926841691824	0.15134299007180568	0.1251263088385601	0.0012104742885582795
TCGA-56-8305-01	False	False	1.9735536625097316	2.3545833333333333	0.9989846454514486	-0.0425	-0.4438	False	-1.1549164611969531	1.9735536625097316	0.1539721415268076	0.14172085378104693	-0.013675680964025725
TCGA-VD-AA8P-01	True	False	1.9735321345802643	-2.2832999999999997	0.9874599145471653	-0.1993	-4.2121	False	-1.3406178205213732	1.9735321345802643	0.12694975054554175	0.14619475535732537	0.008541768296607187
TCGA-21-1081-01	False	False	1.9735185582743457	1.9439333333333333	0.9980496188677995	0.4552	0.17974999999999997	False	-1.1783806526858107	1.9735185582743457	0.1457525391153126	0.1543727559071136	-0.014105340512016694
TCGA-XU-A92Z-01	False	False	1.9734232520068102	1.704316666666667	0.995434517032901	0.7579	0.49255000000000004	False	-1.0621052117087921	1.9734232520068102	0.12054369420636196	0.18319484186285218	-0.009238320621462093
TCGA-DQ-5624-01	False	False	1.9732525136498733	3.7535499999999997	0.9987253289730124	2.5804	-0.3371	False	-0.9478907271634167	1.9732525136498733	0.13976312808750788	0.1705358499039105	-0.025006628713751602
TCGA-EW-A1PC-01	False	False	1.973217328777753	2.6019666666666668	0.9991794586360562	1.8484	1.81865	False	-1.3511116150359508	1.973217328777753	0.15567487801473961	0.1399140381241761	-0.00987498322154838
TCGA-OR-A5L8-01	False	False	1.973202143493182	-0.5159166666666667	0.9998237868440317	-2.6349	-3.33055	False	-1.3879797484567915	1.973202143493182	0.11995036627450756	0.15255854704313615	0.01319086440131368
TCGA-EB-A41A-01	False	False	1.9730589212459013	2.61545	0.9982888474619095	-1.2828	0.01865	False	-1.53177648824307	1.9730589212459013	0.15083553963364002	0.14040438404034564	-0.00980168682019983
TCGA-GN-A268-06	False	False	1.9727825734777902	2.27665	0.9995665774437309	-0.6193	-0.21600000000000003	False	-1.6330588119014087	1.9727825734777902	0.1596010341299552	0.12416425041623325	-0.0061111331774912365
TCGA-E2-A1IF-01	False	False	1.972092378001511	2.7972	0.9987711332809528	-1.0862	1.0686499999999999	False	-1.0172005097985353	1.972092378001511	0.12205842598215332	0.17447119242685602	-0.005418531369823242
TCGA-2F-A9KT-01	False	False	1.9720007288878805	0.8545666666666666	0.9937053167544118	-2.4659	-0.24534999999999998	False	-1.2198893685432834	1.9720007288878805	0.15613149699480544	0.13455123583284065	-0.009520482703734684
TCGA-E9-A1RH-01	False	False	1.9715078247641578	4.6072999999999995	0.99957826596013	0.605	-0.65655	False	-1.494411707257379	1.9715078247641578	0.13714938626219847	0.1673072404661993	-0.01789153664627699
TCGA-EB-A3HV-01	False	False	1.9714077207239047	1.3290666666666668	0.9862874890243402	-0.2328	-0.0012500000000000289	False	-0.8323740777608387	1.9714077207239047	0.1269761935014335	0.16102441517793764	-0.0033388592452663415
TCGA-DX-A8BX-01	False	False	1.9713316208659015	1.9857	0.9954709859628922	-1.4305	-1.79835	False	-1.0094701036652434	1.9713316208659015	0.10184581912175932	0.20635259957928256	-0.022923442030524696
TCGA-NC-A5HT-01	False	False	1.97117347301535	2.0738166666666666	0.9996704843045351	-0.3383	-0.5509499999999999	False	-1.3273148253544365	1.97117347301535	0.15337153852707575	0.13994403881116052	-0.004429493036261673
TCGA-CN-4742-01	False	False	1.9710693687653054	3.147833333333333	0.9990798791236816	1.9188	0.18335000000000004	False	-0.9160560841895	1.9710693687653054	0.13442566059497926	0.17605423622886052	-0.02770014696313126
TCGA-56-A62T-01	False	False	1.9705536718805956	3.2043	0.9989648858046913	0.8647	-0.9570500000000001	False	-1.1555669146194425	1.9705536718805956	0.14683759569916663	0.15331479274274662	-0.01445695415802244
TCGA-DX-A8BN-01	False	False	1.96864915227403	0.4478833333333334	0.9955910582840359	-2.1779	0.46655	False	-1.1082379741983621	1.96864915227403	0.10866171076527496	0.18121235508393319	-0.0047083710875485225
TCGA-A2-A04R-01	False	False	1.9685786568229848	1.78505	0.9995052157793579	0.2154	-1.2927	False	-1.3871859132373974	1.9685786568229848	0.13324842857056876	0.15863884041839643	-0.006167592489462172
TCGA-OR-A5LO-01	False	False	1.968504955417785	-0.6806833333333332	0.9997863213758554	-2.8262	-3.29145	False	-1.4296787554346329	1.968504955417785	0.13434194691996093	0.13859113875923215	0.011269727871428945
TCGA-XF-A8HF-01	False	False	1.968134843944663	1.4986166666666665	0.9974783705632786	-1.1811	-1.4696	False	-1.094701772439905	1.968134843944663	0.13966779836333357	0.13584554857293174	0.003998754976383324
TCGA-FB-A545-01	False	False	1.967821287766047	0.2630500000000001	0.9966092934367534	1.4494	-0.8952	False	-0.9930216755281228	1.967821287766047	0.1393277115898224	0.16902428498715188	-0.017498756934553855
TCGA-P3-A6T3-01	False	False	1.9676524075950246	2.6098999999999997	0.9962251867517243	1.5902	-1.5145	False	-1.2881061706387218	1.9676524075950246	0.15787544197711006	0.14844146087116028	-0.027230721234396363
TCGA-22-5482-01	False	False	1.9675974333178232	3.4353	0.9998752663164993	0.2762	-0.11535000000000001	False	-1.2559950616463014	1.9675974333178232	0.14213024586949205	0.1533694804778449	-0.009625885979155688
TCGA-D3-A5GT-01	True	False	1.9672856543072017	-2.0939666666666663	0.5699209121363911	-6.5064	-4.4138	False	-1.6158578727477135	1.9672856543072017	0.1437535022932725	0.13475009449247008	0.0032154115858671795
TCGA-BH-A0W4-01	False	False	1.9663266764888947	2.7240666666666664	0.9998668027895884	0.1257	0.47735000000000005	False	-1.2188478315573248	1.9663266764888947	0.11820705986028775	0.17805089308596908	-0.004234255347482816
TCGA-LN-A9FQ-01	False	False	1.9658065255153503	3.5054	0.9986825579278386	2.3981	-1.04155	False	-1.2447758156515603	1.9658065255153503	0.1287569335100953	0.17415110035843231	-0.01295017073009695
TCGA-21-1075-01	False	False	1.9644866060627342	1.2154000000000003	0.9999177396247144	3.7367	-1.7814	False	-1.7129288240340823	1.9644866060627342	0.1566963666709577	0.12722327271510786	-0.005238261884751382
TCGA-FW-A5DX-01	False	False	1.964461571490508	2.772216666666666	0.9909282608449387	-0.0877	-0.09994999999999998	False	-1.6583197428215415	1.964461571490508	0.1561201514994604	0.13181986703767326	-0.004350781971419945
TCGA-SH-A9CU-01	False	False	1.9643485247596815	1.2846000000000002	0.9993154157387398	-3.1714	-0.09245	False	-1.1889710489352554	1.9643485247596815	0.12313213719799353	0.16945723020498674	-0.0072099240061119455
TCGA-SP-A6QH-01	False	False	1.9630833948355204	-0.9410833333333329	0.9861785800848935	-0.0877	-2.70805	False	-0.8956361955454971	1.9630833948355204	0.11815653405126969	0.15848391560917796	0.007281848415457419
TCGA-LK-A4NW-01	False	False	1.9630403787206212	2.6494	0.9991107421278699	2.3048	0.46925	False	-1.0416737708058321	1.9630403787206212	0.1148396113394154	0.18168307344905882	-0.01476801537372763
TCGA-FX-A3NJ-01	False	False	1.9627054148227807	3.4112999999999998	0.9999464076453277	1.4441	-0.08289999999999997	False	-1.1316579395143416	1.9627054148227807	0.10157254933167659	0.19920705241954942	-0.012116773100219465
TCGA-FD-A3SJ-01	False	False	1.9626545464024032	2.4614666666666665	0.9975692536217408	-1.2142	0.44995	False	-1.203081961605873	1.9626545464024032	0.1394818677327074	0.13899123675857888	0.0017969236671552238
TCGA-27-2521-01	True	False	1.9624773748870423	-1.6704833333333333	0.9997946033035231	-2.114	-2.0692	False	-1.3462124845861303	1.9624773748870423	0.12898074517653843	0.1522418176203247	0.008727461723903013
TCGA-K4-A6MB-01	False	False	1.9624193720847711	1.17945	0.9986131571775507	-1.0559	-0.68755	False	-1.1959554166563853	1.9624193720847711	0.14099187597132185	0.14566368789187972	-0.0022374714109389114
TCGA-D9-A4Z3-01	False	False	1.9622949755468233	1.7748999999999997	0.9973559442753563	-2.0529	0.7994	False	-1.4847835211584781	1.9622949755468233	0.15117250830647372	0.1290702924849102	-0.004304913701598648
TCGA-OR-A5J9-01	False	False	1.9622300749734436	-0.3021166666666666	0.9987992696769096	-3.8160000000000003	-1.3525	False	-1.3319057670556	1.9622300749734436	0.13216064463439858	0.1403004027037935	0.008695845397697504
TCGA-AO-A03N-01	False	False	1.9619654635960504	1.211516666666667	0.9789190497345014	-1.6394	-0.4409	False	-1.3098415570625352	1.9619654635960504	0.1299189455346175	0.1609582256846311	-0.0031769995235924175
TCGA-D8-A27F-01	False	False	1.9619266676908094	2.835866666666667	0.9996051402320013	0.1648	-0.2965	False	-1.529046516025334	1.9619266676908094	0.14427637561034806	0.1616199145213856	-0.02012018326610848
TCGA-C4-A0EZ-01	False	False	1.9618099032684773	2.128516666666666	0.999065341596541	-2.8262	-0.13365	False	-1.3299704927645224	1.9618099032684773	0.16458311280175403	0.10606020393258499	0.011634071128784663
TCGA-HN-A2OB-01	False	False	1.961602769696007	2.4458666666666664	0.9995621422594976	0.0718	1.90255	False	-1.0053550083018292	1.961602769696007	0.10141573968074076	0.1908703246188823	-0.0022204699931001525
TCGA-B0-5098-01	False	False	1.9613771192017138	2.456383333333333	0.9961278807241964	-1.5951	0.1057499999999999	False	-1.41936583135527	1.9613771192017138	0.15615326089717974	0.14390860335936326	-0.01164321456105805
TCGA-AN-A0FV-01	False	False	1.9613359222654103	1.5174166666666666	0.9990587931289571	-1.2142	-5.5573	False	-1.2523411465358063	1.9613359222654103	0.13508492873284883	0.16310542113271664	-0.010819190507107015
TCGA-FR-A3YO-06	True	False	1.9612316332695503	-1.6790833333333333	0.9061435182111741	-1.8836	-2.9703	False	-0.8908863245198797	1.9612316332695503	0.14690428961219634	0.14991366291735253	-0.018040604211408632
TCGA-39-5037-01	False	False	1.9609218148201044	-0.06583333333333319	0.9997478155661541	2.2543	0.08725000000000001	False	-1.5360842824569922	1.9609218148201044	0.16951507046262582	0.09894233111372949	0.008239339148449647
TCGA-CV-7414-01	False	False	1.9602661608311653	3.0555	0.9996363128424527	1.9786	0.19640000000000002	False	-1.1400246204906768	1.9602661608311653	0.13785467121744988	0.15191112497002088	-0.008168645904525712
TCGA-A2-A3XU-01	True	False	1.9588691620083734	-1.1380666666666663	0.9996101821349602	-4.6082	-1.03595	False	-1.6160137848335585	1.9588691620083734	0.15951814511366136	0.11655546806182064	0.0024644994801193277
TCGA-ER-A196-01	False	False	1.9588581474937288	1.1242333333333332	0.9988244040602574	0.8246	-3.0459	False	-1.2413660780959626	1.9588581474937288	0.14254424012007044	0.15629513122599803	-0.018101012510922006
TCGA-4Z-AA82-01	False	False	1.9587237204447316	3.41135	0.9991579805015236	0.7999	-2.5151000000000003	False	-1.1541519783453396	1.9587237204447316	0.14674518229309566	0.15373783708403957	-0.01876613557157978
TCGA-FD-A5BX-01	False	False	1.9586070954434673	2.653583333333333	0.9977329939600309	0.517	-0.19385	False	-0.8472078502192768	1.9586070954434673	0.11783286959955773	0.17485709813244185	-0.011391648654475825
TCGA-WK-A8XZ-01	False	False	1.9585789400185663	3.9475499999999997	0.99994719828908	1.8604	0.09724999999999998	False	-1.2071095925617086	1.9585789400185663	0.12008008208153166	0.1905051931396837	-0.0186924275167603
TCGA-A7-A0DA-01	False	False	1.9582528997172732	3.03865	0.9989875840517904	0.4865	0.6327	False	-1.4195699797237364	1.9582528997172732	0.13281827508629432	0.17130526526587458	-0.017607758828730644
TCGA-12-0821-01	False	False	1.9582473522076829	-0.8260333333333332	0.999697465196079	-1.4699	-0.6813	False	-1.3057387538529384	1.9582473522076829	0.13199258115739387	0.15895427891914243	-0.0037904141309615326
TCGA-EL-A3T9-01	False	False	1.957398606779111	2.297683333333333	0.998016329122839	1.1706	-1.2961	False	-0.9825079735615376	1.957398606779111	0.11463781023091842	0.1792742672277848	-0.008328804530943363
TCGA-BH-A0GZ-01	False	False	1.9572557033473557	2.565	0.9978414823203678	-1.1488	0.89515	False	-1.2098139479281218	1.9572557033473557	0.12439533749751129	0.16442929959641597	-0.002177444575111429
TCGA-E2-A15L-01	False	False	1.9572000803315877	2.609433333333333	0.999938698065655	-0.013000000000000001	-2.2387	False	-1.3244317673255235	1.9572000803315877	0.11998489453071677	0.1756468548136154	-0.006337624461673208
TCGA-BB-A6UO-01	False	False	1.95715829175423	3.386683333333333	0.9992516100161288	3.5199	-0.76435	False	-1.132015970971403	1.95715829175423	0.1532824328376529	0.15376866476641535	-0.02743622082352473
TCGA-G4-6298-01	False	False	1.9570937242391477	-0.055816666666666515	0.966281712616688	-1.4699	-0.10909999999999997	False	-1.2798388971729928	1.9570937242391477	0.15101018268741365	0.12950251338320828	0.001197932857726784
TCGA-CV-7255-01	False	False	1.9570736118457541	2.108533333333333	0.9993528565473853	1.2394	-3.17315	False	-1.2055882141419023	1.9570736118457541	0.16463713364205382	0.1368785990403338	-0.023481072434098225
TCGA-BH-A0E1-01	False	False	1.9569664803035227	0.7028166666666666	0.9997974297258334	-0.5973	-0.8662	False	-1.277647133829905	1.9569664803035227	0.12811744339968376	0.15678396942502926	-0.0018174323807111684
TCGA-WE-A8ZY-06	False	False	1.9564683359674413	3.20585	0.9985832754273413	1.2209	0.47934999999999994	False	-1.4220265883370722	1.9564683359674413	0.14905080905035464	0.14635245248672152	-0.015505383390334594
TCGA-JL-A3YX-01	False	False	1.9555426622901808	0.07426666666666681	0.9998269741878496	-0.9971	0.6371	False	-1.2473762052298782	1.9555426622901808	0.1349656118538664	0.14799253393131603	0.0018689414097972882
TCGA-EW-A1PG-01	False	False	1.9554820207618	1.7117166666666666	0.9994753252773729	3.2174	0.8603999999999999	False	-1.2547798052354506	1.9554820207618	0.11922889661322232	0.18512537027697037	-0.016667047705590413
TCGA-X6-A7W8-01	False	False	1.9552492935850527	2.871966666666667	0.9895137773422514	-0.4131	-0.15105000000000002	False	-0.941550341380339	1.9552492935850527	0.1271133768035938	0.1741135584655214	-0.020566410181613537
TCGA-BA-4075-01	False	False	1.9551772235328662	0.6746833333333337	0.9999528609033288	2.7508	-3.1022	False	-1.4441413693357918	1.9551772235328662	0.15580555744649885	0.14231867177603985	-0.019185995716427415
TCGA-CV-6960-01	False	False	1.9547704043852865	-0.7036833333333329	0.9993812425573808	-0.3022	-6.30035	False	-1.201965612413302	1.9547704043852865	0.15399946284987973	0.14192237309251757	-0.012319117677952506
TCGA-V4-A9ET-01	True	False	1.9544417888517962	-4.074933333333332	0.8974961359888398	-0.8339	-4.8099	False	-1.2531753425035155	1.9544417888517962	0.1263837291503731	0.13540418644924165	0.01379175609758156
TCGA-ZN-A9VV-01	False	False	1.9539270521611607	2.0397333333333334	0.9960208575039478	-0.6193	-1.11765	False	-0.9845777537418224	1.9539270521611607	0.11589485919802027	0.171432499919124	-0.005895064015027742
TCGA-CV-7423-01	False	False	1.9538911842128157	2.4723333333333333	0.9969612729889838	0.4967	-2.2133000000000003	False	-1.18888823997777	1.9538911842128157	0.15153966492746027	0.152975773515816	-0.024547455470851968
TCGA-ZF-A9R9-01	False	False	1.9534528196793872	1.93655	0.9849031253431882	-0.4921	-1.3778	False	-0.9794364631592584	1.9534528196793872	0.11216782510488106	0.17244663387278164	-0.004692619535425051
TCGA-BH-A18K-01	False	False	1.9532461085411876	2.9921333333333333	0.9982670172968403	-0.3752	0.8171999999999999	False	-1.2656347495648717	1.9532461085411876	0.12282940892661603	0.16880937526104492	-0.002883001953590525
TCGA-CV-6003-01	False	False	1.9531823947384286	4.09615	0.9990340459990645	2.1411	-0.9837500000000001	False	-1.1675083568582763	1.9531823947384286	0.17653546743846288	0.1257541422080688	-0.02360406344032044
TCGA-CV-7252-01	False	False	1.9529604508538811	4.30955	0.999707036501016	2.1988	0.5544	False	-1.0574600331790658	1.9529604508538811	0.14809503295344922	0.15158857961881234	-0.024741185943154508
TCGA-OR-A5LT-01	False	False	1.9529307713584578	1.2041833333333332	0.9993480945837933	1.1577	-2.79845	False	-1.4541323035149514	1.9529307713584578	0.133266155370589	0.13898972020197956	0.0017548981207260647
TCGA-KQ-A41O-01	True	False	1.952902473039393	-3.8873166666666665	0.9740074868347077	-3.458	0.6415	False	-1.5247470870263184	1.952902473039393	0.1757168893033865	0.07196115631345062	0.01680313283141861
TCGA-77-8153-01	False	False	1.9524509640427568	1.9196	0.9998722770185138	2.1862	0.337	False	-1.2954053935537746	1.9524509640427568	0.15877936053983882	0.13066166023245293	-0.007434457344932477
TCGA-E2-A14W-01	False	False	1.9518965640688664	2.1217333333333332	0.9997833435465138	-0.4521	0.5326500000000001	False	-1.4974145372895398	1.9518965640688664	0.13617094537053714	0.1464655508732445	-0.002545387238089615
TCGA-DM-A285-01	False	False	1.951528602173673	1.23265	0.9994988743498109	-1.2481	-0.6954499999999999	False	-1.3715272494744464	1.951528602173673	0.15451408793595134	0.12485556325594004	-0.0009579354187455693
TCGA-A7-A5ZX-01	False	False	1.9508854640615885	0.9933500000000001	0.9997279382921206	0.517	0.943	False	-1.1085953114640388	1.9508854640615885	0.11250310777109258	0.17596841494565696	0.001724730039912034
TCGA-P3-A6T2-01	False	False	1.9506675827383801	3.8028	0.999884356789325	2.5462	-0.30145	False	-1.2050390621494784	1.9506675827383801	0.16026068452764736	0.14507014627927697	-0.027892269012447467
TCGA-85-A50M-01	False	False	1.9505571017208283	2.7243166666666667	0.9979843358545387	3.5461	0.86825	False	-1.0701894990218916	1.9505571017208283	0.13396105742357017	0.1661460708482731	-0.018849058003547546
TCGA-RW-A680-01	False	False	1.9504644647556446	-0.10985000000000011	0.9940882115502283	-0.2159	-3.0029500000000002	False	-1.031449733311463	1.9504644647556446	0.1299050782691258	0.14186325111043432	0.007685112261925007
TCGA-EE-A2GD-06	False	False	1.9503543959495482	3.6788499999999997	0.9991208172929893	2.3423	0.21245000000000003	False	-1.1758098510278703	1.9503543959495482	0.11789446755227607	0.19155261525032938	-0.025483939242496402
TCGA-AN-A0FZ-01	False	False	1.9503415568434044	0.9845333333333333	0.9954293326452439	-2.5479	-0.8464	False	-1.2910318813924189	1.9503415568434044	0.130713255551604	0.15423290797460018	-0.002321781839892001
TCGA-B6-A0WV-01	False	False	1.9497322105501704	1.0837833333333335	0.9998813837335492	0.0718	0.32899999999999996	False	-1.4378039079910963	1.9497322105501704	0.13781718587905162	0.14663370986892768	-0.0009239188804732067
TCGA-CN-4730-01	False	False	1.949488144198254	1.7277833333333332	0.9995712701134448	0.0854	-2.39015	False	-1.2614594410268538	1.949488144198254	0.16232750930391954	0.12035569540428219	-0.00834546105441569
TCGA-A8-A093-01	False	False	1.9489955512504715	1.0235166666666669	0.9995350973997685	0.7493	-0.36615	False	-1.2739059622965343	1.9489955512504715	0.11572776767945007	0.17107352139991477	0.0012241323065685953
TCGA-A2-A0EX-01	False	False	1.9486930150539588	2.6477833333333334	0.9995646878726703	-1.0262	1.2775	False	-1.1167638863233158	1.9486930150539588	0.11139374240958867	0.17314714060690475	0.0012353439601272994
TCGA-FS-A4F2-06	False	False	1.947377667347351	0.2566833333333335	0.9994396138945577	-1.1488	-3.0029500000000002	False	-1.432024513930352	1.947377667347351	0.1480753538965231	0.1383548417943882	-0.010670284306550006
TCGA-CV-7245-01	False	False	1.9464968849251094	1.509533333333333	0.9987081591031616	-0.1665	0.47940000000000005	False	-1.0867887455627157	1.9464968849251094	0.15220570574952313	0.14817032538485744	-0.019365430380173954
TCGA-A2-A04N-01	False	False	1.9462467449694347	2.9234	0.9998203467923583	0.2154	1.13885	False	-1.1477260439603392	1.9462467449694347	0.11564480266474587	0.16768686901304258	0.0008465143721881295
TCGA-AC-A23E-01	False	False	1.9458810490083396	1.9549166666666664	0.99969022405948	0.3346	-0.71515	False	-1.2397658421618918	1.9458810490083396	0.10746107796876846	0.19487997619902714	-0.014452936812891426
TCGA-06-0125-01	False	False	1.945719134571888	1.0347833333333334	0.9994356191638123	0.9191	-1.4689	False	-1.2115996828840825	1.945719134571888	0.12540427677357402	0.167396901123997	-0.004103831601430954
TCGA-BL-A13J-01	False	False	1.945607230793311	2.1804870905247	0.9969991978807229	0.983802440597	-0.189871010562	False	-1.3738882735938271	1.945607230793311	0.131763690134176	0.15541694441428122	-0.00987994682277275
TCGA-F7-A61W-01	False	False	1.9452443544688345	2.443833333333333	0.9997137016967812	1.5854	-6.25685	False	-1.3202770101643417	1.9452443544688345	0.15599807374976835	0.1302384572394993	-0.010430651535356423
TCGA-GN-A8LN-01	False	False	1.9450338658043282	3.6097166666666665	0.999156421025911	0.7579	0.27554999999999996	False	-1.4082044247088397	1.9450338658043282	0.15198195691326577	0.14955765406627797	-0.01879451233971934
TCGA-W3-AA1O-06	False	False	1.944885595053513	1.3974000000000002	0.9998520134171773	0.4447	-0.7597	False	-1.5108058521294228	1.944885595053513	0.14349065311695888	0.14169289359178058	-0.005768852760695545
TCGA-64-1679-01	False	False	1.9442978647849238	3.4631	0.993444881476976	2.3479	-0.12414999999999998	False	-0.9094507187909313	1.9442978647849238	0.12110569958658916	0.18065494680653876	-0.02191327233407622
TCGA-26-5133-01	False	False	1.9435584933039816	0.11158333333333337	0.9987756789759173	1.1316	0.8049	False	-1.3255966651504458	1.9435584933039816	0.1325817495445978	0.15151971004504433	0.0025666784038490416
TCGA-WC-A87W-01	False	False	1.9427446237461616	-0.16429999999999995	0.9985347320924229	0.6145	-3.3147	False	-1.4845167596495967	1.9427446237461616	0.12017211635287209	0.15428952144483796	0.005984317189318373
TCGA-DU-A7T6-01	False	False	1.9426366783970437	-0.20216666666666638	0.9997222185438185	-2.0529	-1.52525	False	-1.1294665143323162	1.9426366783970437	0.13290219058344555	0.13757837324302655	0.014066516028147723
TCGA-D8-A1XY-01	False	False	1.9424341661294153	3.5629166666666663	0.999804248650071	0.4865	0.3881	False	-1.2752503549367291	1.9424341661294153	0.1153079473821655	0.18039411137462888	-0.012301652917333514
TCGA-E2-A153-01	False	False	1.9422390439668562	1.5513833333333331	0.9989930626057325	0.688	-0.83745	False	-1.0498214653910856	1.9422390439668562	0.10894429649173064	0.19012501812307578	-0.012371374142728526
TCGA-2J-AAB6-01	False	False	1.9420502384892342	3.2926666666666664	0.9952491368379254	3.1011	-0.09785000000000002	False	-0.8795939127137352	1.9420502384892342	0.13442119037633257	0.178958831667136	-0.02864551530195858
TCGA-BB-8601-01	True	False	1.9416056097002985	-1.9136	0.9999798210392562	0.6608	-3.17315	False	-1.5726556101550078	1.9416056097002985	0.15929006274901028	0.11488346372734726	0.0027877978317375407
TCGA-ER-A19C-06	False	False	1.9413859786406538	0.83795	0.9984468192095532	-0.6193	-0.61015	False	-1.4624621976433707	1.9413859786406538	0.1350994386004415	0.16243850280935948	-0.011892021150361753
TCGA-OU-A5PI-01	False	False	1.9413488848599993	-0.6226333333333333	0.9998524067821241	-1.5522	-1.3731499999999999	False	-1.2885525941469187	1.9413488848599993	0.11783839119331954	0.157051956643145	0.004112871645518071
TCGA-A1-A0SM-01	False	False	1.9407907244415137	2.042733333333333	0.9995772504070467	0.2881	0.03894999999999993	False	-1.1558095706153488	1.9407907244415137	0.11562747180733242	0.1771047439460851	-0.008623481626622428
TCGA-V4-A9ES-01	True	False	1.9407258438577888	-3.19845	0.9889337559653468	-2.7274	-5.5573	False	-1.6183216908219653	1.9407258438577888	0.138538494717329	0.12267426278519504	0.011585723963933165
TCGA-B6-A0IE-01	False	False	1.9406272885022038	1.773133333333333	0.9939820959945297	-1.8314	0.89535	False	-1.2560075053517614	1.9406272885022038	0.1320824212151496	0.1408458550545606	0.007968792229111791
TCGA-BT-A20P-01	False	False	1.9402726795491125	1.051	0.9978660447536458	-1.8314	0.95865	False	-1.1814271134946692	1.9402726795491125	0.15529148898856404	0.1221189336472416	-0.0030037049280560867
TCGA-DK-A3IM-01	False	False	1.940179556036667	1.9785	0.9990803507302558	-0.1504	-1.79835	False	-1.5401896120551675	1.940179556036667	0.1744472228016653	0.11413143200919193	-0.011619359817163586
TCGA-GM-A2DL-01	False	False	1.9387549374951745	3.456966666666667	0.9998218782450744	0.24	-0.4516	False	-1.1151660136142165	1.9387549374951745	0.11299978804403032	0.18114101208426167	-0.012605564564135937
TCGA-LN-A5U6-01	False	False	1.9386786995370189	4.154033333333333	0.9995879612537015	0.4016	0.45075000000000004	False	-1.2131925980748466	1.9386786995370189	0.1351428059149044	0.16743138444766464	-0.020562752859943273
TCGA-06-5408-01	False	False	1.9382237784388736	1.6204166666666666	0.9998860976319897	1.6512	-1.6784999999999999	False	-1.1519926451591478	1.9382237784388736	0.13196538369185723	0.1644146995574911	-0.014860860797429433
TCGA-E2-A1IG-01	False	False	1.9373101989834134	2.8394833333333334	0.9989199189072305	0.5859	0.8434499999999999	False	-1.109981037017897	1.9373101989834134	0.12243645246824521	0.177348022177071	-0.015102185852742981
TCGA-OR-A5K5-01	False	False	1.937026622833571	-0.22751666666666664	0.9995626084127135	-1.9379	-6.10525	False	-1.2920566531019135	1.937026622833571	0.1443768236710636	0.13086750872127645	0.0021082883066007065
TCGA-DX-A8BM-01	False	False	1.9366261428387832	3.5349166666666663	0.9986279974881701	2.96	0.147	False	-1.3184505307318721	1.9366261428387832	0.1218755844850137	0.19101515715641032	-0.030457344199812234
TCGA-DK-A3IL-01	False	False	1.9365354616199704	0.12221666666666697	0.9920234298587903	-1.4699	-1.8442	False	-1.1349309905441654	1.9365354616199704	0.14222201172764326	0.1307260528409175	0.0058746843012520145
TCGA-E9-A1NI-01	False	False	1.9362772769959042	2.1243166666666666	0.9996213969738331	-0.2845	-0.4683999999999999	False	-1.2037584017849805	1.9362772769959042	0.1278978350617694	0.16562496552856673	-0.009637557341748312
TCGA-L1-A7W4-01	False	False	1.936047116160815	2.21295	0.999514382552112	0.9642	-0.11445	False	-1.2381679130136793	1.936047116160815	0.14053669811874459	0.16367434968318445	-0.018461814860166938
TCGA-63-A5MI-01	False	False	1.9356478729235178	2.515133333333333	0.999238013969891	-0.1665	0.21549999999999997	False	-1.4516007406858429	1.9356478729235178	0.14915474486019267	0.13209709925762236	-0.004002684337233996
TCGA-RM-A68W-01	False	False	1.9356434446453403	-0.4569833333333332	0.9995267189632621	-0.3383	-0.6978000000000001	False	-0.9124131420518614	1.9356434446453403	0.11563530277105946	0.1473300499338576	0.012668315244111564
TCGA-43-6770-01	False	False	1.9349413102071644	2.842833333333333	0.9997828894068549	3.9801	0.46829999999999994	False	-1.15819253526788	1.9349413102071644	0.13650149099488415	0.15500832959446054	-0.009336776798865253
TCGA-4Z-AA84-01	False	False	1.934458489274802	1.2181833333333332	0.9987007811795635	2.4649	-0.9551	False	-1.3592948462630121	1.934458489274802	0.16503812087154832	0.11622961325087976	-0.011997297966880375
TCGA-CN-5367-01	False	False	1.9339872904546098	3.525716666666667	0.9971605856219536	-1.2142	-0.7925	False	-1.1854602685056215	1.9339872904546098	0.13960560358520535	0.14773338010323672	-0.016180185860611544
TCGA-NC-A5HF-01	False	False	1.9331084512472698	0.026816666666666822	0.9992013521182498	1.4911	-2.3087	False	-1.2350497924882367	1.9331084512472698	0.154833378540793	0.13185500069469047	-0.006749783439445987
TCGA-SP-A6QD-01	False	False	1.9324158906517677	0.8829666666666666	0.9941929931270237	-0.8599	-2.75475	False	-1.0652975640467444	1.9324158906517677	0.1206604831837387	0.1534586623289435	0.006516259454794577
TCGA-D9-A6EG-06	False	False	1.9324143024956213	-0.5491999999999996	0.9991423761242098	-2.114	-3.22605	False	-1.5299874896028993	1.9324143024956213	0.1307793369882223	0.1508114339289994	-0.0013096065711461372
TCGA-GD-A3OQ-01	False	False	1.9321673566445847	2.9852166666666666	0.9997388216227934	1.8643	-0.57935	False	-1.1875766135130024	1.9321673566445847	0.15438116427365628	0.1341618169263461	-0.015288394948430071
TCGA-A8-A07R-01	False	False	1.9317043594296806	3.4027833333333333	0.999247985993447	0.7146	0.8836499999999999	False	-1.548828620402344	1.9317043594296806	0.15939802637355857	0.13660734216685685	-0.023151814646159247
TCGA-BA-4076-01	False	False	1.9316736588822936	1.1876666666666666	0.9998751297178429	0.9568	-2.3963	False	-1.2400194960666122	1.9316736588822936	0.15680290645446482	0.12925971038156642	-0.014728413711487923
TCGA-D8-A13Y-01	False	False	1.931630558919579	-0.2676	0.9998871405352554	-0.3752	2.68255	False	-1.3614899647780756	1.931630558919579	0.1432284430783949	0.13200292046420758	0.006477770123299089
TCGA-CR-7390-01	False	False	1.9316242365648295	-0.23949999999999994	0.9994944458106514	0.1776	-0.5281	False	-1.1403828184333016	1.9316242365648295	0.14424674470754864	0.15164652257911385	-0.016325665772152834
TCGA-TM-A84J-01	True	False	1.9304674527413048	-2.308616666666666	0.9992089428739435	-1.3921	-2.35155	False	-1.329637154856878	1.9304674527413048	0.1311781399324521	0.14993187342146788	0.0025681516261523585
TCGA-OL-A66O-01	False	False	1.9301714926266254	1.2299833333333337	0.9998267422524348	-2.7274	0.41275	False	-1.1119333531823639	1.9301714926266254	0.14090762884525374	0.13378481755073537	0.003545945042408149
TCGA-UY-A78L-01	False	False	1.9295970820712376	1.6014166666666667	0.9978055488391415	2.7227	-1.08535	False	-1.293362595800652	1.9295970820712376	0.14764708759751963	0.1439706323225407	-0.014509013581550868
TCGA-33-AASD-01	False	False	1.9295754371803935	4.145083333333333	0.9995223903545389	1.5902	0.40540000000000004	False	-1.280659980892413	1.9295754371803935	0.15187344910600992	0.1405400280569955	-0.01758332678570551
TCGA-A8-A0AB-01	False	False	1.9295454709019495	0.03973333333333351	0.9997116581631889	-1.1811	-1.0446	False	-1.5201889526067285	1.9295454709019495	0.12521598186289037	0.15347685189675953	0.0034943920726101694
TCGA-PK-A5HB-01	False	False	1.9295329426431254	0.12200000000000022	0.9997724756531934	0.5955	-3.4837	False	-1.5578037802412301	1.9295329426431254	0.13735844261721758	0.14180512400118583	-0.004173037093898961
TCGA-CV-6940-01	False	False	1.9295082428395316	2.2127833333333333	0.999631733868545	0.8082	-0.70595	False	-1.1439974882453086	1.9295082428395316	0.1369514406859312	0.14990033991618237	-0.011213213305608954
TCGA-B6-A0IB-01	False	False	1.9294635369642235	0.7466499999999998	0.9983822408923271	-0.3383	-0.2587	False	-1.2840370910498315	1.9294635369642235	0.136302130107128	0.1387371916285141	0.004625634213130658
TCGA-AC-A2BK-01	False	False	1.9291831587751775	3.1665166666666664	0.992928002949953	0.044000000000000004	1.4700499999999999	False	-1.7150940936095784	1.9291831587751775	0.1568747632648937	0.11890684303222984	-0.003717522193970499
TCGA-DK-AA6R-01	False	False	1.9290606822617506	4.8751	0.9996198848902027	4.1376	0.7868999999999999	False	-1.2010455643772058	1.9290606822617506	0.16270599205071687	0.12928103651077463	-0.022609224650333767
TCGA-DU-7304-02	True	False	1.9288060892670638	-3.9198999999999997	0.9912033409753885	-5.0116	-4.80425	False	-1.1163972238341762	1.9288060892670638	0.14360744586052987	0.10381406747570157	0.026986057073340834
TCGA-KQ-A41P-01	False	False	1.9286793307726284	2.6299333333333337	0.9965909658323197	-0.9132	0.16974999999999998	False	-0.9971203491443886	1.9286793307726284	0.14157186576910363	0.1308010304449137	-0.002318975623163763
TCGA-CR-7365-01	False	False	1.928314364877715	4.1573166666666665	0.9989631331904041	0.2762	-0.09110000000000001	False	-1.0216152053283092	1.928314364877715	0.13822338670434778	0.16516690833071748	-0.025867308987460712
TCGA-EB-A550-01	False	False	1.9278323469343077	3.0670666666666664	0.9997915264451865	1.5998	0.5324500000000001	False	-1.1923692957992809	1.9278323469343077	0.14553063360900778	0.14604570414508208	-0.013963376434063571
TCGA-AN-A0FY-01	False	False	1.9276706880552683	3.419833333333333	0.9993387949834597	0.537	1.22125	False	-1.2414922257641152	1.9276706880552683	0.13089785330709977	0.15756139582370113	-0.004378474083052496
TCGA-28-5216-01	False	False	1.927433267612084	0.8880833333333334	0.9999259945344295	0.03	-0.08155000000000001	False	-1.2040531434934276	1.927433267612084	0.12107703679730893	0.17520326098187297	-0.00868524012402699
TCGA-94-A5I6-01	False	False	1.9272491930453313	3.2296499999999995	0.9995309629717319	3.6635	0.10799999999999998	False	-1.2586320131627091	1.9272491930453313	0.1445665198303697	0.14461032510056185	-0.012203174437765456
TCGA-EE-A29L-06	False	False	1.9272276221992197	-0.3700999999999999	0.9979962277237603	-1.2828	-3.13985	False	-1.7982280636074552	1.9272276221992197	0.16020594458992105	0.11521527953138402	-0.005792838250119856
TCGA-BA-6872-01	False	False	1.9268367932616437	3.722383333333333	0.998554485580814	1.7702	0.21419999999999997	False	-0.9570843756160672	1.9268367932616437	0.15014421164818031	0.15098286715742232	-0.02490461299282043
TCGA-33-4586-01	False	False	1.9264378819728933	2.436633333333333	0.9995892451216024	4.2072	0.030750000000000027	False	-1.4034975047117944	1.9264378819728933	0.14448564069701775	0.1485000448270322	-0.015669346535601366
TCGA-B6-A0RI-01	False	False	1.926175639659248	2.7188	0.9998649535264008	2.2019	0.35665	False	-1.2017532631229833	1.926175639659248	0.12041902745692286	0.17403245469271925	-0.013095437227785613
TCGA-GN-A26D-06	False	False	1.9261558050318803	2.6905333333333328	0.999358518732818	-1.5951	0.37875000000000003	False	-1.5498009904227428	1.9261558050318803	0.1447337163118512	0.14453905717167687	-0.010570811404766869
TCGA-QR-A6ZZ-01	False	False	1.9260508998331094	-0.6484833333333333	0.9984526848848287	-0.6193	-2.0088999999999997	False	-0.9287305355956803	1.9260508998331094	0.12322561885734815	0.1470748534486159	0.010011252711523342
TCGA-OR-A5JI-01	False	False	1.9259626036581812	0.5461	0.9333219376033695	-2.7274	0.22875	False	-1.1091108897485165	1.9259626036581812	0.10300024181843816	0.1673966357269092	0.0030851967774411415
TCGA-DA-A1IA-06	False	False	1.9259155691512135	-0.6403166666666664	0.8645725128886727	0.7407	-0.2728	False	-0.9706561072201452	1.9259155691512135	0.14888871599918546	0.1284995867906079	-0.0025371665666937956
TCGA-BH-A18J-01	False	False	1.9257750199849275	3.2207999999999997	0.9985078120266234	-0.013000000000000001	-1.16635	False	-1.1944961478304847	1.9257750199849275	0.12258094234860946	0.1720759956375378	-0.012202393454570887
TCGA-AO-A1KP-01	False	False	1.9247489199881491	1.5952500000000003	0.9996995813929509	0.0854	-0.9457000000000001	False	-1.566372025665748	1.9247489199881491	0.13336186652296692	0.14748760123328697	0.0012411567636894313
TCGA-D7-A6EX-01	False	False	1.9245516894969317	2.710183333333333	0.9923247715619183	-1.5522	0.2032	False	-1.0634790800753446	1.9245516894969317	0.1444766730089064	0.13607516050945465	-0.0007350089150985337
TCGA-SR-A6MX-06	False	False	1.9242848120738139	-0.3782	0.9998501668353449	0.1903	-3.8757	False	-1.1647388626395125	1.9242848120738139	0.1267625644121824	0.13847643401995582	0.01191211632270264
TCGA-32-4213-01	False	False	1.9237694666095353	3.49805	0.9933034221612675	-1.0262	-0.3815	False	-1.057279153932841	1.9237694666095353	0.11351642098326145	0.1743621473496949	-0.014238899445286095
TCGA-BT-A2LD-01	False	False	1.9237632926290615	2.8581000000000003	0.9979581519431651	3.74	1.3901	False	-1.043486242738287	1.9237632926290615	0.14940356006238603	0.1377928207013175	-0.020420801526875965
TCGA-B6-A0RH-01	False	False	1.9223930517046939	3.8077833333333335	0.998068102537329	0.9115	1.0915	False	-1.1425944959173242	1.9223930517046939	0.1344186343094602	0.16693917899236874	-0.02054761757969558
TCGA-CN-6997-01	False	False	1.9222218851768913	2.6379333333333337	0.9993628974566676	0.03	-0.6953499999999999	False	-1.2900012683978768	1.9222218851768913	0.14666999036552716	0.14469567647467307	-0.011408054884889662
TCGA-E9-A226-01	False	False	1.9215265310293994	2.9557666666666664	0.9995820195504488	1.9340000000000002	-1.05835	False	-1.368456194668896	1.9215265310293994	0.12041664971445745	0.17533687560464695	-0.012921064005953099
TCGA-A2-A0YJ-01	False	False	1.9214841599692687	2.2860500000000004	0.9951061140629923	-0.1993	1.23125	False	-1.6204348176123833	1.9214841599692687	0.14502359978296334	0.13985166392296167	-0.01277685324157649
TCGA-19-2624-01	False	False	1.9209444098556545	0.4863666666666666	0.9996723401048773	-0.4325	-0.754	False	-1.2249100202481809	1.9209444098556545	0.14007442637411818	0.1508544544342805	-0.0036071907907096893
TCGA-MQ-A6BS-01	False	False	1.9208189038332237	2.1605666666666665	0.9970568189673457	-0.6416	0.20035000000000003	False	-1.0233422944611166	1.9208189038332237	0.11238456338460218	0.17305229715447004	-0.008467072518993021
TCGA-E2-A15H-01	False	False	1.920625883277352	1.9294	0.9994020496485133	-0.6873	1.077	False	-1.2448901687988116	1.920625883277352	0.1332564066288398	0.15179916318192171	-0.005628331064971544
TCGA-BP-4352-01	False	False	1.920525562539435	2.2562999999999995	0.9950134296296155	1.9895	-0.8149000000000001	False	-1.1852204205417556	1.920525562539435	0.1375993783923944	0.16770204343645276	-0.02435598097094456
TCGA-GN-A263-01	False	False	1.9203762223880563	3.5030666666666663	0.9983285190203093	2.2144	0.9107	False	-1.6246538281951866	1.9203762223880563	0.12853860866331973	0.1635897658584861	-0.018087667212451482
TCGA-06-0174-01	False	False	1.9195148202756493	0.19161666666666666	0.9998324141082267	-0.7834	-1.06855	False	-1.2035567397527602	1.9195148202756493	0.12943246140102413	0.15870652109973013	-0.004624940406251192
TCGA-XF-A9SV-01	False	False	1.919459085435427	1.3577833333333331	0.9985402449202454	-1.3548	-0.12625	False	-1.1785849873505165	1.919459085435427	0.12726418699977415	0.154396561192753	-0.005399195602766556
TCGA-E2-A14V-01	False	False	1.9192342126501094	2.8004999999999995	0.9989339098255252	-0.6643	0.59975	False	-1.3643556230847167	1.9192342126501094	0.13897958827117984	0.14768710055334316	-0.009062805735888866
TCGA-A1-A0SK-01	False	False	1.9188674176302731	1.0449166666666665	0.9987762027311636	-1.9379	1.4667	False	-1.5526791171740433	1.9188674176302731	0.160148279168145	0.11263085965535777	0.0023778377526456483
TCGA-QR-A70P-01	False	False	1.918147127371887	0.7963833333333334	0.9994503493376945	-0.3201	-2.01565	False	-1.2863799527423911	1.918147127371887	0.1339139650614999	0.1265002903720673	0.012369865428913367
TCGA-S5-AA26-01	True	False	1.9181387493868909	-1.4445333333333334	0.9990422762735073	-2.114	-3.82755	False	-1.3302857607114338	1.9181387493868909	0.1570664525926076	0.10284916285610407	0.00999711964899241
TCGA-CQ-7069-01	False	False	1.9177778605569928	2.512083333333334	0.9978365734929846	1.9226	0.07634999999999997	False	-0.9730952683017111	1.9177778605569928	0.14616172720649584	0.16184365950613952	-0.033096258277214234
TCGA-V5-A7RC-01	False	False	1.917637603933181	3.6902999999999997	0.9980964466343324	0.5568	-1.32435	False	-1.2344905037970153	1.917637603933181	0.14498157196545386	0.14806257035173614	-0.01629274701649212
TCGA-BR-7717-01	False	False	1.917617098461367	1.7532999999999999	0.9864649452436371	-0.2328	1.0753	False	-0.9838739142037226	1.917617098461367	0.1318674471292549	0.14681875915006296	-0.007982064031863
TCGA-BB-7871-01	False	False	1.917611369590488	3.9261166666666663	0.999552656391616	0.8883	-0.14479999999999998	False	-1.1928792648661124	1.917611369590488	0.1382873986528461	0.16208220031150783	-0.020258733363893913
TCGA-D9-A4Z5-01	False	False	1.9164753537075376	2.4165	0.9939128614953519	0.0854	-0.65335	False	-1.20067546128416	1.9164753537075376	0.12391841687427395	0.1717830331846713	-0.020633357175273537
TCGA-CV-6962-01	False	False	1.9163697702454128	0.64645	0.9991537648823149	0.6239	-1.3765	False	-1.3827321718629033	1.9163697702454128	0.15775367729831585	0.1214322635096471	-0.004490159192698838
TCGA-TQ-A7RM-01	True	False	1.9163241152123396	-2.274283333333333	0.9996216166318767	-2.6349	-3.62155	False	-1.4645513128097607	1.9163241152123396	0.1369739890065497	0.1286783461821936	0.011682436947415284
TCGA-LN-A7HV-01	False	False	1.9162035672451974	1.5113333333333332	0.9996423303002578	0.1903	-0.24210000000000004	False	-1.2659417271212872	1.9162035672451974	0.15373069790491925	0.1297835990970431	-0.013051696317636271
TCGA-TT-A6YJ-01	True	False	1.9161307871985225	-2.190866666666667	0.9999405118018625	0.6699	-2.05065	False	-1.2783001097938604	1.9161307871985225	0.13346415384416047	0.12621326139471148	0.017021384496155843
TCGA-14-1825-01	True	False	1.9155343233315958	-1.009583333333333	0.9998851310253388	0.3685	-1.14785	False	-1.3167755725590473	1.9155343233315958	0.12777454696964635	0.14299429797639812	0.007495454463646542
TCGA-OR-A5J7-01	True	False	1.9153660499075573	-1.0584499999999997	0.9995495436644366	-1.5105	-3.72095	False	-1.4516902785481756	1.9153660499075573	0.13730221058401673	0.12660322836509044	0.007045479700424775
TCGA-D9-A6EA-06	False	False	1.9152836752996745	3.0309166666666663	0.9995647299684077	0.5568	-0.34930000000000005	False	-1.4279248661161064	1.9152836752996745	0.15483924626760567	0.13087059042634655	-0.011856332814614182
TCGA-CF-A8HY-01	True	False	1.9149747398670034	-1.7598833333333332	0.9628700791795917	-3.3076	-0.6930999999999999	False	-1.136810705956854	1.9149747398670034	0.15926810294065963	0.10034240900931202	0.010591335142541252
TCGA-DK-AA75-01	False	False	1.914938218780762	0.3010999999999999	0.9717616541709287	1.125	-1.2849	False	-1.3442237988369838	1.914938218780762	0.17275912282733125	0.08148596942788089	0.010131694550882827
TCGA-VD-A8KJ-01	True	False	1.914727404335693	-1.4855999999999998	0.9989624864517986	-0.2845	-4.029249999999999	False	-1.579261039393891	1.914727404335693	0.1330494922146369	0.1302024645857877	0.008423694050372696
TCGA-AQ-A0Y5-01	False	False	1.9136823588553358	2.936383333333333	0.9994698008461892	-0.0574	-1.4216	False	-1.2714179639616834	1.9136823588553358	0.11245023248238407	0.18512069508546733	-0.012761647738538953
TCGA-XF-AAMR-01	False	False	1.9136114860566926	1.6397666666666668	0.9998549260775343	-0.4131	-0.50515	False	-1.065093870961123	1.9136114860566926	0.11094001869815764	0.17210973688972428	-0.0021613960658566768
TCGA-21-1072-01	False	False	1.913029930576033	4.957633333333334	0.9999267927158718	3.0092	0.61955	False	-1.5014395197880275	1.913029930576033	0.1454718564075617	0.14522518431205308	-0.01487241256148748
TCGA-EB-A44O-01	False	False	1.913018321176325	3.2321166666666663	0.9996597515091151	2.128	0.495	False	-1.6280417164550758	1.913018321176325	0.14746775962280306	0.1377303398295838	-0.010764000691358367
TCGA-EB-A3Y7-01	True	False	1.9129551947046581	-1.2525333333333333	0.9339128842430624	0.7058	-2.3548999999999998	False	-0.968463357492571	1.9129551947046581	0.1408294603446354	0.13778132164287346	-0.004341277408966863
TCGA-E2-A9RU-01	False	False	1.9124490440738133	3.0059	0.9992340682577943	-0.4325	-0.35014999999999996	False	-1.1884409167982366	1.9124490440738133	0.1384050422812867	0.14790494754497885	-0.01343316348428786
TCGA-EB-A5SF-01	True	False	1.9122861414294496	-1.8309333333333329	0.8471326897884849	-1.4699	-3.17485	False	-0.6474060774662009	1.9122861414294496	0.12437751551979563	0.15045029020889478	-0.001862313759846861
TCGA-AR-A1AH-01	False	False	1.9118039757560248	0.7875499999999998	0.9991358991663202	-1.3183	-0.9838499999999999	False	-1.7296707401055895	1.9118039757560248	0.14387947703687887	0.1425376041028359	-0.010636957717252716
TCGA-DA-A95Y-06	False	False	1.9116863962113033	0.8420666666666665	0.9948739442951431	-1.3921	-1.0447	False	-1.3164695119082386	1.9116863962113033	0.148289893098679	0.12810492672045198	-0.006879406792213086
TCGA-PQ-A6FN-01	False	False	1.9113590012501371	2.8848	0.99860569036606	0.4233	0.45649999999999996	False	-1.0795192080899214	1.9113590012501371	0.14752936872761246	0.12739931827885992	-0.005019404965825802
TCGA-4Z-AA7M-01	False	False	1.9103392596283115	1.1309833333333332	0.9935298547437578	-0.4521	0.14215	False	-1.398733743075548	1.9103392596283115	0.14788517865906073	0.12136781562169226	0.004225838116220467
TCGA-BH-A0H6-01	False	False	1.9102171111804067	2.5041166666666665	0.9999049066107039	1.1184	-0.035150000000000015	False	-1.2275956390886051	1.9102171111804067	0.11330822957998306	0.17338972562916283	-0.005835970209902575
TCGA-B6-A0WT-01	False	False	1.9098661756624387	3.793216666666666	0.9998453189960861	0.8961	0.67325	False	-1.2447929599253051	1.9098661756624387	0.11798756661788092	0.16590812170899533	-0.005923613713500708
TCGA-D3-A3CC-06	False	False	1.909815916729122	1.8717666666666664	0.9980459847613142	-0.5332	-0.74055	False	-1.4194421804966795	1.909815916729122	0.1240836358505457	0.15679976024894618	-0.0009475585123689569
TCGA-ER-A3ES-06	True	False	1.909696872983113	-1.3980833333333331	0.9971602547962239	-1.1172	-2.43515	False	-1.8527231426712263	1.909696872983113	0.13671937674037862	0.12552080310328967	0.011271259826357996
TCGA-UY-A9PE-01	False	False	1.909638579353772	1.8846833333333333	0.9935953214676999	-1.9379	-1.60525	False	-1.2507563468441665	1.909638579353772	0.14235037309136658	0.13358029170562402	-0.0020650775932929636
TCGA-S3-AA14-01	False	False	1.9094560543052557	2.91465	0.9998356528620566	0.03	1.2858	False	-1.0967046227610036	1.9094560543052557	0.1125464296806419	0.17056334116398286	-0.002646280451317276
TCGA-OR-A5LE-01	True	False	1.9094172756647303	-1.3367	0.9990476691421624	-0.9132	-6.7119	False	-1.5022366615746674	1.9094172756647303	0.14416916191400786	0.11875193970828013	0.008015609596055344
TCGA-D8-A1Y1-01	False	False	1.9092528617598736	3.453733333333333	0.9998746291031468	0.1776	-0.018250000000000016	False	-1.1537813826128354	1.9092528617598736	0.11808107391949205	0.1730496044921662	-0.011645484662087698
TCGA-06-5417-01	True	False	1.9085140456661605	-1.4816333333333334	0.9994510168002672	-0.4325	-2.12835	False	-1.5793372518517772	1.9085140456661605	0.12077668506454951	0.1410173956881778	0.008463547032766219
TCGA-ER-A2NE-06	False	False	1.9082510688938452	-0.5185833333333331	0.9958177861425311	-1.1488	-3.54195	False	-1.643765102648022	1.9082510688938452	0.16181683253507217	0.1239968830305547	-0.01309057030634514
TCGA-BF-AAOU-01	False	False	1.9081551733619533	3.2317166666666663	0.9986358216500253	0.8246	0.65475	False	-1.202979216019251	1.9081551733619533	0.1450760229953139	0.15555941225849662	-0.022488533161377163
TCGA-EL-A4KI-01	False	False	1.9077785538554206	-0.8286333333333333	0.9973649666103005	-2.6349	-1.1446	False	-1.1023034160378278	1.9077785538554206	0.12442929783651324	0.12968588975073392	0.01625606008889791
TCGA-WB-A817-01	False	False	1.9077473125640443	-0.42193333333333294	0.9998916688924402	0.434	-0.44465	False	-1.073746420793789	1.9077473125640443	0.11034319337789283	0.1602169598661306	0.006225452338671776
TCGA-AN-A04D-01	False	False	1.9073206969737113	1.3102999999999998	0.9982796686521972	-1.0862	-0.04970000000000002	False	-1.607955713898811	1.9073206969737113	0.1492194829582927	0.11918279453061294	0.0022613973079220655
TCGA-HQ-A5NE-01	False	False	1.9070908034816803	2.7358166666666666	0.9997318536266093	2.7594	-0.22435	False	-1.1011466636497402	1.9070908034816803	0.15220484541840099	0.14216826132444496	-0.023389743554094372
TCGA-E9-A1R5-01	False	False	1.9070758679169373	2.590533333333333	0.9993891627117025	-0.8084	-0.22364999999999996	False	-1.3232929850199722	1.9070758679169373	0.11301861037260919	0.17577822650820787	-0.005125882944410293
TCGA-BH-A1F2-01	False	False	1.90687733440167	2.7974666666666668	0.9993717900251777	-0.3566	0.1995	False	-1.4793405546135203	1.90687733440167	0.11278549325006977	0.17897846939394968	-0.010927280243447173
TCGA-AR-A24P-01	False	False	1.906700162285979	3.4074999999999998	0.9997347746301455	0.9493	0.98555	False	-1.2378770951517637	1.906700162285979	0.11924611725750345	0.1722398060419666	-0.012280161422504066
TCGA-GU-A42P-01	False	False	1.9066709102266242	-0.33079999999999987	0.9985573638729585	-1.2828	-0.6142	False	-1.5269548526878853	1.9066709102266242	0.1620990089300343	0.09708626626584141	0.006920345286129222
TCGA-A2-A0CY-01	False	False	1.9062948071097772	-0.6352000000000002	0.9332986998800307	-3.8160000000000003	0.863	False	-1.382449218784117	1.9062948071097772	0.15294334255667033	0.12469162241254851	-0.0030245192086722694
TCGA-12-0616-01	False	False	1.905641422803901	3.1301666666666668	0.9998190644661104	-1.3183	1.62375	False	-1.193466123163939	1.905641422803901	0.13498602512725155	0.1467846847309489	-0.0038942723308210614
TCGA-AO-A0JM-01	False	False	1.9055683943773294	4.483599999999999	0.9998934853839574	0.1776	0.5187499999999999	False	-1.169987833353729	1.9055683943773294	0.12290675703864062	0.16794662791419984	-0.013661583410247613
TCGA-CN-4727-01	False	False	1.9050627215040687	-0.9196333333333331	0.9999007049565153	0.6517	-6.039899999999999	False	-1.2898761680116262	1.9050627215040687	0.1507684262173581	0.1436258395226872	-0.02427431423933536
TCGA-P6-A5OF-01	False	False	1.9050064112548166	0.5525666666666664	0.9997739790157966	-0.9971	-2.2569500000000002	False	-1.318025875298177	1.9050064112548166	0.11986255928159076	0.15745440430542126	-0.00037091575882943986
TCGA-BF-A9VF-01	False	False	1.9046886769337108	-0.5329833333333331	0.979034267289872	1.3511	-0.88015	False	-1.3192344691850737	1.9046886769337108	0.1491930196770245	0.12226100986924714	-0.0005571518881878308
TCGA-63-5128-01	False	False	1.9045490433987233	1.0069833333333336	0.9995873384015129	1.8564	-0.35155000000000003	False	-1.3393183548920689	1.9045490433987233	0.1383469896691202	0.1501732343669357	-0.017841197544399754
TCGA-QR-A6GY-01	True	False	1.9044669862886903	-1.30355	0.9959231638706681	0.2762	-2.53545	False	-1.0462753246009964	1.9044669862886903	0.12723168981983643	0.13907984780310922	0.008789600104236014
TCGA-CV-6937-01	False	False	1.9043831267189397	1.5355333333333334	0.9980718274660072	0.2277	-0.9737	False	-1.0082220436550973	1.9043831267189397	0.137201229199886	0.1492173032810544	-0.010829161482488093
TCGA-EW-A1PD-01	False	False	1.9042438065408485	2.2253499999999997	0.9988913889518973	-0.4521	0.65705	False	-1.2326411943780484	1.9042438065408485	0.1134250958618229	0.16860068261203096	-0.004980303540812085
TCGA-QR-A700-01	False	False	1.9042037330391064	1.896183333333333	0.9988336360646548	-0.0877	2.39695	False	-0.9214610648694103	1.9042037330391064	0.12149138173096305	0.15776656895281022	-0.0014715655398072197
TCGA-A7-A56D-01	False	False	1.9038681887239288	2.8216833333333335	0.9684507423934752	-0.3566	-0.42355	False	-0.7549620883467718	1.9038681887239288	0.1264805480778077	0.16221901773041325	-0.01426428192606536
TCGA-V4-A9EO-01	True	False	1.9037934294307615	-1.3236166666666662	0.9995236404974337	-1.4699	-3.5618	False	-1.5326002229003373	1.9037934294307615	0.12330675705394416	0.14130730823603335	0.004558831908036026
TCGA-QR-A70C-01	True	False	1.9037180580182718	-1.0854333333333333	0.992376589978082	1.7828	-2.4633	False	-0.940223091521978	1.9037180580182718	0.11826259063008113	0.15522262941505485	0.0038810637049101395
TCGA-IN-A7NT-01	False	False	1.9034241340211966	1.9548999999999999	0.9968329275403567	2.2513	-0.13469999999999993	False	-1.1067735136201489	1.9034241340211966	0.14903189960865157	0.14697500823280052	-0.025624086869206593
TCGA-ZF-AA4W-01	False	False	1.9034033702078463	3.2847	0.9998359961219754	0.9268	-1.14835	False	-1.223001430283458	1.9034033702078463	0.1768705122423713	0.11218189315010878	-0.024354011205039692
TCGA-G2-A2EL-01	False	False	1.9025729506363187	2.0044166666666663	0.9998553358037363	-0.1345	-0.3418	False	-1.5543274248603822	1.9025729506363187	0.17090052125362828	0.09188786553841481	0.004464199345310201
TCGA-CN-4737-01	False	False	1.9023975988118362	2.737633333333333	0.9996030440662398	0.679	-0.49895	False	-0.9099296977397147	1.9023975988118362	0.1291969414002207	0.16593308355034542	-0.018200313466027768
TCGA-27-2523-01	False	False	1.9023935707861306	1.1355166666666667	0.9996877716659611	3.6301	0.06524999999999992	False	-1.251662526711472	1.9023935707861306	0.130810744156398	0.1489387285557365	-0.0041945779893718515
TCGA-QR-A6H3-01	False	False	1.9019518960454727	-0.7877999999999998	0.9965014314390113	-0.5332	-0.12155000000000005	False	-0.7908600307044058	1.9019518960454727	0.12153082369698709	0.13767602478297414	0.014121091520770741
TCGA-VD-A8KB-01	True	False	1.9017962325137643	-2.1792666666666665	0.9891523452163753	-0.6873	-7.4887	False	-1.430619532281612	1.9017962325137643	0.12866689570525697	0.12912091222147806	0.013710028898260262
TCGA-LN-A4MQ-01	False	False	1.9016203695993674	1.4896499999999997	0.9993639875153684	1.334	-2.4102	False	-1.5455717643349103	1.9016203695993674	0.1403656804373396	0.1400540109334555	-0.004726323859938585
TCGA-C8-A12Z-01	False	False	1.9014281972173148	1.8727833333333335	0.9996909555321543	-1.1172	-0.8109500000000001	False	-1.4351217314460578	1.9014281972173148	0.1305794342780312	0.15270831072051733	-0.010332099602686592
TCGA-XV-A9W2-01	False	False	1.9014106623226608	3.6031166666666667	0.9997906213246184	0.3796	-0.43524999999999997	False	-1.4067846641389372	1.9014106623226608	0.15336611683361193	0.12902162756120458	-0.011049288645986054
TCGA-QR-A705-01	False	False	1.9012163597050482	0.8929666666666664	0.9947657604472772	0.1388	-1.46855	False	-1.042729350660493	1.9012163597050482	0.11754170640028477	0.14825943873630815	0.007955609757342394
TCGA-RW-A7CZ-01	True	False	1.9011660538170567	-2.455633333333333	0.9995217085014902	0.4967	-1.15295	False	-1.1243860762590483	1.9011660538170567	0.11751961989921837	0.148371535858313	0.009941060889051565
TCGA-EL-A3GU-01	False	False	1.9008750810602528	1.90895	0.9986673550687546	2.0844	-1.3525	False	-1.1034176161998392	1.9008750810602528	0.10843043063711263	0.17654540665155177	-0.005424477179555571
TCGA-V7-A7HQ-01	False	False	1.900857749696325	0.2531500000000003	0.9991061846069298	-0.3752	-0.6732	False	-0.8641439435284723	1.900857749696325	0.11921316445619323	0.14329256770807733	0.010502766745860757
TCGA-E9-A1NG-01	False	False	1.9005974497707827	4.0918	0.9996937751323007	1.7489	0.28259999999999996	False	-1.0499070057534547	1.9005974497707827	0.10384194209537606	0.1946587509381403	-0.017346011293519596
TCGA-XF-AAMW-01	False	False	1.9003760758406507	4.49685	0.9973491817070923	3.1278	-0.30905	False	-1.048752986922233	1.9003760758406507	0.15075162295179753	0.14637943048956573	-0.02679967400853677
TCGA-77-8144-01	False	False	1.9001981139437771	3.5503333333333336	0.9996027612563679	0.7664	0.7735500000000001	False	-1.310114517190288	1.9001981139437771	0.1646967552203443	0.11782682396159871	-0.015639879425046355
TCGA-A2-A0D4-01	False	False	1.8992656883677126	1.9435833333333332	0.9984314827387615	-0.5543	-1.76525	False	-1.3358808433306244	1.8992656883677126	0.13852619138230718	0.13087313679435278	0.0018512130448296081
TCGA-41-5651-01	False	False	1.8990865558203887	1.1212166666666665	0.9996628202527068	-1.8314	-0.05500000000000005	False	-1.2262732564972525	1.8990865558203887	0.13500108377198367	0.13951661337308896	0.0031980811586018007
TCGA-76-4928-01	False	False	1.8989261643625346	0.3349500000000003	0.9995840155123837	3.3047	-1.5135999999999998	False	-1.091576911889103	1.8989261643625346	0.1215213570925837	0.17111440911029926	-0.012298780126846933
TCGA-A2-A04V-01	False	False	1.898781864537333	1.4554666666666667	0.9986052295300455	-0.4131	0.54825	False	-1.1655975883833962	1.898781864537333	0.1154942597855507	0.16808954592816538	-0.007736955637165144
TCGA-DB-A64W-01	True	False	1.898736366915561	-3.1531	0.9999327249513865	-0.6416	-1.5673	False	-1.300724472897027	1.898736366915561	0.13092515873394386	0.12711801403804135	0.0188045907142433
TCGA-44-6774-01	False	False	1.8986823658008878	4.3331	0.9951596556443502	1.9638	0.83665	False	-0.8402582774719993	1.8986823658008878	0.10387008638547417	0.1958507701886442	-0.022954325567295646
TCGA-E1-A7YV-01	False	False	1.8983732825497406	-0.9247666666666665	0.9998792790902843	-0.3383	-1.2737500000000002	False	-1.2737544868463926	1.8983732825497406	0.13486355469383018	0.14224065481294929	0.0035216072027926116
TCGA-RW-A67Y-01	True	False	1.8981415802425476	-2.7547333333333333	0.9998361065862923	1.7053	-4.5788	False	-1.2406474440397472	1.8981415802425476	0.13227040703638804	0.12683591840946468	0.011811458493607613
TCGA-12-5299-01	False	False	1.8978622732021984	2.776283333333333	0.9999216292202049	2.1734	-3.57805	False	-1.1846853967527728	1.8978622732021984	0.12309835158953679	0.1706474771705945	-0.01830134252255883
TCGA-A8-A09T-01	False	False	1.8978097833831187	2.6788999999999996	0.999882418748777	0.7999	-0.2717	False	-1.297685205167613	1.8978097833831187	0.1196638285997601	0.1568577381140505	-0.007546571557838653
TCGA-DK-A1A7-01	False	False	1.8976370556803763	-0.1389166666666668	0.8535381565137946	-1.4699	-0.499	False	-1.1310796726005075	1.8976370556803763	0.147434815234775	0.10867801143608395	0.008973043546249438
TCGA-EE-A20C-06	False	False	1.8967396639361072	-0.4648833333333331	0.999337390353234	0.2522	-3.33055	False	-1.5715059804666216	1.8967396639361072	0.1552195215187105	0.12019881006888478	-0.010783764483697228
TCGA-LN-A4A6-01	False	False	1.8960331486493696	4.045333333333334	0.9996066712586024	0.5859	-0.6421999999999999	False	-1.2303592045510137	1.8960331486493696	0.1524307594972349	0.13407009204921042	-0.017430472359358556
TCGA-15-0742-01	False	False	1.8959883048429513	0.6441833333333337	0.9992526548291504	0.7579	-1.40015	False	-1.183510681805815	1.8959883048429513	0.13028100554218044	0.14762243774141176	-0.00198908264432244
TCGA-AR-A24T-01	False	False	1.8959397380751288	3.6365666666666665	0.999305839348742	0.2277	2.47285	False	-1.173403367194841	1.8959397380751288	0.1009136891534558	0.18472690322461605	-0.008253308129654786
TCGA-DH-5140-01	False	False	1.895707470460344	0.6054000000000002	0.9995885812319824	0.03	0.15039999999999998	False	-1.1815374418438898	1.895707470460344	0.12652852858841976	0.15137984977174274	0.0003988159984364892
TCGA-XP-A8T6-01	False	False	1.8952711323227511	1.3947666666666665	0.9995347714683602	3.3717	-0.6112000000000001	False	-1.0969435769113693	1.8952711323227511	0.1397318203136042	0.14377539156821756	-0.011397685457520982
TCGA-QR-A70Q-01	False	False	1.8951456631031482	-0.1986333333333331	0.9787862602222623	-0.6416	-2.8472	False	-1.1038777501491264	1.8951456631031482	0.11498680813360297	0.14974619576123643	0.009489069936149246
TCGA-AR-A0TY-01	False	False	1.895037271449691	0.6656333333333335	0.9994924379639472	-0.39399999999999996	-0.4208	False	-1.3553462275768209	1.895037271449691	0.1396858095194197	0.1229137577389676	0.0033521031260172808
TCGA-CV-7183-01	False	False	1.894366793177614	1.9645833333333333	0.999575319723767	0.7146	-0.41475	False	-1.165338429575206	1.894366793177614	0.13431132636987525	0.1468225144374256	-0.012658423309686405
TCGA-FS-A1ZZ-06	False	False	1.8940565709767265	2.8442333333333334	0.9989304473593998	0.3573	-0.5818	False	-1.6988975619442332	1.8940565709767265	0.15230217034137394	0.12821783044898694	-0.012533417823148419
TCGA-EL-A3D0-01	False	False	1.8939439436907652	1.3327	0.9893214254779515	0.2881	-0.7959499999999999	False	-1.1125213174046813	1.8939439436907652	0.10869478289204543	0.16226305564844226	0.0016209080828955052
TCGA-77-6845-01	False	False	1.893642229525865	0.21968333333333345	0.9988741281750186	1.5366	-1.05795	False	-1.4140878445344274	1.893642229525865	0.14520283401001582	0.12484818200581685	0.0009469829187700602
TCGA-E9-A1RB-01	False	False	1.8928070308199327	2.867333333333333	0.9996505079833164	-0.5543	-0.36385	False	-1.462341785465487	1.8928070308199327	0.13561200985795852	0.1525577994757293	-0.013797433655017498
TCGA-LN-A49M-01	False	False	1.8912160805316287	2.576833333333333	0.9983294286208942	3.2811	-3.82755	False	-1.2036970983151885	1.8912160805316287	0.14698964662318958	0.15029307784038798	-0.02477930980185242
TCGA-C4-A0F6-01	False	False	1.89115389255139	2.6373333333333333	0.9983468863587481	-0.7346	0.4497	False	-1.203665040616775	1.89115389255139	0.13279609940794979	0.13900273163518184	-0.00022112259240791225
TCGA-V4-A9F0-01	False	False	1.891105373760842	0.9453833333333331	0.9949006200338416	-0.4719	0.3754	False	-1.1587893050694316	1.891105373760842	0.11255619048225388	0.15864501644622347	-0.0002616102349000343
TCGA-J2-A4AD-01	False	False	1.8907108553514567	1.2104999999999997	0.9991927889517577	0.9191	0.9657	False	-1.2729930830187173	1.8907108553514567	0.1331572773079403	0.14714821990980084	-0.00732349946078854
TCGA-C8-A12N-01	False	False	1.8902072479799765	3.8563	0.9997591838080957	1.2271	0.824	False	-1.1351109615796406	1.8902072479799765	0.11357100054055275	0.17386633576176572	-0.00876469472907969
TCGA-F5-6863-01	False	False	1.889810859528277	1.3179499999999997	0.9943253806845286	-1.4305	0.21605000000000008	False	-1.2271010222349719	1.889810859528277	0.14654457239866708	0.12261055470090901	0.003081658604419725
TCGA-DK-A3IK-01	False	False	1.8890838355374537	2.092483333333333	0.9788045783269433	-1.5951	-0.45705	False	-1.14326216186108	1.8890838355374537	0.12981315597672446	0.1379744393073418	0.0023632166608949477
TCGA-B6-A1KI-01	False	False	1.8890793321163044	1.7734333333333332	0.9978719200091821	-1.5951	-0.34295000000000003	False	-1.2471841879461147	1.8890793321163044	0.1124880600972602	0.1663656874815982	-0.001230432337489339
TCGA-FD-A3SN-01	False	False	1.8887498146379054	4.313816666666666	0.99924734570348	2.4623	0.7814000000000001	False	-1.0841769788379696	1.8887498146379054	0.13979102990683231	0.14703886158093618	-0.01531816330535409
TCGA-AO-A1KT-01	False	False	1.8877522604312256	3.2739166666666666	0.9997347165758461	0.9038	0.13665	False	-1.1536943830979676	1.8877522604312256	0.12054830927904486	0.16620885618266248	-0.012430335100836937
TCGA-RW-A68G-01	False	False	1.8874759238606345	-0.0012833333333332753	0.9951943190752555	0.24	-2.0700000000000003	False	-0.9189095108874826	1.8874759238606345	0.10391812747573986	0.15995792175393936	0.0074723596373276815
TCGA-ZF-A9R1-01	False	False	1.8874261793857265	1.5892499999999998	0.9989457458261867	0.0014	1.6557499999999998	False	-1.1232503861332517	1.8874261793857265	0.14611138068196208	0.12401994242077738	-0.001960242701300872
TCGA-IQ-A6SG-01	False	False	1.887389724276736	1.6961166666666667	0.9989803651541611	-1.4305	-0.6537999999999999	False	-1.2918163103160314	1.887389724276736	0.15123550369064676	0.13305536661961662	-0.018285250209910238
TCGA-W8-A86G-01	False	False	1.887190524489157	1.3495833333333334	0.9996861196999498	-0.39399999999999996	0.49705	False	-1.1397726436484286	1.887190524489157	0.11717979712860781	0.15923202199989794	0.002898329622784392
TCGA-FD-A62O-01	False	False	1.8871398778478339	-0.6017666666666664	0.9927040822178576	-1.8314	-1.63355	False	-1.2858028404222839	1.8871398778478339	0.13353721625542703	0.1342604990875704	-0.0005618617896086724
TCGA-CK-4948-01	False	False	1.887121912246376	2.3300166666666664	0.9993760395569644	-0.7108	1.0783999999999998	False	-1.0647418094849144	1.887121912246376	0.15020839778580264	0.12512887624340555	-0.007515156209999002
TCGA-DK-AA6W-01	False	False	1.886720315033152	3.979316666666666	0.9997541262978243	-0.6416	-0.35665	False	-1.2561771159883772	1.886720315033152	0.1546310710841525	0.10458966896324945	0.008003815419926777
TCGA-VD-AA8S-01	True	False	1.8866338592108005	-1.5011499999999998	0.9883997836495458	-0.9132	-1.83255	False	-1.0540627598214865	1.8866338592108005	0.11153266114807156	0.148330302532369	0.010919265268565136
TCGA-FD-A5BU-01	False	False	1.8858822820694863	4.001833333333333	0.9995805850699039	3.3911	0.63645	False	-0.9721717751291592	1.8858822820694863	0.12547739921107048	0.1643369753746532	-0.022832090401468552
TCGA-GM-A3XG-01	False	False	1.8856581989656496	0.7816166666666666	0.9997930427693608	-0.7588	0.9796	False	-1.111919519452843	1.8856581989656496	0.11989581933273272	0.1511068746394947	0.00441276012262043
TCGA-AN-A041-01	False	False	1.885341931226042	2.953216666666666	0.9932306195184597	-0.2328	-1.3008499999999998	False	-1.2064510223393514	1.885341931226042	0.11835282165885799	0.1670189267099556	-0.01128676915505753
TCGA-BA-A4IF-01	False	False	1.8851188983546452	2.1095499999999996	0.9999503764235231	-0.6193	-1.4895	False	-1.1937386291858323	1.8851188983546452	0.14960811704858448	0.12719853117835947	-0.0064783425398966515
TCGA-MB-A5YA-01	False	False	1.8851023269770566	2.109016666666667	0.9999197260422696	1.9712	-0.71155	False	-1.1380077901362757	1.8851023269770566	0.11435162753604296	0.17100807052254569	-0.01757893961874289
TCGA-EB-A4IQ-01	False	False	1.8848580440932092	0.4703166666666666	0.9945342233624108	0.3573	-0.8844000000000001	False	-1.1404919388916928	1.8848580440932092	0.14325170723580966	0.13425631085725978	-0.0064582741885175566
TCGA-CM-6166-01	False	False	1.8842775937418157	0.6750499999999999	0.9872544101258539	-0.5332	0.48255	False	-1.4154525771162971	1.8842775937418157	0.15070884243352867	0.11957586783121965	0.0015194274039462081
TCGA-OR-A5JF-01	False	False	1.8841082791454866	-0.4295333333333334	0.9978721514067319	-0.7588	-3.14095	False	-1.3372223310893652	1.8841082791454866	0.12090001375354333	0.14570807618321258	0.002276365718182921
TCGA-27-1835-01	False	False	1.8840439189652343	1.8542666666666665	0.9959588121951016	3.4971	-1.12665	False	-1.3091836487584902	1.8840439189652343	0.12620448564081127	0.14718227826400745	0.0006670562526211224
TCGA-19-2619-01	False	False	1.883689182719148	0.4078666666666665	0.9997603365930936	0.7832	-1.39375	False	-1.124176144814898	1.883689182719148	0.12464162775254009	0.16728937201870378	-0.012938323921404036
TCGA-X6-A7WA-01	False	False	1.8835563546443295	3.924866666666666	0.9998228848171493	1.692	0.31994999999999996	False	-1.073552138064942	1.8835563546443295	0.10209067116195071	0.19173707346351918	-0.016037010778523455
TCGA-B6-A0I5-01	False	False	1.8832123838849637	1.92125	0.9966166611079114	-0.7834	0.7059	False	-1.0451203731244376	1.8832123838849637	0.1231563454221854	0.14681777137173516	0.0003043752417415343
TCGA-06-0747-01	False	False	1.8828676372040873	1.55795	0.999612032696358	0.4125	0.10925000000000007	False	-1.16461019912703	1.8828676372040873	0.12651889830538254	0.16188553024176106	-0.011787291782268715
TCGA-W2-A7H7-01	False	False	1.8827348812264633	0.5061333333333332	0.9986905978539034	-0.7588	-1.8923	False	-0.8749370322570884	1.8827348812264633	0.11448318084359832	0.13863393809551727	0.01277081451116222
TCGA-E9-A1RI-01	False	False	1.8825000823094848	3.6773166666666666	0.9997396507941766	0.7999	1.4626000000000001	False	-1.2404219124112035	1.8825000823094848	0.10698526407465145	0.18101144215802825	-0.011393328701933398
TCGA-A8-A06P-01	False	False	1.8823817473341389	2.614516666666667	0.9997412456994844	0.03	0.6786	False	-1.0717766286381805	1.8823817473341389	0.09982618014471453	0.17842277024718645	-0.004396729640053512
TCGA-AR-A24K-01	False	False	1.8822163526424778	1.5161499999999997	0.9999602572594335	-0.2328	-0.62725	False	-1.5622748248716025	1.8822163526424778	0.1306146293796979	0.1460266710124961	-0.004751363791764585
TCGA-E9-A1N8-01	False	False	1.881904879529951	3.7108	0.9981022980645539	0.2154	0.5382	False	-1.5431284275407577	1.881904879529951	0.15136954176012268	0.1382096670601236	-0.015020704605195168
TCGA-OR-A5KW-01	False	False	1.8817341502915743	0.2815000000000001	0.9999151044223548	-1.8836	-3.4837	False	-1.3847214685612106	1.8817341502915743	0.12705553578414114	0.14464025701291636	-0.00208739558036497
TCGA-V4-A9F4-01	False	False	1.8814618421366198	-0.8699833333333331	0.996389935375445	-0.3566	-1.87435	False	-1.4561346952088416	1.8814618421366198	0.11574642153406912	0.14068505443934795	0.010744754443661245
TCGA-FG-A87N-01	False	False	1.8814455062208069	-0.1413000000000001	0.999848658730424	-1.3183	0.02629999999999999	False	-1.2136347799100358	1.8814455062208069	0.12551031428057238	0.14017368453735182	0.004586186802745974
TCGA-LN-A4A1-01	False	False	1.8811492247837147	2.1641833333333333	0.9970257107704419	1.8404	-2.9892000000000003	False	-1.253094322343424	1.8811492247837147	0.13027574177085274	0.16438468181906782	-0.02225452572293041
TCGA-QT-A5XL-01	False	False	1.8798343498521761	1.7978	0.9977331298175909	-0.0725	-1.7021000000000002	False	-0.8167283987866267	1.8798343498521761	0.1027802309144976	0.1690578563724623	0.00018670656130340024
TCGA-28-5208-01	False	False	1.879386672434474	1.7532333333333334	0.9997443763067758	0.1519	-0.6373	False	-1.2314466539450704	1.879386672434474	0.11899814478906003	0.15873822091486056	-0.006433854996275994
TCGA-BF-AAOX-01	False	False	1.8793081580716935	1.4112166666666666	0.9990665066110407	-0.0725	-0.48595	False	-1.359959296900175	1.8793081580716935	0.14503185065381877	0.12399490327502878	-0.004430957913651439
TCGA-GD-A2C5-01	False	False	1.879255363830928	-0.12489999999999979	0.9959796638005335	0.9419	-2.08465	False	-1.1855719130348221	1.879255363830928	0.1315882135561424	0.13737493944075263	-0.0027021856397052946
TCGA-EW-A1OY-01	False	False	1.8790505542989537	2.3014833333333335	0.999417087666318	-0.6193	0.9714	False	-1.2824855555067631	1.8790505542989537	0.13718041744454085	0.13862392766012377	-0.009521353626413945
TCGA-LN-A7HX-01	False	False	1.8790188800600633	4.571949999999999	0.9995849302918356	2.0535	0.46804999999999997	False	-1.1147991595424693	1.8790188800600633	0.14192258172336622	0.14238152636453763	-0.02067002590824809
TCGA-14-0790-01	False	False	1.8789398941941022	2.273633333333333	0.9998320745916455	-0.8599	-0.49845	False	-1.2551389509386732	1.8789398941941022	0.12586530385469505	0.1496414527566895	-0.004725414453486518
TCGA-19-2625-01	False	False	1.87859319053881	0.08120000000000027	0.9994742784885693	0.9642	-2.6073	False	-1.2192069864312716	1.87859319053881	0.12507543962781423	0.1694845768823956	-0.01733687453084888
TCGA-91-6847-01	False	False	1.8784071393578412	3.694433333333333	0.994670269926518	1.3051	0.81385	False	-1.5291067708657908	1.8784071393578412	0.15582905444560094	0.12142704979888927	-0.008271066203864797
TCGA-A2-A0EM-01	False	False	1.8780389590623527	2.2965666666666666	0.9998704606857022	0.9789	0.9313499999999999	False	-1.229579658450548	1.8780389590623527	0.10652353078425865	0.1674063604567947	0.00018322037383406556
TCGA-46-6025-01	False	False	1.8776195560159816	4.7291	0.9985511131597085	3.8431	0.7102499999999999	False	-1.166787696103032	1.8776195560159816	0.14372903691414343	0.1529489380699611	-0.024776638811738985
TCGA-EW-A1P6-01	False	False	1.8775774805685097	2.241083333333333	0.9998489349418848	-0.1993	1.22435	False	-1.2230630772830358	1.8775774805685097	0.11811599751901694	0.154985985085585	0.0008540116130460854
TCGA-ZH-A8Y5-01	False	False	1.877553800874075	-0.7957666666666663	0.9852937118570011	-1.0559	-2.1451000000000002	False	-1.3343710760226588	1.877553800874075	0.1280594059445196	0.14783901379286046	-0.00399294563557698
TCGA-CV-7437-01	False	False	1.8773171619474536	3.1539	0.9993262333680896	0.8726	-1.79155	False	-1.3156707350904089	1.8773171619474536	0.14322925265521086	0.13369891823167593	-0.008230853838919206
TCGA-14-0781-01	False	False	1.8772657742333785	1.1606999999999998	0.9994491365979205	3.449	-1.62135	False	-1.0446531047441023	1.8772657742333785	0.10888441997586033	0.18487814951133977	-0.014347787340306823
TCGA-E9-A247-01	False	False	1.8770729025622375	2.644783333333333	0.9994629719186078	0.3231	0.61615	False	-1.2959413231212427	1.8770729025622375	0.13702082023215995	0.14303804934177994	-0.0057100437144270546
TCGA-V4-A9F8-01	False	False	1.8765891644478123	-0.27771666666666667	0.9577127789280548	-3.0469	-3.2254500000000004	False	-0.9273089085722547	1.8765891644478123	0.12449373437320978	0.13680142006447046	0.0033373770092192208
TCGA-HD-A634-01	True	False	1.8763810324842398	-1.1560833333333331	0.9997319290509274	-2.1779	-2.17935	False	-1.5050357694762528	1.8763810324842398	0.16673740878015705	0.08433862163816587	0.011973361654287131
TCGA-EW-A6S9-01	False	False	1.8760508687146042	3.7161166666666663	0.9996775462457046	1.4859	-0.10410000000000003	False	-1.1403205716922982	1.8760508687146042	0.12046444337946026	0.16709612184285566	-0.011357994543343575
TCGA-A8-A0A4-01	False	False	1.8759432851686686	3.2502833333333334	0.9998730687461327	0.9862	1.2788	False	-1.145758746036118	1.8759432851686686	0.11609295404097363	0.1653420995453301	-0.005325436712524188
TCGA-A7-A26I-01	False	False	1.8759103966324302	1.9948992721865002	0.946468117562773	1.0278687145999998	-1.7486324739949999	False	-1.454120066023082	1.8759103966324302	0.11427818986852682	0.17773735901265023	-0.0223029851891139
TCGA-E1-A7YI-01	False	False	1.8758398828999026	-0.023599999999999732	0.9995934331559805	-2.0529	-0.3477	False	-1.2542682641401732	1.8758398828999026	0.135740455146583	0.13516549007391948	-0.0034802018501448534
TCGA-WC-AA9A-01	True	False	1.875829314829217	-2.6717166666666663	0.997822529685424	-1.1811	-7.1296	False	-1.6278768317629326	1.875829314829217	0.14274154778238593	0.11534104822901894	0.004298916394069009
TCGA-SH-A9CT-01	False	False	1.8758026659976241	2.0824833333333332	0.9981449346659814	0.0158	1.3761	False	-1.1664209752867887	1.8758026659976241	0.10988238702606812	0.1773958283345115	-0.014016926264960781
TCGA-G3-AAV6-01	False	False	1.8757138396423003	-0.36751666666666655	0.9367223784130075	-1.9942	2.24465	False	-1.3696344260714703	1.8757138396423003	0.1371530221964431	0.1055048217539335	0.01736625529625395
TCGA-E2-A1IE-01	False	False	1.8755627264171408	1.8264833333333332	0.9996903480296339	-0.7108	0.31290000000000007	False	-1.3487030430505478	1.8755627264171408	0.12632411093092566	0.14063020745224294	0.0035429418222671085
TCGA-AR-A1AN-01	False	False	1.875335838875406	2.5643666666666665	0.9996376263006045	-0.4921	0.5906	False	-1.1335562330415574	1.875335838875406	0.10588404523131872	0.1782673200082184	-0.008401931287462196
TCGA-QR-A6GU-01	False	False	1.8752406438358151	0.7752166666666668	0.9982663466272865	0.4967	-2.4675000000000002	False	-1.109927450994601	1.8752406438358151	0.11281138209268043	0.15415488624591073	0.002534972847184094
TCGA-RD-A8N6-01	False	False	1.8749618516275082	2.7506999999999997	0.985858345642994	-0.0425	1.6085	False	-1.0914766246239684	1.8749618516275082	0.13695349452505623	0.1478415810242276	-0.009672690108675637
TCGA-CV-A6JM-01	False	False	1.874959579569886	1.4057	0.993279929290348	-1.2142	-1.00435	False	-0.9945145482712686	1.874959579569886	0.1544951824053193	0.11836158155974245	-0.010316027613507531
TCGA-OR-A5J5-01	True	False	1.8748607955373595	-1.6312833333333332	0.9942851033780932	-3.458	-3.62155	False	-1.1589117259400121	1.8748607955373595	0.131509532652758	0.12887154323795735	0.00614696021833241
TCGA-VR-AA4G-01	False	False	1.874704711374496	5.473983333333333	0.9993177652749704	3.0602	1.2382	False	-1.0560116056476803	1.874704711374496	0.14545228171579985	0.15083840359691436	-0.026465545295655868
TCGA-Q9-A6FU-01	False	False	1.8746168574478241	3.7855499999999997	0.9976634575768737	2.8301	0.31410000000000005	False	-1.2495132216617297	1.8746168574478241	0.1320166411466393	0.15889939599058858	-0.02092034712919409
TCGA-QR-A6GZ-01	False	False	1.87452213042716	0.6050500000000002	0.993788211009341	-1.5522	-2.17625	False	-0.7417379279310702	1.87452213042716	0.10789903311215718	0.1637594905552334	0.003270585057306842
TCGA-KU-A66T-01	False	False	1.8740912157383394	0.7173499999999999	0.9992704989435477	0.434	-3.82755	False	-1.4455341521745482	1.8740912157383394	0.16376454783137043	0.12202708133462499	-0.018738633349068886
TCGA-CV-6941-01	False	False	1.8738599361114048	4.1636	0.9998811167015613	1.4808	0.39785	False	-0.9874451047969445	1.8738599361114048	0.14006480641284746	0.15222589817567256	-0.021761968075355468
TCGA-CN-6994-01	False	False	1.8737427683557633	3.7817833333333333	0.9992235286758618	1.2085	0.45015	False	-0.96508727118629	1.8737427683557633	0.13883370743973866	0.15332772516682544	-0.021094302679698192
TCGA-CV-5976-01	False	False	1.873393279346012	3.7721166666666663	0.9994470058916479	1.2147	-1.00215	False	-1.1068973208534203	1.873393279346012	0.1409903345944063	0.1506665829786573	-0.023892343474543234
TCGA-76-4932-01	False	False	1.8733138429786713	0.882666666666667	0.9997585665621637	1.7617	-2.0500499999999997	False	-1.2465744945268773	1.8733138429786713	0.12452196573977545	0.15815651883098225	-0.011515678546392648
TCGA-V4-A9EC-01	True	False	1.87299628688353	-3.482083333333333	0.9816727429075502	-3.458	-4.372450000000001	False	-1.3422175012506479	1.87299628688353	0.12494945696989997	0.12564555957753576	0.013008488344929405
TCGA-LN-A49V-01	False	False	1.8723630190729537	3.48935	0.9999205197627059	-0.0574	0.17879999999999996	False	-1.6082758239857653	1.8723630190729537	0.14497777710637702	0.14095968705420173	-0.017380225109410397
TCGA-FS-A4F0-06	False	False	1.8722621244642512	1.5901333333333332	0.9997373674864456	2.3135	-1.8331	False	-1.6682302732282435	1.8722621244642512	0.15147266274604554	0.12241932829324881	-0.009613477487404404
TCGA-FS-A4F9-06	False	False	1.8721487179783947	1.5244499999999999	0.996688100436783	-1.5522	-0.7841	False	-1.5676649655411206	1.8721487179783947	0.14250136217944873	0.12767619269574873	-0.0060779133176267815
TCGA-OR-A5K8-01	True	False	1.8720656538549498	-1.0137666666666663	0.9847239724688573	-0.2845	-1.431	False	-1.290935781708768	1.8720656538549498	0.11713116217281505	0.13913817601879172	0.005019957916193026
TCGA-CV-6951-01	False	False	1.8717869836025083	2.1451666666666664	0.9996321303624722	0.9268	-0.65335	False	-1.1852855309966206	1.8717869836025083	0.13702218637784444	0.14149238468981343	-0.011606196792123952
TCGA-GU-AATQ-01	False	False	1.8710528716622221	4.3372166666666665	0.9995160018095868	-0.3566	0.1941	False	-1.2334351211651802	1.8710528716622221	0.14978629935896995	0.11919434678429018	-0.006189108098733884
TCGA-D9-A6EC-06	False	False	1.8708116493980473	3.4717166666666666	0.9988713905517841	0.8082	-1.0139	False	-1.5465120848410967	1.8708116493980473	0.14999375249015667	0.13400677885764098	-0.018140761299682538
TCGA-L5-A4OM-01	False	False	1.870427758661449	2.5906333333333333	0.999298330915208	1.0642	-0.04015000000000002	False	-1.293506067872557	1.870427758661449	0.1541828672772201	0.1255508656732081	-0.01290387493684197
TCGA-S7-A7WO-01	False	False	1.8704135789931873	0.7764000000000001	0.9998793065718703	-0.0574	-1.65915	False	-0.9727619313856221	1.8704135789931873	0.09859488421683306	0.16830111557595198	0.0046764276247365085
TCGA-WC-A885-01	True	False	1.870287113282049	-3.653933333333333	0.9797198441661296	-1.3548	-4.5233	False	-1.4245652027961375	1.870287113282049	0.13414640007783263	0.1208854049305036	0.010110137985179207
TCGA-QK-A6VB-01	False	False	1.8702188304065548	1.96765	0.9998012479599507	-0.3201	-1.64905	False	-1.427398135669016	1.8702188304065548	0.15052754946086333	0.12447688382928393	-0.008445850966755573
TCGA-CQ-A4CB-01	False	False	1.8701437257326199	4.583833333333333	0.9997124933419635	2.4252	0.39335	False	-0.9978789175600079	1.8701437257326199	0.1390246931143223	0.15823040074930167	-0.029345155552457248
TCGA-YG-AA3P-06	False	False	1.8701116941273623	1.7891333333333332	0.9985443326856024	-1.7322	-0.5975999999999999	False	-1.738011406519978	1.8701116941273623	0.14601195548513446	0.11455642675936187	0.003453844675992077
TCGA-3A-A9I5-01	False	False	1.8696133914876938	0.39985000000000004	0.9908927495103568	-1.3921	-0.3155	False	-0.9640550779908378	1.8696133914876938	0.12195760663506364	0.15119322883622702	-0.0030396016714884914
TCGA-AO-A12G-01	False	False	1.8696013468934882	2.6901	0.9973705117808552	0.3115	1.1016	False	-1.1821999042770948	1.8696013468934882	0.11246670671948936	0.15938465617952555	-0.0011632504457474067
TCGA-L5-A88W-01	False	False	1.8690466990663468	0.4387833333333333	0.9997411361493429	-0.0574	-2.3832500000000003	False	-1.2712511503588881	1.8690466990663468	0.1426709334965411	0.14363824504348932	-0.024055424938152388
TCGA-FD-A5BY-01	False	False	1.8684939266849871	3.9338333333333333	0.9991664354010201	1.8996	0.13995000000000002	False	-1.1358136214439052	1.8684939266849871	0.132689863208491	0.14252782574255088	-0.00849933137443911
TCGA-76-4931-01	False	False	1.868188554427851	1.3660666666666665	0.9999221707707481	1.3167	-1.1388	False	-1.1530344970023434	1.868188554427851	0.12884208882524614	0.15321572060076907	-0.007812301088603508
TCGA-E9-A22B-01	False	False	1.8678945642151832	4.050166666666666	0.998970325764709	0.1257	1.07435	False	-1.2181022151109762	1.8678945642151832	0.11944399634977645	0.16751773079451335	-0.016089906280761127
TCGA-DU-6410-01	True	False	1.86785237337372	-4.054133333333333	0.9994740822730017	-2.3147	-3.77975	False	-1.4256614621009862	1.86785237337372	0.12239427452950426	0.12782968018996094	0.01977579893323559
TCGA-BJ-A290-01	False	False	1.8676740280028408	1.9894333333333332	0.9971658915493863	-0.5973	-0.76855	False	-1.1572937103735186	1.8676740280028408	0.11646311978214842	0.14910136376569036	0.007376125615855796
TCGA-19-1389-02	False	False	1.8676219388839677	2.9992	0.9993102106652354	2.5731	0.35285000000000005	False	-1.0839408409646485	1.8676219388839677	0.10092405436235623	0.2030051064613151	-0.027583595059689894
TCGA-IG-A97I-01	False	False	1.867290477938656	3.5518666666666667	0.999672581989145	0.1903	0.033550000000000024	False	-1.1309723990918443	1.867290477938656	0.13894638253292801	0.1599576225807599	-0.02830327310586608
TCGA-SQ-A6I4-01	False	False	1.8667608281661705	0.5368000000000003	0.9996432613196787	3.6623	0.18689999999999996	False	-0.8020603359057475	1.8667608281661705	0.10696432659800355	0.18286744477147532	-0.018007768424466
TCGA-EB-A24D-01	False	False	1.8667385005158894	3.834083333333333	0.9989995827949171	-0.7108	0.37085	False	-1.5283785166724861	1.8667385005158894	0.13814994820795817	0.13604298149126007	-0.0073515113883979985
TCGA-G7-6793-01	False	False	1.8664331998323198	2.8882666666666665	0.9991504836514905	1.5854	0.08515	False	-1.1209135995379242	1.8664331998323198	0.12003863065321214	0.1650287320735068	-0.012753145520912102
TCGA-BH-A1FN-01	False	False	1.8661487120731444	4.598466666666667	0.9998782957884591	1.6740000000000002	0.86215	False	-1.4296667723615024	1.8661487120731444	0.13253772699184457	0.165039070965996	-0.026314148132746865
TCGA-DU-7018-01	True	False	1.866104430550327	-1.7334333333333332	0.9996489834625208	-1.685	-3.3962499999999998	False	-1.3232512166139292	1.866104430550327	0.125223947180911	0.1382233798281561	0.007628969876615586
TCGA-OR-A5JC-01	False	False	1.8655122534348176	0.4577833333333333	0.9958519660897669	-0.2671	-3.26905	False	-1.2131363994280042	1.8655122534348176	0.12334317428038233	0.13707125893957134	0.0028582297464290907
TCGA-IQ-7632-01	False	False	1.8648488284951081	3.0538333333333334	0.9996775356667271	0.9343	-0.6255000000000001	False	-1.1656663402676803	1.8648488284951081	0.15600945832506505	0.12152124700937972	-0.020025993327262934
TCGA-FD-A3SS-01	False	False	1.8648161508194	0.5428000000000001	0.999226462651292	2.7487	-1.2138	False	-1.3248265278106204	1.8648161508194	0.1426727629811631	0.13512330016313825	-0.010979688812980126
TCGA-06-0211-01	False	False	1.8647721323349795	2.2518581103393496	0.9995863515838723	0.9789184688279999	-1.45235881367	False	-1.1080138393850545	1.8647721323349795	0.11551055623745389	0.162036032896678	-0.009241596195490528
TCGA-A2-A1FV-01	False	False	1.8647114205600532	1.5517999999999998	0.999535972445971	-1.0559	-0.7006000000000001	False	-1.5164479765006986	1.8647114205600532	0.11721488658457861	0.15679982252683045	0.0007218795948193151
TCGA-12-0618-01	False	False	1.8646758626989475	-0.005750000000000033	0.99994009512305	-0.6643	-0.2889999999999999	False	-1.2158072535568918	1.8646758626989475	0.12565775408682806	0.15161163809738035	-0.0019243260579100395
TCGA-H4-A2HQ-01	False	False	1.8644355870145324	3.8788166666666664	0.9966528903020214	0.1519	1.73545	False	-1.3332100184591678	1.8644355870145324	0.16450134619303253	0.10204485420451326	-0.0057413932140107215
TCGA-AN-A0AS-01	False	False	1.8642247503706444	3.278933333333333	0.9994194232023523	-0.39399999999999996	0.67185	False	-1.21357186362211	1.8642247503706444	0.10917156995985179	0.18183075634903995	-0.01994915554035319
TCGA-E2-A154-01	False	False	1.8641743159917006	1.6042	0.9997144620313327	-0.6643	1.3071	False	-1.3485119123523	1.8641743159917006	0.12319930386856177	0.1568679241904478	-0.008155834947763126
TCGA-32-2634-01	False	False	1.8640593329429445	0.7091833333333333	0.9998164322148034	-0.1187	1.1085999999999998	False	-1.2040716453753324	1.8640593329429445	0.12550514510452254	0.15374616283580567	-0.0005369218756630887
TCGA-CM-5344-01	False	False	1.863626947646728	2.179833333333333	0.9980371355890799	-0.5543	0.7691	False	-1.150197208143502	1.863626947646728	0.1372924122204676	0.13581840828676076	-0.005967786464509126
TCGA-DX-A3LY-01	False	False	1.8634738243024382	2.0887333333333333	0.998946537725408	-0.7834	-0.8594999999999999	False	-0.9071115478781148	1.8634738243024382	0.0868098736107622	0.19437399019675844	-0.011728782740350406
TCGA-S9-A7IS-01	False	False	1.8634378350703655	0.30005000000000004	0.9995408310220523	-0.8599	-1.5162	False	-1.2632478489957943	1.8634378350703655	0.13764976854846905	0.13368178422832375	-0.0029326174586013277
TCGA-B6-A40B-01	False	False	1.8634013166941035	2.0784999999999996	0.9995618774399259	0.1903	-0.5101	False	-1.0278951243185834	1.8634013166941035	0.1180698605060635	0.1617028905916415	-0.007646704041753633
TCGA-HB-A2OT-01	False	False	1.8629307157881034	1.0133999999999999	0.99735812301259	1.4388	-0.33835	False	-1.0307418854145043	1.8629307157881034	0.105423683227422	0.19329826095912336	-0.0328919367478049
TCGA-AN-A0G0-01	False	False	1.8628998556141934	4.490783333333333	0.9996446388599054	-0.1345	0.29485	False	-1.5242931910997584	1.8628998556141934	0.14151063019384794	0.1408603747896712	-0.01711633393450198
TCGA-YC-A89H-01	False	False	1.862535337351364	3.7078	0.9998917771867183	0.5069	-0.05030000000000004	False	-1.1299579155463444	1.862535337351364	0.14399875503797605	0.1244863895822873	-0.008163830560122414
TCGA-E2-A152-01	False	False	1.8624998070840175	3.2592000000000003	0.9995736510523779	0.4967	0.58315	False	-1.1415123444813646	1.8624998070840175	0.11709652482750878	0.17375864746070396	-0.017030570338218556
TCGA-D8-A27P-01	False	False	1.8623149259944547	0.7389500000000002	0.9999372489092395	0.5763	0.7253499999999999	False	-1.254072722629957	1.8623149259944547	0.11129751703188882	0.16034818255150554	0.0003167475708895875
TCGA-A2-A0CS-01	False	False	1.8621114851341884	3.0662666666666665	0.9994929249055047	-0.2671	0.12175000000000001	False	-1.0882429356755894	1.8621114851341884	0.10970455997850082	0.16352086111002337	-0.0032170151701461027
TCGA-MV-A51V-01	False	False	1.8617860122809162	0.8281000000000001	0.9915670793784322	-0.7588	-0.8080499999999999	False	-1.2027585451975025	1.8617860122809162	0.15033070153943842	0.1134337573564314	-0.0025308177935952957
TCGA-OL-A66K-01	False	False	1.8614795641852435	2.0873166666666663	0.999862308735872	2.9729	1.32745	False	-1.1517791890766114	1.8614795641852435	0.11579799881485053	0.1616349952639247	-0.0023527757442885753
TCGA-E1-5304-01	True	False	1.8612352842881557	-1.5367333333333333	0.9981419596592123	-3.8160000000000003	-3.33495	False	-1.4868019603466875	1.8612352842881557	0.13152922642752224	0.12113811915738622	0.014677423997546879
TCGA-BB-4227-01	False	False	1.861089853837963	1.00995	0.9997922157974349	0.6517	-0.91275	False	-1.401281277562952	1.861089853837963	0.1633856783264592	0.11044990181678926	-0.016415347974663933
TCGA-14-1034-02	False	False	1.8609121512690754	0.21105000000000018	0.9999644731334085	1.7617	-2.4518	False	-1.4360277064591849	1.8609121512690754	0.13217912078392002	0.1531184634369768	-0.01601578758908614
TCGA-VD-A8KA-01	True	False	1.8608257035512241	-1.9281333333333333	0.993345128733382	-0.2845	-3.9091	False	-1.427252718109969	1.8608257035512241	0.12603635909490282	0.1299021566047861	0.008521002171708808
TCGA-QR-A6H6-01	False	False	1.8605070710738811	-0.046399999999999886	0.9993299181591482	-0.1031	-1.1991	False	-1.0306703062271616	1.8605070710738811	0.11704454008343747	0.14115852759624448	0.011824430381934925
TCGA-AR-A24M-01	False	False	1.8604280324882851	2.4307833333333333	0.999690089730035	0.0014	-0.12665	False	-1.3121597565900405	1.8604280324882851	0.10951828905161641	0.1700923690586197	-0.009246048968455288
TCGA-OR-A5JE-01	False	False	1.8597801260925593	-0.1962166666666668	0.9979824252927226	-0.7834	-3.66315	False	-1.2644295077185947	1.8597801260925593	0.12956728424558006	0.12675798347059267	0.005937956865170668
TCGA-HT-8011-01	False	False	1.8597318941055259	0.9589666666666667	0.9997991518175932	-0.2159	-1.3856000000000002	False	-1.2955547374626961	1.8597318941055259	0.12514697347965675	0.14239119978329132	0.006470199774236756
TCGA-DK-AA76-01	True	False	1.859727954637425	-1.7957	0.9992609600337263	-2.3147	-2.6310000000000002	False	-1.5015668670302098	1.859727954637425	0.15798329639111028	0.09071947645616783	0.008137621410815579
TCGA-2F-A9KP-01	False	False	1.8596551864388315	0.04170000000000007	0.9993552748477956	-1.5522	-1.6629	False	-1.4085448627140615	1.8596551864388315	0.15204236436745716	0.10047314855219688	0.005526441725483387
TCGA-C8-A26Z-01	False	False	1.8593757675932727	2.2695666666666665	0.9990569481212307	-0.8339	0.2496	False	-1.2968506818564458	1.8593757675932727	0.1214490199049574	0.1525475625826612	-0.0037421242711680957
TCGA-AC-A3EH-01	False	False	1.8592456126921333	3.227716666666667	0.9991564428749572	-0.5543	0.8833	False	-1.096491291279957	1.8592456126921333	0.11646232675095762	0.15968713065894857	-0.006104988926240828
TCGA-BH-A0BP-01	False	False	1.8591547417131582	3.287166666666667	0.9991623576474555	-0.1828	0.87375	False	-1.1039698596278922	1.8591547417131582	0.10834817307413842	0.17886308777212517	-0.012121396315207552
TCGA-E2-A1BD-01	False	False	1.8590720115221246	3.2883166666666668	0.9980929249154132	-0.3383	1.2873	False	-1.1849678963619068	1.8590720115221246	0.12486813190836202	0.15346913701477888	-0.005252475728958634
TCGA-CN-4726-01	False	False	1.8586248260919027	2.6642666666666663	0.9998357411375153	1.2516	-0.9936	False	-1.157088860509567	1.8586248260919027	0.11845160878107258	0.16235849683178233	-0.022002937164316238
TCGA-CN-6992-01	False	False	1.8584678442827474	3.043	0.9996666265821371	2.9911	0.23140000000000002	False	-1.1625475841123933	1.8584678442827474	0.13302802154380716	0.13850087578524953	-0.007373504750003307
TCGA-BH-A1EV-01	False	False	1.8584381841510005	1.6917833333333336	0.998701166769721	-0.8599	-0.4636	False	-1.2929982384776897	1.8584381841510005	0.11960773737797145	0.16528114924498866	-0.008430794652709687
TCGA-6A-AB49-01	False	False	1.8581025149396888	3.9051666666666667	0.988934492330006	3.2112	0.24485	False	-1.3629083159616715	1.8581025149396888	0.16945368903660338	0.10877010772827557	-0.013467753891201585
TCGA-85-8351-01	False	False	1.8580009548485528	4.312116666666666	0.9981495927482181	1.8604	0.783	False	-1.2360680093559455	1.8580009548485528	0.14355360528605338	0.13769845084979196	-0.0169626908885242
TCGA-2F-A9KQ-01	True	False	1.8572447323507333	-2.1520333333333332	0.9989790490433506	-1.7809	-2.3288	False	-1.3038592381994931	1.8572447323507333	0.13861598353139765	0.11833422450570141	0.004896581692037861
TCGA-OR-A5J3-01	False	False	1.85718569214956	0.10428333333333367	0.999862105194287	-1.9379	-6.25685	False	-1.3568334310677093	1.85718569214956	0.12221091651817338	0.14059151060116648	0.0013409788438127606
TCGA-BH-A0HL-01	False	False	1.8571677943282117	-0.2622833333333333	0.999836754790553	-2.0529	-2.6427	False	-1.2672168519787104	1.8571677943282117	0.12739011733327377	0.13510035542827545	0.00904038234760193
TCGA-Z4-A9VC-01	False	False	1.8569634429459994	2.6092833333333334	0.9982263552007389	-0.7588	-0.0509	False	-1.248358540066174	1.8569634429459994	0.1109830508089834	0.15010886799078052	0.007804074428183966
TCGA-XF-AAMY-01	False	False	1.8568470064315388	1.1575666666666669	0.9993345823251994	-1.1488	-1.49315	False	-1.0836669808359665	1.8568470064315388	0.12498959755853668	0.14773907945285059	-0.004497571894799414
TCGA-AC-A5XU-01	False	False	1.8566715075259508	3.1934666666666667	0.9988357659931111	-0.7346	1.5657	False	-1.0361555123411343	1.8566715075259508	0.12707592013223676	0.14950305777996814	-0.003629663535882702
TCGA-56-7222-01	False	False	1.8566714291790027	1.5114166666666666	0.998794795185117	0.2277	-3.22105	False	-1.3672488675558467	1.8566714291790027	0.14859529294496712	0.13123728330273499	-0.019439304045653732
TCGA-BR-6801-01	False	False	1.8566527094474228	2.0309333333333335	0.9462014780127262	-0.3201	-0.8468	False	-0.939729996155814	1.8566527094474228	0.12038636888358649	0.15394383433116637	-0.009569451862027597
TCGA-F1-6875-01	False	False	1.8560641954832755	0.01943333333333347	0.9318770031516027	1.8564	2.0494999999999997	False	-1.19068229868525	1.8560641954832755	0.15177439237735268	0.11824651169946876	-0.0041538077269339556
TCGA-WB-A81G-01	False	False	1.85600584986406	1.7760500000000001	0.9998062952195255	1.0642	-1.04905	False	-1.0015180100797716	1.85600584986406	0.1072548076185349	0.15571668579864237	0.007871708639456727
TCGA-BH-A0BM-01	False	False	1.855992530869203	2.5113333333333334	0.9995864111680748	0.24	1.00115	False	-1.1491264359124445	1.855992530869203	0.10231655100293931	0.16706421875101904	-0.0017338077939791099
TCGA-LL-A740-01	False	False	1.8557159351472818	2.766733333333333	0.9996638245651392	-0.1993	-0.3822	False	-1.0861668414972978	1.8557159351472818	0.10800425788348582	0.16517514739726866	-0.002577135714779652
TCGA-R5-A7ZF-01	False	False	1.8555703759631343	4.1784	0.994629826513603	0.3346	-0.02179999999999993	False	-1.2798603880426587	1.8555703759631343	0.17082925838173346	0.101194486268832	-0.013640960712949794
TCGA-RZ-AB0B-01	False	False	1.8552522152514037	1.6218999999999997	0.9993602369332559	0.3346	0.05385000000000001	False	-1.449579123331037	1.8552522152514037	0.12401797478794292	0.14562894045258973	-0.004373193203137515
TCGA-56-8082-01	False	False	1.8550029277412037	3.473816666666666	0.9998972937763574	1.8444	-0.4306	False	-1.3432495628720595	1.8550029277412037	0.1434167393267927	0.13578149022323455	-0.016561019162206803
TCGA-GV-A3QI-01	False	False	1.8550023911499227	1.109983333333333	0.9999698231008679	2.1476	-0.6301999999999999	False	-1.5349593557992685	1.8550023911499227	0.1571823034226625	0.09959333013687705	0.009066999523692007
TCGA-V4-A9EI-01	False	False	1.8549988227331398	1.8982999999999999	0.9991809007048147	-1.3183	0.7057	False	-1.467269754822675	1.8549988227331398	0.1333801317358182	0.12646632195815105	0.002629369716428496
TCGA-QR-A707-01	False	False	1.8548502274827146	0.5322833333333332	0.9998941719631683	1.949	-1.26145	False	-1.1207752702911606	1.8548502274827146	0.12178515898109613	0.12962515798408872	0.014868777701367858
TCGA-QK-A8ZB-01	False	False	1.8548461922404405	3.5015166666666664	0.9993284724267388	-0.5973	-0.32225	False	-1.0571917982169017	1.8548461922404405	0.13777362193303758	0.15316114412345183	-0.026390914231499425
TCGA-QR-A6GX-01	False	False	1.8542087136671273	1.2868166666666667	0.998062462399979	0.2277	-1.98775	False	-1.2103234994033447	1.8542087136671273	0.11718372595034127	0.14591764055334597	0.0009578294928374689
TCGA-06-0744-01	False	False	1.8540525891816035	0.6354333333333334	0.9988991613591304	-1.3548	-0.2925	False	-1.1429636190010284	1.8540525891816035	0.12259883996133518	0.1426230975573759	-0.00028894553760539237
TCGA-LB-A8F3-01	False	False	1.8540119993204673	0.5948333333333335	0.953233779638193	-1.3183	-1.08575	False	-0.9849407861974973	1.8540119993204673	0.12595860810867385	0.1531965737806651	-0.013359599980740103
TCGA-26-5139-01	False	False	1.8537355321389684	1.5843666666666667	0.9998405833757308	1.6875	0.16665	False	-1.1178278909823867	1.8537355321389684	0.11338825801590487	0.17130737164000795	-0.014596471747499302
TCGA-06-0686-01	False	False	1.8537107608428787	1.4884833333333334	0.9998056187591201	-1.0559	-2.0455	False	-1.0657421202327846	1.8537107608428787	0.12191699693993811	0.15061304700817146	0.0005105788367112283
TCGA-UF-A71E-01	False	False	1.8535889785293975	1.11905	0.9998639626063109	2.4359	-1.26985	False	-1.169762761275664	1.8535889785293975	0.15209589392495151	0.12461597284997278	-0.016415411355338413
TCGA-E2-A1LS-01	False	False	1.8532602978431858	1.9202499999999996	0.9758894202723846	-3.0469	-0.3404	False	-1.784184099265893	1.8532602978431858	0.1300019845742949	0.13956932604902197	-0.005408776358957234
TCGA-FR-A8YD-06	False	False	1.8530399151330352	1.71265	0.9662284280937516	-1.1811	0.17635	False	-1.1247967708003166	1.8530399151330352	0.14107035746104266	0.12536444016283768	-0.0012797497488651005
TCGA-E9-A1RC-01	False	False	1.8530388868351384	0.5937500000000002	0.9998783754613835	-0.3201	-2.07545	False	-1.4928163155955019	1.8530388868351384	0.12401036023359563	0.16112372176620862	-0.009936449841830067
TCGA-CV-5977-01	False	False	1.85267506849301	5.7567	0.9994053208851974	2.7763	-1.8810499999999999	False	-1.1868320671103867	1.85267506849301	0.16144388914374136	0.1325979708993402	-0.03514963899209661
TCGA-V4-A9EM-01	True	False	1.852636935860701	-1.5375166666666662	0.9945506157503355	-0.2159	-3.14095	False	-1.139049604649078	1.852636935860701	0.12305240358932511	0.14261212261035863	-0.0042066780067262855
TCGA-CV-7440-01	False	False	1.8524599117638794	4.05215	0.999727766614076	1.9638	-0.77165	False	-1.1170104723999201	1.8524599117638794	0.15793148268164695	0.1289748251971266	-0.02786831388222301
TCGA-V4-A9EX-01	False	False	1.8523450588511727	0.4055500000000003	0.9987605736717595	-1.7809	-1.515	False	-1.4824271129666027	1.8523450588511727	0.13107692123828968	0.1297454157849118	0.0024601903565343594
TCGA-BH-A0HQ-01	False	False	1.8522797774717974	2.7463166666666665	0.9994533922246891	0.4657	-0.3701	False	-1.1504222939194413	1.8522797774717974	0.10946660355082287	0.16801465510809935	-0.0038414254195167684
TCGA-D8-A1JD-01	False	False	1.851368529076873	4.464716666666666	0.999910057367795	0.7407	1.0973	False	-1.2273353618134961	1.851368529076873	0.11254489563304632	0.1661010998692687	-0.010438918848202614
TCGA-BB-7864-01	False	False	1.8512979505617442	1.7174166666666666	0.9999431804139609	0.5955	-1.459	False	-1.399440200979754	1.8512979505617442	0.15390219699713442	0.11773842210361454	-0.009609723562218475
TCGA-CF-A5UA-01	False	False	1.8512701030947571	-0.6939	0.9961860710503387	-4.6082	-1.1649500000000002	False	-1.1842205951318896	1.8512701030947571	0.14600119965846864	0.09710140891878477	0.01551399309985908
TCGA-LN-A4A3-01	False	False	1.8511536133164328	2.962816666666667	0.9961121998895939	1.3567	-0.50815	False	-1.210758224995762	1.8511536133164328	0.15898992317190674	0.12987312920605368	-0.02547293748710025
TCGA-D3-A8GR-06	False	False	1.8510467870009255	-0.11313333333333342	0.9943825469979253	0.9115	-1.7817	False	-1.3605633302690714	1.8510467870009255	0.13959372998542244	0.128311029743013	-0.007891061144357765
TCGA-YF-AA3M-01	False	False	1.8509156971985583	0.6236666666666668	0.9986979391040574	0.7407	-0.942	False	-1.2769939870402038	1.8509156971985583	0.15367846194217952	0.11195471665549468	-0.007010130754659781
TCGA-B6-A0I8-01	False	False	1.8507965792631795	0.8157833333333335	0.9958580148661194	-2.1779	0.07055000000000006	False	-1.2548728715413728	1.8507965792631795	0.11413192740580284	0.15313059889223615	0.0008950746333390051
TCGA-CV-7432-01	False	False	1.8507799526055988	4.248283333333333	0.9997383169442595	1.5709	-1.6644999999999999	False	-1.2588127930152708	1.8507799526055988	0.15917110257579836	0.12400892060311698	-0.02556163779582283
TCGA-A6-6142-01	False	False	1.8506607524442897	2.102133333333333	0.9833666397629659	0.2642	0.6486999999999999	False	-0.9624955441993512	1.8506607524442897	0.13551153192548754	0.15238119549090812	-0.017680727985805552
TCGA-E2-A14Y-01	False	False	1.8505543711005845	4.766083333333333	0.9995430958321139	0.4761	-0.40355	False	-1.5595178959256264	1.8505543711005845	0.15021002746533815	0.13007759304777602	-0.022304346719407512
TCGA-TT-A6YP-01	False	False	1.8500995218950467	1.340783333333333	0.9990184520799799	-0.3022	-1.31325	False	-0.9551041776955632	1.8500995218950467	0.11190514001753954	0.15716497881703964	0.002827776732128982
TCGA-4Z-AA7Y-01	False	False	1.8499881551519581	0.3356166666666668	0.9998349024336305	-0.5973	-2.7277	False	-1.395092503677777	1.8499881551519581	0.14459758226473432	0.1115793073230356	0.0005411862228325
TCGA-QR-A7IP-01	False	False	1.849958520428366	-0.7975999999999996	0.9996457007898701	0.057999999999999996	-1.8726000000000003	False	-1.202434919713503	1.849958520428366	0.117934479394588	0.13699600863961986	0.013254739796934454
TCGA-OR-A5JA-01	False	False	1.8499115727338138	0.5374333333333334	0.9999008575226108	-1.9942	-3.2117	False	-1.3454671879074371	1.8499115727338138	0.13389203527666915	0.13379669662795962	-0.0033503067707675734
TCGA-WC-A88A-01	False	False	1.8498408181747301	-0.07326666666666681	0.97216595798353	-1.1488	-1.29605	False	-1.3809577419579822	1.8498408181747301	0.12177670864559392	0.12994755958197263	0.007746259842527035
TCGA-S9-A7J0-01	True	False	1.8496843962679965	-1.2157166666666666	0.9990561588087927	-1.0559	-3.0175	False	-1.3712259283240378	1.8496843962679965	0.13180062129779077	0.11986263632899315	0.011178930567187976
TCGA-3H-AB3L-01	False	False	1.8496569372555511	3.138633333333333	0.9996576242099722	0.6608	-0.025150000000000006	False	-0.9792836029676785	1.8496569372555511	0.12342928834101355	0.16021741553856048	-0.024231568840761608
TCGA-A8-A09V-01	False	False	1.8495347293110864	1.8080999999999998	0.9998764815027595	0.4233	-0.6135999999999999	False	-1.3148995159854668	1.8495347293110864	0.11163487768814831	0.16252762209914937	-0.0017499976911553967
TCGA-B6-A402-01	False	False	1.84921448826783	1.7865166666666665	0.9987006273626979	-1.2481	0.47900000000000004	False	-1.5767363545450572	1.84921448826783	0.14305367731939098	0.13384136230825758	-0.00962966078087719
TCGA-HW-A5KJ-01	True	False	1.8490697031814882	-2.3618166666666665	0.9988179863237518	-1.685	-1.6172499999999999	False	-1.1398743460119827	1.8490697031814882	0.12837207002372977	0.12757148380539543	0.009151557734669002
TCGA-A8-A07B-01	False	False	1.8486913334035684	2.606533333333334	0.9994379621000841	-0.0277	-0.04799999999999999	False	-1.3651564703504306	1.8486913334035684	0.1197393970559699	0.15256730215451936	-0.00644381985821892
TCGA-S9-A6WM-01	False	False	1.8486340628004057	-0.1485000000000002	0.9997055719772174	1.9226	-0.30585	False	-1.1578777059648182	1.8486340628004057	0.11389333165291121	0.15510779092586569	0.0016955317766549792
TCGA-06-0745-01	False	False	1.8484576379931503	1.3228333333333335	0.9994943824249463	-1.1172	-0.32714999999999994	False	-1.1160448707213009	1.8484576379931503	0.12109638078942082	0.15189483241471063	-0.006401663464327713
TCGA-E2-A15R-01	False	False	1.8483709861253128	0.4437333333333333	0.9999068059176666	-0.8084	0.15964999999999996	False	-1.3770260842696276	1.8483709861253128	0.12263856541582054	0.1411696359616343	0.0025804104374221176
TCGA-AO-A0J7-01	False	False	1.8480324314120926	2.2534666666666663	0.9996181764572809	-1.5105	-0.9415	False	-1.3207246911769885	1.8480324314120926	0.12891722085570437	0.1346564007093471	-0.0007869692310758645
TCGA-FJ-A3ZF-01	False	False	1.8478385181255317	0.2410833333333331	0.9896902984214265	-0.3201	-2.03715	False	-1.5232633047168367	1.8478385181255317	0.15814672915857034	0.08149322074091712	0.01729343328633761
TCGA-KQ-A41Q-01	False	False	1.8476191672125872	-0.07605000000000006	0.994754394585264	-0.7108	-2.43515	False	-1.4278865437778927	1.8476191672125872	0.147241899953847	0.10493258103786497	0.0033823119055183394
TCGA-FB-AAQ2-01	False	False	1.847616674138931	1.3773833333333334	0.9993152584634871	0.3231	0.7404999999999999	False	-1.0089530674113132	1.847616674138931	0.1336802857698434	0.13896949606668801	-0.004793169239031254
TCGA-V4-A9EA-01	True	False	1.8475012372294615	-4.884133333333333	0.46618730673780456	-4.6082	-4.1642	False	-0.9537381217684411	1.8475012372294615	0.12355369662739683	0.1312066057009458	0.00451825400395563
TCGA-WB-A80L-01	False	False	1.8474913318894142	1.1269999999999998	0.9987651205741994	0.4552	-1.1891	False	-1.0310442271713742	1.8474913318894142	0.11125830637058223	0.15244035910372414	0.0015027640089430425
TCGA-41-2572-01	False	False	1.8474538926478534	2.7939499999999997	0.9995391977083615	1.8363	-0.29514999999999997	False	-1.0582268971502022	1.8474538926478534	0.1181654897175173	0.15852457060484548	-0.013261439078211396
TCGA-WB-A815-01	False	False	1.8472147151996186	2.64065	0.9986672119311485	0.6699	-1.16785	False	-0.9154179191336482	1.8472147151996186	0.10881832518348707	0.15729698140160553	0.0016950801211723652
TCGA-AR-A1AS-01	False	False	1.8470126620023377	0.28635	0.9995772037789628	-1.2142	-3.7324	False	-1.3510508797706877	1.8470126620023377	0.12269202248680443	0.15060122552655936	-0.005943545647861114
TCGA-A8-A09C-01	False	False	1.8467812255144744	1.3470333333333335	0.9996218098100357	-1.7809	-0.7554	False	-1.3911933448486902	1.8467812255144744	0.11792328255661112	0.14686275524071857	0.002714396837157587
TCGA-IH-A3EA-01	False	False	1.8466407028393723	0.20925000000000027	0.9844891187222233	-0.1345	-0.2383	False	-1.2361543566296864	1.8466407028393723	0.14243163228953248	0.12579057750356532	-0.010677998792791448
TCGA-Z7-A8R6-01	False	False	1.846136865713809	3.6183166666666664	0.999716556417844	0.8164	0.7763	False	-1.1695195594470178	1.846136865713809	0.1305041317954043	0.1392508632393163	-0.006838389521935692
TCGA-06-0190-01	False	False	1.8461069426460495	2.9862166666666665	0.9998035153236527	1.8722	0.8458	False	-0.9769296289603998	1.8461069426460495	0.10766591516790947	0.18960558655774615	-0.022068277107015304
TCGA-BH-A0HK-01	False	False	1.8456360913082703	2.71615	0.9991751535518806	0.3685	0.2091	False	-1.2013189193239562	1.8456360913082703	0.1133359097545833	0.15725933503425124	-0.004875694683701976
TCGA-BR-7197-01	False	False	1.8455833549840395	1.4320999999999997	0.8783201144533807	-1.3548	-1.421	False	-1.1626962582621996	1.8455833549840395	0.13163713443839584	0.13692058493742282	-0.0020323300313073826
TCGA-D8-A1XJ-01	False	False	1.8453069910251123	2.7885333333333326	0.9997222934074131	-0.5543	-1.1991	False	-1.3985535193092138	1.8453069910251123	0.1281941054065863	0.15199178659427034	-0.012564335364324665
TCGA-SR-A6MX-05	False	False	1.8450249195167698	0.2746833333333333	0.996204454471483	-0.5973	-2.43955	False	-0.8524492056479234	1.8450249195167698	0.12361004484729007	0.12927143381400796	0.009752752699102427
TCGA-A2-A0CU-01	False	False	1.8447742936486389	2.419033333333333	0.9987243891391832	0.6608	0.69655	False	-1.134103828598692	1.8447742936486389	0.11829840341394778	0.15344950361242013	-0.0016738655154829329
TCGA-DB-A4XG-01	True	False	1.8439912829991252	-2.721333333333333	0.999872421979224	-0.2498	-2.3548999999999998	False	-1.2899032314725734	1.8439912829991252	0.11602016513141362	0.13771463016422153	0.013451357107966242
TCGA-OR-A5J2-01	False	False	1.8437864922756462	1.56805	0.9981537819513397	-1.0559	-0.46055	False	-1.2744160500675576	1.8437864922756462	0.11987296924835618	0.14899135429689306	-0.0024506518759319124
TCGA-KT-A7W1-01	False	False	1.8437161968613471	3.852033333333333	0.9998484031268035	1.5013	0.8598	False	-1.2003493836889685	1.8437161968613471	0.1336465112923229	0.14483267911422004	-0.011567258552031723
TCGA-D7-6520-01	False	False	1.8434442158909534	4.319683333333333	0.9410834135654457	-0.5973	0.15635	False	-0.8315754457812414	1.8434442158909534	0.11655728407059777	0.15944415217311225	-0.01698711607307159
TCGA-B7-A5TN-01	False	False	1.843374647731359	4.011166666666666	0.9858371811735965	0.9191	0.5951	False	-0.9598201395626761	1.843374647731359	0.12032162572552231	0.1661700535806931	-0.019932336918379475
TCGA-68-7756-01	False	False	1.8430323327380196	4.004566666666666	0.9984299860877713	2.4492	0.706	False	-1.0505649380563362	1.8430323327380196	0.13187418245930624	0.15416004983205808	-0.022320173608184706
TCGA-WC-A87U-01	False	False	1.8428755922658273	-0.9382666666666668	0.9983199251654261	-0.7588	-3.0869	False	-1.5151791049579963	1.8428755922658273	0.12095400653690051	0.13058974696593817	0.010655407136544002
TCGA-B6-A0IM-01	False	False	1.8425803766412865	3.1174999999999997	0.9989971449535395	-0.3752	0.41064999999999996	False	-1.2321248569271344	1.8425803766412865	0.11509741359650903	0.16470239316730104	-0.01316112010371933
TCGA-BP-4784-01	False	False	1.8423320286864668	3.16035	0.999180428520345	-0.7108	0.5978000000000001	False	-1.0401528150053616	1.8423320286864668	0.10793128901676166	0.1667823812099563	-0.008619286606432842
TCGA-C8-A273-01	False	False	1.8420928850626868	3.1542499999999998	0.999612662330521	-0.5756	0.18445	False	-1.1970155927395942	1.8420928850626868	0.12052797288561856	0.1589868615338438	-0.01295600372426255
TCGA-76-4927-01	False	False	1.8420223415520391	1.2473500000000002	0.9996188047784631	0.4552	-1.12165	False	-1.021016956873786	1.8420223415520391	0.11131171133593977	0.16965697210207736	-0.009145356702381867
TCGA-R6-A6XQ-01	True	False	1.8413821920696944	-1.2528166666666662	0.9612552441152631	0.9642	-2.77615	False	-1.308971219792913	1.8413821920696944	0.16667138240588458	0.09168686596325967	-0.002520446615821204
TCGA-GC-A3OO-01	False	False	1.8411710493039244	2.503283333333333	0.9998342563693369	0.9343	-0.8951	False	-1.07471813073715	1.8411710493039244	0.12092531629259703	0.1505639135986041	-0.008405960644037728
TCGA-P5-A72Z-01	True	False	1.8411472851235045	-1.7222999999999995	0.9988874715627889	-1.5105	-4.0547	False	-1.2789171724194548	1.8411472851235045	0.1253029660349589	0.12624678606914186	0.012638196083506085
TCGA-C8-A1HI-01	False	False	1.8411329471892683	3.1920499999999996	0.9996932357834203	-0.3383	0.79745	False	-1.247626792667148	1.8411329471892683	0.12264674479134308	0.15210509344578238	-0.007789910767088822
TCGA-RW-A68B-01	False	False	1.8406116755198259	0.5013333333333333	0.999871274920557	2.1047	-0.3245	False	-1.1175790819391882	1.8406116755198259	0.11682879366096117	0.13580054739719713	0.011524673514384484
TCGA-SP-A6QG-01	False	False	1.840568234305666	-0.46833333333333316	0.9996618647597458	1.7786	-0.26025	False	-1.0327898850610018	1.840568234305666	0.11738744283152833	0.13623260554408317	0.01088343953240882
TCGA-C8-A3M8-01	False	False	1.8404677856929856	2.483933333333333	0.9977898067778781	-1.7322	0.3429	False	-1.2569218687176253	1.8404677856929856	0.11903981055750187	0.15227267670208186	-0.005751883041553941
TCGA-EB-A6QY-01	False	False	1.8398079818728137	2.9143999999999997	0.9993989741935136	0.517	0.20494999999999997	False	-1.5085645541918158	1.8398079818728137	0.14518173286135228	0.12425662564793648	-0.009743669343640736
TCGA-BH-A0H3-01	False	False	1.8396153327875158	4.038316666666667	0.9997668088155949	1.0079	2.90735	False	-1.1852212057789475	1.8396153327875158	0.10284992472966026	0.17811540660493902	-0.009439435613358539
TCGA-IQ-7630-01	False	False	1.8395928384853055	4.253983333333333	0.9995924918979288	2.6255	0.7552	False	-1.0910364148872111	1.8395928384853055	0.14181651456447436	0.14537364220741622	-0.027140304610881436
TCGA-3B-A9I1-01	False	False	1.839403500703238	3.871083333333333	0.9999777751644241	1.6281	0.20235	False	-1.2150601743452696	1.839403500703238	0.11532688089434551	0.1648302206336294	-0.016264386235337016
TCGA-A7-A4SB-01	False	False	1.8392949686656026	1.0733666666666666	0.9991690656373298	-0.2328	0.78565	False	-1.164812972979372	1.8392949686656026	0.12138368135210756	0.1483499709644842	-0.004246524510225045
TCGA-DU-6397-02	False	False	1.8389418703864258	0.6632000000000001	0.9993079363430322	-1.9379	-1.4486999999999999	False	-1.1391612932886126	1.8389418703864258	0.12076556382861921	0.13694248484170538	0.01145300951821803
TCGA-QR-A70K-01	False	False	1.8388559723121136	-0.5311666666666665	0.9995700535374158	2.0604	-3.1016500000000002	False	-1.1866943119158075	1.8388559723121136	0.13088077864209968	0.12752445810250715	0.0027717390358266065
TCGA-06-0125-02	False	False	1.838523299026233	1.7764166666666665	0.9998697646007062	1.7009	0.52885	False	-1.0343292257167842	1.838523299026233	0.10143502206580607	0.1904715545688917	-0.02002396820772969
TCGA-NK-A5CR-01	False	False	1.8383208592709308	0.713866666666667	0.9991312194139703	3.4984	-0.5579	False	-1.4440726841357499	1.8383208592709308	0.1423847939858889	0.12458846255624778	-0.008056986764790561
TCGA-AH-6549-01	False	False	1.8379754006881623	3.2433499999999995	0.9922951047641051	0.044000000000000004	0.5475	False	-1.225000455230206	1.8379754006881623	0.14468836335552687	0.12522334193654477	-0.007115793617534014
TCGA-4Z-AA7S-01	False	False	1.8379715387963496	0.1766833333333333	0.9995920034935306	-1.2828	-3.27305	False	-1.3305154982341998	1.8379715387963496	0.1407037511606914	0.1084339805929719	0.006248991619282576
TCGA-CV-7261-01	False	False	1.8377281178847815	4.158883333333333	0.9998257513309897	2.1180000000000003	0.6126	False	-1.166921510528702	1.8377281178847815	0.13180669977702686	0.15353842997136563	-0.0196002548567853
TCGA-41-2571-01	True	False	1.8376679486527767	-1.2171166666666666	0.9982485665831295	-1.9942	-2.21765	False	-1.0081272154221719	1.8376679486527767	0.12176400834941137	0.14498595689317154	-0.0006690449148330233
TCGA-DU-6404-01	False	False	1.8374929941790314	1.5872666666666666	0.9998542677312193	-1.0559	-0.2753	False	-1.0309433212204857	1.8374929941790314	0.11257528734210571	0.159150457247406	-0.0029671894027788826
TCGA-CV-5979-01	False	False	1.8371464916288605	3.746033333333333	0.9991173190787962	-0.6416	-1.4607999999999999	False	-1.1631205526857797	1.8371464916288605	0.14615617399982214	0.1418115012317557	-0.026009897842450846
TCGA-A7-A13F-01	False	False	1.8369907935499965	1.9212833333333332	0.9992455162161421	0.03	-0.3113	False	-1.2695629502613492	1.8369907935499965	0.11748397794316143	0.14756053075412054	-0.0008977058173905553
TCGA-DK-A3X2-01	False	False	1.8368765397989815	0.69615	0.9999832091049057	0.1124	-0.481	False	-1.4709599424823554	1.8368765397989815	0.1591407247042628	0.0952973844680797	-0.001294133965247548
TCGA-F4-6855-01	False	False	1.836702477016622	1.5032000000000003	0.998274217075913	-0.5543	-0.16005	False	-1.1370499074566975	1.836702477016622	0.11853803390725268	0.1514629531410536	-0.006723255187537804
TCGA-DA-A960-01	True	False	1.8365952746265193	-1.6095333333333328	0.3791126003398992	-0.8599	-6.8909	False	-1.3475087473130993	1.8365952746265193	0.1433951090790257	0.11209456860718152	-0.0006448744077331296
TCGA-MT-A51X-01	False	False	1.8364814316055047	3.5626999999999995	0.9996848805036332	0.4233	0.5851500000000001	False	-1.1002150838637932	1.8364814316055047	0.13296126334959543	0.14287309005248297	-0.017246242082431407
TCGA-AQ-A04L-01	False	False	1.8364383325498836	2.4722666666666666	0.9993572151948011	-0.4921	-0.90635	False	-1.2889932191523286	1.8364383325498836	0.11775949514748553	0.16189982274756956	-0.012428087297232153
TCGA-E9-A2JS-01	False	False	1.8364321309126346	3.316983333333333	0.999593113945219	0.4657	0.6779000000000001	False	-1.189034784204553	1.8364321309126346	0.13102876247916734	0.1443408076736311	-0.010008251340465553
TCGA-VD-A8KK-01	False	False	1.8363103846915094	0.08446666666666675	0.9781912902991776	-2.114	-0.63285	False	-1.1650027691352807	1.8363103846915094	0.12394882145280674	0.1311942203292689	0.003969564762204
TCGA-GL-7966-01	False	False	1.8357665540804333	2.42765	0.9977468569414479	2.3479	0.6104999999999999	False	-1.4130759677016085	1.8357665540804333	0.13640786112449796	0.14494668970810118	-0.012551284515063599
TCGA-77-8154-01	False	False	1.8352640774953963	1.717533333333333	0.9993828899102356	-0.013000000000000001	0.875	False	-1.2358527833562152	1.8352640774953963	0.13482321334764216	0.12935134597552417	-0.0016622035069176928
TCGA-D5-6923-01	False	False	1.835138779290575	3.5648833333333334	0.9987243855951714	0.4657	-0.2376	False	-1.1411848963406646	1.835138779290575	0.13462073567622282	0.14476443183228033	-0.012572829046095782
TCGA-SC-A6LR-01	False	False	1.8350564046198883	1.4148	0.9999498403220813	0.2881	-0.87895	False	-1.1095772796454095	1.8350564046198883	0.10552969050177377	0.1685645055128151	-0.011293308627935898
TCGA-OD-A75X-06	False	False	1.8349113531972667	4.631466666666666	0.9991798805158253	1.5465	0.1383	False	-1.571925233900951	1.8349113531972667	0.14875468918829698	0.13049169956975934	-0.018799859331920257
TCGA-B6-A0X0-01	False	False	1.834904464276885	2.4597333333333333	0.9996063739378974	-0.0725	1.1765	False	-1.259590246686427	1.834904464276885	0.12778365411751455	0.13162084704842714	0.003561757193779378
TCGA-A6-A56B-01	False	False	1.8348834964003047	0.5904166666666668	0.9959529903275165	-0.6193	-1.9666	False	-1.2950792038535066	1.8348834964003047	0.1337030141200535	0.12804653179726125	0.0026251055375377157
TCGA-E7-A4XJ-01	True	False	1.8347637461158417	-1.8831833333333332	0.9943135146910148	-4.2934	-3.42645	False	-1.2593275252022424	1.8347637461158417	0.14344804649261914	0.10432788412102942	0.009400141648171106
TCGA-E2-A1BC-01	False	False	1.8344413714563703	2.7431666666666663	0.9999272410250417	0.3573	0.49165	False	-1.2760438271640522	1.8344413714563703	0.09579550753516779	0.1782795510320312	-0.005733735502590744
TCGA-MQ-A6BN-01	False	False	1.8341449090952597	2.0872166666666665	0.9983328591577442	-0.3752	-0.24509999999999998	False	-0.8611876727164895	1.8341449090952597	0.11234002164011998	0.16233784765193263	-0.016066188291392905
TCGA-FD-A3N5-01	False	False	1.8341090827172988	5.153216666666666	0.9999150172751231	3.5349	0.78105	False	-1.175581756778212	1.8341090827172988	0.15038440673712158	0.13007865446918948	-0.02336483100441204
TCGA-BP-4769-01	False	False	1.8340504334997236	2.4508499999999995	0.9996571424179399	0.679	-0.56435	False	-1.0342776751347833	1.8340504334997236	0.09828658779906255	0.18703450421549592	-0.01679175475897775
TCGA-FD-A3SQ-01	False	False	1.8339436997692808	2.879	0.996875605554408	0.5763	0.24870000000000003	False	-0.8753740329344029	1.8339436997692808	0.10067681935971134	0.1784992143996878	-0.011811708656242882
TCGA-22-0944-01	False	False	1.8338451404507505	2.1232333333333333	0.999664091789688	1.8564	0.32949999999999996	False	-1.2837154984541812	1.8338451404507505	0.15348349312008192	0.12952731255693836	-0.022557339732968647
TCGA-AR-A24X-01	False	False	1.8336661542221144	4.0091	0.9999287061654314	0.7058	2.18515	False	-1.3189550445543847	1.8336661542221144	0.11618131636039367	0.15693328828429892	-0.007878920240928766
TCGA-BH-A0B8-01	False	False	1.8334720227883854	3.2854833333333335	0.9994906692496498	-0.1504	1.20545	False	-1.1789781536290425	1.8334720227883854	0.1151569142216583	0.1494284060523745	-0.001390599546938125
TCGA-XF-AAMX-01	False	False	1.832973458388248	2.6864	0.9993317475002288	-0.9686	-1.4121	False	-1.2014633584842669	1.832973458388248	0.1375792888285114	0.12151506237427646	-0.00021187429612507552
TCGA-69-7760-01	False	False	1.8327424612468506	2.255116666666667	0.9778165472895564	0.1124	-1.42505	False	-1.3461850753886548	1.8327424612468506	0.13120475595277048	0.14713501962652967	-0.019200568670802748
TCGA-DX-A3UD-01	False	False	1.8326936536060177	3.11205	0.9999795105654121	3.0446	0.08184999999999998	False	-1.1767245803873947	1.8326936536060177	0.1164348735981415	0.15498491272169498	-0.006003459833147737
TCGA-OL-A5D6-01	False	False	1.8324602962967689	2.5816	0.9991538748548546	-1.7322	0.4504	False	-0.9918859466692983	1.8324602962967689	0.10335167100898308	0.16801199525009977	-0.003012787546919169
TCGA-WT-AB44-01	False	False	1.8322911730527547	0.6443500000000001	0.9943334758582444	2.6783	0.10049999999999998	False	-1.0799187142213211	1.8322911730527547	0.10407507519716659	0.17104901353752194	-0.006528767784188634
TCGA-B6-A0X5-01	False	False	1.8322159195985657	0.8795333333333335	0.9999791591754587	2.0218	-0.77555	False	-1.3364692606171018	1.8322159195985657	0.12232666404812058	0.13246446745167353	0.00627950961700889
TCGA-63-A5MY-01	False	False	1.8322031700661914	0.8643333333333332	0.9996595252737385	2.1411	0.44835	False	-1.5782155538368088	1.8322031700661914	0.15476164505439113	0.09410556781415971	0.004567472647089652
TCGA-06-2562-01	False	False	1.831818067492554	1.3361	0.9996074507823316	4.6933	-1.50175	False	-1.0834815158856705	1.831818067492554	0.11038359599972938	0.17620123376671157	-0.017055526395582155
TCGA-85-A4QR-01	False	False	1.8312666333972207	-0.1417500000000002	0.9992148492268178	1.1641	1.02915	False	-1.3735516752844585	1.8312666333972207	0.16034354382959154	0.09934622025049995	-0.002919245589504659
TCGA-A7-A0D9-01	False	False	1.8309850029603374	1.1903833333333333	0.9996401444530286	-0.5332	-0.1276	False	-1.3004432032725535	1.8309850029603374	0.11113758012279018	0.15634655239694217	0.0009583508306173468
TCGA-56-7580-01	False	False	1.830751552656543	2.8998	0.9993776453677107	0.2642	0.58565	False	-1.2888422025505093	1.830751552656543	0.13751802959784154	0.13833856416562965	-0.014894713544153133
TCGA-DU-A76K-01	False	False	1.8307148771153063	-0.6697333333333334	0.9998522754268081	-0.4131	-1.0195500000000002	False	-1.0041496157250083	1.8307148771153063	0.11558795207071107	0.1501845139289091	0.003749113740997846
TCGA-HD-A4C1-01	False	False	1.8306179665384323	4.502983333333333	0.999950114564678	3.1813	0.6718000000000001	False	-1.1410628281181132	1.8306179665384323	0.14646787803269787	0.13911810805433272	-0.027905993312603718
TCGA-TM-A84M-01	True	False	1.8305758308610625	-1.8772499999999999	0.999792253030213	-1.0559	-2.6073	False	-1.2795589062449646	1.8305758308610625	0.11342062747147454	0.13521890073428453	0.014829862717544415
TCGA-GC-A3RB-01	False	False	1.8302128085073026	2.760166666666666	0.9984855522648027	0.1388	0.2011	False	-1.2956189103400613	1.8302128085073026	0.1532840544034108	0.10802851524406427	-0.0036877124098448513
TCGA-V4-A9EQ-01	False	False	1.8301565035123712	-0.5990166666666668	0.9342007914101189	-2.3884	-1.6020500000000002	False	-1.0479212036870542	1.8301565035123712	0.11847497253801448	0.12959939064295373	0.007414231933249255
TCGA-P7-A5NY-01	False	False	1.8297739571554557	-0.15268333333333317	0.9999472303608594	2.5876	-1.7407000000000001	False	-1.1952325715644845	1.8297739571554557	0.11406237790854841	0.14378495801094848	0.004971201254135807
TCGA-HZ-8317-01	False	False	1.8291964756997607	1.101516666666667	0.9975205818819004	0.3231	-0.165	False	-1.0632388878381596	1.8291964756997607	0.10655803648425613	0.1784233628519985	-0.016724147539671292
TCGA-85-8479-01	False	False	1.8289078562243117	0.4574499999999999	0.9993182906383412	-1.1488	-0.54935	False	-1.2036965189166224	1.8289078562243117	0.14541806818174577	0.12431217694186358	-0.008823417782148006
TCGA-AO-A0JB-01	False	False	1.8288528981534211	1.5407	0.8638172045827768	-3.0469	-0.02965000000000001	False	-1.0503138193683264	1.8288528981534211	0.12456081699260273	0.1351445736407849	-0.002416611025151075
TCGA-55-8505-01	False	False	1.8287151204015821	1.5615833333333333	0.998964287746768	0.0854	0.15885	False	-1.0204623860190691	1.8287151204015821	0.12503024522931902	0.1551457413498838	-0.01880943630994389
TCGA-P5-A730-01	False	False	1.8284973210728874	-0.3823666666666664	0.9997560695422111	-1.0862	-1.1984	False	-1.2915150268830622	1.8284973210728874	0.11389632259562399	0.14477723927886524	0.00554777518092608
TCGA-HD-7917-01	False	False	1.8280388661639406	4.661	0.9999203972899822	2.7401	-0.68985	False	-1.236995108146742	1.8280388661639406	0.15400388163279685	0.129159022183829	-0.025058781896695047
TCGA-CD-8535-01	False	False	1.82772292955796	2.1855666666666664	0.9851436515158132	1.5563	-1.08295	False	-1.2522071347806758	1.82772292955796	0.150742703693801	0.1229327721937888	-0.011014452190031027
TCGA-CR-6493-01	False	False	1.827720979727621	4.205633333333333	0.9996812719786832	2.9948	-0.9188999999999999	False	-1.1867478841371377	1.827720979727621	0.1597106056549664	0.1268193828466947	-0.02952282449604298
TCGA-A2-A0D1-01	False	False	1.8277119954116807	2.180933333333333	0.9976930139476733	-1.2481	0.7026	False	-1.2740116805159862	1.8277119954116807	0.134589138335741	0.13455621484345526	-0.004731068228644607
TCGA-YZ-A985-01	True	False	1.8275567626512896	-1.4135333333333329	0.9882489295768717	0.3115	-1.3793	False	-1.1817760073812253	1.8275567626512896	0.12149672056406217	0.1261739952402269	0.008294188964576099
TCGA-B6-A0WZ-01	False	False	1.827452418859963	1.3368000000000002	0.9997060009671059	0.9716	0.1061	False	-1.1639585983733831	1.827452418859963	0.12477235730733165	0.14696043645159196	-0.006981608372615748
TCGA-GC-A3RD-01	False	False	1.8274365916560347	0.19131666666666663	0.9959372570615351	-2.3147	-1.1008499999999999	False	-1.2420285425581445	1.8274365916560347	0.14223823273547434	0.11744808019425171	-0.0024837433083638514
TCGA-28-2509-01	False	False	1.8271290592352112	1.1041166666666666	0.9998960428251372	1.614	-0.88895	False	-1.2373493519770113	1.8271290592352112	0.12418456227934574	0.15647422532107289	-0.015779622176799492
TCGA-C8-A12Y-01	False	False	1.826891682637008	2.5023999999999997	0.9988009494771054	-0.1665	0.7261500000000001	False	-1.0795522279968932	1.826891682637008	0.12583084465305522	0.15319447248934426	-0.01667662686927855
TCGA-AC-A6NO-01	False	False	1.8268200771293552	2.568933333333333	0.9997056125340089	0.7233	0.8238000000000001	False	-1.1790116361336287	1.8268200771293552	0.12412287569042187	0.13884611559912244	0.0026840148117909797
TCGA-WB-A81I-01	True	False	1.826736334359795	-1.2168999999999999	0.9996848853763083	1.8078	-3.46415	False	-1.1389756141706362	1.826736334359795	0.10257529983532186	0.14769216955830683	0.01160312373430219
TCGA-QR-A6H5-01	False	False	1.8265751651561064	1.00755	0.9992366894446039	0.1903	-0.12254999999999999	False	-0.8584302556413007	1.8265751651561064	0.10566517419645188	0.16429546726426278	-0.0013561760361548826
TCGA-SR-A6MP-01	False	False	1.8263258508487354	1.39635	0.9997933982593672	1.9786	-0.41115	False	-0.9748587710927868	1.8263258508487354	0.1080263762418051	0.15296776433796555	0.00023402373701736094
TCGA-QR-A6GW-01	False	False	1.8261722596071845	1.4884166666666667	0.9996937086792096	2.0147	-0.6950999999999999	False	-0.920990689617682	1.8261722596071845	0.10849369192996523	0.1520507097025839	-0.0001807929885879555
TCGA-AC-A23H-01	False	False	1.8261516415715728	3.5381	0.9999299123510137	1.3511	-0.14915	False	-1.3396926391775945	1.8261516415715728	0.12301189493647137	0.15091646971723174	-0.010715815827088339
TCGA-C8-A1HL-01	False	False	1.8257866651349888	2.2909999999999995	0.9956446626867438	-1.5951	0.34490000000000004	False	-1.251870653979873	1.8257866651349888	0.12225834377536995	0.14587013479577965	-0.006840049356782338
TCGA-V4-A9EF-01	True	False	1.8255663730568514	-1.8762999999999996	0.9921840427316277	-1.8836	-0.8403	False	-1.318495641170278	1.8255663730568514	0.11878071330220481	0.1256591556375296	0.010465919470193798
TCGA-P3-A6T5-01	False	False	1.825549917707804	2.853516666666666	0.9993296281304148	1.7995	-0.13305	False	-0.9789562759037715	1.825549917707804	0.13640004109912138	0.14576826432402584	-0.023813127654717322
TCGA-VD-AA8M-01	True	False	1.8255267845250789	-1.2909333333333333	0.9928045526642529	-0.39399999999999996	-3.1016500000000002	False	-1.2278002671194144	1.8255267845250789	0.11672096313610535	0.1371402189214727	0.0034480908023216345
TCGA-12-3650-01	False	False	1.8253487735900202	0.9990833333333334	0.9999036064623651	-0.7588	0.57465	False	-1.1052282239925897	1.8253487735900202	0.12414365745631115	0.13718403263604642	-0.0012117795320650822
TCGA-BB-A5HZ-01	False	False	1.8251083222382565	1.6457833333333334	0.9996745207987393	1.9149	-1.4564000000000001	False	-1.112733947184019	1.8251083222382565	0.13862485954154075	0.13643971802085245	-0.019250925783506935
TCGA-QR-A6GT-01	False	False	1.8244081943560395	3.310883333333333	0.9984657224369832	1.5902	-0.53705	False	-0.8888430700920781	1.8244081943560395	0.10286722379489	0.18439384116949575	-0.02193873842906608
TCGA-FS-A1ZG-06	False	False	1.8240308143605686	1.7163	0.997959470298446	-1.685	-1.07595	False	-1.4342386617750684	1.8240308143605686	0.12963040464911912	0.12913782462296064	-0.001370992215619261
TCGA-BH-A204-01	False	False	1.8239558956529496	2.3137499999999998	0.9994510026786075	0.2277	-0.6645	False	-1.599474338657941	1.8239558956529496	0.1251426822795588	0.14229384161533254	-0.005547574383891122
TCGA-OR-A5LB-01	False	False	1.8235802517046662	-0.3359999999999997	0.9996443609189055	-1.5105	-3.0927	False	-1.4422617696651234	1.8235802517046662	0.12359164123046493	0.13271603382717215	0.0037356948293043087
TCGA-28-2514-01	False	False	1.8230959575233634	2.7802333333333333	0.99984797631562	1.595	1.9053499999999999	False	-1.0312902375084518	1.8230959575233634	0.11772727227366557	0.15974197624296743	-0.01068916589705225
TCGA-3A-A9IV-01	False	False	1.8229624617601825	0.11818333333333353	0.9995278262594814	-0.4719	-1.7242	False	-1.0294755157090467	1.8229624617601825	0.10834222601882568	0.16262384415596015	-0.002989032336429913
TCGA-FD-A43N-01	False	False	1.822902773841042	2.6187666666666667	0.9948797973343905	0.9568	-0.0686	False	-1.0891025617994785	1.822902773841042	0.13325362428276633	0.14233287121919255	-0.01560368641270816
TCGA-WE-A8ZT-06	False	False	1.822886253435887	2.13915	0.9999467213588008	2.1114	0.41855	False	-1.5770101809810664	1.822886253435887	0.13260422230349558	0.12683223918075173	-0.001288220140649041
TCGA-QH-A65X-01	False	False	1.8226990504774612	0.17331666666666667	0.9992466416929254	-3.458	-0.7328	False	-0.9100752825950706	1.8226990504774612	0.11836590256598768	0.13383926599793972	0.009776226517981433
TCGA-SR-A6MX-01	False	False	1.8226603798620582	0.3438	0.999621449980198	0.7058	-1.59475	False	-1.09840558808334	1.8226603798620582	0.112274387681976	0.14647898256589925	0.005209878271088002
TCGA-A7-A26E-01	False	False	1.8226229254443782	2.4817025365086667	0.9975752598109616	-0.656648206528	-0.40191113684049995	False	-1.4358592058902337	1.8226229254443782	0.09726038500848701	0.17121975774656764	-0.008700522687282936
TCGA-VQ-A8DV-01	False	False	1.8222560776545658	1.0680999999999998	0.19563863023850736	-0.0725	0.48915	False	-1.4305913820548266	1.8222560776545658	0.14326637904008713	0.11130369817342577	0.0019372923484417513
TCGA-D6-6823-01	False	False	1.822216254762468	3.7255	0.9995271119635231	0.7058	-0.7264	False	-1.0740419559205896	1.822216254762468	0.1492969877147612	0.12471790916591036	-0.019059820813366993
TCGA-V4-A9ED-01	False	False	1.8221261850856638	0.9148999999999997	0.9907765253531063	-0.8863	0.8533499999999999	False	-0.9586495601946082	1.8221261850856638	0.10681493333996328	0.14748005652524948	0.0022000090693857924
TCGA-P8-A6RY-01	False	False	1.8219120707279637	-0.5383166666666666	0.9944728308272331	0.1124	-1.70045	False	-1.0530438315392514	1.8219120707279637	0.10957468250753233	0.13832844712155143	0.007979941219278815
TCGA-P8-A6RX-01	False	False	1.8218424792591665	0.7660833333333334	0.9992152929519462	-0.1828	0.15839999999999999	False	-0.8221229333654098	1.8218424792591665	0.10521370538689441	0.16432947873635692	-0.0025344918649132723
TCGA-D8-A1JJ-01	False	False	1.8207579086778605	4.154566666666666	0.9994753271374825	0.4657	1.08775	False	-1.2807106620423252	1.8207579086778605	0.11354523005863397	0.16831789228924401	-0.013823919074391447
TCGA-OR-A5JG-01	False	False	1.8203142181784415	0.4948500000000001	0.9987570408265232	-2.8262	-3.3811999999999998	False	-1.4212193838378089	1.8203142181784415	0.11952196663374054	0.13733982701177427	0.001064994420014572
TCGA-BR-A44U-01	False	False	1.8198447964051894	2.134583333333333	0.902512885923443	-2.4659	-1.9331	False	-1.251410604266122	1.8198447964051894	0.12764359409800405	0.14038791403243095	-0.011728923015735193
TCGA-56-7730-01	False	False	1.8195986686273047	2.8282833333333333	0.9995455227623906	3.0842	-0.20825000000000002	False	-1.3288551546443614	1.8195986686273047	0.15470601395031772	0.11140433465664551	-0.008556835309867101
TCGA-02-2483-01	False	False	1.819333093365524	2.1391	0.9994735052953785	-1.5522	-0.93335	False	-1.2013651135782113	1.819333093365524	0.12495860361530658	0.14332813980916814	-0.006096642111760693
TCGA-A7-A0DB-01	False	False	1.8186080704678407	1.1390871516113334	0.9958863901934061	0.125673920903	-1.14528935415	False	-1.391082251204127	1.8186080704678407	0.08782626424116848	0.17063507353596327	0.0007158933075229402
TCGA-IQ-A61G-01	False	False	1.817962776745693	2.4563166666666665	0.9999205251353136	0.3796	-2.12535	False	-1.3685777866488895	1.817962776745693	0.16115816642335587	0.10825573575259304	-0.018570162656012225
TCGA-TM-A84C-01	False	False	1.8177044603257835	0.07381666666666664	0.9994725702336537	1.0983	-2.0093	False	-1.1267126174619835	1.8177044603257835	0.10485735777644764	0.17320474545454675	-0.015701993901943552
TCGA-OR-A5K0-01	False	False	1.8174989078995516	0.012100000000000027	0.9999328047532003	-0.8084	-2.34315	False	-1.3156892048750395	1.8174989078995516	0.13424924951111286	0.118148487138123	-0.0001773319601073082
TCGA-BT-A3PH-01	False	False	1.817458213158008	-0.6866166666666664	0.9995278426058923	-1.4699	-1.4092	False	-1.2256525552894995	1.817458213158008	0.13730647668804769	0.11901080285873133	-0.0040166896171470595
TCGA-CN-4725-01	False	False	1.8174289887302708	2.2577	0.9991366463371942	0.8647	-1.56955	False	-1.2258814313132	1.8174289887302708	0.1372927862671333	0.14066954876374704	-0.018281492948076867
TCGA-A2-A25E-01	False	False	1.8174233973699432	3.68035	0.9998038468608895	-0.4719	1.2901	False	-1.3667542721516404	1.8174233973699432	0.11954103485371491	0.1446814012547006	-0.003422721128060513
TCGA-T2-A6WZ-01	False	False	1.8172003421837328	2.1716333333333333	0.9990032833703353	0.1648	0.1061	False	-0.9287128696864236	1.8172003421837328	0.14330412440519302	0.12285911007137101	-0.012316979569081968
TCGA-EB-A553-01	False	False	1.8171052374477723	1.4886166666666665	0.4202960477372689	-1.7322	0.16555	False	-1.139328200322481	1.8171052374477723	0.13245961769321282	0.13012428074704746	-0.009429906526157014
TCGA-AG-4021-01	False	False	1.8169588361600268	2.5791166666666667	0.999518401101302	0.3573	-0.64165	False	-1.191067137134142	1.8169588361600268	0.1380491012307844	0.1307657006371655	-0.010212784408180223
TCGA-QR-A7IN-01	False	False	1.8168663966258152	0.30248333333333355	0.99732335240305	-0.7108	-3.0128	False	-1.0222195442283197	1.8168663966258152	0.1129928092982745	0.13990055854080452	0.005728279591440359
TCGA-S7-A7WP-01	False	False	1.8163834225457993	0.4004333333333334	0.9996081342078763	-0.7588	-1.04095	False	-0.9836413781917478	1.8163834225457993	0.10858117576039067	0.1548315329919645	0.000596260165708084
TCGA-D8-A3Z6-01	False	False	1.8163830917215287	2.4935666666666663	0.9994420711573211	-0.0725	0.4092	False	-1.062655209046423	1.8163830917215287	0.11153593759162608	0.1589474687817841	-0.006546897727256098
TCGA-06-5856-01	False	False	1.8162147129654584	3.2560000000000002	0.9998865533011951	1.8840000000000001	-0.93195	False	-1.2085810339767598	1.8162147129654584	0.11481628913102873	0.15749751805528303	-0.0070754147908448795
TCGA-DK-AA71-01	False	False	1.816119160527643	3.2982666666666667	0.99938232716652	-0.4719	0.42769999999999997	False	-1.1993334682169043	1.816119160527643	0.15115304179284783	0.10924312228483701	-0.0023854110140324562
TCGA-A1-A0SO-01	False	False	1.815538564841235	4.18495	0.9996344387750088	-1.3183	0.3667000000000001	False	-1.7212100219109947	1.815538564841235	0.1464744943560006	0.11091834504720416	-0.002259023095998428
TCGA-SR-A6MV-01	True	False	1.8155051629753112	-1.3272833333333331	0.9905010982159588	-0.8084	-1.1657	False	-0.9157860309087641	1.8155051629753112	0.11911497253100303	0.13361580281773938	0.004378707650105077
TCGA-V4-A9F7-01	True	False	1.8153647611282355	-4.371783333333333	0.999213073828375	-0.9406	-3.8757	False	-1.6528862404943565	1.8153647611282355	0.12838911601585995	0.12003888354870114	0.009420418643285008
TCGA-C8-A27A-01	False	False	1.8150453145335372	3.770133333333333	0.9997562346810832	0.3907	1.2636	False	-1.3701084368609526	1.8150453145335372	0.14195368817295567	0.12723122171923032	-0.007973328545275809
TCGA-GU-A42R-01	False	False	1.8147201182178667	0.8492	0.9949162445901204	0.4233	0.41275	False	-1.3362581770187003	1.8147201182178667	0.14430900620651213	0.10974371501053388	0.0019396127053253308
TCGA-D6-6517-01	False	False	1.8145946591311033	2.94585	0.9996663454112199	2.4805	-0.5403	False	-1.0473099553936442	1.8145946591311033	0.13865485823546936	0.1336128998184445	-0.014326590404679145
TCGA-DU-A7TJ-01	False	False	1.8145387067066463	1.838266666666667	0.9993407712125519	0.7058	-1.5735999999999999	False	-1.2086142105669675	1.8145387067066463	0.11612831502466799	0.1500447660466551	-0.004347016781450666
TCGA-3A-A9IZ-01	False	False	1.814448454745109	2.858183333333333	0.9994618647594012	1.0222	0.06520000000000001	False	-1.1107787431273537	1.814448454745109	0.13086324684900877	0.1625093976914408	-0.029345854212376267
TCGA-EM-A4FM-01	False	False	1.8144453922634887	2.9583166666666667	0.9982206681836204	1.8119	0.6738000000000001	False	-0.981292307475353	1.8144453922634887	0.109331314431491	0.16009054270164258	-0.006987920152578317
TCGA-SP-A6QK-01	False	False	1.8143873665757846	-0.0027499999999997526	0.9991930745378652	0.4761	-0.2064	False	-0.916655254125076	1.8143873665757846	0.10248568488047118	0.1689371473546108	-0.00697405028338646
TCGA-TM-A7C3-01	False	False	1.8143247064321253	0.6331833333333332	0.9995294299575722	0.1388	-0.33144999999999997	False	-1.2003879898949146	1.8143247064321253	0.11671766731583307	0.1485060167292824	0.0012068672205300982
TCGA-E2-A109-01	False	False	1.8142946407071154	4.31765	0.9996937081606468	0.4447	1.0645499999999999	False	-1.164114800577975	1.8142946407071154	0.1303643161231491	0.13869205971138537	-0.0077750762764938605
TCGA-OL-A5RZ-01	False	False	1.8142462224994926	0.4379833333333332	0.9978447768132688	-3.3076	-0.2798	False	-1.2615663438794729	1.8142462224994926	0.13219739053954466	0.11699959830118463	0.008714177673431633
TCGA-QT-A5XO-01	False	False	1.8141471099206075	1.0168666666666666	0.999900113138953	1.0151	-0.11335	False	-1.060140384265962	1.8141471099206075	0.11194906809294125	0.151681077391661	-0.0003597428678677207
TCGA-12-1597-01	False	False	1.81406385669942	-0.13113333333333327	0.9994609021064191	-1.4305	-2.1263	False	-1.0666795111283123	1.81406385669942	0.11919088799662056	0.14159206350678694	0.00014763471814118037
TCGA-E2-A576-01	False	False	1.8140212495399854	1.1677666666666666	0.9969433112109524	-1.2828	0.7475	False	-1.0253178449544857	1.8140212495399854	0.12542267819175562	0.1251577108473304	0.006220354557774335
TCGA-QR-A70E-01	False	False	1.8140175249223263	0.00518333333333354	0.9998061260353501	1.0151	-1.52995	False	-1.063280797292017	1.8140175249223263	0.11934561570984474	0.1245227894706298	0.014971644107718207
TCGA-GM-A3NY-01	False	False	1.8139740203356052	3.162916666666666	0.9984366740056143	-0.1993	0.9702	False	-1.1543763130478246	1.8139740203356052	0.12006116827492122	0.14772443956753215	-0.0047099600902492916
TCGA-VW-A7QS-01	True	False	1.813912997300983	-1.2521499999999997	0.999901788471015	0.3115	-7.0004	False	-1.2772032907107496	1.813912997300983	0.1133241623301586	0.150934094884738	-0.001531009130557143
TCGA-BR-8687-01	False	False	1.8137664034339862	2.4434166666666663	0.9955065057231105	-1.3921	-0.4091	False	-1.0277192412388436	1.8137664034339862	0.12258046201208139	0.1428391277170981	-0.006275922228622435
TCGA-33-AAS8-01	False	False	1.8134738710419096	2.48765	0.9994912464296323	2.496	0.21130000000000004	False	-1.2663635175969177	1.8134738710419096	0.14910835184602103	0.11011830342021528	-0.005127412507238266
TCGA-WC-A882-01	True	False	1.8134333500193967	-1.366233333333333	0.8812963293881938	-0.0425	-2.1488	False	-0.7825654073654044	1.8134333500193967	0.10786457734663828	0.15191975604598223	-0.003510098518663392
TCGA-QR-A703-01	False	False	1.8133963550960035	0.8053000000000005	0.9991642565693277	-0.9686	-0.6063999999999999	False	-0.9098874975326452	1.8133963550960035	0.10822202534274226	0.15340999727594862	0.0028044981828750045
TCGA-68-7757-01	False	False	1.8133911461343	3.2963499999999994	0.993602718606011	0.9789	-0.513	False	-0.9204784643268928	1.8133911461343	0.11484296974997253	0.1634768079905272	-0.013340459834191722
TCGA-SR-A6MS-01	False	False	1.8131659522593093	0.3155166666666669	0.9992471852106664	1.3956	-2.7327500000000002	False	-0.99207204390368	1.8131659522593093	0.11353442452003425	0.13800083410048616	0.0027347705410801855
TCGA-CC-A3MA-01	False	False	1.812703369102086	2.6801166666666667	0.9812222486669369	-2.6349	0.1457	False	-1.2829683829897578	1.812703369102086	0.12111645167998399	0.13836703260479655	-0.002124851802403133
TCGA-EM-A2CS-06	False	False	1.812026065411658	0.05171666666666663	0.9987669266812205	-0.1993	2.5138	False	-0.9833707855403847	1.812026065411658	0.10800524475860673	0.1515390261992865	0.002645241715920278
TCGA-S9-A6WL-01	False	False	1.811980782619829	-0.8637833333333331	0.9998336239416887	0.0158	-1.7417000000000002	False	-1.0974486368951866	1.811980782619829	0.10721462406520439	0.1513829985732404	0.006488886989025045
TCGA-77-6843-01	False	False	1.811892748534921	3.0422333333333333	0.9985114766264361	3.4477	-0.029549999999999965	False	-1.3756018319735177	1.811892748534921	0.1366886351909603	0.12107655572563186	-0.0007444089110087401
TCGA-V4-A9EW-01	True	False	1.8117040007194536	-1.1824499999999998	0.9980084354972252	-0.9686	-2.81005	False	-1.4961834225684307	1.8117040007194536	0.12756372563707724	0.12517163135315718	0.0037335711093653863
TCGA-OR-A5K4-01	False	False	1.8116719645461186	-0.26628333333333315	0.9999285525731505	0.5568	-1.89185	False	-1.4305012430903665	1.8116719645461186	0.13275674574547192	0.11459014975438887	0.006530777194664828
TCGA-AR-A24N-01	False	False	1.8115771699610352	3.58545	0.9999788935092496	0.03	1.0675000000000001	False	-1.3224404029753951	1.8115771699610352	0.11754436711354715	0.16228957206778438	-0.01505165230064294
TCGA-A7-A0CH-01	False	False	1.8111806747116368	3.16385	0.9998661470026674	0.1388	-0.023899999999999977	False	-1.2966207063879769	1.8111806747116368	0.11115653304232095	0.15851753878909863	-0.008165120148761784
TCGA-EE-A2MM-06	False	False	1.810371320668449	4.021683333333334	0.9987437465304124	0.688	0.8613000000000001	False	-1.3778014375693828	1.810371320668449	0.14741044374501736	0.12657331633051788	-0.018859490382456146
TCGA-56-1622-01	False	False	1.810141000278115	3.96515	0.9994118589018299	5.5693	0.07615	False	-1.4450323241813694	1.810141000278115	0.14063563072873733	0.14621429808011846	-0.025130279979835825
TCGA-08-0386-01	False	False	1.8100455729936153	0.07505000000000006	0.999909718840608	1.196	-4.0915	False	-1.1908659914411184	1.8100455729936153	0.11943484147014027	0.15639288489394834	-0.004963479137498592
TCGA-CM-6678-01	False	False	1.8099356098587276	0.01976666666666671	0.998718515099423	-1.8836	0.05410000000000004	False	-1.1982604293305301	1.8099356098587276	0.14079150957266773	0.11588289561825799	0.003083975215968277
TCGA-43-3394-01	False	False	1.8096008375683312	1.3516833333333333	0.9999005577905407	2.59	2.1849499999999997	False	-1.3672223060973294	1.8096008375683312	0.1357110395778004	0.13440348814191977	-0.009201642559162818
TCGA-WC-A881-01	False	False	1.809335599982423	-0.5440166666666666	0.9834345312184809	0.1388	-2.2592499999999998	False	-1.4472099622695274	1.809335599982423	0.12191740048454318	0.12357231461941082	0.010785547303448823
TCGA-A2-A0CT-01	False	False	1.8092553675124945	1.8176833333333335	0.9998325183266764	0.044000000000000004	0.43005000000000004	False	-1.3822075398304268	1.8092553675124945	0.11952222505967339	0.140084027350587	-0.002352226344774044
TCGA-V4-A9E5-01	True	False	1.809185881715195	-4.158883333333333	0.9890005473591597	-2.114	-6.636699999999999	False	-1.1274834798281932	1.809185881715195	0.11621511130692298	0.12887481404510598	0.008401829531011176
TCGA-QT-A5XJ-01	False	False	1.8083900936393968	0.1050000000000002	0.9997405652504318	-0.4131	0.70735	False	-1.0211021607641573	1.8083900936393968	0.12465147079447042	0.12485898621243476	0.011114763916867134
TCGA-QR-A70U-01	False	False	1.8079598904820215	0.20153333333333312	0.9995829740352572	1.7995	-1.04895	False	-1.0345348288982983	1.8079598904820215	0.12038696812668494	0.1365072337277722	6.223294720313904e-05
TCGA-CA-6716-01	False	False	1.8077231676875056	0.28390000000000026	0.9984264971658615	-1.0262	-1.5413	False	-1.2981276968055055	1.8077231676875056	0.13105902702809316	0.12597481491950804	0.002091372804651235
TCGA-B6-A0WW-01	False	False	1.8072659095839512	4.662766666666666	0.9992549693133717	1.0573	0.48165	False	-1.2932338132724566	1.8072659095839512	0.12044802286922543	0.1594136963350907	-0.018499175496853083
TCGA-EW-A6SA-01	False	False	1.806900984445609	1.2114000000000003	0.9994459864285387	-2.7274	-0.4181	False	-1.4698906924129242	1.806900984445609	0.13489129196372837	0.11976680900379572	0.0026253596686144176
TCGA-FD-A5C0-01	False	False	1.806802233173482	0.9723666666666669	0.9998825223607585	-0.6193	0.7509999999999999	False	-1.1967743495155132	1.806802233173482	0.12145131757249457	0.1394196937502299	-0.004846891934339504
TCGA-FD-A6TH-01	False	False	1.8065312391464066	3.26295	0.9982689578473821	4.3779	0.18705	False	-1.0763684388122239	1.8065312391464066	0.1301067849841104	0.14605818696294162	-0.019410623354121834
TCGA-64-1678-01	False	False	1.806521138918153	1.5199	0.99917614642984	-1.3548	0.41115	False	-1.5336037576745845	1.806521138918153	0.1462787181786223	0.10940109888958127	-0.003958224551695092
TCGA-33-AASB-01	False	False	1.8059373933108167	1.7942	0.9992961399051574	-0.8339	-0.41805	False	-1.3239820300163576	1.8059373933108167	0.15725680010407017	0.10650836244542784	-0.011139634416584818
TCGA-QR-A70D-01	False	False	1.8058553123815633	1.5683333333333334	0.9997378607001973	0.9419	1.5624500000000001	False	-1.0468071601531868	1.8058553123815633	0.11068454477112773	0.1418074495466997	0.007842075473663446
TCGA-DU-6406-01	False	False	1.805667200783473	4.095683333333334	0.9994478609806261	3.3235	-1.34495	False	-1.1152816295781183	1.805667200783473	0.12479844684418513	0.14809242030286265	-0.011268758385388902
TCGA-06-2559-01	False	False	1.8053733737350144	1.1008333333333336	0.9998989421209986	2.5780000000000003	-0.9107	False	-1.251915882955845	1.8053733737350144	0.11865683647639697	0.16209573093443103	-0.014857954688511687
TCGA-XF-A8HH-01	False	False	1.8052987642239893	2.2295333333333334	0.9986813491959584	-0.4131	-0.38805	False	-1.090782027040832	1.8052987642239893	0.1168274401178072	0.14604989075726968	-0.0035507496368052008
TCGA-VQ-A94T-01	False	False	1.804859049507445	0.9193166666666667	0.9906525981256852	3.3619	-1.6111499999999999	False	-1.3760354639630212	1.804859049507445	0.14254545250977185	0.12502893054881656	-0.012455500479739163
TCGA-HT-A74K-01	True	False	1.804548415704375	-1.11005	0.9979444738796714	-2.8262	-2.8409	False	-0.8908514191770955	1.804548415704375	0.1146573365004808	0.13654495348845827	0.010122977577468464
TCGA-19-5960-01	False	False	1.8044192738653178	1.9256666666666664	0.9997419185661207	1.9712	-1.8419500000000002	False	-1.262736397231399	1.8044192738653178	0.12555103950343258	0.14046905963264994	0.001059370823935118
TCGA-E7-A5KE-01	True	False	1.8038448895096832	-1.201633333333333	0.9983228438714079	-1.0862	-4.69475	False	-1.4739617095416555	1.8038448895096832	0.1554659112810279	0.07947677282597951	0.0127097254869005
TCGA-RW-A686-06	False	False	1.8033666078159385	0.20084999999999997	0.9983215936298047	1.6964	-0.8225	False	-0.9832628682665947	1.8033666078159385	0.11650874246982167	0.13627411777236528	0.005474709545272064
TCGA-VQ-A91A-01	False	False	1.8033490263135032	2.9873833333333333	0.9852609862499656	1.8683	-0.5595	False	-0.9809821268448445	1.8033490263135032	0.11640684068177456	0.1725364476501893	-0.026946259672930347
TCGA-WB-A821-01	False	False	1.8031982761477607	0.1928333333333333	0.9993772897802615	0.3796	-1.28545	False	-1.083856862338535	1.8031982761477607	0.11500121547993689	0.13900652145590323	0.005184260558982609
TCGA-CN-4729-01	False	False	1.8031648613624107	2.601166666666667	0.9986478100850015	1.8524	0.08020000000000002	False	-0.9734665275063437	1.8031648613624107	0.13265134192376893	0.14517539890210304	-0.021580356812416168
TCGA-DU-7292-01	False	False	1.8028485820212903	-0.3047333333333334	0.9999236848060085	0.2998	-0.23585	False	-1.0268111919131757	1.8028485820212903	0.10968198785064957	0.15371542071198613	0.0031494188808270265
TCGA-EW-A2FW-01	False	False	1.8028281494915976	2.234716666666667	0.9997693428924422	-2.114	0.98455	False	-1.251294552595324	1.8028281494915976	0.12588816253075688	0.13776651142427349	-0.0035296698013127263
TCGA-B6-A0RQ-01	False	False	1.802704524883842	0.9218999999999998	0.9997446988492057	-0.2159	0.93375	False	-1.1991885175656516	1.802704524883842	0.10913566551167717	0.15140709662832486	-0.0012047193628412175
TCGA-ZD-A8I3-01	False	False	1.8025445669310736	2.1063666666666663	0.9907129078460579	0.7233	-0.935	False	-1.1455650785286615	1.8025445669310736	0.1261459427675482	0.14563047447172833	-0.012809766496284222
TCGA-ZF-AA4T-01	False	False	1.8024408127406368	0.7474166666666668	0.9970441749566445	1.1184	-1.1617	False	-1.4333715819801518	1.8024408127406368	0.15492363229874567	0.09563248869998468	-0.004859718838061201
TCGA-JY-A6FA-01	False	False	1.8023123551148907	0.35196666666666676	0.9998170061819143	1.0079	-2.37275	False	-1.3763648823383432	1.8023123551148907	0.14523462125910752	0.11251354056867902	-0.003885751960945856
TCGA-94-8035-01	False	False	1.802162678637442	3.3350666666666666	0.9998878638776606	1.4174	0.06180000000000002	False	-1.261478970410987	1.802162678637442	0.14664176943843985	0.11835882111848013	-0.012427854676099684
TCGA-DJ-A2QA-01	False	False	1.8018518463488113	1.1642000000000001	0.993013828467296	-0.7108	0.96405	False	-0.8676776164136567	1.8018518463488113	0.10611991941171377	0.14302414254935633	0.0056908658902881885
TCGA-41-3915-01	False	False	1.8018150126685937	1.9563666666666668	0.9996798050611939	0.099	1.3299	False	-1.0278924051717837	1.8018150126685937	0.10258829840172091	0.17400987301379195	-0.015350439409939692
TCGA-S7-A7X1-01	False	False	1.8017714508931677	0.8422500000000003	0.999515178375154	-0.6193	-0.44045	False	-0.8345309385708204	1.8017714508931677	0.1066902387172335	0.1556863973957401	-0.00019370132903419866
TCGA-RW-A68D-01	False	False	1.8016461126219998	0.1411500000000001	0.9999042531658727	1.4859	-0.0656500000000001	False	-1.0634914316138124	1.8016461126219998	0.12189120682957866	0.12621645316561314	0.0075097455755449875
TCGA-63-A5MR-01	False	False	1.8015992126050755	4.3727	0.9998489888926578	3.1701	0.298	False	-1.080422797472011	1.8015992126050755	0.15772748586632881	0.1335246224793556	-0.036421176108947774
TCGA-B9-5155-01	False	False	1.8008995092856723	-0.6337499999999999	0.9998861860317281	-0.7834	-2.7741000000000002	False	-1.4155674434120076	1.8008995092856723	0.11350338455027863	0.1396696722286771	0.0016778522287575431
TCGA-HT-A5RA-01	False	False	1.8007453856332178	4.8317000000000005	0.9998891824681774	0.3346	-0.9813	False	-1.165307511009833	1.8007453856332178	0.11958040005658113	0.16225223176861112	-0.01590795654918021
TCGA-OR-A5L4-01	False	False	1.800694434851165	0.36705000000000026	0.9953670279231497	-1.3921	-6.0718499999999995	False	-1.3277700058570978	1.800694434851165	0.11305913758107936	0.1381604991716922	0.001555086137250724
TCGA-C8-A1HN-01	False	False	1.8003804185223395	3.3789499999999997	0.9996896655546286	-0.39399999999999996	0.6571	False	-1.4020898383495781	1.8003804185223395	0.1317504513001753	0.13301602048644084	-0.0074894126640015985
TCGA-EM-A3AI-01	False	False	1.8002847187711133	-0.7119666666666665	0.9989884805787709	-1.0559	-1.3581	False	-1.2161783868866187	1.8002847187711133	0.11281776917035234	0.1322729477988039	0.012402130906374207
TCGA-S3-AA11-01	False	False	1.7999522955343528	2.06465	0.9998286358027356	0.2277	-0.36640000000000006	False	-1.2199971180698364	1.7999522955343528	0.12251911344635784	0.14043419964489787	-0.0016572923790688135
TCGA-DK-A3IS-01	False	False	1.7995469475883175	3.242866666666667	0.9992336421020659	-1.8314	1.21455	False	-1.3243517974502281	1.7995469475883175	0.16251974770135022	0.09038153187156207	-0.00396239455960132
TCGA-W5-AA2T-01	False	False	1.7995154547798349	1.6018999999999999	0.9896958480343474	-0.5125	0.42064999999999997	False	-1.2498058602638742	1.7995154547798349	0.13256608165315734	0.12302121274153706	0.0033056803950325445
TCGA-IM-A3U2-01	False	False	1.7992617997219298	1.5630833333333332	0.9971077024982402	0.8082	-1.03855	False	-1.0740377249183664	1.7992617997219298	0.1091855609275402	0.15323552994069914	-0.005552131544948094
TCGA-VQ-A91Z-01	False	False	1.7990211896360593	0.6808500000000002	0.9439877848473122	-3.1714	1.0297	False	-1.222945168951575	1.7990211896360593	0.15188030264681265	0.1006555554621734	-0.0009679426223900804
TCGA-A7-A0CD-01	False	False	1.7989183893527882	2.8955666666666664	0.9999491899347149	0.24	0.43045000000000005	False	-1.3086706675263855	1.7989183893527882	0.11716933530781681	0.14335790615382873	-0.005050318262481947
TCGA-EE-A29B-06	False	False	1.7984998502898781	1.5899666666666668	0.9877104433104612	0.057999999999999996	-0.19465000000000005	False	-1.3495777708327241	1.7984998502898781	0.13286550918384865	0.11885143283512213	0.0004949736645941053
TCGA-EW-A1P3-01	False	False	1.7979480900435183	2.1584166666666667	0.9993864448771778	-0.4131	0.8777999999999999	False	-1.090336319259563	1.7979480900435183	0.11900099409971099	0.15316795730490187	-0.009235730695779081
TCGA-LN-A5U7-01	False	False	1.797937852520297	4.9843166666666665	0.9989503288102733	1.0079	-0.36365	False	-1.2792928943288264	1.797937852520297	0.14840564240380702	0.1390122625484512	-0.02758224395197407
TCGA-VD-A8KE-01	True	False	1.7978336413406173	-2.20605	0.9894579320578949	-0.7108	-3.6713	False	-1.2545304348482051	1.7978336413406173	0.11066540965946105	0.137380845202563	0.0085433104124185
TCGA-A6-5659-01	False	False	1.797477999231482	1.8658220204385	0.9563313253317125	-1.03601558829	-1.97023444455	False	-1.4849642580884728	1.797477999231482	0.13413815870794546	0.11646365819679187	0.0006470858938780664
TCGA-HT-A5R9-01	True	False	1.7968770290182439	-2.7562333333333333	0.9995381585288635	-2.1779	-0.70055	False	-1.1783472211570596	1.7968770290182439	0.12002960739125539	0.1296323906887984	0.008356345772737783
TCGA-CV-7253-01	False	False	1.7964938011190583	0.14546666666666674	0.9998064148234429	-0.1665	-3.7465	False	-1.373898719673814	1.7964938011190583	0.14799283793730983	0.10956550624437143	-0.007745102466504975
TCGA-US-A77E-01	False	False	1.7964263486343965	2.089516666666667	0.9984014427186985	0.3231	0.48855000000000004	False	-0.8855025175965783	1.7964263486343965	0.107786945799014	0.17663326863098033	-0.02392669554204197
TCGA-DU-6407-02	False	False	1.7962388413547679	0.5763406846416665	0.9997486367246505	-1.23105361882	-1.8655499455500002	False	-1.2140359098470521	1.7962388413547679	0.1262629009030554	0.134559196306905	-0.001693686490267211
TCGA-DH-A7UR-01	False	False	1.7961553539669342	-0.4565333333333331	0.9996867179151341	-1.1488	-1.857	False	-1.135454380527759	1.7961553539669342	0.12468209806132007	0.12051581361771527	0.011820684398354762
TCGA-26-5135-01	False	False	1.796036816091929	1.1921833333333336	0.998903474774356	0.6332	-1.31675	False	-0.8597839026173877	1.796036816091929	0.11892008885490221	0.15731825704739302	-0.014915315060161572
TCGA-PR-A5PH-01	False	False	1.7958032600220497	0.1627833333333334	0.9995451744041486	3.2158	-1.816	False	-1.0607307955484269	1.7958032600220497	0.10825641258295325	0.1448198533786108	0.00422577831102673
TCGA-CF-A1HS-01	False	False	1.7956548547639555	3.5194666666666663	0.9964504457324613	2.0325	-0.034150000000000014	False	-1.2569804110806526	1.7956548547639555	0.146510555774507	0.12655534571285254	-0.020048823801763788
TCGA-L5-A8NL-01	False	False	1.7954596467903554	2.3189833333333327	0.9911558310241525	1.2576	0.55555	False	-1.0678478322595522	1.7954596467903554	0.1061407809134293	0.18203372574032228	-0.025800270795954195
TCGA-BB-7870-01	False	False	1.7953430124940255	2.985433333333333	0.9999693044123318	1.412	0.44205	False	-1.3811188210781886	1.7953430124940255	0.16252638813470646	0.08691632236368152	-0.0073099091677934006
TCGA-E9-A1R7-01	False	False	1.7951908804519578	2.3947166666666666	0.9991939028002643	-1.5951	0.27019999999999994	False	-1.5462251064510164	1.7951908804519578	0.11734351848451406	0.1381688642174589	0.004394804492817031
TCGA-ET-A39J-01	False	False	1.794931898972734	0.6630500000000003	0.998921697439491	1.9638	0.07275	False	-1.066781815986912	1.794931898972734	0.10865629402455045	0.15546201186204942	-0.005651587973107493
TCGA-VR-A8EU-01	False	False	1.7948896259384408	5.7440999999999995	0.997965820548493	1.5266	0.3219	False	-1.1065052124691432	1.7948896259384408	0.1407534641578159	0.14536926158610775	-0.031829712032287565
TCGA-FB-AAQ6-01	False	False	1.7948625017002864	1.6708666666666667	0.9957715573053315	-0.6873	-0.6767	False	-0.9747183094367564	1.7948625017002864	0.12387040682504716	0.1385075133066647	-0.008797423411824651
TCGA-BR-A4J8-01	False	False	1.7946856060477658	1.6416833333333336	0.9568092657665193	-0.7588	0.29405000000000003	False	-0.962390915615913	1.7946856060477658	0.11693544376632382	0.1533578256040805	-0.013718529705457234
TCGA-FP-8631-01	False	False	1.7945595093652686	1.4025333333333332	0.9793209729381513	-0.013000000000000001	-0.76715	False	-1.2035340018192846	1.7945595093652686	0.1353227854785949	0.1444681484271392	-0.017627861489712827
TCGA-FG-A4MW-01	False	False	1.79438123464701	0.7735333333333334	0.9996027257120184	-0.7108	-1.6842000000000001	False	-1.0438874726294889	1.79438123464701	0.11488003019902272	0.15098912885790886	-0.003197812490928835
TCGA-A8-A092-01	False	False	1.7940570372566957	3.5042833333333334	0.9992120968968377	0.057999999999999996	0.6387499999999999	False	-1.3592259081478584	1.7940570372566957	0.12585985263887373	0.13788450557694587	-0.006799754997064446
TCGA-A8-A09B-01	False	False	1.7938530041812197	2.8442166666666666	0.9997177323126433	0.5666	1.22605	False	-1.1651384307996409	1.7938530041812197	0.11017009594705866	0.15852398721113808	-0.0060861489302720334
TCGA-06-5413-01	False	False	1.7937337621315965	3.121633333333333	0.9999207224826283	0.0854	1.31025	False	-1.1287630522357135	1.7937337621315965	0.11059906624238995	0.15506885944491997	-0.004834783981253691
TCGA-DW-7839-01	False	False	1.7931554801215763	-0.06821666666666637	0.9997821972370604	0.9568	-1.23305	False	-1.4598661596964437	1.7931554801215763	0.12672645432097257	0.1253315585766207	0.004553577579624197
TCGA-VQ-A928-01	False	False	1.7928841109338978	2.9863	0.9981019394750444	0.9343	-0.33414999999999995	False	-1.0437724446085646	1.7928841109338978	0.12123647305714039	0.1588812507428606	-0.018509573450974485
TCGA-RN-AAAQ-01	False	False	1.7927739183724083	2.0753999999999997	0.9977420615826278	-0.4719	-2.1241	False	-0.8877226308175566	1.7927739183724083	0.12168381259989972	0.15849234738154885	-0.02274041515395327
TCGA-A7-A5ZV-01	False	False	1.7927460000799489	1.9518333333333333	0.9965636287330507	-0.7588	2.688	False	-1.3361617705423097	1.7927460000799489	0.1244059518614139	0.14314496042780844	-0.0099544433864853
TCGA-HT-A61C-01	False	False	1.792594118513905	2.6755666666666666	0.9995684487816153	1.8078	0.96115	False	-1.0124922586232568	1.792594118513905	0.12892811206458515	0.14734875239959158	-0.013421363793554736
TCGA-BA-6870-01	False	False	1.7921835803683912	1.6838666666666664	0.9979552679645632	-0.0725	-0.57455	False	-0.9142004158451775	1.7921835803683912	0.13713238699997668	0.1309579503414252	-0.01676116147709111
TCGA-BH-A18U-01	False	False	1.7917847436512717	5.4437	0.9998346623127953	0.8488	0.30575	False	-1.271609245824493	1.7917847436512717	0.13215343109278152	0.14416171402065006	-0.02046233994026608
TCGA-QR-A6GZ-05	False	False	1.7914284751351266	0.6457500000000002	0.9985793738644293	-0.1504	-1.6632	False	-0.9525381729867498	1.7914284751351266	0.1107661292383853	0.14503597039644772	0.005665902412245233
TCGA-WB-A81V-01	False	False	1.7913831176991628	-0.3147333333333332	0.9995137036019597	-0.1031	-1.21405	False	-0.9995415918511341	1.7913831176991628	0.11228805955536887	0.13709974508087286	0.007415255955769228
TCGA-CV-6954-01	False	False	1.7912201792703217	7.025133333333333	0.9995932181010314	1.7273	0.8327500000000001	False	-1.1194965062650595	1.7912201792703217	0.13269997708591807	0.14640768318215877	-0.025005179170319955
TCGA-AR-A0TZ-01	False	False	1.7906932570547578	2.934533333333333	0.999907623525938	0.1124	0.6970000000000001	False	-1.2828800633911748	1.7906932570547578	0.11794734219997806	0.15015570877520265	-0.0096893728868304
TCGA-FE-A239-01	False	False	1.7902350593768765	0.8243833333333331	0.9990512519113842	-1.5105	-3.0146	False	-1.2990266828673374	1.7902350593768765	0.12051267366438805	0.12593335761941812	0.010135360422962827
TCGA-18-5595-01	False	False	1.790150395281818	3.1361999999999997	0.9999698211871709	2.4465	-0.37665	False	-1.3852473137416332	1.790150395281818	0.14278733993022086	0.12121316864891023	-0.011897757156167558
TCGA-B6-A409-01	False	False	1.7898919495703867	2.8653666666666666	0.9972584105125982	-1.1811	0.70965	False	-1.294612404567688	1.7898919495703867	0.13525502772028475	0.13495575374335053	-0.013344718039994199
TCGA-VQ-A91Q-01	False	False	1.7898325381121392	3.889283333333333	0.9954881895457436	0.9716	-1.0968499999999999	False	-1.0421573447043935	1.7898325381121392	0.128009045012585	0.15607329210137208	-0.022979184759293426
TCGA-D8-A1X7-01	False	False	1.7896947935786527	2.4822166666666665	0.9998452887313894	0.9862	-0.47835	False	-1.3206608711349273	1.7896947935786527	0.1091448135706989	0.15425169985137965	-0.00719855558488269
TCGA-HT-8104-01	False	False	1.7895386939048537	2.8924499999999997	0.999926717326409	1.7828	-0.2596	False	-1.1536700015523167	1.7895386939048537	0.11423588565676353	0.15425776161756322	-0.005425886177662021
TCGA-E9-A1R6-01	False	False	1.789494192562713	2.1416666666666666	0.9999445411324877	0.1124	-0.15030000000000002	False	-1.1201862001201506	1.789494192562713	0.12001245456001365	0.14633736332817157	-0.006554620829694468
TCGA-BB-7863-01	False	False	1.7891449930354728	2.9815666666666663	0.9998763719155617	2.8199	-1.47095	False	-1.2072900492785434	1.7891449930354728	0.13971886101420722	0.12582478080656337	-0.020202094648639504
TCGA-SQ-A6I6-01	False	False	1.788911644681944	-0.40753333333333336	0.9998998641005483	2.6693	-1.9912500000000002	False	-1.1224709410866869	1.788911644681944	0.10942077223329527	0.1356718946060238	0.010783823877682083
TCGA-DU-5870-02	True	False	1.7888967912938913	-1.2581999999999995	0.9995024786925887	-2.8262	-1.0139	False	-1.1661225998699651	1.7888967912938913	0.11587625317581335	0.1261033499469633	0.014377912553344856
TCGA-WB-A814-01	False	False	1.7887929356633583	0.7003499999999998	0.9988967716433758	-0.0725	-1.55925	False	-0.8895969746345055	1.7887929356633583	0.10250955482567377	0.1555171852210697	0.003557668959405992
TCGA-CM-6676-01	False	False	1.7887104116237416	1.3044833333333332	0.9954939676157534	-1.2828	-0.21015	False	-1.2470392107666923	1.7887104116237416	0.13327478365605042	0.12586904121811762	0.00032613811262420533
TCGA-AO-A03P-01	False	False	1.7886259397089193	3.568016666666667	0.9988366604843134	-0.4521	-0.43249999999999994	False	-1.397717583141853	1.7886259397089193	0.12871064368813886	0.13781094102823302	-0.010781992568167868
TCGA-27-1837-01	False	False	1.7885822348947993	4.374933333333333	0.9991449554533383	2.4492	-1.1226	False	-0.9952744703885674	1.7885822348947993	0.11773411465542394	0.1506748046644984	-0.0106159135403977
TCGA-AL-3467-01	False	False	1.7885383625015543	-0.868733333333333	0.9997070473109245	-0.013000000000000001	-3.2254500000000004	False	-1.5542652020529037	1.7885383625015543	0.12314249633382968	0.1358971102241079	0.0024131284600946074
TCGA-VD-A8KH-01	True	False	1.7882828385095655	-2.4141500000000002	0.9979654602161567	-2.5479	-3.8160000000000003	False	-1.5825014273229834	1.7882828385095655	0.12812579432293852	0.11518338812694666	0.008831939203896052
TCGA-OR-A5KX-01	False	False	1.7875487532282075	-0.6238333333333329	0.9968506844834923	-3.6259	-3.25045	False	-1.3418781827103625	1.7875487532282075	0.12884375664045689	0.10651074537216472	0.01428842314497212
TCGA-GD-A6C6-01	False	False	1.7872508588718314	0.5304833333333332	0.9798750204390936	-1.1172	-2.3963	False	-1.0320196308345475	1.7872508588718314	0.14915839530563596	0.08873809272348215	0.007225133795232916
TCGA-FD-A5BR-01	False	False	1.7870254076740621	2.4970333333333334	0.9991968350856699	0.4761	-0.19720000000000004	False	-0.9104574615384954	1.7870254076740621	0.12156524020308211	0.1381045858061051	-0.004861302126393091
TCGA-RW-A686-01	False	False	1.7869677878266637	-0.7387333333333332	0.9991320776273822	1.9377	-1.6302999999999999	False	-1.0523195712516271	1.7869677878266637	0.10849725167117721	0.14191097103702735	0.005590730232272637
TCGA-F2-A8YN-01	False	False	1.786922022582046	0.7194666666666668	0.99669550559369	-0.0574	-0.14875000000000002	False	-0.9578243168393648	1.786922022582046	0.10775952336280148	0.16478900780865557	-0.012901732071960858
TCGA-DU-6392-01	False	False	1.7868392310833643	0.7253000000000001	0.9996665103819075	-1.1488	-0.30385	False	-0.9929142379773415	1.7868392310833643	0.11594398877801229	0.14598670448826814	-0.002733599014684242
TCGA-E2-A1LB-01	False	False	1.7865989581716955	2.4677499999999997	0.999869656441047	-1.685	-0.24024999999999996	False	-1.2648437387404372	1.7865989581716955	0.10664738330195253	0.15414902893108043	-0.0039276499694414655
TCGA-MP-A4T8-01	False	False	1.786474939655097	2.253966666666666	0.9976060622905324	0.7058	-0.53415	False	-1.0885093050703174	1.786474939655097	0.1234998311559135	0.1491662759069801	-0.01676762096335778
TCGA-DH-A669-02	False	False	1.7863194788246912	0.3089833333333336	0.9992862890841053	-0.5973	-2.90315	False	-1.0080823086999142	1.7863194788246912	0.12756912782369711	0.11997735806081508	0.006317214090397526
TCGA-AN-A0FK-01	False	False	1.7862315049700863	1.7116166666666668	0.9996827212105622	-0.8084	0.10035	False	-1.2466097103745406	1.7862315049700863	0.11836771906305577	0.1452398682458786	-0.007879222586023098
TCGA-DW-7836-01	False	False	1.786082865337125	1.4057166666666665	0.9993168751694559	0.5666	-2.31295	False	-1.219683607540327	1.786082865337125	0.11116232769572434	0.15299944291860057	-0.0064771106039944555
TCGA-OR-A5JS-01	False	False	1.7859535912178301	0.17991666666666672	0.9998523632593784	-1.9379	-1.1091	False	-1.3995097572489616	1.7859535912178301	0.13100500957731842	0.12381815005101278	-0.002097989617352607
TCGA-XF-AAMZ-01	False	False	1.785877867342604	1.6225666666666663	0.9994572492468352	-1.3921	-0.3273	False	-1.0507021065060504	1.785877867342604	0.14147303765632913	0.09884573166965559	0.005340110719978005
TCGA-44-2665-01	False	False	1.7858275840275846	3.97995383713	0.9970346018215203	2.61062031147	0.16679871292900006	False	-1.1545523507019	1.7858275840275846	0.0939258754589312	0.18629001886311283	-0.022784533256340132
TCGA-A7-A6VW-01	False	False	1.785819358138324	3.0450833333333334	0.9989004459461988	0.2154	-0.41885	False	-1.1728352601694068	1.785819358138324	0.14045689637981731	0.1355749011390316	-0.025070722032868014
TCGA-UF-A7JC-01	False	False	1.785469593779435	1.9101500000000002	0.9997292012076437	2.299	-2.3848000000000003	False	-1.2033828420640087	1.785469593779435	0.14774720543435355	0.12815027538341084	-0.024334038009628283
TCGA-D8-A1XU-01	False	False	1.78536290350593	3.1609833333333333	0.9977293069689924	-0.3022	1.0544	False	-1.1939572862167522	1.78536290350593	0.10017041469289026	0.16838619927617376	-0.008831795541937712
TCGA-OR-A5JX-01	False	False	1.7851760152079987	0.5245833333333335	0.9925989056696141	0.1648	-2.4633	False	-1.190068491353655	1.7851760152079987	0.10878382352153838	0.14147494213397233	-0.0006275231914552402
TCGA-E2-A15S-01	False	False	1.7849198828660993	0.5475166666666669	0.9997003351695584	-0.9686	0.4443	False	-1.347010462216338	1.7849198828660993	0.13243693154610223	0.11883415495870395	0.0036672945835219983
TCGA-CF-A8HX-01	True	False	1.7849070950406274	-1.4548166666666664	0.9456552133453552	-1.3921	-3.83045	False	-1.1811649773761612	1.7849070950406274	0.14137498490040692	0.09930515223603159	0.005548316731758795
TCGA-33-A5GW-01	False	False	1.7847092955390336	0.3753333333333333	0.9991217262218032	2.8542	-1.28215	False	-1.3308313097657345	1.7847092955390336	0.13772688018542123	0.11158727049689397	-0.00027683888559185675
TCGA-CL-5917-01	False	False	1.7846679405055372	0.25688333333333346	0.9930545397877159	-0.5543	1.7972499999999998	False	-1.2900172475597795	1.7846679405055372	0.13769026321472677	0.12127972581040634	-0.003292383577570738
TCGA-W5-AA2Z-01	False	False	1.7846076168922202	2.4035333333333333	0.9956575579173346	2.1013	-1.1191	False	-1.1232151781280795	1.7846076168922202	0.11774439156266851	0.16202434144480496	-0.020592906841886097
TCGA-A8-A06Y-01	False	False	1.7846061451803084	1.3397333333333334	0.9991756546789741	-0.5973	-1.67815	False	-1.4488982172790343	1.7846061451803084	0.12473958178720655	0.13546328734782256	-0.006214667026377442
TCGA-A8-A07P-01	False	False	1.7841530374166816	3.2277499999999995	0.9999363596847783	0.1776	1.2779	False	-1.251846484156242	1.7841530374166816	0.10987888206037748	0.14659486598113633	-0.0036718441207451036
TCGA-2H-A9GO-01	False	False	1.784134063627854	0.26458333333333317	0.9555263505995751	-1.3548	-3.2117	False	-1.5192246260985387	1.784134063627854	0.16309030391263457	0.09207975223342908	-0.005229106355909661
TCGA-EL-A3MX-01	False	False	1.7837434470907807	0.22886666666666644	0.9884684036422007	0.5859	1.7781500000000001	False	-1.0212439939247038	1.7837434470907807	0.12080289046723408	0.13609467537961753	0.0007549288758326297
TCGA-S7-A7WW-01	False	False	1.7836990765791543	2.1953833333333335	0.9982266615147803	0.1124	-0.023050000000000015	False	-0.8037614313015744	1.7836990765791543	0.09205750595043746	0.16564152806433075	-0.0005585717292575077
TCGA-E2-A1B4-01	False	False	1.7835750978875906	1.9930833333333333	0.99978479122042	0.7999	-0.5810500000000001	False	-1.1582836027372019	1.7835750978875906	0.10979577779848271	0.150471796713886	0.00014437380120671165
TCGA-E7-A8O8-01	False	False	1.7834720789906544	1.2375333333333334	0.9796181125844853	-1.3921	-1.9065	False	-1.1472631752705038	1.7834720789906544	0.1471083422880798	0.08683189349229242	0.008984724625796003
TCGA-CQ-A4C9-01	False	False	1.7833778587967544	2.2032	0.9998101970681867	2.2693	0.03585000000000002	False	-1.0416294660328123	1.7833778587967544	0.13627537259767708	0.13148194564347013	-0.014486760813057307
TCGA-73-4670-01	False	False	1.7833155335603692	3.2417	0.9995027790573894	0.7664	0.23374999999999996	False	-1.2256225763944286	1.7833155335603692	0.13191935412862532	0.14452050039098693	-0.026671836338254446
TCGA-WC-AA9E-01	False	False	1.7829596061584099	1.0385333333333333	0.996920310257042	0.0014	-0.35645	False	-1.5350568797751445	1.7829596061584099	0.13327780339777626	0.11366287197230143	0.00328104073022537
TCGA-BP-4177-01	False	False	1.7828932332152123	2.6974166666666672	0.9996638069569573	0.2154	0.5692999999999999	False	-1.101867231071772	1.7828932332152123	0.1013038682668934	0.16367145795928068	-0.009657343442162703
TCGA-85-8354-01	False	False	1.7826798959867427	2.582516666666667	0.9995358264810648	0.8164	-0.035150000000000015	False	-1.2939322349867437	1.7826798959867427	0.15331542521295266	0.10540354045477635	-0.01109796730186677
TCGA-CV-7095-01	False	False	1.782351734716425	4.301666666666666	0.99971691231064	1.4335	0.3242	False	-1.046869491248484	1.782351734716425	0.13352004605062154	0.1392899676647222	-0.02379157907321454
TCGA-OR-A5K1-01	False	False	1.7821155044700574	1.34225	0.9953785677146719	-0.9132	-1.76445	False	-1.2015319904010662	1.7821155044700574	0.11887777654384295	0.12963213955808517	0.00410013041737574
TCGA-CS-6188-01	False	False	1.7821007911712754	1.5475166666666667	0.9995099642792736	0.3796	-1.9127999999999998	False	-1.1576779931569836	1.7821007911712754	0.1032772614227497	0.16446749763687657	-0.008821920873598703
TCGA-P5-A731-01	False	False	1.7818859075573332	0.3002166666666669	0.9998519986086761	1.4704	-1.03235	False	-1.0144369232753456	1.7818859075573332	0.10508333185476917	0.16299370383073036	-0.0061122181986827135
TCGA-E1-A7Z2-01	True	False	1.7818629091375706	-2.398616666666666	0.9996761280161823	-0.8339	-1.49755	False	-1.072802724271129	1.7818629091375706	0.11090568438971433	0.13989686433305448	0.00756867610712482
TCGA-RW-A68F-01	False	False	1.7816766179404646	3.274	0.9994630840039498	1.5366	0.44375	False	-1.1003328303128443	1.7816766179404646	0.12348207325130672	0.1237042715593366	0.0017049973294807764
TCGA-06-0750-01	False	False	1.7815835733519205	3.1874833333333337	0.9994483253509141	1.4011	-0.16504999999999997	False	-0.941857897060643	1.7815835733519205	0.10105974616478502	0.1748846999155662	-0.014532917483567474
TCGA-DM-A282-01	False	False	1.7813978896553786	0.9668333333333331	0.9870037239680144	-2.8262	-0.10504999999999998	False	-1.3495655249674887	1.7813978896553786	0.14054732504829323	0.11309481111923357	-0.00019252388803899642
TCGA-WK-A8XX-01	False	False	1.7813534538580924	3.025833333333333	0.9999586865358383	1.3846	0.5043	False	-1.143233017340605	1.7813534538580924	0.09960020041969957	0.17318391047354975	-0.015157312402214131
TCGA-RW-A68A-01	False	False	1.7811829214220727	-0.2834833333333331	0.999578034955422	2.3732	-3.46415	False	-1.0729125648987552	1.7811829214220727	0.11581215613273055	0.13303631667053156	0.006372380630699836
TCGA-DU-A6S3-01	True	False	1.7808772878683243	-3.3491333333333326	0.9985039226187079	-2.7274	-1.9549	False	-1.016170438095763	1.7808772878683243	0.111540629363632	0.12582033108407292	0.01556271886217022
TCGA-DO-A1JZ-01	False	False	1.7807422696920765	0.653783333333333	0.9987282890491753	0.03	3.658	False	-1.1407858246337632	1.7807422696920765	0.11114629952757375	0.14229121183306268	0.003771979342350825
TCGA-86-8279-01	False	False	1.7803093505331384	4.241149999999999	0.9974741299149665	0.2522	-0.09689999999999999	False	-1.0670371751235457	1.7803093505331384	0.1107144020335078	0.15783425311901925	-0.013895675773924494
TCGA-CM-5862-01	False	False	1.7802953540901525	0.14036666666666664	0.991557509898593	-2.0529	-0.87385	False	-1.508847935177795	1.7802953540901525	0.13272327323516184	0.11774078737987051	0.0014992402761478552
TCGA-HT-7477-01	False	False	1.7801742031087775	0.5860333333333334	0.9997412315763039	-0.6643	-1.6314	False	-1.2193584452323323	1.7801742031087775	0.12510319049695823	0.13471171670158344	-0.0005378677731388969
TCGA-WB-A81J-01	False	False	1.780031094491779	-0.060199999999999865	0.9996398707011004	1.6604	-0.6148	False	-1.000006498410535	1.780031094491779	0.1053381003140843	0.14253099042048334	0.007387255896973917
TCGA-QR-A706-01	False	False	1.7793807019474337	1.0903833333333333	0.9977911477110422	1.5266	-1.87435	False	-0.896159084442197	1.7793807019474337	0.10480319556942422	0.15185646449155005	-0.0004386472384909846
TCGA-QR-A70N-01	False	False	1.7793714416538728	1.7447999999999997	0.9900760079609242	-2.5479	-0.05249999999999999	False	-0.9207802693081039	1.7793714416538728	0.10817494794454985	0.15189310454016977	-0.003085654595724379
TCGA-W2-A7HH-01	False	False	1.7792770891916485	0.03056666666666691	0.9999096353674031	1.5064	-1.01095	False	-1.1552997472081705	1.7792770891916485	0.11053879895261857	0.13223461725573893	0.011798274193155772
TCGA-BH-A42T-01	False	False	1.7790120714579756	3.0693333333333332	0.9986889318853788	-1.7809	1.46145	False	-1.0517809489048662	1.7790120714579756	0.12051760444946935	0.14180544090071273	-0.007071881602152634
TCGA-E9-A1NA-01	False	False	1.7788398356802553	3.7515833333333335	0.9998819431072968	0.9716	0.58415	False	-1.125915247903237	1.7788398356802553	0.11136800161615246	0.16371295538821226	-0.019411875366053814
TCGA-CR-7389-01	False	False	1.7785674531810205	2.3847	0.9995865968957098	0.9716	-0.17359999999999998	False	-0.920808004095382	1.7785674531810205	0.11092409001941218	0.15927904314223923	-0.01715391005084351
TCGA-WB-A81H-01	False	False	1.7785325828204912	0.9846500000000002	0.9998028036006571	1.7954	-0.045899999999999996	False	-0.8323450192263154	1.7785325828204912	0.09830652117113592	0.16163282142381422	-0.0023191774467685813
TCGA-58-8391-01	False	False	1.7784854617887509	3.1479166666666663	0.999780683055266	3.3647	0.791	False	-1.2365618745267217	1.7784854617887509	0.1361136206496914	0.12992175896821004	-0.01550498612085164
TCGA-FK-A3SH-01	False	False	1.7784834196367654	0.18233333333333324	0.9939995518090345	-0.0277	4.20235	False	-0.9601126179005152	1.7784834196367654	0.11321994568225774	0.14033360365757633	0.0013967282681965724
TCGA-E2-A1IL-01	False	False	1.778361888284219	4.164866666666667	0.9999090298638268	0.7058	0.34315	False	-1.1401139723359632	1.778361888284219	0.10238676838333217	0.16511912149432856	-0.008486341045067706
TCGA-EB-A3XF-01	False	False	1.7782469079230696	6.275916666666666	0.9997449035751516	2.8321	0.85935	False	-1.3336489147599744	1.7782469079230696	0.1329154243183727	0.1448496897084406	-0.027382880563823823
TCGA-AF-A56N-01	False	False	1.777991370381941	2.3938666666666664	0.9970754776841632	-0.1345	0.8428	False	-1.1695009979714293	1.777991370381941	0.13764338128668377	0.12340896899719495	-0.006058070190532439
TCGA-DY-A1DD-01	False	False	1.777926271361135	1.3149333333333333	0.9213855083785808	-3.1714	0.8837999999999999	False	-1.1928934277920125	1.777926271361135	0.14130400594728534	0.10659040496547949	0.006637372785508165
TCGA-DU-6407-01	True	False	1.7779222601975415	-2.553833333333333	0.999431446980254	-0.8339	-3.27305	False	-1.2481635555304806	1.7779222601975415	0.10593288974934853	0.14243446482183653	0.006216794565816801
TCGA-12-5295-01	False	False	1.7778968031027327	2.6083333333333334	0.999896316686974	0.4233	0.9076500000000001	False	-1.2080671089090569	1.7778968031027327	0.11102174864145982	0.14042955420442527	-0.005590406979630796
TCGA-EM-A2P2-01	False	False	1.7778865534630517	0.15093333333333347	0.9992352755189519	0.0854	6.17075	False	-1.2138409787243891	1.7778865534630517	0.10628610163605895	0.14673921683089308	0.0005807664047145509
TCGA-AN-A0FL-01	False	False	1.7778849951134161	1.4629666666666663	0.9963275578467263	-1.6394	-0.82255	False	-1.4810532418163012	1.7778849951134161	0.1296049916468956	0.128110843639683	-0.005384570047035287
TCGA-AC-A3TN-01	False	False	1.7778815622682644	1.8912499999999999	0.9996067985512721	-0.4521	0.6335	False	-1.0053213010979856	1.7778815622682644	0.1099556464104422	0.14628977804333984	0.0023717035941229684
TCGA-E7-A677-01	False	False	1.777352577463943	3.7407166666666667	0.9986788332024885	2.7073	0.356	False	-1.0773415160620603	1.777352577463943	0.13379981136175997	0.12544561944687604	-0.008358299749508136
TCGA-E2-A14O-01	False	False	1.7772956714710735	2.2876666666666665	0.9991373910547963	-0.5332	-0.011400000000000021	False	-1.2335082565354987	1.7772956714710735	0.11864867609316691	0.13979993020254874	-0.006117456489851766
TCGA-77-7463-01	False	False	1.777199994666203	3.0105666666666666	0.9997832437019725	3.055	-0.5595	False	-1.3478242188149725	1.777199994666203	0.1316338095090211	0.11922273296123868	-0.007027411249790175
TCGA-FE-A22Z-01	False	False	1.7771706589092122	0.31663333333333343	0.9975495977913694	1.9377	-0.8949	False	-1.0755103397970454	1.7771706589092122	0.1073962468729301	0.1543539409465226	-0.006836947392213895
TCGA-A8-A082-01	False	False	1.7770405106316332	1.4965166666666665	0.999824781993503	0.1648	-0.5815	False	-1.1540478834091792	1.7770405106316332	0.11320141661904953	0.1443318863096507	-0.001046353490291238
TCGA-BH-A0E7-01	False	False	1.7769071061899195	2.2242333333333333	0.9998431988470733	1.5514	-1.99375	False	-1.3316952045737578	1.7769071061899195	0.10641899751774686	0.15101993009322442	-0.00020711100472239774
TCGA-WB-A81F-01	False	False	1.7767373891012739	1.6434166666666667	0.999923273016877	2.1247	0.04899999999999999	False	-0.8739299211205395	1.7767373891012739	0.10290921911034764	0.1540008844615824	-0.0002326345998827412
TCGA-FB-AAQ0-01	False	False	1.7765221916352978	0.42475000000000007	0.9977463587848591	-0.0425	-1.1991	False	-1.0006438870297643	1.7765221916352978	0.12983324815164007	0.1443499066586143	-0.019884969859920748
TCGA-QR-A70T-01	False	False	1.7765129463365743	-0.3365166666666666	0.9995595919826751	0.1903	-0.09530000000000002	False	-0.9652730252578723	1.7765129463365743	0.11310816114708795	0.12661472299449492	0.012871570895692798
TCGA-HT-A619-01	False	False	1.7761211494368279	0.48660000000000003	0.9990917909263624	-2.6349	-2.34315	False	-1.3228179535158193	1.7761211494368279	0.11895176519511076	0.11836893973504158	0.015157919194950934
TCGA-BH-A1EN-01	False	False	1.7760227856802837	0.8488666666666669	0.9998108250956489	3.6972	-0.07974999999999999	False	-1.3476081535864695	1.7760227856802837	0.10785394548194437	0.1494339563821022	-0.004258128618587927
TCGA-GV-A3JW-01	True	False	1.7758284794737582	-1.1559666666666664	0.9993042720127262	-1.9379	-1.0691	False	-1.4145722182377347	1.7758284794737582	0.13871931258184117	0.10499672869443741	0.010539520120687826
TCGA-DT-5265-01	False	False	1.7754925265954644	2.1887999999999996	0.9996711099247084	0.7748	-0.38985000000000003	False	-0.9301838656956416	1.7754925265954644	0.12115489297408814	0.14624328248251414	-0.013054609350525966
TCGA-LQ-A4E4-01	False	False	1.7753304844826245	1.6240833333333333	0.9998344582712625	-0.4921	0.82715	False	-1.2861013891425364	1.7753304844826245	0.11550570383985675	0.14148771638174093	5.767793725391817e-05
TCGA-DU-5874-01	True	False	1.7752988914106236	-1.3138999999999998	0.9997694721029015	-1.1811	-1.0667	False	-1.2014198633505082	1.7752988914106236	0.11763544666329308	0.12682015486488551	0.009136468327680386
TCGA-CG-4475-01	False	False	1.7748300753584803	2.7800833333333337	0.9979660390405848	1.2875	-0.9079999999999999	False	-1.2196590521669066	1.7748300753584803	0.1173274775882669	0.16794963074892005	-0.026554918636196842
TCGA-AZ-5403-01	False	False	1.774819304389901	1.1388000000000003	0.9996218425595904	-0.9132	0.44234999999999997	False	-1.3206499459585768	1.774819304389901	0.12515525492768623	0.13166417153183932	-0.002475197564790708
TCGA-W2-A7HA-01	False	False	1.7743361483831204	1.3715833333333332	0.9997264555081141	2.0183	-0.6576	False	-0.9065214363010806	1.7743361483831204	0.09745782010683189	0.15451425158402923	0.002428613149576186
TCGA-TT-A6YK-01	False	False	1.7743085083904593	0.8065000000000001	0.9958348113758907	0.9268	-1.89615	False	-0.888464960193746	1.7743085083904593	0.11272752760830722	0.15350037800718344	-0.008243793877900151
TCGA-ED-A7PX-01	False	False	1.7739789317043397	1.0317833333333333	0.9804529150387995	-0.3201	0.26505	False	-1.1654734794721966	1.7739789317043397	0.1122015217430362	0.14806881096758193	-0.01389036120150423
TCGA-BJ-A18Z-01	False	False	1.7738922212504404	3.1396333333333333	0.998587859292056	1.9527	0.30539999999999995	False	-0.9441581771787066	1.7738922212504404	0.09541690901639024	0.16813987376591485	-0.00924769050261083
TCGA-EL-A3ZL-01	False	False	1.773675474094157	1.9339	0.9868829453141382	0.1388	-0.53825	False	-1.0005707613888704	1.773675474094157	0.10666026497245672	0.14912393852740924	-0.0027988175137041117
TCGA-RY-A840-01	True	False	1.7735911708979144	-2.6431999999999993	0.9996173516216689	-1.8836	-3.0303500000000003	False	-1.2343576990673377	1.7735911708979144	0.1079897052637162	0.1256943406762471	0.019716638821141306
TCGA-WC-A880-01	True	False	1.7735017059783025	-3.0849499999999996	0.9964172367387426	-1.6394	-1.9482	False	-1.4797407869409913	1.7735017059783025	0.1172708667047393	0.12005798169853163	0.012027917105791906
TCGA-44-7667-01	False	False	1.7734706926856538	4.3209833333333325	0.9974993856835733	0.1388	0.4807	False	-1.167202094457363	1.7734706926856538	0.1427783058171241	0.1181161903152658	-0.012596248414639832
TCGA-A7-A13E-01	False	False	1.7732130827359749	3.4441103176629997	0.9986047842019571	0.693903827922	2.26859803279	False	-1.6627634928524095	1.7732130827359749	0.1216337648680627	0.14209128315290945	-0.014162406783241011
TCGA-D8-A1XG-01	False	False	1.7731081708001377	2.406083333333333	0.999552770416421	0.9115	-1.82165	False	-1.2591637530889657	1.7731081708001377	0.1159984269964806	0.15471215650055103	-0.013395953377023416
TCGA-O2-A52V-01	False	False	1.7728842204682294	4.06075	0.9995622272344723	2.7336	0.07184999999999997	False	-1.095189656584269	1.7728842204682294	0.13138977562976065	0.1420900369215768	-0.019442113202743822
TCGA-QR-A70I-01	False	False	1.772796821059335	1.9871499999999997	0.9993851437376247	0.3115	-2.5956	False	-1.0376770672247402	1.772796821059335	0.10837424709214327	0.16234421701084764	-0.012480837095887242
TCGA-EB-A431-01	False	False	1.7724815918934085	2.8999499999999996	0.9997793288562998	0.9038	0.21114999999999998	False	-1.5330625423835227	1.7724815918934085	0.14569944868267973	0.12334980966393329	-0.017018872276892874
TCGA-O2-A5IB-01	False	False	1.772415849397134	3.8780333333333337	0.9996820559141663	0.044000000000000004	1.39235	False	-1.5720882488339045	1.772415849397134	0.14711932602639233	0.11726114054863693	-0.012246268137081882
TCGA-SA-A6C2-01	False	False	1.7722150056229404	0.47376666666666667	0.9999048394267773	1.4388	-0.49065	False	-1.0142190054638685	1.7722150056229404	0.1093472878844983	0.13816219641618896	0.0021192045507518885
TCGA-E2-A105-01	False	False	1.771752722228913	2.7977	0.9994668673535932	-1.3548	0.12190000000000001	False	-1.2343489272656296	1.771752722228913	0.12260966972457674	0.13222490384109487	0.0006181491384053436
TCGA-GM-A2D9-01	False	False	1.771550400436992	2.0330666666666666	0.9993629884417202	-0.7834	0.88885	False	-1.0526574512441134	1.771550400436992	0.10671274615879198	0.1561681553907957	-0.006345305644239775
TCGA-06-5418-01	False	False	1.7713782559387576	0.9327	0.9999284193706504	1.6093	-2.0366999999999997	False	-1.2246318635573907	1.7713782559387576	0.10627742707668342	0.16677302677188208	-0.01688443044960097
TCGA-XF-AAN1-01	False	False	1.7712004066510185	1.68505	0.9974129664344179	-0.5543	-0.20265	False	-1.1777295735904352	1.7712004066510185	0.14474505896887632	0.09730668622424564	0.003277576072657921
TCGA-FG-7637-01	True	False	1.7711127427188906	-1.1543833333333329	0.9997480065439713	-2.4659	-1.28975	False	-1.2713739204790926	1.7711127427188906	0.10794208392447463	0.14324783194174937	0.004667275335107249
TCGA-BH-A0BS-01	False	False	1.770829267911762	2.0622666666666665	0.9999467062084699	-0.2328	-0.8205	False	-1.4262644294703752	1.770829267911762	0.10910744863174522	0.14419082693235752	-0.00025769786963299564
TCGA-IB-A6UF-01	False	False	1.7706174640426775	2.1659166666666665	0.9926604411485506	0.7407	0.049699999999999994	False	-1.041258330462128	1.7706174640426775	0.11919303738390591	0.1600493474513439	-0.022785231602136163
TCGA-56-8622-01	False	False	1.7704816271160557	1.17475	0.9984365184518028	2.1574	-0.97975	False	-0.9101995997879515	1.7704816271160557	0.11132849327487976	0.15901462117114604	-0.01795808363177375
TCGA-19-1390-01	False	False	1.7703677619564973	2.242283333333333	0.9998293726170578	-0.1828	-2.2062	False	-1.2598014558532395	1.7703677619564973	0.12801694430777144	0.13742271565911418	-0.00829268145744083
TCGA-CV-7430-01	False	False	1.770128798231547	1.4455666666666667	0.9998619557295458	-0.5543	-1.24005	False	-1.2372700551572622	1.770128798231547	0.14345838113061082	0.1202432385521814	-0.016447124482805227
TCGA-AO-A03V-01	False	False	1.7700313096861042	3.2482333333333333	0.9992802714775052	-1.2142	2.1314	False	-1.1704633116270131	1.7700313096861042	0.11137064832454356	0.14650978449771654	-0.0021838616733090475
TCGA-EM-A2CS-01	False	False	1.7698714961619686	0.4534	0.9993254636846726	0.9568	2.5531	False	-1.109812250801818	1.7698714961619686	0.10183576029331055	0.15672344874260777	0.00047520320911278367
TCGA-CM-5868-01	False	False	1.7696348346785407	2.1075833333333334	0.9993308118687045	-0.4325	0.17520000000000002	False	-1.2812697335043857	1.7696348346785407	0.13615165353734063	0.12153108654635665	-0.004747470571888219
TCGA-BJ-A45C-01	True	False	1.7692038372542211	-1.6356666666666666	0.9997008712766087	1.1897	-1.3968	False	-1.222859997430191	1.7692038372542211	0.10589795328790245	0.1320569761326484	0.015492720577375017
TCGA-OR-A5L6-01	False	False	1.7691024994631925	-0.7139166666666664	0.967758443083658	-1.6394	-2.5275	False	-1.2587147198806923	1.7691024994631925	0.1277316876880364	0.12300485520213301	-0.003037713765826124
TCGA-14-1829-01	False	False	1.769045104397923	2.1470666666666665	0.9999845287993201	0.24	0.59535	False	-1.4629714222522683	1.769045104397923	0.10615416537552388	0.15156517870622416	-0.003977398040179249
TCGA-AM-5820-01	False	False	1.7689990170136431	1.10605	0.9999178503781427	-1.2142	0.0509	False	-1.4269970694274594	1.7689990170136431	0.1324799213748228	0.12003578592919804	-0.0061817717769778475
TCGA-XF-AAN3-01	False	False	1.768921076447406	2.99245	0.9987078184795378	0.1388	-0.08735000000000001	False	-1.026826339280997	1.768921076447406	0.11495639105911871	0.15141060707482623	-0.014813806279758467
TCGA-E5-A4U1-01	True	False	1.7686258867604825	-1.8781666666666665	0.9973807383479324	-1.4699	-5.42605	False	-1.2241496084474572	1.7686258867604825	0.15934767601665686	0.06542982923540704	0.019478088950817648
TCGA-DU-7010-01	False	False	1.7683827478228467	0.658783333333333	0.9996934940076347	-0.7834	-1.51575	False	-1.3020974334483773	1.7683827478228467	0.11719207563181855	0.1417549735592507	-0.00038634754742735626
TCGA-AC-A2FG-01	False	False	1.7683100005611578	2.1161	0.9999358538398105	0.3685	1.64855	False	-1.1901904866931388	1.7683100005611578	0.1016765868764769	0.15659232504858123	-0.003620100057327788
TCGA-E9-A1RE-01	False	False	1.7681532223020673	2.8941333333333334	0.9998774706434499	-1.0862	1.15255	False	-1.3775406961008445	1.7681532223020673	0.11811417460167178	0.13773757992802818	-0.00016172416744103686
TCGA-AN-A0XR-01	False	False	1.7680999640143693	2.49055	0.9998734766976105	2.2482	-1.50595	False	-1.2155331063090582	1.7680999640143693	0.12565900604099142	0.14377130186407933	-0.017740714028569766
TCGA-98-A539-01	False	False	1.7679866737450276	2.395783333333333	0.9975163856544933	1.7273	0.021800000000000014	False	-1.0239008589224268	1.7679866737450276	0.12794626378224982	0.1407692635142927	-0.018773338234710803
TCGA-R6-A6L6-01	False	False	1.76775500902552	2.766233333333333	0.7510141702743351	1.6466	-1.538	False	-0.9534412880073062	1.76775500902552	0.1355599530314629	0.12561261518535452	-0.013781989670053908
TCGA-A8-A0AD-01	False	False	1.7676010315906852	2.9240166666666667	0.999897353992789	-0.1031	0.35615	False	-1.148018038947331	1.7676010315906852	0.09833848776125632	0.16334004783144818	-0.008422983062227798
TCGA-WB-A81N-01	False	False	1.7675350268968781	2.4278666666666666	0.999754110795413	2.5011	0.3789	False	-0.8885054288190752	1.7675350268968781	0.10581456056941783	0.143557399324708	0.0023932716703797597
TCGA-BR-8680-01	False	False	1.7672202952694824	2.1795999999999998	0.9994767149220761	-0.6416	0.02250000000000002	False	-1.4089451501978507	1.7672202952694824	0.14392948377805803	0.1086312587250834	0.0006016289875667066
TCGA-FJ-A3Z7-01	False	False	1.7672154277425784	0.9662499999999999	0.6229073167736443	3.3563	0.10864999999999997	False	-1.20402576812541	1.7672154277425784	0.1304095292312766	0.14139664946792319	-0.019986823294183997
TCGA-FG-A4MT-01	True	False	1.7669884811174812	-3.0484333333333327	0.9995699985532414	-0.7834	-6.177099999999999	False	-1.199706378429018	1.7669884811174812	0.11141154297144527	0.13040146935628272	0.012302073418168106
TCGA-BH-A0HI-01	False	False	1.76690061195377	3.3346999999999998	0.9997751143967514	0.2277	0.6559999999999999	False	-1.144586575822013	1.76690061195377	0.10382989409374162	0.1617292171782323	-0.010054104376271846
TCGA-MN-A4N1-01	False	False	1.7667429405116206	1.8314	0.9936196821286485	1.5758	-0.77515	False	-1.0603580358293436	1.7667429405116206	0.12756676452687163	0.13319472107244437	-0.00819985868417796
TCGA-14-0787-01	False	False	1.7663620650767657	3.11575	0.999751703613233	2.4985	-1.11065	False	-1.1039685320517285	1.7663620650767657	0.11251696561509358	0.15318101549381205	-0.009209433228129955
TCGA-E1-5318-01	False	False	1.7663473478505425	-0.5278999999999998	0.9987833125047577	-1.3548	-6.8909	False	-1.27707749419917	1.7663473478505425	0.10646694636503799	0.1353331517350243	0.007843309084655822
TCGA-OR-A5LG-01	False	False	1.7660719559986922	-0.14481666666666665	0.9984988203235888	-1.8836	0.00035000000000001696	False	-1.2485817181145498	1.7660719559986922	0.10444044610664485	0.13984715608232492	0.002465659874398583
TCGA-AF-6655-01	False	False	1.7660706584668913	3.3217	0.999489671149805	1.0711	0.28645000000000004	False	-1.1363036502238661	1.7660706584668913	0.13231672177568096	0.13978122220951605	-0.017548490733456983
TCGA-E2-A1L6-01	False	False	1.7659975860352148	3.2074666666666665	0.9998799493190557	1.0847	1.3856000000000002	False	-1.2193166233618586	1.7659975860352148	0.10761037680364056	0.15862498087722426	-0.007906719158509995
TCGA-DC-5869-01	False	False	1.7659959766042213	3.5622333333333334	0.9992907018345237	-0.2159	0.80765	False	-1.3624424691905783	1.7659959766042213	0.13684946781266744	0.11515738571481703	-0.002324416932839534
TCGA-ET-A25L-01	False	False	1.7657535121968402	1.163066666666667	0.9976076184002013	2.0673	-0.0451	False	-0.896900193630689	1.7657535121968402	0.0954985337478149	0.16183557290362546	-0.005810644082299611
TCGA-E2-A15J-01	False	False	1.765701877944318	1.0276833333333335	0.9997315680693695	-1.3183	-1.3744	False	-1.4025739944408588	1.765701877944318	0.12103929713823264	0.14208078103564717	-0.008890149903361651
TCGA-33-4532-01	False	False	1.7656348412233	2.894383333333333	0.9995101213744164	1.0642	0.50095	False	-1.3652402071502854	1.7656348412233	0.14106173286303053	0.105302396927014	0.0012837471034359783
TCGA-DB-A4XH-01	True	False	1.765357337864952	-1.5684333333333331	0.9995695966788473	-1.7322	-1.78865	False	-1.192294820721138	1.765357337864952	0.10963446293667342	0.13378468242190727	0.008483934139687066
TCGA-P5-A72U-01	False	False	1.765350557796274	1.4431	0.996860278501826	1.2875	0.13290000000000002	False	-0.829699522409849	1.765350557796274	0.09521023813861716	0.16960894373352467	-0.007819006898709936
TCGA-AR-A256-01	False	False	1.7651321086861171	4.424616666666666	0.9994958853820116	0.7832	2.34235	False	-1.626830476028138	1.7651321086861171	0.13523115373307248	0.13342779400776142	-0.01713473869643568
TCGA-BR-8483-01	False	False	1.7650402185534326	2.8282	0.46325230106048654	-1.2142	0.037000000000000005	False	-1.258123172389507	1.7650402185534326	0.13664979666985022	0.12707063872205018	-0.011022468385302315
TCGA-AC-A3QQ-01	False	False	1.7648772349346842	2.064974441366666	0.9276760174077568	-0.27576861036	0.849224548934	False	-1.008462684888607	1.7648772349346842	0.10890544811918182	0.1516192832822957	-0.011684031201768424
TCGA-ZF-AA5N-01	False	False	1.764830219009384	2.1052999999999997	0.9994628571131312	-0.3022	-2.9494	False	-1.2613671555502535	1.764830219009384	0.1456591447450709	0.1119360596702457	-0.0130501386942254
TCGA-06-2565-01	False	False	1.7646923190272394	3.2482666666666664	0.999759821349301	0.7146	0.063	False	-1.1716641200354119	1.7646923190272394	0.11043490388290418	0.1523675032844772	-0.006013703891766141
TCGA-DD-AA3A-01	False	False	1.7638411124842408	1.0468666666666668	0.9901483982700137	-1.8836	-0.53985	False	-1.333569963362926	1.7638411124842408	0.12851331775377578	0.12071208942334147	-0.0019959862309456133
TCGA-AR-A2LK-01	False	False	1.7635829225490738	3.303	0.9997534029308874	0.2642	1.0079	False	-1.3445541982370106	1.7635829225490738	0.11191938353515167	0.1510938280292769	-0.006453972260584192
TCGA-S9-A6TW-01	False	False	1.763580822000116	0.06868333333333332	0.9986388607678789	-2.1779	-0.9561999999999999	False	-1.0919073529058458	1.763580822000116	0.10552020095601566	0.14032891672270234	0.006553620104725618
TCGA-Z6-A9VB-01	False	False	1.763416593924659	0.2808166666666665	0.9994155465170578	-0.2845	-1.91515	False	-1.2356084040351767	1.763416593924659	0.13757271677616517	0.11660989278550994	-0.007524716323730318
TCGA-DU-A76L-01	False	False	1.7630971849040604	2.4583166666666667	0.9996806274269983	3.0808	-0.010499999999999954	False	-1.0412660556873725	1.7630971849040604	0.10894414858640433	0.17020864028029772	-0.020104148927787863
TCGA-DK-A3IT-01	False	False	1.7630338205695415	3.3852333333333338	0.9998624380968738	-1.0262	0.06485000000000002	False	-1.0465054492780013	1.7630338205695415	0.1190922939163466	0.1342510214194875	-0.004645644733219872
TCGA-UD-AAC1-01	False	False	1.7629621517855671	3.9052	0.9999496073679078	-0.3566	0.542	False	-1.0364693900325634	1.7629621517855671	0.11270668106577836	0.16389214283813952	-0.024388184579933518
TCGA-HT-7606-01	True	False	1.762742247960986	-1.0570499999999998	0.9995861293443178	-1.3921	-2.5504	False	-1.3688508024788442	1.762742247960986	0.12143571825517531	0.1255706177975889	0.007009665303863512
TCGA-QT-A5XN-01	False	False	1.7625829554533925	-0.348683333333333	0.9997371565184964	1.2934	-1.57995	False	-1.027381071508233	1.7625829554533925	0.11067597177550127	0.14557327930857158	-0.003528937267992312
TCGA-HT-A5RC-01	False	False	1.7623994373302085	-0.21958333333333313	0.9995345411853664	3.2662	-1.12055	False	-1.1430929381985677	1.7623994373302085	0.10339777941217385	0.15769630766433165	-0.005015892135641522
TCGA-CV-5970-01	False	False	1.7622833894015457	4.706249999999999	0.9992080843665598	1.4756	0.2805	False	-0.9969786657064926	1.7622833894015457	0.1166661403230883	0.15787542870534038	-0.02556897265570021
TCGA-ZF-A9R0-01	False	False	1.7622407328111154	3.1099666666666668	0.9960070244401864	1.3679	0.04000000000000001	False	-1.009151406794853	1.7622407328111154	0.119974270385231	0.1294265591896456	-0.002128707787729478
TCGA-FG-A70Z-01	False	False	1.7620696106421785	1.8278500000000002	0.9998373855207372	0.1519	-0.6535	False	-0.8546666105603454	1.7620696106421785	0.10929490023135913	0.1548795558472988	-0.00689544204491882
TCGA-06-2563-01	False	False	1.7618226440601077	4.288733333333333	0.9998072890023976	2.3649	0.37160000000000004	False	-1.1232223874336746	1.7618226440601077	0.11159706145188104	0.15234665452441856	-0.010665416948191975
TCGA-BR-8371-01	False	False	1.7612433569745718	2.8715	0.9995313051981515	-0.1504	1.4150500000000001	False	-0.7656488801913348	1.7612433569745718	0.09298573270956945	0.17192932431608057	-0.009749123933389624
TCGA-DK-A6B1-01	False	False	1.76113226075035	0.35806666666666687	0.9986112983466333	-0.39399999999999996	0.94655	False	-1.3523528206011652	1.76113226075035	0.136185812539908	0.10676382450278606	0.0021065954448179084
TCGA-WB-A81E-01	False	False	1.7605710654132656	2.7591	0.9999176418725825	0.3685	0.8284499999999999	False	-0.99140665310498	1.7605710654132656	0.11846261642376243	0.12849751494769013	0.00412953322388089
TCGA-63-A5MS-01	False	False	1.7603976744493797	3.000983333333333	0.36946819351122845	0.1257	0.36405	False	-0.9039779143625141	1.7603976744493797	0.10813029759427767	0.16169121159523347	-0.02324201297460233
TCGA-CQ-6225-01	False	False	1.7603459998786608	-0.49829999999999974	0.9994168966672086	-2.114	1.33315	False	-1.3009285314440873	1.7603459998786608	0.15355968628056746	0.09254332544592271	0.00021312035411571762
TCGA-VD-A8KO-01	True	False	1.7603026994476854	-2.0919999999999996	0.9995764699631631	-1.4305	-8.2361	False	-1.7422365780139675	1.7603026994476854	0.1280971735130845	0.11155352511719833	0.009930995728250538
TCGA-DU-6393-01	False	False	1.760247456922203	-0.017549999999999955	0.999864970616879	-1.7322	-2.75475	False	-1.2583800390930318	1.760247456922203	0.11692637237440151	0.12917167947669564	0.009185851074707518
TCGA-DK-AA6P-01	False	False	1.7599054663538787	-0.09848333333333326	0.9984182138922072	-1.8836	-1.73295	False	-1.3211667102178528	1.7599054663538787	0.1382163801483136	0.09636853043569645	0.0102136160275025
TCGA-FG-A4MU-01	False	False	1.7597293028173056	3.6178333333333335	0.9995436620017981	1.5661	-1.4496	False	-1.0650888767564801	1.7597293028173056	0.10944154127550221	0.16368784855044502	-0.0179180589097457
TCGA-AO-A1KO-01	False	False	1.7596904570583263	2.2549333333333332	0.9998503433224417	-0.1345	1.883	False	-1.408450302693976	1.7596904570583263	0.09913690180283931	0.15761061119227981	-0.0008819575272512936
TCGA-06-0219-01	False	False	1.7594500522105385	2.6345833333333335	0.9999831311561664	-0.2671	-0.50085	False	-1.2837746262214305	1.7594500522105385	0.11464395017372152	0.1422145182095521	-0.007603140674941749
TCGA-TM-A84G-01	True	False	1.7591911561306472	-1.9844999999999997	0.9997902556712797	-1.685	-2.77615	False	-1.2153478544679663	1.7591911561306472	0.10633408790232289	0.1308962911486253	0.013672641624578876
TCGA-D8-A1JE-01	False	False	1.7590015001892867	4.67895	0.9996651634682849	1.6327	1.26325	False	-1.1850310830425614	1.7590015001892867	0.10183040197161683	0.17224028854124918	-0.016799080780200332
TCGA-E2-A155-01	False	False	1.7588411057501419	2.552083333333333	0.9999320944852191	-0.6416	0.4633	False	-1.3440145989688632	1.7588411057501419	0.12174834203425357	0.13263342418092108	-0.004547992729532781
TCGA-CV-A6JU-01	False	False	1.7587436236691303	1.4117166666666667	0.9986674942865325	-1.3183	-1.05835	False	-0.9335522947560126	1.7587436236691303	0.12987270263257336	0.12550831491374426	-0.005851964144541773
TCGA-EW-A1OZ-01	False	False	1.7585518370473414	3.2898666666666667	0.999322025918966	-0.6416	0.60585	False	-1.1508428725810103	1.7585518370473414	0.11622287548744145	0.15080601154244228	-0.01261274273333573
TCGA-BH-A1FJ-01	False	False	1.7585287082660779	2.0942499999999997	0.9999310101170907	0.24	-0.5418499999999999	False	-1.4165526264115116	1.7585287082660779	0.1258744018382177	0.13785495244774254	-0.00793387821611511
TCGA-FK-A3SD-01	False	False	1.758378069540637	0.17275000000000007	0.9993645049428678	0.0718	-1.1934500000000001	False	-1.280924923122746	1.758378069540637	0.10567666030508356	0.13287874070451042	0.009857208389141595
TCGA-QR-A70A-01	False	False	1.7583084451143693	-0.10913333333333314	0.9935399470490924	0.2029	-3.20185	False	-0.8577170521736247	1.7583084451143693	0.11171958185655319	0.12910802045484868	0.0086663603729235
TCGA-CL-4957-01	False	False	1.75789213576997	0.9466833333333333	0.9978791496781606	-0.6193	1.2252	False	-1.305509814008707	1.75789213576997	0.143728159292966	0.10477241759511177	0.0004692349105309018
TCGA-RW-A8AZ-01	False	False	1.7577738871706565	0.5749833333333332	0.9980803613326322	2.609	-2.2282	False	-1.012193501904019	1.7577738871706565	0.10902713770022761	0.15285538963848233	-0.011749996080338493
TCGA-E2-A1L8-01	False	False	1.7577512013260228	3.72225	0.9992222734692042	0.9642	1.61195	False	-1.2431763396419175	1.7577512013260228	0.10562796646437833	0.16316097734179313	-0.009849293184920635
TCGA-BT-A42C-01	False	False	1.7575106404822378	1.0863499999999997	0.9966709718388328	-0.7108	0.39605	False	-1.3604865411811342	1.7575106404822378	0.14355150819634543	0.1017369466899606	-0.0017943122614878374
TCGA-19-2620-01	False	False	1.75744905938546	-0.39153333333333346	0.9997452657181072	1.6045	-0.034399999999999986	False	-1.0543336644736987	1.75744905938546	0.10299220799373902	0.167817065149361	-0.01293349392497765
TCGA-90-7769-01	False	False	1.7572864934642856	2.535683333333333	0.9996817357517862	4.1498	-0.6264500000000001	False	-1.3454032545421006	1.7572864934642856	0.13834784809810766	0.12216598416632282	-0.012795417470278542
TCGA-A8-A08Z-01	False	False	1.7572099159209695	2.4636	0.9998354068014645	2.4908	1.4264999999999999	False	-1.1334598153987114	1.7572099159209695	0.09569051900709281	0.18021974056355972	-0.019541775173961527
TCGA-OL-A5RW-01	False	False	1.756885741733272	3.852266666666666	0.9996776722995453	1.3167	0.8752500000000001	False	-1.1529552462942843	1.756885741733272	0.1412064974686796	0.12933825160304643	-0.022038850045243193
TCGA-SH-A7BD-01	False	False	1.7566156181172703	1.7787166666666663	0.9998253631043315	0.2277	0.07150000000000004	False	-0.8087273292780849	1.7566156181172703	0.1097132773563293	0.15900448599991793	-0.022928425616792626
TCGA-QR-A70X-01	False	False	1.7565909992204138	2.0624166666666666	0.9984520706686513	1.5806	0.3797	False	-0.7976212217865161	1.7565909992204138	0.10441643567940218	0.15691454615847064	-0.007643484577666866
TCGA-V4-A9EY-01	True	False	1.7565826161293252	-3.8345833333333332	0.6783370674461431	-1.9379	-3.46675	False	-0.7625185470903185	1.7565826161293252	0.10643808752878332	0.1341904332838066	0.006435257724857796
TCGA-CV-A6K2-01	False	False	1.7561823373546255	4.665133333333333	0.9999141254308671	3.5682	0.631	False	-1.1087219366715992	1.7561823373546255	0.1411111720140817	0.12956185995984673	-0.03190025837958952
TCGA-E2-A56Z-01	False	False	1.7560270840628203	3.6978333333333335	0.9994700277987657	-0.6416	1.1949	False	-1.1086847817285947	1.7560270840628203	0.12612045840310757	0.13075742810065927	-0.007207224131657274
TCGA-W2-A7H5-01	False	False	1.7559102306924372	0.7491499999999998	0.9996520960502929	2.3816	-1.2001	False	-1.030192969807071	1.7559102306924372	0.1178118474681566	0.11956839144528572	0.012435937295928476
TCGA-DU-5852-01	False	False	1.755798290174516	1.4620833333333334	0.9996324218874216	1.0983	-0.20004999999999998	False	-1.0003768595928773	1.755798290174516	0.11031794191038241	0.14951074344134188	-0.004604392789523751
TCGA-F6-A8O3-01	True	False	1.7557201903277917	-1.4877999999999998	0.9998263244737352	-1.8314	-1.34205	False	-1.2611223059619985	1.7557201903277917	0.1096243991065662	0.12805114829086542	0.01325458411504911
TCGA-DC-6155-01	True	False	1.7553890898746478	-1.0254666666666665	0.8346435882762202	-1.2142	-3.6574	False	-0.9596682784439553	1.7553890898746478	0.1421178489683988	0.0876271849219762	0.009725647637677352
TCGA-L5-A88Z-01	False	False	1.7552422552021034	2.3923166666666664	0.9995788942545556	5.7410000000000005	-0.57245	False	-1.1975648166207065	1.7552422552021034	0.12605620692241848	0.1385086534730451	-0.016822653501931285
TCGA-IG-A97H-01	False	False	1.7552231404869658	3.4949666666666666	0.9958842365759208	2.2237	-1.19285	False	-1.2179413763056566	1.7552231404869658	0.13328516288096245	0.14323384323550428	-0.029534779042593894
TCGA-77-7138-01	False	False	1.755136742641673	3.0437666666666665	0.9993867589277221	0.7999	-0.5366000000000001	False	-1.2836822898556373	1.755136742641673	0.14153284529175328	0.12492294387949092	-0.02160078460250701
TCGA-CV-A6K1-01	False	False	1.7550535984147875	2.898483333333333	0.9998670942754334	1.2271	0.6354500000000001	False	-1.030568120825402	1.7550535984147875	0.14840403889078918	0.10977068321272221	-0.018958861516175037
TCGA-FY-A40M-01	False	False	1.7549648876887736	1.1990666666666665	0.9989634207929693	0.1257	4.423	False	-1.1144311559970737	1.7549648876887736	0.11668634274075423	0.12953673207836128	0.004742190439274409
TCGA-FG-7638-01	False	False	1.7548884078636222	-0.7662499999999998	0.9997478657130056	-1.0862	-0.82165	False	-1.1102595141763265	1.7548884078636222	0.10243247417134746	0.14121378186118277	0.007690571243677728
TCGA-RW-A688-01	False	False	1.7547787050162913	-0.18456666666666677	0.9999820359648656	1.3109	-2.54545	False	-1.2117724050975112	1.7547787050162913	0.11614424472943267	0.11852307871190468	0.011923369627762286
TCGA-28-5204-01	False	False	1.7545124463043462	2.749716666666667	0.9999166183320124	2.1957	-0.55155	False	-1.1579704487720008	1.7545124463043462	0.11878986566575747	0.14958513378482777	-0.015531062609605004
TCGA-VD-AA8T-01	False	False	1.7541540610164568	-0.31386666666666657	0.9995985530915206	-1.1172	-1.15295	False	-1.4792727989896561	1.7541540610164568	0.10925713699763057	0.13447498474640254	0.0038513469202384356
TCGA-RW-A68C-01	False	False	1.753790360417356	1.02465	0.9980640279432894	0.4125	-1.3995	False	-0.8307989461558144	1.753790360417356	0.09856494935001299	0.15560016568914914	-0.001022157743394259
TCGA-V4-A9F1-01	False	False	1.7537261895844367	1.4331833333333333	0.9991554092361706	-0.0425	-1.3452000000000002	False	-1.4078225103306699	1.7537261895844367	0.11072320298340659	0.136307804029732	-0.0004375490411737883
TCGA-B6-A0IP-01	False	False	1.7536124055517772	3.1765	0.9999053232270578	0.7664	1.94895	False	-1.1192016186261224	1.7536124055517772	0.11336969348467367	0.14250732491258522	-0.003306017522995664
TCGA-BF-AAP8-01	False	False	1.7536029788167553	1.7636833333333333	0.9962595211223523	1.46	1.55115	False	-1.443448870029964	1.7536029788167553	0.11489443731614903	0.13634264668768104	-0.0038180505957678083
TCGA-W5-AA36-01	False	False	1.7533913423607008	2.3716833333333334	0.9877417819801496	-0.6193	-0.5563	False	-1.0955648824978417	1.7533913423607008	0.11938349450032074	0.12452083001052164	0.0008163265777943885
TCGA-A2-A3XV-01	False	False	1.7532812356760006	1.1471333333333331	0.9987689578011308	-3.6259	-1.73035	False	-1.14658538422037	1.7532812356760006	0.11364634998245365	0.12913409841744447	0.004177148928574352
TCGA-WB-A81R-01	False	False	1.753259662386469	0.13883333333333336	0.9998162455754969	2.4805	-0.9471	False	-1.1153131942525254	1.753259662386469	0.11367814523014369	0.12728419678885272	0.009824147435447643
TCGA-IK-7675-01	True	False	1.7531943627651108	-2.6417499999999996	0.9990517170920575	-0.8863	-1.7946499999999999	False	-1.386982392233954	1.7531943627651108	0.1047227000060848	0.13867595390509607	0.009011504487947988
TCGA-E2-A15P-01	False	False	1.753126659627255	3.4264333333333328	0.999793703351829	0.9935	1.38775	False	-1.2064503436676555	1.753126659627255	0.10742371309993351	0.15368949013710617	-0.006065084421772738
TCGA-L5-A891-01	False	False	1.7530592980387805	1.424033333333333	0.9598295564106387	0.6969	0.13185000000000002	False	-1.1587244958770766	1.7530592980387805	0.14580261897447092	0.11636809882207855	-0.017532776283700643
TCGA-WB-A81A-01	False	False	1.7530268007356262	0.06855000000000022	0.9993294458979395	1.2271	-1.38495	False	-1.070902053217704	1.7530268007356262	0.1099857092772415	0.12955635457869066	0.010248193986815155
TCGA-D8-A1XO-01	False	False	1.7529511533634017	4.0733	0.9997942007980157	1.5115	2.1546	False	-1.1758684146629015	1.7529511533634017	0.09946979936150346	0.16415914446170607	-0.007643487689107016
TCGA-BP-4760-01	False	False	1.752897346127421	2.7615	0.9996386668472662	1.8159999999999998	-0.08850000000000002	False	-1.0858697352781974	1.752897346127421	0.09688518404198435	0.17278258979171696	-0.016317440923024486
TCGA-D8-A1XR-01	False	False	1.7526877570497559	2.0088	0.9997881023710948	-0.6416	0.03495000000000004	False	-1.3318298029454674	1.7526877570497559	0.10992346563707833	0.14773523596015262	-0.004625487459237515
TCGA-DQ-7595-01	False	False	1.7521004581143165	2.2229166666666664	0.999839433296478	-0.8339	0.0407	False	-1.1764848661851675	1.7521004581143165	0.135383532820956	0.11629794966143746	-0.005194668404974278
TCGA-B3-4104-01	False	False	1.7519276369602097	0.7774666666666668	0.9992918435278957	0.688	-0.37234999999999996	False	-1.1986253541057803	1.7519276369602097	0.12706199181569408	0.1182772426135033	0.00025732543498168325
TCGA-CD-A486-01	False	False	1.7518922240509645	2.9254666666666664	0.9514383564415152	-0.0277	0.284	False	-0.9937521557051918	1.7518922240509645	0.1341255736705655	0.13630696975291182	-0.023542326761423624
TCGA-A7-A3IY-01	False	False	1.7517514670693186	3.0107333333333335	0.9979933446653745	-0.3752	0.207	False	-1.0630532928826422	1.7517514670693186	0.10697929085105591	0.1570180261667819	-0.016630851959856828
TCGA-NH-A50T-01	False	False	1.751675914510445	1.1058666666666668	0.999421002609008	-1.5951	-1.5102	False	-1.4303015878590764	1.751675914510445	0.15496066360870045	0.08467667173149014	0.0043429998916851825
TCGA-KB-A93G-01	False	False	1.7515421482552898	2.8356166666666667	0.9936122618037657	3.1245	-0.31085	False	-0.8036695685114182	1.7515421482552898	0.0958091618490581	0.20204127860891508	-0.03714640327095273
TCGA-14-1034-01	False	False	1.7512959303350948	0.9194999999999998	0.999792414132949	3.2034	-0.13099999999999998	False	-1.1107789255118155	1.7512959303350948	0.10345524283799143	0.16035781230639803	-0.013646969285843295
TCGA-DB-5274-01	False	False	1.7512734407263102	-0.2754833333333334	0.9990140727120409	-2.3884	-1.0774	False	-1.0323714180008337	1.7512734407263102	0.11317281367868279	0.12258206106323685	0.010296977366607908
TCGA-SR-A6N0-01	False	False	1.7512601174967997	0.7351833333333334	0.999893145058274	0.679	-1.04925	False	-0.9803841114871586	1.7512601174967997	0.0916337460366983	0.16102681953736225	-0.0003121593483228006
TCGA-HT-7476-01	False	False	1.7512547102811409	-0.5394666666666665	0.9996336076629981	-0.6416	-0.4908	False	-0.964591656648267	1.7512547102811409	0.09850321987574147	0.15210645661883732	0.004199952055366007
TCGA-CS-5397-01	False	False	1.7511069062703062	0.5497333333333334	0.9998871297439894	1.5115	-0.49845	False	-1.062764793873459	1.7511069062703062	0.10190983270720862	0.1559802771189645	-0.0023330379052603285
TCGA-CN-5364-01	False	False	1.7511020353108226	4.216966666666666	0.9995320820469306	1.9302	-0.10385	False	-1.0366093007440236	1.7511020353108226	0.12790181468697906	0.14002597408888287	-0.020673425730103535
TCGA-CQ-6228-01	False	False	1.7510752112556702	1.7808833333333334	0.9998622393476286	-0.0425	-1.3644	False	-1.2637485197581135	1.7510752112556702	0.13076140436172692	0.13883897566029083	-0.019731604191598227
TCGA-AC-A62X-01	False	False	1.7507226132739329	2.5937333333333332	0.9995648699486697	3.1860000000000004	-1.2319499999999999	False	-1.5858233546748435	1.7507226132739329	0.145167301270409	0.1289291562115984	-0.02773908437150054
TCGA-32-1970-01	False	False	1.7506844855561658	2.4080666666666666	0.9998732672835743	0.9343	-0.08604999999999999	False	-1.0120010673874082	1.7506844855561658	0.11506886209477714	0.14745275851462336	-0.008560516462743356
TCGA-S9-A7QW-01	True	False	1.7506470476585427	-2.7320499999999996	0.999853814055055	-2.3147	-2.0478	False	-1.249260613854785	1.7506470476585427	0.11173903002923069	0.12614326356651062	0.011727424076027353
TCGA-A8-A08T-01	False	False	1.750286853177843	2.849333333333333	0.9999275338849172	0.434	1.0735000000000001	False	-1.2750545676300549	1.750286853177843	0.10830945063099799	0.15049946328165292	-0.006921677566070203
TCGA-AC-A7VB-01	False	False	1.7501343107037621	1.666	0.9998559227251869	0.3346	-0.6127	False	-1.2710123126903152	1.7501343107037621	0.13263086061610713	0.11601758202093965	-0.0028740552552850404
TCGA-AZ-4313-01	False	False	1.750070410374851	3.1228333333333333	0.9999990389406416	0.7579	2.18065	False	-1.3658589661578295	1.750070410374851	0.151393203909223	0.09323726032465965	-0.0018740217533985298
TCGA-HZ-7289-01	False	False	1.7497818344736267	-0.1112333333333333	0.9914849026183635	-0.9686	-0.2785	False	-1.1671526659647025	1.7497818344736267	0.1321872174851538	0.12116675519765052	-0.011211867938536877
TCGA-QH-A65R-01	True	False	1.749763237076129	-1.4562999999999997	0.9997585384470251	-1.6394	-2.02355	False	-1.1863619378371424	1.749763237076129	0.11363043688945994	0.1328116022899191	0.006771922682728518
TCGA-BJ-A28V-01	False	False	1.7496089482594965	-0.7526333333333332	0.9996816623437484	0.2154	-0.31979999999999986	False	-1.3166650910469067	1.7496089482594965	0.11067539080928519	0.1271018037902009	0.009885915911053839
TCGA-XF-A9SH-01	False	False	1.749552838950521	-0.6231666666666666	0.9991157852722222	-1.685	-1.7317500000000001	False	-1.0887325100303007	1.749552838950521	0.11582496113485939	0.12383514728217848	0.005539862219942274
TCGA-DU-8168-01	False	False	1.7494924071495115	0.2176499999999999	0.99993987190309	0.1388	-1.7372999999999998	False	-1.2536127423667116	1.7494924071495115	0.11739451139567965	0.12464946547010071	0.010995663830177778
TCGA-UZ-A9PQ-01	False	False	1.7494600664917377	0.6376833333333333	0.9983751424695544	-0.0725	-2.2952	False	-1.4118064280047702	1.7494600664917377	0.11281901783089018	0.13179944445017322	0.002102641198227774
TCGA-CV-7097-01	False	False	1.7494362990445333	4.70875	0.9998227833400107	3.1604	0.6744	False	-1.0186891318032725	1.7494362990445333	0.12848567834534416	0.15372667698005898	-0.034935090439725466
TCGA-06-0187-01	False	False	1.749359323864388	2.6897499999999996	0.999857185900016	1.2209	-0.7555999999999999	False	-1.0902923036479142	1.749359323864388	0.10918037852668551	0.16396159087106513	-0.022089037478907975
TCGA-YZ-A983-01	True	False	1.7493049920748984	-1.6379166666666665	0.9973201988836881	-2.0529	-3.33055	False	-1.482759187512873	1.7493049920748984	0.1251229525557564	0.11064799656376138	0.009441680440619169
TCGA-CS-5390-01	False	False	1.7493018111815741	-0.4105333333333332	0.9999041225005301	-1.1172	-0.6194500000000001	False	-1.1917251485683829	1.7493018111815741	0.11065465842117005	0.12789985392479772	0.010689503782897
TCGA-QR-A70V-01	False	False	1.7488712484044573	-0.9491333333333334	0.9997383480202572	1.4859	-1.744	False	-1.169413359587853	1.7488712484044573	0.1214487621884238	0.11237782998630706	0.013143099974990968
TCGA-DE-A2OL-01	False	False	1.7488041845823032	0.6408833333333332	0.999757673108658	-0.1504	0.04380000000000006	False	-1.3017324929573453	1.7488041845823032	0.1131138442832749	0.129979832944785	0.006561134133590467
TCGA-BC-A10T-01	False	False	1.7486034475679706	2.368266666666667	0.9988963488698888	-0.8599	0.3491	False	-1.3230656244230978	1.7486034475679706	0.10453514660694599	0.14229801638723985	-0.0025410233216733398
TCGA-R5-A7ZE-01	False	False	1.7483847907292176	0.16705000000000003	0.9778191823590318	0.6517	-0.21435000000000004	False	-1.2257114774509397	1.7483847907292176	0.148747613466264	0.10043183463921468	-0.003082839837105748
TCGA-EM-A2P3-01	False	False	1.7483395944344875	3.44595	0.9996748510724527	1.8524	0.17215	False	-1.0274991832049991	1.7483395944344875	0.09544509022276902	0.165497391374378	-0.0067059346676564945
TCGA-WB-A816-01	False	False	1.7480784708220602	2.1548666666666665	0.999887953145817	1.0363	-0.4625	False	-0.9184189420957232	1.7480784708220602	0.09136350515774778	0.15976249252748315	0.0026518539217430773
TCGA-3A-A9IN-01	False	False	1.7480591145410376	1.9193833333333332	0.9982988140567759	-0.5332	0.70455	False	-0.6633755179200962	1.7480591145410376	0.0958643115240752	0.16156601405825965	-0.0022043566477928603
TCGA-DU-6405-01	False	False	1.7478453043675728	0.6226499999999999	0.9998697122858328	2.0183	-1.2991000000000001	False	-1.163956739233938	1.7478453043675728	0.11091667723804535	0.14961748848783615	-0.007923517283121998
TCGA-B0-4843-01	False	False	1.747768316166441	3.116233333333333	0.9827165505135722	-0.9686	0.24669999999999997	False	-0.8981087526185292	1.747768316166441	0.09775245114278072	0.1682527330386521	-0.013283179488315363
TCGA-P7-A5NX-01	False	False	1.7477044813176466	0.4130499999999999	0.9998268469687929	2.3423	0.017549999999999955	False	-1.0286484309236132	1.7477044813176466	0.10459370404661558	0.13699278585221353	0.00633725726628508
TCGA-S7-A7WU-01	False	False	1.7475700862910633	-0.10154999999999992	0.9994191052290258	1.6093	-0.9694	False	-0.9225771907829724	1.7475700862910633	0.10754795523930419	0.13947887050414193	0.006996269707159673
TCGA-P5-A77X-01	True	False	1.7472502568049675	-3.0190833333333327	0.9998374956367554	-0.6873	-0.5887	False	-1.2024941855048237	1.7472502568049675	0.10623501129175912	0.12893892962851822	0.015822328646535447
TCGA-P5-A5F4-01	True	False	1.7470084477133527	-2.6792999999999996	0.9999492938316646	-0.1187	-0.08189999999999997	False	-0.9952523708856111	1.7470084477133527	0.10903638676358084	0.12880990679255644	0.013051112220780474
TCGA-DB-5277-01	False	False	1.7469865791580281	0.5915833333333333	0.9996585110534475	-1.0559	-1.17185	False	-1.2928116766322795	1.7469865791580281	0.1090458728280324	0.1350236137161099	0.007471412639619932
TCGA-06-0210-01	False	False	1.746881607129865	0.5594166666666668	0.9998801851341227	1.8404	-0.94695	False	-1.112597373200101	1.746881607129865	0.10417527026645865	0.17114904177146179	-0.022476499968705935
TCGA-F7-A622-01	False	False	1.746778317835966	2.678466666666666	0.9997485436178397	-0.3752	-2.34985	False	-1.257177487372823	1.746778317835966	0.15327112789792455	0.10988305452488653	-0.023543338987313454
TCGA-E1-A7YD-01	False	False	1.7466930212208571	1.85785	0.9996534567366094	-0.013000000000000001	-0.26025	False	-1.2571807994511617	1.7466930212208571	0.12337008638795124	0.13970820743588572	-0.008314594015216425
TCGA-06-2558-01	False	False	1.7464953427767629	1.0631666666666666	0.9998949869741047	0.3115	-0.46709999999999996	False	-1.1208567910334952	1.7464953427767629	0.11340802769770135	0.14768373613073868	-0.004647908524537497
TCGA-A7-A26J-01	False	False	1.746326452039009	3.559615667351	0.9963168571409378	0.805395158993	0.05704975810100005	False	-1.361059019733302	1.746326452039009	0.10646189466623589	0.15863206726925413	-0.017300804044130303
TCGA-D6-8569-01	False	False	1.746080272736267	5.654833333333333	0.9997678276477985	2.3649	0.36510000000000004	False	-0.990146359839068	1.746080272736267	0.13893223925164863	0.13586580741295873	-0.031187283656693855
TCGA-J8-A42S-01	False	False	1.7458041821722774	1.6138999999999997	0.9988341124370415	0.6699	0.7518	False	-1.0441294986786163	1.7458041821722774	0.10235896157040221	0.15490907265531217	-0.004123499384132867
TCGA-VQ-A94U-01	False	False	1.7456963948143889	1.84125	0.9922065218082534	-0.1504	-0.1368	False	-1.1072529387838181	1.7456963948143889	0.11915551265717089	0.1411729157758742	-0.007029868614868035
TCGA-ET-A3DR-01	False	False	1.7448081505059634	-0.21033333333333348	0.9993376098853063	-0.3383	0.2258	False	-1.2002800096008914	1.7448081505059634	0.10212989575981746	0.15106421047751667	-0.0036226253014109326
TCGA-TM-A84B-01	False	False	1.7443337642761507	1.1516333333333335	0.9998966762415773	-0.2498	0.28864999999999996	False	-1.2078165667637477	1.7443337642761507	0.11011904466192166	0.14434827954182244	0.0017124518005569279
TCGA-E2-A106-01	False	False	1.7443291908408725	2.101933333333333	0.9979221274895774	-1.5522	-0.37329999999999997	False	-1.2144030865995759	1.7443291908408725	0.11680828013961729	0.13450531852229508	-0.001997688875257248
TCGA-YZ-A980-01	False	False	1.7441242006852007	1.5509999999999997	0.9997989679240666	-0.0277	0.45785	False	-0.9833143868813091	1.7441242006852007	0.10541001658592793	0.1438610044012197	-0.00106597249942936
TCGA-CD-5799-01	False	False	1.7438182843186891	1.3757666666666668	0.9969987189517993	-1.3921	-0.54935	False	-1.0423041208251582	1.7438182843186891	0.1246017534345098	0.13281247670419216	-0.01411524120126956
TCGA-EM-A3FK-01	False	False	1.7437577078369937	0.4430333333333334	0.9990903488977912	2.0004	0.08655	False	-1.2433441027920633	1.7437577078369937	0.11149813492638452	0.14159785678647074	-0.00518369058801722
TCGA-S9-A7QZ-01	False	False	1.7436981044655089	-0.9960666666666665	0.9998420498561671	-1.2481	-0.6650499999999999	False	-1.078086100064779	1.7436981044655089	0.10747003263619472	0.1308088741180416	0.012559084852818638
TCGA-G2-A2EK-01	False	False	1.7432285625444324	1.5163666666666666	0.9985577091005564	-1.3183	-0.17259999999999998	False	-1.0191003396722575	1.7432285625444324	0.11642696678501381	0.1176494449466785	0.0082273986181803
TCGA-OR-A5JY-01	False	False	1.7431368188208205	1.5483999999999998	0.9994771919939911	0.6239	-3.9255000000000004	False	-1.282237551801773	1.7431368188208205	0.13101589134509484	0.12060201515351236	-0.010255863663772494
TCGA-EM-A2CN-01	True	False	1.7428867489707722	-1.4067499999999997	0.999465872768438	-0.7834	-1.58495	False	-1.2630564995888798	1.7428867489707722	0.11569078325991496	0.1290007916182225	0.0035846384114721005
TCGA-B6-A0IA-01	False	False	1.7421569271049253	0.05986666666666668	0.9995595644746483	1.3225	-2.3704	False	-1.4024932693491103	1.7421569271049253	0.12290243295963628	0.121684738430747	-0.0005304641150708491
TCGA-R8-A73M-01	True	False	1.7421146680477133	-2.0821666666666667	0.9998264423803851	-2.1779	-2.4701	False	-1.1131562706539668	1.7421146680477133	0.11053173231230029	0.12276608968299244	0.012419391543007065
TCGA-37-4135-01	False	False	1.7420776645682143	4.506016666666667	0.9997571981961264	-0.4521	2.62555	False	-1.546450382577221	1.7420776645682143	0.14455888825409585	0.11152492035790076	-0.014003672441176219
TCGA-V4-A9EZ-01	True	False	1.7420432337331435	-2.4953	0.5999468757615614	-1.685	-4.4508	False	-1.0760433086172625	1.7420432337331435	0.12368941606099139	0.12343877859662487	-0.00540600210378367
TCGA-HT-7469-01	False	False	1.7419966343254707	-0.16471666666666662	0.9997767757301239	0.057999999999999996	-2.85135	False	-1.3954370623711607	1.7419966343254707	0.11477650776097265	0.1401760972751066	-0.002153381555041124
TCGA-A2-A1FZ-01	False	False	1.741895131895648	4.127916666666666	0.9998370755199444	0.3231	2.1713	False	-1.1367858263392536	1.741895131895648	0.09379412120647007	0.16983912874291351	-0.009773057824657106
TCGA-BH-A1F5-01	False	False	1.7418835435319489	1.4665833333333331	0.9999101058576133	1.1512	-0.26084999999999997	False	-1.4715185204612997	1.7418835435319489	0.10604691970453943	0.1479520214293723	-0.001521753267776157
TCGA-DU-7014-01	True	False	1.7416965295292932	-2.26865	0.9992270785031011	-0.9686	-1.2432	False	-1.2071169111727176	1.7416965295292932	0.10081465873839739	0.13986628700357948	0.007743090868871361
TCGA-ZF-AA56-01	False	False	1.7415021048089117	4.014483333333333	0.999726724230968	0.6969	0.4219	False	-0.9850420869335749	1.7415021048089117	0.12989506555594546	0.13278730710361222	-0.01828674619704353
TCGA-VR-A8EP-01	False	False	1.741305820027601	3.0784166666666666	0.9988553421188004	1.5563	-0.182	False	-1.329765643121784	1.741305820027601	0.15429050356767204	0.11216164201821051	-0.023714024386492637
TCGA-RY-A83Z-01	True	False	1.7412280828161129	-3.516116666666666	0.9995754753758018	-3.458	-2.61945	False	-1.124184811796481	1.7412280828161129	0.12181099964220392	0.11193260854117738	0.011094507937157308
TCGA-V4-A9E9-01	True	False	1.7410999183990545	-5.173683333333333	0.9281146367860282	-2.8262	-7.287	False	-1.2292356015057737	1.7410999183990545	0.11710177945210982	0.11065855705991967	0.01638241353489158
TCGA-IZ-8195-01	False	False	1.7409774106071225	0.5424	0.9989697098602006	1.2455	-2.5069	False	-1.418091051716352	1.7409774106071225	0.10819074677870281	0.14287041243228774	-0.004095838174103975
TCGA-P4-AAVL-01	False	False	1.7408739147366887	1.8508666666666667	0.9986952494864604	0.1388	-0.3458	False	-0.9827490778714641	1.7408739147366887	0.11349673889193407	0.1517037305527032	-0.014625326323845047
TCGA-S9-A6TY-01	True	False	1.74060232316228	-3.2819166666666666	0.999900088195096	-0.9406	-1.9891999999999999	False	-1.2586134887753277	1.74060232316228	0.10904551482900492	0.12610012992693972	0.016828973054779324
TCGA-DE-A4M9-01	False	False	1.7405363250307526	0.82325	0.9998781433901058	-0.9132	-1.7192500000000002	False	-1.2551481889826168	1.7405363250307526	0.10262142445702871	0.1418273637240052	0.004767655233314705
TCGA-HV-AA8X-01	False	False	1.7403716092785428	2.4150333333333336	0.9981153451854491	-1.0262	-0.55485	False	-0.9868304977144257	1.7403716092785428	0.11811318591573981	0.14144853374279284	-0.012380670484614791
TCGA-A8-A09W-01	False	False	1.7402811337781268	3.674366666666667	0.99985289188506	-0.9132	1.2526000000000002	False	-1.3119408730416648	1.7402811337781268	0.11127551306278735	0.14228802599361604	-0.006505227153571209
TCGA-DK-AA6M-01	False	False	1.7400756523781182	4.628566666666666	0.9974409040352814	3.2236	0.5804	False	-0.8817995840979873	1.7400756523781182	0.1292980913432154	0.13177558793353508	-0.01873849662533517
TCGA-CV-5440-01	False	False	1.7398815496703204	4.339799999999999	0.9994443793024465	1.6281	-0.4542	False	-1.163111434086726	1.7398815496703204	0.1314115345146806	0.13817120261582028	-0.02112784990287474
TCGA-FJ-A3Z9-01	True	False	1.739819476556388	-1.002933333333333	0.9984393989269564	-0.4921	-4.372450000000001	False	-1.323868511554636	1.739819476556388	0.1454781385621923	0.09180709185933232	0.004311457932378858
TCGA-XF-A9T6-01	False	False	1.7398166463229652	3.083733333333333	0.9983208550626036	2.4779	0.5663	False	-1.1714458523168358	1.7398166463229652	0.15218373661896598	0.09917407997822025	-0.009251140443968417
TCGA-A2-A0SV-01	False	False	1.7398161352434653	4.002383333333333	0.9998579244894973	0.6239	0.30500000000000005	False	-1.0876059745131184	1.7398161352434653	0.1165972134423581	0.1564953808523826	-0.024008022599382534
TCGA-76-4929-01	False	False	1.7395899661861962	1.3479666666666663	0.9998827780665948	0.4657	-1.43385	False	-1.0590548220689115	1.7395899661861962	0.11142672958549821	0.1557317159213446	-0.0099274909141301
TCGA-HT-7483-01	True	False	1.7395745798344981	-1.522016666666667	0.9998454981770668	-0.1345	-1.04165	False	-1.1859100960965692	1.7395745798344981	0.10099317689693893	0.14852477290741484	0.0015285538400099455
TCGA-ZF-A9R2-01	False	False	1.7395735282522828	-0.47279999999999966	0.9994445567103177	-0.7108	-3.458	False	-1.4551084584862628	1.7395735282522828	0.15360663558265686	0.08311473890565003	0.000484956783288332
TCGA-BA-A6DE-01	False	False	1.7393801902157848	4.982533333333333	0.9999036518167301	1.3901	0.30585	False	-1.1515529459670866	1.7393801902157848	0.1522016421406912	0.11649641636630655	-0.025096225408397024
TCGA-DJ-A1QE-01	False	False	1.7390300584174585	2.147233333333333	0.9993804266042288	2.1830000000000003	1.5735999999999999	False	-1.0833999680511954	1.7390300584174585	0.1037526279928671	0.15369858883714582	-0.011000137755497035
TCGA-B6-A0RO-01	False	False	1.7386191605814063	2.7746	0.9998871049196761	-2.3147	2.41285	False	-1.3024607605272824	1.7386191605814063	0.10953858795797902	0.1353441971222508	-0.0008814458081967825
TCGA-FY-A4B3-01	False	False	1.7378312796695567	1.4197333333333333	0.9982736659204464	2.9893	1.5793	False	-1.026902553104109	1.7378312796695567	0.1050039618128343	0.15775541914841265	-0.012571181148002144
TCGA-RW-A67X-01	False	False	1.7377866777848765	1.0673166666666667	0.9978879742610155	-0.6193	-0.044300000000000006	False	-0.6055075151536896	1.7377866777848765	0.0935671076729509	0.1626281188453492	-0.006825361436378375
TCGA-OR-A5LJ-01	False	False	1.7376691534107112	2.6009833333333328	0.9960704929288121	-2.0529	1.3504500000000002	False	-1.1758389140671774	1.7376691534107112	0.12726944507768967	0.11339962348987932	0.0008906627870984527
TCGA-ET-A25M-01	False	False	1.7373651712980123	1.98345	0.9992267284281625	2.1638	0.87025	False	-1.0503565280199159	1.7373651712980123	0.09530347632055716	0.15905763226948005	-0.005530319759250947
TCGA-A7-A0DC-01	False	False	1.7369158047666124	-0.4523965721701666	0.9924047131556816	-0.9685918590449999	-3.7426984954349996	False	-1.4562812402616445	1.7369158047666124	0.1111035395332216	0.13239307222939717	0.0036907392555991948
TCGA-A8-A084-01	False	False	1.7368470923802437	2.633033333333333	0.9997080176645929	1.4547	-1.2335	False	-1.223644867388553	1.7368470923802437	0.11941105595381458	0.15426823690664757	-0.02360812737174692
TCGA-S9-A7J2-01	True	False	1.7367756704614685	-1.9335500000000003	0.9998508125800556	-0.8339	-1.07065	False	-1.176874485831339	1.7367756704614685	0.10143349235921023	0.13739825421303026	0.0076427881652448345
TCGA-DU-7006-01	False	False	1.7367456103459156	1.9423666666666666	0.9996577921736964	3.7138	0.81645	False	-1.1332762718020895	1.7367456103459156	0.10174334756833013	0.16242583413128303	-0.010132060720546614
TCGA-BH-A0HW-01	False	False	1.7367389733956122	0.3325666666666668	0.9996439982762019	-0.5543	-1.8005	False	-1.4079491775318025	1.7367389733956122	0.1290559603630531	0.11820203569445573	-0.0011747706425387675
TCGA-AC-A2FM-01	False	False	1.7363588553154883	2.705833333333333	0.9999073950066947	-1.9379	0.5295	False	-1.143083661448795	1.7363588553154883	0.11696542964272177	0.1318633496186452	6.000108915335646e-06
TCGA-IN-8663-01	False	False	1.7363544445940602	3.415133333333333	0.9900948506906935	4.7783	-0.08045000000000002	False	-1.1188560730345904	1.7363544445940602	0.1397579565731902	0.1312605801145663	-0.02379305204594357
TCGA-A8-A09E-01	False	False	1.7360109899687	3.5732833333333325	0.9998901412986262	-0.3201	-0.22195	False	-1.2958608534719804	1.7360109899687	0.121856711110126	0.13660576169154182	-0.011528657413271018
TCGA-CN-6020-01	False	False	1.7358654878027588	4.86065	0.9992778631109036	2.2573	0.06180000000000002	False	-1.0074219662391732	1.7358654878027588	0.12761845080955406	0.15529291841200432	-0.03772226720207018
TCGA-ZF-AA4U-01	False	False	1.7355981863232508	2.2623	0.9992217192929486	-2.5479	-0.08735000000000004	False	-1.374045852736462	1.7355981863232508	0.15353941484631195	0.0817008914392308	0.0020835718838848488
TCGA-EL-A3D5-01	False	False	1.7355590548976407	0.5941999999999998	0.999632939912049	-0.6416	4.1158	False	-1.2224852486511053	1.7355590548976407	0.10637808946288481	0.13491076527179252	0.0027401292991547014
TCGA-34-A5IX-01	False	False	1.7355433595213976	3.5309166666666663	0.9960381558786611	1.125	0.9735	False	-1.2549875018020376	1.7355433595213976	0.14135168236175374	0.12423427643994811	-0.025542004642945832
TCGA-S7-A7X0-01	False	False	1.7354530397346923	0.9064500000000002	0.9995260715150004	0.7058	-2.12535	False	-0.9146295124142223	1.7354530397346923	0.10282440094373917	0.1439172611399628	0.0010593883904798265
TCGA-LK-A4O2-01	False	False	1.7354381735132616	2.4823333333333335	0.9991517626114477	0.0854	0.23140000000000002	False	-0.9358913089269858	1.7354381735132616	0.10789692664442077	0.15759430822504514	-0.02118782067586346
TCGA-FD-A43X-01	True	False	1.7354336699859878	-1.7662	0.979520596517878	-1.3548	-0.9443999999999999	False	-1.1751003970926779	1.7354336699859878	0.13945455457465594	0.09340874646744715	0.006857928896131388
TCGA-DY-A1DC-01	False	False	1.7351214553611591	3.0429833333333334	0.9973273967209837	-0.6873	0.67485	False	-1.2089006562998141	1.7351214553611591	0.13422589571881904	0.11774312308215833	-0.0057768262816104135
TCGA-27-1831-01	False	False	1.7350568334905825	3.48675	0.9999478790448066	3.0825	0.6385000000000001	False	-1.430138027849466	1.7350568334905825	0.10822475635096793	0.15236726615177928	-0.01240777474664913
TCGA-BJ-A190-01	False	False	1.735027146562192	-0.840766666666666	0.9991645337928764	0.3231	-2.7727500000000003	False	-1.3756427697516411	1.735027146562192	0.10527442452217016	0.1336456638813473	0.006383261031815684
TCGA-JY-A6FG-01	False	False	1.734649465870115	2.40705	0.9996611829630845	2.3732	0.09525	False	-1.162478006654792	1.734649465870115	0.13119660470909605	0.1312307805625531	-0.022584828707876578
TCGA-K7-AAU7-01	False	False	1.7346175788640161	3.0673333333333335	0.9926252941183343	0.2029	-0.17735	False	-1.1474090678410778	1.7346175788640161	0.11988983724964819	0.14315968389624445	-0.019290442879119307
TCGA-YZ-A982-01	True	False	1.7345887039516799	-1.3622999999999998	0.9906667956536059	-1.685	-3.17665	False	-1.1052595442421276	1.7345887039516799	0.11281998679696717	0.12511589254000882	0.007395461254745984
TCGA-A8-A079-01	False	False	1.7341347568299914	2.6737833333333336	0.9998786204183935	-1.2481	0.36255000000000004	False	-1.2391426336401314	1.7341347568299914	0.12076471425991565	0.1283075145993041	-0.0029065285854117805
TCGA-56-7823-01	False	False	1.7340516312329184	4.282749999999999	0.9998392116254435	1.6374	0.19065	False	-1.2388840032680875	1.7340516312329184	0.14117588639452863	0.11367470584970837	-0.009407622097616817
TCGA-G2-A3VY-01	False	False	1.7339553719315748	0.7281666666666665	0.9930116840043914	-0.4325	-0.17445	False	-1.45770777215604	1.7339553719315748	0.14471439574661596	0.0830362700634062	0.010202685055169886
TCGA-76-4926-01	False	False	1.7339543505766593	1.9121666666666668	0.9999524743586992	1.0222	-1.72165	False	-1.167029539532201	1.7339543505766593	0.10912866028558192	0.1547054517789588	-0.007926799106184696
TCGA-06-0157-01	False	False	1.7336358982217543	1.62465	0.9997373989520207	-0.3201	0.35275	False	-1.035724189123374	1.7336358982217543	0.10778823120535819	0.15250568123744038	-0.0074516983461097265
TCGA-CS-5395-01	True	False	1.7335270011693007	-1.2158166666666665	0.999905116333421	-0.4325	-1.01165	False	-1.2364184140521404	1.7335270011693007	0.10388827581109447	0.14178914814852228	0.005133416945181008
TCGA-E7-A7DU-01	False	False	1.7333590282045546	-0.0445333333333332	0.9887832260987965	-1.7809	-0.9052	False	-1.1476908942270525	1.7333590282045546	0.14044142577703234	0.09748471004678631	0.0008307136338757254
TCGA-B6-A0I1-01	False	False	1.7332379792238684	2.26415	0.99757008579095	-2.4659	1.3384999999999998	False	-1.5812493186103773	1.7332379792238684	0.14455147653066855	0.1112526836340947	-0.010405074846969033
TCGA-TN-A7HJ-01	False	False	1.7331086352992102	1.2384	0.9997095225438358	0.2154	-1.5263499999999999	False	-1.1578982155398074	1.7331086352992102	0.1417367119146429	0.1122264820434145	-0.013716445267612905
TCGA-06-0178-01	False	False	1.7330815306887277	1.0515833333333335	0.9998965113193347	-1.9942	-0.47209999999999996	False	-1.230817019000517	1.7330815306887277	0.10841633369398365	0.133862464975339	0.003112474218677782
TCGA-2L-AAQA-01	False	False	1.7329520763747197	2.60085	0.9972418551099448	0.4125	0.30575	False	-0.9822592573239611	1.7329520763747197	0.11757411418165431	0.1497286325630771	-0.01688755299850407
TCGA-QH-A6XC-01	False	False	1.7329374962921142	0.6756499999999999	0.9997807305684954	0.3573	-1.3818	False	-0.8945830249420319	1.7329374962921142	0.11073459175907543	0.14229605992936986	-0.0015899011429783396
TCGA-HZ-A8P0-01	False	False	1.7328124371797529	0.38465000000000016	0.9980159071774523	-0.3566	0.55455	False	-0.8929466559115072	1.7328124371797529	0.10372837438593044	0.16078578494522983	-0.015023897020466291
TCGA-CS-5394-01	True	False	1.7327135396469313	-1.7470499999999995	0.9997095766119234	-1.7809	-2.54425	False	-1.349714742813684	1.7327135396469313	0.10659667648943667	0.12889895975702412	0.009463145454584139
TCGA-EL-A3CP-01	False	False	1.732686433636654	1.5877	0.9988139180428347	1.5013	0.558	False	-1.1851948932972047	1.732686433636654	0.10099901091098475	0.15048613029966373	-0.001946321479037573
TCGA-E9-A245-01	False	False	1.7326121534639307	2.2463666666666664	0.9998371277240642	-0.6416	0.7339	False	-1.2048591980620884	1.7326121534639307	0.11184927747844942	0.14443027740487308	-0.0007537024352993377
TCGA-LL-A6FQ-01	False	False	1.7324485997591106	1.933983333333333	0.9993519051014942	-1.685	-0.5544	False	-0.9440793637769136	1.7324485997591106	0.11417485594567425	0.13519656215315612	-0.005646269908584846
TCGA-DD-AAE0-01	False	False	1.732157892429721	2.8482	0.6219781796078252	-2.0529	-0.060600000000000015	False	-1.159815805335707	1.732157892429721	0.12583178132981343	0.11563766993888379	0.0005911532171542722
TCGA-DM-A0XD-01	False	False	1.732112812517995	1.4900166666666665	0.9989858985292969	-0.4921	-0.371	False	-1.1773419031086911	1.732112812517995	0.1436746404727722	0.10705202723961708	-0.0068123000577002876
TCGA-F2-A44G-01	False	False	1.731917073481938	3.577866666666666	0.9991915625038575	0.9115	-0.13219999999999998	False	-0.9282642172630096	1.731917073481938	0.11045905760017974	0.1633655645068912	-0.02488529316020192
TCGA-OR-A5J1-01	False	False	1.7318594689017501	1.1718166666666667	0.9986313653616897	-1.7322	-1.2626	False	-1.33666062730735	1.7318594689017501	0.11049535213376704	0.12494970705903137	0.006084061575663243
TCGA-P5-A5ET-01	True	False	1.7317955050475087	-1.4942166666666665	0.9998793066242755	-1.2481	-1.22835	False	-1.1317715925628924	1.7317955050475087	0.10285523591854755	0.12897423270501346	0.016941640008421348
TCGA-SR-A6MU-01	False	False	1.7317695322634217	0.5228666666666667	0.9979408386318962	0.6969	-2.3832500000000003	False	-0.9951889615386337	1.7317695322634217	0.10235453073852872	0.14472439698254475	-0.0025799642082282672
TCGA-OR-A5JT-01	False	False	1.7314968217082813	0.4135333333333333	0.9996940751106921	-0.3201	-2.09915	False	-1.3172839014730133	1.7314968217082813	0.11579854610036461	0.13026395987723857	-0.004082610900338097
TCGA-QR-A702-01	True	False	1.7314117076967956	-1.03395	0.9996018352437339	2.043	-2.1566	False	-1.0878281255060163	1.7314117076967956	0.11455164542274432	0.1243718028864596	0.006869028746487704
TCGA-B6-A2IU-01	False	False	1.7313635456854484	2.397333333333333	0.9999235227244798	1.6466	0.7397	False	-1.2644147481120047	1.7313635456854484	0.11510840711909212	0.13393536104429954	-0.0009732358774133705
TCGA-W2-A7UY-01	False	False	1.7313414135007077	-0.4151499999999997	0.9838519923454837	-1.6394	-2.9332000000000003	False	-0.6844234684293631	1.7313414135007077	0.10558915851016344	0.13140846118244975	0.003426449208831515
TCGA-CD-8527-01	False	False	1.7312976324859963	3.702283333333333	0.9727801251491829	-0.3022	2.3978	False	-0.996268184550417	1.7312976324859963	0.14054065963889215	0.12293531011549395	-0.021446792234546985
TCGA-85-8070-01	False	False	1.7311516586226046	1.96835	0.9997586774225292	5.1375	-0.17705000000000004	False	-1.3387559599690573	1.7311516586226046	0.14802481691391484	0.10049147380781227	-0.005984801055336884
TCGA-W2-A7HB-01	False	False	1.7311014432173437	0.4755666666666669	0.9999683903960103	2.6043	-1.5316	False	-1.1550247902814879	1.7311014432173437	0.10775612917583488	0.1359624370273653	0.006487764007422577
TCGA-55-A494-01	False	False	1.7307827007393173	0.9929999999999999	0.9950215089496625	-0.9406	1.45855	False	-1.1626688650640866	1.7307827007393173	0.1294118168396937	0.1149573587349755	0.0017801879848899926
TCGA-AN-A03Y-01	False	False	1.730570062634735	3.589033333333333	0.9989363901862476	-0.6873	2.0964	False	-1.2278431005363433	1.730570062634735	0.11862353413875475	0.12999270496604037	-0.005136606022043264
TCGA-WY-A859-01	True	False	1.7305675491191597	-2.820233333333333	0.9999266296006729	-0.6416	-0.8073	False	-1.0320187898013609	1.7305675491191597	0.10673580511530611	0.12436400005261924	0.01885435367495696
TCGA-TT-A6YO-01	False	False	1.730469687907153	-0.2532166666666666	0.9994558518286611	-2.8262	-2.0248	False	-1.2547768004681297	1.730469687907153	0.09471370910600083	0.15153465860445905	-0.0039521292048977814
TCGA-BH-A1FL-01	False	False	1.7301329962814598	3.05955	0.9999251304606653	0.688	1.3626	False	-1.2487370759815166	1.7301329962814598	0.11263107564373968	0.13985163276378434	-0.003101580928996261
TCGA-CV-A465-01	False	False	1.7300977132448419	2.643533333333333	0.999512886652194	-0.8863	-2.24435	False	-1.1598575478542992	1.7300977132448419	0.1393341672019797	0.11950357566241557	-0.016147366359082534
TCGA-F2-A44H-01	False	False	1.7300971823257627	2.572966666666667	0.9826624572092438	0.434	-0.128	False	-0.8186941442782141	1.7300971823257627	0.0863414369459745	0.18457797309592872	-0.019217088044315867
TCGA-W2-A7HF-01	False	False	1.7296974769990974	-0.3558333333333334	0.9994385729282668	1.9188	-2.7508500000000002	False	-1.0232286495685994	1.7296974769990974	0.1099128711218107	0.12871565531854018	0.01077351314317844
TCGA-K4-A4AC-01	False	False	1.7287653190669685	5.203966666666666	0.9993685742691898	0.7058	0.09410000000000002	False	-1.1480004572049674	1.7287653190669685	0.13951136852207086	0.12454216991820641	-0.024683753079567328
TCGA-FS-A1YW-06	False	False	1.7285297727499185	2.755333333333333	0.9994776619316913	0.1388	0.3478	False	-1.4405266392463068	1.7285297727499185	0.11813438329573027	0.13489782338375725	-0.010818657184940567
TCGA-CD-A4MH-01	False	False	1.728387272806866	2.9322166666666662	0.7097404690216518	0.7999	1.34355	False	-1.110187762850481	1.728387272806866	0.1335153277144208	0.11830493060592905	-0.01248624798476019
TCGA-02-0047-01	False	False	1.7282715259912635	1.289766666666667	0.9998009865948104	-0.1345	-0.004149999999999987	False	-1.014481289112886	1.7282715259912635	0.09979898627616836	0.16927833597854058	-0.012150450935039078
TCGA-QR-A70M-01	False	False	1.7280784276860472	0.8253833333333336	0.9995472657769624	1.2271	-1.3345500000000001	False	-0.903603573968187	1.7280784276860472	0.11240474358776971	0.1292604573728739	0.0013368460430690915
TCGA-06-0221-02	False	False	1.728052161389154	1.0656500000000002	0.99991287404794	0.4967	-0.7702	False	-1.0113412530193413	1.728052161389154	0.1091431939274112	0.14057409664981735	0.0032712085494105724
TCGA-C8-A12X-01	False	False	1.7279421795650036	1.3526333333333334	0.9973174407237845	-1.2828	-0.11999999999999997	False	-1.1110075227600769	1.7279421795650036	0.11101372545076785	0.1336860343904949	-0.007819159834158769
TCGA-E1-5311-01	True	False	1.7278890556435424	-2.4551333333333334	0.9999215845118855	-0.7346	-1.0875	False	-1.1527697673949886	1.7278890556435424	0.10411455569625104	0.13581365948391244	0.0075142985659709316
TCGA-EM-A4FH-01	False	False	1.727812769528657	0.5074333333333333	0.999786973797207	0.0718	-1.81125	False	-1.3083180461019823	1.727812769528657	0.10459652391855895	0.12525311382185567	0.01435467304942222
TCGA-W6-AA0S-01	False	False	1.727256010096372	3.1008666666666667	0.9981156870397231	0.7146	0.5733	False	-1.0803778756219546	1.727256010096372	0.11831114830614155	0.14688238298384027	-0.021602747386761514
TCGA-62-A46O-01	False	False	1.727220957005207	2.7857833333333333	0.9994073420477809	0.8961	0.34045000000000003	False	-1.5805973516184395	1.727220957005207	0.1483865039073924	0.1084947810006325	-0.017896141399206453
TCGA-AH-6544-01	False	False	1.7262512080147976	-0.2963333333333332	0.9997878870981353	-1.685	-1.37475	False	-1.4162794894420474	1.7262512080147976	0.15033354755863637	0.08752661595065359	0.00014440088095707114
TCGA-CS-5396-01	False	False	1.726249533509213	0.39236666666666653	0.9997969031795336	-0.5973	-2.0411	False	-1.1893640413663769	1.726249533509213	0.09738533222005916	0.15143910694545645	-8.966090883226736e-05
TCGA-BH-A18N-01	False	False	1.7262439240766831	2.629016666666667	0.9998094481033668	0.0854	-1.44435	False	-1.2642612347541409	1.7262439240766831	0.11159221548246243	0.14107060909464267	-0.0062707490593563436
TCGA-GV-A3QH-01	False	False	1.7261377564883176	1.2083666666666666	0.9958720744807982	0.434	0.8373	False	-1.3815873063172444	1.7261377564883176	0.1591489268726504	0.08525897691891383	-0.007477299633384671
TCGA-EM-A2CJ-01	False	False	1.7260234744636767	-0.08771666666666644	0.9992943860968956	-0.3566	0.021399999999999975	False	-1.2206215037768031	1.7260234744636767	0.10274436380095019	0.13019789871787255	0.009123092208584711
TCGA-VR-A8ER-01	False	False	1.7259035697339251	3.3154500000000002	0.9995077609485594	1.2516	-0.531	False	-1.1634065205500004	1.7259035697339251	0.12396721276122918	0.14250296590677697	-0.02162571256756477
TCGA-OR-A5K6-01	False	False	1.7254749115338976	0.6375166666666668	0.9982192023510874	-2.1779	-3.2299	False	-1.2964812250549014	1.7254749115338976	0.10793868144993969	0.12848550383547225	0.004227496233102966
TCGA-D8-A1J9-01	False	False	1.7252181402961886	4.577683333333333	0.9996768620090959	0.3231	0.42880000000000007	False	-1.2339860824770668	1.7252181402961886	0.10824229859203202	0.15635167034717326	-0.015601253131767738
TCGA-DU-A6S6-01	True	False	1.7251409511334928	-2.155333333333333	0.9998582818251	-1.0559	-0.6268	False	-0.9177082273605214	1.7251409511334928	0.10354845800951852	0.13448093194340233	0.012523582123639234
TCGA-RC-A6M6-01	False	False	1.7250931699698764	2.32535	0.9930999665995115	-2.114	-0.3145	False	-1.2271469011587135	1.7250931699698764	0.13804738497129157	0.09625281568945657	0.001802907368220583
TCGA-77-A5GA-01	False	False	1.7250324302325362	2.264433333333333	0.9992479032975878	3.5047	0.14815	False	-1.1865451063162904	1.7250324302325362	0.13280095496337274	0.11937215724495547	-0.010269966315765605
TCGA-3A-A9IJ-01	False	False	1.724827164221488	-0.9554999999999999	0.9992794450908125	0.3796	-0.88005	False	-0.9742161618344132	1.724827164221488	0.10810332088274616	0.12757423302003434	0.009623374254295875
TCGA-PR-A5PF-01	False	False	1.7248186292060237	1.0870833333333334	0.9997526702538937	2.7679	-0.182	False	-1.0379346666327658	1.7248186292060237	0.10654721781475524	0.13119958734975876	0.004963160877191517
TCGA-TQ-A7RN-01	True	False	1.7247130460834021	-1.9951166666666662	0.9997997361412334	-1.1488	-2.15445	False	-1.208480419010247	1.7247130460834021	0.10090051804094217	0.1374957556999372	0.010790416405667616
TCGA-06-5858-01	False	False	1.7243157562311469	1.8737833333333331	0.9998514053860136	1.0983	-2.52105	False	-1.2270551236764797	1.7243157562311469	0.10723092567636783	0.15766563164551017	-0.01381887480058061
TCGA-AN-A0XT-01	False	False	1.724283805929198	1.8211333333333333	0.9976142275507083	0.3346	0.47595	False	-1.2077725731675975	1.724283805929198	0.10862613537456364	0.1401356310631323	-0.0046884914126122884
TCGA-86-7955-01	False	False	1.72426793219379	3.24825	0.9995358480505036	0.605	0.42985000000000007	False	-1.4346865011441503	1.72426793219379	0.14810077753013826	0.09930754895428115	-0.009282978511435917
TCGA-A7-A0CJ-01	False	False	1.7241937445432534	3.6912666666666665	0.9998781970497276	0.9343	1.05405	False	-1.3232701995087233	1.7241937445432534	0.12814902850873153	0.12935130633762143	-0.015936171690532318
TCGA-MP-A4SY-01	False	False	1.7241272699471457	3.6749333333333336	0.9994587691958918	3.3435	-0.0042999999999999705	False	-1.046532058002462	1.7241272699471457	0.10595641425546805	0.1620722046901067	-0.019727271373863882
TCGA-GN-A4U3-06	False	False	1.7240522636666562	1.2782666666666667	0.9980718335660386	1.2209	-0.30905	False	-1.4706536086194333	1.7240522636666562	0.13457789590195202	0.1215388585268224	-0.013644308375458622
TCGA-G2-AA3F-01	False	False	1.7239664068704603	1.8562166666666666	0.9989761049384853	-0.5332	-1.6629	False	-1.3128547325740918	1.7239664068704603	0.12869614024674556	0.10875793650762351	0.002665102599010857
TCGA-E2-A10A-01	False	False	1.7239533741298676	2.64925	0.9999154332618092	1.0363	-0.22545000000000004	False	-1.2399823300139055	1.7239533741298676	0.11226860437580312	0.15285609448506204	-0.01626174234613059
TCGA-HT-7875-01	True	False	1.7239240776225553	-1.8566666666666665	0.9998779775608001	-1.0262	-1.5385499999999999	False	-1.197814669225888	1.7239240776225553	0.09480785862752313	0.1442250635048261	0.012451227684810771
TCGA-D7-6526-01	False	False	1.723868225472122	2.0759999999999996	0.852858635290994	-1.4699	0.05089999999999999	False	-1.111116845144372	1.723868225472122	0.13990235933843334	0.1116182641982387	-0.011272679790380618
TCGA-JY-A93F-01	False	False	1.7236264129384635	2.1720333333333333	0.9999740764062061	2.6161	-0.63325	False	-1.3020373661018596	1.7236264129384635	0.14239480040909508	0.10991033432204167	-0.015017909727985446
TCGA-DJ-A3V5-01	False	False	1.7231326734603387	2.6179666666666663	0.9995588272073699	1.8444	-0.27885	False	-1.0987580657078317	1.7231326734603387	0.0971596664346353	0.15914527662438213	-0.007506154263886721
TCGA-E8-A433-01	False	False	1.7230718222279742	3.35755	0.9991141195471773	1.1184	0.33685	False	-0.8980261454599933	1.7230718222279742	0.10078846113400701	0.1482087551105217	-0.006725738169157013
TCGA-TQ-A7RU-01	False	False	1.7229975497521584	-0.9135166666666666	0.9997575924431867	-1.9379	-1.5395500000000002	False	-1.1794541693797442	1.7229975497521584	0.1058017190927741	0.1291690073124827	0.010876051680823076
TCGA-A2-A04P-01	False	False	1.7226431612619209	4.294	0.9781667287027295	0.5568	1.24695	False	-1.2571599988706226	1.7226431612619209	0.12616360344724342	0.13614001265787803	-0.01727552589081847
TCGA-AN-A04C-01	False	False	1.7224425332079543	2.8174	0.9917738527250989	-1.2828	0.50715	False	-1.3084555512014089	1.7224425332079543	0.12421445467575512	0.11604706510081794	0.000651027314278352
TCGA-DJ-A4V4-01	False	False	1.7223578407063838	1.9883666666666664	0.999224537996841	1.0007	0.54345	False	-1.0292749101017908	1.7223578407063838	0.10035515716080225	0.1445688290807995	-0.0015360677953355534
TCGA-EW-A1J3-01	False	False	1.7222971636352327	3.94675	0.9989733007990239	1.3397	0.61525	False	-1.4125267929394087	1.7222971636352327	0.11523300570983172	0.14754479510623034	-0.013802066528045994
TCGA-YF-AA3L-01	False	False	1.72219457304616	-0.04276666666666663	0.9966694546433502	-0.8084	-3.12	False	-1.1024946765307158	1.72219457304616	0.13155354755041454	0.09701551781874693	0.011247236118818742
TCGA-FG-8185-01	True	False	1.7220703464518956	-1.40665	0.9994299610183516	-1.3548	-2.62355	False	-1.2582782257806977	1.7220703464518956	0.1043713875154123	0.13638115971321502	0.004666997422298581
TCGA-3C-AAAU-01	False	False	1.721826709853992	1.5715666666666666	0.9997558000514616	0.605	-0.62695	False	-1.084063308566314	1.721826709853992	0.11893227157318444	0.12815507666813855	-0.0021492024761068044
TCGA-EM-A3FN-01	False	False	1.7217684406351816	0.17491666666666644	0.9976880054022403	-1.2828	-0.25075000000000014	False	-1.2362937698859595	1.7217684406351816	0.10313402025668546	0.12700384673094609	0.011618581006291602
TCGA-AF-5654-01	False	False	1.7217057935624374	2.726983333333333	0.9984463651912514	1.6187	-1.76375	False	-1.3718473524195798	1.7217057935624374	0.14511449095655815	0.09809317633776402	-0.0028131063805851672
TCGA-EL-A3GP-01	False	False	1.721635626165751	1.7746166666666667	0.99669175598168	1.1833	0.32085	False	-0.9296779878335306	1.721635626165751	0.07765029977108395	0.17990453171122966	-0.011744302333536322
TCGA-3M-AB46-01	False	False	1.7215628839322077	2.948166666666667	0.6505942166225582	-1.5105	-0.84175	False	-1.3589580813018514	1.7215628839322077	0.13239016078828877	0.125460594914715	-0.01261775105414795
TCGA-ZH-A8Y4-01	False	False	1.721368308410536	1.2079833333333332	0.9916913565757717	-0.9686	-0.6417	False	-1.268594090016786	1.721368308410536	0.11535629758200928	0.13860797833138697	-0.010174130155454946
TCGA-V3-A9ZY-01	True	False	1.7212418208345897	-3.172933333333333	0.9622273163825381	-1.3921	-1.8534000000000002	False	-1.083714695908597	1.7212418208345897	0.11057780896400729	0.1186880612573017	0.01075616023466439
TCGA-P5-A733-01	True	False	1.7212055569281233	-3.5978999999999997	0.9995602825545535	-0.2159	-2.0524	False	-1.2774129214199932	1.7212055569281233	0.0955575169401171	0.1446093425489342	0.005322381309709418
TCGA-CN-A63U-01	False	False	1.7210724518620653	1.3929666666666667	0.9988031529713232	0.6332	-2.42505	False	-1.2939417848896695	1.7210724518620653	0.14684947908489168	0.09891476197221603	-0.00822056421540864
TCGA-R8-A6ML-01	True	False	1.7208896831618647	-1.4095	0.9998363288621692	-1.1488	-0.9538	False	-1.229893463671794	1.7208896831618647	0.1038909386909762	0.14204729130082938	0.00272460432271704
TCGA-2J-AABE-01	False	False	1.7207271660315115	1.3763333333333334	0.9964136449553318	0.688	0.10099999999999999	False	-0.7527193544510514	1.7207271660315115	0.09504613385306927	0.17042977485793392	-0.0152468613074056
TCGA-GC-A3BM-01	False	False	1.7206936644007114	4.1423	0.9990300202504049	0.3907	1.6975500000000001	False	-1.21392900301468	1.7206936644007114	0.1413531131569981	0.10698045739462628	-0.006563354275415699
TCGA-DU-A76R-01	True	False	1.720326354974671	-1.8919166666666665	0.9999086411580211	0.7664	-0.7334	False	-1.1247034930263413	1.720326354974671	0.09456950564783127	0.15131988919974718	0.005735567052222227
TCGA-A7-A3RF-01	False	False	1.7199379408926936	1.878183333333333	0.9998917145821585	-1.3921	-0.5436	False	-1.0338676988008018	1.7199379408926936	0.11630972177115377	0.13890461145969868	-0.009156639113802352
TCGA-WB-A81K-01	False	False	1.7198841951366688	2.1107833333333335	0.9994037771836503	0.9493	0.25684999999999997	False	-0.8294573833750899	1.7198841951366688	0.091408947950428	0.14774318049137058	0.006019846322136338
TCGA-BP-4985-01	False	False	1.719727578583633	3.991933333333333	0.9878783913324634	0.34600000000000003	0.41035	False	-1.0135736300830003	1.719727578583633	0.10597228969368015	0.1698838724184692	-0.0293150436941016
TCGA-SR-A6MT-01	False	False	1.719490043110311	-0.38483333333333314	0.9998319584397055	1.6187	-1.18605	False	-1.0455219418140993	1.719490043110311	0.106650440867391	0.13774246203822937	0.0023390534878460676
TCGA-2F-A9KW-01	False	False	1.7194719650332997	1.7130666666666667	0.9917887009184752	3.3647	-1.55535	False	-1.2424958565525386	1.7194719650332997	0.13005876862648907	0.1304686115841686	-0.018994087018918974
TCGA-44-7671-01	False	False	1.719378106293238	1.1122000000000003	0.9990089288665915	-0.1187	0.33644999999999997	False	-1.065832443433613	1.719378106293238	0.0976702109313346	0.15173284862764794	-0.006922396753747164
TCGA-56-A4BX-01	False	False	1.719308072549985	-0.8282833333333331	0.9983669151388307	2.0395	1.7826499999999998	False	-1.4519142144309993	1.719308072549985	0.13496041252559407	0.10336548198753331	0.007579156049843914
TCGA-BH-A1F8-01	False	False	1.7190489009616239	3.9040166666666667	0.9996090007918181	0.9493	1.709	False	-1.4583084026754982	1.7190489009616239	0.11806029106853633	0.14535906355349507	-0.016728637967730397
TCGA-EE-A17X-06	False	False	1.7190159287515232	0.5504833333333332	0.9975717350449097	-0.1031	0.4482	False	-1.2255746387755044	1.7190159287515232	0.1318322222930761	0.1255317527458951	-0.01584904419915177
TCGA-BH-A0DO-01	False	False	1.7188995165743162	2.1078833333333336	0.9997729071356428	0.7999	1.06135	False	-1.1861439949376686	1.7188995165743162	0.10086152712118467	0.15384466330051014	-0.007407457754329681
TCGA-OR-A5L3-01	True	False	1.7187979741715924	-2.1264	0.9510735286464099	-3.6259	-3.458	False	-1.3118639935538179	1.7187979741715924	0.1012392124722036	0.12703178704633036	0.010413604370424705
TCGA-J8-A4HW-01	False	False	1.718788940463409	-0.5842833333333334	0.9988721146074498	0.605	-0.9578	False	-1.209169155451817	1.718788940463409	0.10287221925899266	0.1426566788361659	0.0007169338972095107
TCGA-VD-AA8R-01	True	False	1.7186656206247521	-2.181833333333333	0.9992749761056731	0.605	-4.907	False	-1.5093728765205912	1.7186656206247521	0.10728880638911034	0.12456523304052845	0.007050202125302671
TCGA-RD-A8N5-01	False	False	1.7184113172136062	0.3446666666666667	0.9740322737323224	0.8961	-0.83575	False	-0.8721290704968185	1.7184113172136062	0.09752286500779245	0.17725751004433155	-0.0288823098694165
TCGA-CU-A5W6-01	False	False	1.7182975901125321	2.8343333333333334	0.999698860286787	-0.5125	-0.4063	False	-1.2502233033968153	1.7182975901125321	0.1326478197272314	0.11540070637700214	-0.012463210016194194
TCGA-AF-A56L-01	False	False	1.718198875781254	3.2077333333333335	0.9980885152237953	-0.39399999999999996	0.3664	False	-1.142480489561024	1.718198875781254	0.13870899668211986	0.11057214474884068	-0.006595292524856642
TCGA-EI-6509-01	False	False	1.7178238294507957	0.6652500000000002	0.9815199293569906	-2.6349	-2.0248	False	-1.2734361917252544	1.7178238294507957	0.1243172988960589	0.12209391823738108	-0.0018549441506446316
TCGA-E2-A15D-01	False	False	1.71782000501684	3.78	0.9998935835218553	-0.0277	2.43545	False	-1.118111662459082	1.71782000501684	0.10240027673640516	0.15646967857480143	-0.006588910320552077
TCGA-DK-A1AA-01	False	False	1.7178014268646367	1.5723166666666666	0.9989053446680255	-1.3921	-1.9549	False	-1.2258171033163927	1.7178014268646367	0.12794155806642726	0.11266230228622479	-0.004990672101305706
TCGA-DB-A75L-01	True	False	1.7177134555759963	-2.276633333333333	0.9998422097249944	-0.0725	-1.65065	False	-1.1441611467795332	1.7177134555759963	0.10429954621680733	0.13034520621652637	0.011404514324058085
TCGA-CQ-7067-01	False	False	1.7174317014237928	4.795	0.9992064747115963	1.9527	-0.24234999999999998	False	-0.9768620204955084	1.7174317014237928	0.12757761692447805	0.1404549176131823	-0.023692938815261806
TCGA-C8-A12L-01	False	False	1.7171282393284981	4.967966666666666	0.9996092375819252	2.8799	0.6313	False	-1.3639003983395397	1.7171282393284981	0.13165935040851381	0.13488366918974948	-0.02242467047577273
TCGA-RW-A689-01	False	False	1.716971628209938	0.68615	0.9997657708416102	2.2359999999999998	-0.3683	False	-0.9163089272057233	1.716971628209938	0.10062027818337368	0.1459474196444797	-0.003655538685396326
TCGA-32-5222-01	False	False	1.7167822618062472	2.7993999999999994	0.9999119081312993	1.3791	-1.2334	False	-1.3205434844195763	1.7167822618062472	0.10824507063895315	0.1463978388679623	-0.013447310617822728
TCGA-TQ-A7RK-01	True	False	1.7167704598550098	-1.7494166666666664	0.9991770529550663	-0.4131	-2.40655	False	-1.275079986304272	1.7167704598550098	0.10887472041187296	0.12526936568890015	0.00901409868415204
TCGA-E2-A158-01	False	False	1.7166616747920789	3.69915	0.9995066924478563	0.8883	0.35474999999999995	False	-1.5919538892009282	1.7166616747920789	0.13756653976530078	0.11039001670975429	-0.004596456081725912
TCGA-RM-A68T-01	False	False	1.716512363223887	3.650333333333333	0.9991388206865232	0.547	0.026000000000000023	False	-0.9365154317775293	1.716512363223887	0.0981799352457568	0.1600708017601933	-0.010264958008562804
TCGA-CQ-A4CH-01	False	False	1.7163989365737786	2.2767666666666666	0.9975102872069476	2.4008	-2.7564	False	-1.1398741839374604	1.7163989365737786	0.1314922160330036	0.14070240778278298	-0.028695966636854104
TCGA-IZ-8196-01	False	False	1.7163132443767761	-0.06331666666666619	0.9997252812897498	0.4233	-1.3633499999999998	False	-1.2921934792000387	1.7163132443767761	0.10200090910232208	0.14272125989107742	-0.0028258668674547454
TCGA-WB-A81T-01	False	False	1.7161190602334728	2.813933333333333	0.9997997478026288	3.1442	0.8432499999999999	False	-0.8611927965349417	1.7161190602334728	0.09801704576228988	0.1540441492371162	-0.003815367951671373
TCGA-WY-A85E-01	False	False	1.7151521055863728	-0.7751666666666664	0.9997689645309998	-1.6394	-1.8556	False	-1.2006481975941483	1.7151521055863728	0.1120059896392091	0.1321510745335755	0.004038574015964642
TCGA-VD-A8K9-01	False	False	1.7151401390996126	-0.9187333333333332	0.9994090054221215	-0.1993	-7.287	False	-1.6087282171396764	1.7151401390996126	0.12960506720525344	0.11335572752548387	-0.0024728449234744775
TCGA-VD-AA8Q-01	True	False	1.7147932522575589	-3.4816999999999996	0.6355066991818213	-1.3548	-0.7797000000000001	False	-0.9855701291225366	1.7147932522575589	0.09384702394566738	0.13584721243261955	0.009844098803587158
TCGA-DJ-A2Q1-01	False	False	1.7147205731764898	3.138533333333333	0.9976102236858028	0.2881	1.1209500000000001	False	-0.8154045147441221	1.7147205731764898	0.09919850489783946	0.15385152821038608	-0.011610208296200405
TCGA-ZF-A9RE-01	False	False	1.71461526984944	2.8465	0.9999507120324364	-1.2481	-0.6112000000000001	False	-1.4330734688016245	1.71461526984944	0.15350619068171348	0.09579274990137195	-0.012194848751986412
TCGA-UY-A78O-01	False	False	1.714379985056146	0.44778333333333353	0.993214404034016	1.3791	-2.6808	False	-1.1161030406322985	1.714379985056146	0.13009551084194548	0.10758556648794772	0.0028546941128447154
TCGA-FJ-A3ZE-01	True	False	1.7142831881553675	-1.16725	0.999752210357755	-3.6259	-0.51595	False	-1.5985710403521607	1.7142831881553675	0.14393209740511703	0.09640148306694037	-0.0007913111277743642
TCGA-A2-A25C-01	False	False	1.7142573018573453	4.4999666666666664	0.9997432710674566	1.4652	1.73035	False	-1.1888796285234036	1.7142573018573453	0.11055408748453194	0.14936733122929954	-0.013677002202053213
TCGA-R6-A6XG-01	False	False	1.7142020612841093	0.6748499999999997	0.9912000605577713	-1.4305	-2.0327	False	-1.4806881351176717	1.7142020612841093	0.1454390701854665	0.08553773242882068	0.004538775083834487
TCGA-DV-5576-01	False	False	1.7140000728660507	1.8251166666666667	0.9993206114473414	0.3685	-1.08575	False	-1.144837883742868	1.7140000728660507	0.10333910191422499	0.15443905887427015	-0.01105915563756265
TCGA-VR-A8EW-01	False	False	1.7139628284669113	0.21673333333333322	0.998977043549781	0.1519	-1.35875	False	-1.2072743051249772	1.7139628284669113	0.1331216120309898	0.1218522815040789	-0.01323221734493208
TCGA-BQ-7056-01	False	False	1.7139495091201316	0.7714166666666665	0.9996304996533846	-0.3022	0.0022000000000000075	False	-1.2366400200806271	1.7139495091201316	0.11389849914788448	0.13615923353665585	-0.003253841915496804
TCGA-BR-4201-01	False	False	1.7138364509374386	5.261033333333333	0.9999899155347264	2.7029	0.6211	False	-1.100138989906979	1.7138364509374386	0.11000925200315942	0.16637898750693542	-0.028491209789232724
TCGA-R8-A6MK-01	True	False	1.7137437581436654	-2.3261	0.9998495291417722	-0.1345	-2.1075999999999997	False	-1.2468081781613056	1.7137437581436654	0.10034321471644474	0.1394380656083305	0.0054616218979319535
TCGA-H2-A2K9-01	False	False	1.7135828237400248	1.6540499999999998	0.9997068958614524	1.1117	-0.22660000000000002	False	-1.340394982396715	1.7135828237400248	0.10524190697167762	0.12928858496499387	0.00679231855039325
TCGA-TQ-A7RQ-01	True	False	1.7135389995064896	-2.709933333333333	0.999939521903297	-1.2828	-1.3074	False	-1.140064248567304	1.7135389995064896	0.10196422181691783	0.12929897765285223	0.011589156364039703
TCGA-CF-A3MH-01	False	False	1.713530321374689	0.29664999999999997	0.9930209032987772	-3.0469	-2.5232	False	-1.146330706837428	1.713530321374689	0.14032492728508145	0.09187449704107051	0.0033835379843255133
TCGA-IA-A40Y-01	False	False	1.7134629569613011	1.4396666666666667	0.9575048263504401	-0.2845	-0.63015	False	-1.2264735173052168	1.7134629569613011	0.12678890075566526	0.1332020446047664	-0.01454124951520136
TCGA-TM-A7C4-01	True	False	1.7133431919041788	-2.667333333333333	0.9998402055966743	-0.1665	-0.8422000000000001	False	-1.1222942073439863	1.7133431919041788	0.09806036562789149	0.1335041412726132	0.014310577120224353
TCGA-OR-A5LA-01	False	False	1.7132704495957563	0.21029999999999988	0.9788902697214722	-0.7588	-0.38045	False	-1.0095215204087438	1.7132704495957563	0.0936859738776427	0.13358665479919976	0.008639703494789614
TCGA-D6-A4Z9-01	False	False	1.7132202386741224	5.215599999999999	0.999910212817046	2.1444	0.12855	False	-1.0423636500542923	1.7132202386741224	0.13707408471390944	0.1300337791522567	-0.027913339315379468
TCGA-S9-A6TX-01	True	False	1.7131494645071892	-1.5193499999999998	0.999483675306294	-1.5951	-1.4801	False	-1.0492341578263835	1.7131494645071892	0.1029939776743584	0.1331372477930632	0.007397666835402654
TCGA-OL-A6VR-01	False	False	1.7129699645566558	0.7612666666666666	0.9999314846474257	-0.3566	-0.60295	False	-1.1858678484091993	1.7129699645566558	0.11565183894758882	0.12543751879023599	0.003524858600772223
TCGA-69-7979-01	False	False	1.7128013496164216	4.593449999999999	0.9989376804484486	2.1509	0.619	False	-1.0561971009611182	1.7128013496164216	0.11709037573833005	0.14517950454054412	-0.015983530092922225
TCGA-IN-8462-01	False	False	1.7127882779683066	3.39155	0.9965070550149387	0.9642	0.1559	False	-0.8946410586486134	1.7127882779683066	0.11269705177539176	0.14876424345121173	-0.019480507535230326
TCGA-A4-A5Y0-01	False	False	1.7126993588704094	-0.7107333333333332	0.999470592528778	1.2815	-2.5951	False	-1.5029761674308837	1.7126993588704094	0.122563060104855	0.11631204261063866	-0.001786239089016013
TCGA-DB-A64X-01	True	False	1.7126853207085646	-2.2216	0.9997607057339124	-0.9406	-1.3556	False	-1.1096234932329372	1.7126853207085646	0.1016553818660173	0.13689434860622415	0.00702161610985824
TCGA-D7-6818-01	False	False	1.7126307016961844	1.6909666666666665	0.9920323160583013	0.7999	-0.26084999999999997	False	-0.6618365024795246	1.7126307016961844	0.10377892278317617	0.15536541139429547	-0.018817352862236254
TCGA-CV-5973-01	False	False	1.7124555223807645	0.5790833333333335	0.9898621118616653	0.547	-3.3828	False	-1.0009851723186904	1.7124555223807645	0.13778663539316	0.1172365528355443	-0.020899743522200896
TCGA-KQ-A41R-01	False	False	1.7120113735497675	-0.5028833333333333	0.9884019197799697	-1.1172	-2.67465	False	-1.2558408687795475	1.7120113735497675	0.13922778984166892	0.09259752715853357	0.0017676038897466502
TCGA-FG-5965-02	False	False	1.711981312553315	1.2417734399611664	0.9999681411331804	-0.45202981022100003	-0.15194659658299992	False	-1.079554814887799	1.711981312553315	0.10999982486989789	0.1374846200786727	0.0037564053248663183
TCGA-WB-A81Q-01	False	False	1.7118081715605855	1.1044333333333332	0.9996548507256174	2.1862	0.5065999999999999	False	-1.0572915442071005	1.7118081715605855	0.10974143991055935	0.12670272962917498	0.005710648544564505
TCGA-BJ-A0YZ-01	False	False	1.7117593559006783	0.6427666666666666	0.9993742979692224	-0.9132	-1.4866	False	-1.1796953861194808	1.7117593559006783	0.09617659535229467	0.1391910384434936	0.007057483031805372
TCGA-EL-A3ZR-01	False	False	1.7117442657423005	-0.9531999999999998	0.999591345750206	-0.9686	-1.4616500000000001	False	-1.2233169710348215	1.7117442657423005	0.10959700881277219	0.12239998734510059	0.009892560475278794
TCGA-51-4080-01	False	False	1.7115949579389316	2.8886666666666665	0.9996808210872808	1.7053	0.32335	False	-1.5029602242808073	1.7115949579389316	0.1398247652343131	0.10992824512403282	-0.010345498875873296
TCGA-W5-AA2Q-01	False	False	1.7115754603445976	1.992016666666667	0.9905853695828323	-1.0559	-0.49215	False	-1.34678002825544	1.7115754603445976	0.11598319426345974	0.1393167018655831	-0.008214707940079549
TCGA-E2-A1LK-01	False	False	1.711529745732535	2.8110833333333325	0.9996744823998654	-1.1811	0.78845	False	-1.5097591490061124	1.711529745732535	0.1387030891142052	0.1225821095250384	-0.01824802082632054
TCGA-CS-6666-01	False	False	1.7110775634599116	0.17781666666666673	0.9982661783117708	-0.1828	-1.1976499999999999	False	-1.2359085674997627	1.7110775634599116	0.1014338400868125	0.14426267103526774	-0.0014813080175368786
TCGA-DU-A7TC-01	True	False	1.7110253810188836	-2.6803666666666666	0.9999324457829455	-0.8863	-1.35025	False	-1.0257290925595515	1.7110253810188836	0.1060374114854065	0.12152014715722229	0.015570567892878653
TCGA-28-1753-01	False	False	1.71091239161833	3.62465	0.9992467076880636	0.9343	0.18370000000000003	False	-0.8733979978284151	1.71091239161833	0.0929505707765999	0.16720951960194635	-0.011915001545170134
TCGA-EL-A3CS-01	False	False	1.7108837000557569	2.0179166666666664	0.9998141392178413	2.3898	-0.3547	False	-1.2350613573528078	1.7108837000557569	0.10383658212868498	0.14842718205315497	-0.00973578080916206
TCGA-P4-AAVO-01	False	False	1.7106717640653744	1.123816666666667	0.9981906934548568	1.8323	-4.11705	False	-1.3789160475524316	1.7106717640653744	0.11622425349229713	0.11938652798155948	0.0025554832872807555
TCGA-A8-A07S-01	False	False	1.7106417047119937	1.8432500000000003	0.9997886253268442	0.3115	-0.85985	False	-1.2333933488952504	1.7106417047119937	0.10975168694605056	0.14725689984361526	-0.0108211521871478
TCGA-32-2615-01	False	False	1.7104044726705847	3.1976	0.9998724832513437	2.4544	0.29485	False	-0.9600768307482346	1.7104044726705847	0.10606410607323313	0.16605973850960432	-0.020393494467726637
TCGA-ZH-A8Y1-01	False	False	1.7103868312031407	2.433466666666667	0.9950897774103399	0.1776	-1.3586	False	-1.221251739518338	1.7103868312031407	0.11562244109720198	0.1467687937012482	-0.017018463091629576
TCGA-BH-A1FD-01	False	False	1.7103133963729351	3.01485	0.9999435559234104	1.9452	-0.4329	False	-1.3342832707685368	1.7103133963729351	0.11656265393891989	0.15521622631417312	-0.025623142263411582
TCGA-DV-A4VZ-01	False	False	1.7099671619970689	0.30923333333333347	0.9936789204722651	1.6875	-1.6853500000000001	False	-1.1022890475089222	1.7099671619970689	0.10985028653797728	0.14798780933398725	-0.013956510779339966
TCGA-BA-A6DI-01	False	False	1.7098854784112398	5.43975	0.9997859208413642	2.1509	0.46759999999999996	False	-1.188741761008817	1.7098854784112398	0.1405001532832067	0.1237495888242236	-0.02355416110788707
TCGA-97-8547-01	False	False	1.7091789461655351	4.2710333333333335	0.9984128430445046	2.1509	-0.24769999999999998	False	-0.836404433870257	1.7091789461655351	0.09699223879982026	0.16510184678746875	-0.014483977018248051
TCGA-ET-A25G-01	False	False	1.7091538882869726	0.42869999999999997	0.9994815293646445	2.0289	-0.73325	False	-1.163950265725742	1.7091538882869726	0.10390459190886246	0.14929439037465794	-0.011270678608785124
TCGA-CG-4443-01	False	False	1.7091490814865309	0.5937333333333334	0.9753285654336861	-2.5479	-2.5479	False	-1.3878761992353719	1.7091490814865309	0.11604654784936887	0.11704588517941479	0.011406517331205452
TCGA-E8-A3X7-01	False	False	1.7087493692276674	2.32735	0.9984941057924746	1.5415	1.31335	False	-0.9703074448760471	1.7087493692276674	0.09741426399886226	0.1470344544118449	-0.0036776868246254043
TCGA-E9-A54X-01	False	False	1.708646067138221	-0.508966666666667	0.9999174487353115	-2.4659	-3.3962499999999998	False	-1.4242096433712954	1.708646067138221	0.13159052933986207	0.10950480226045081	-0.001171764295227844
TCGA-WB-A818-01	False	False	1.7086261522300388	1.6288	0.9999383613382564	3.325	0.13084999999999997	False	-0.9504081092816095	1.7086261522300388	0.09926789614036241	0.14247281757682556	0.0017217201472778047
TCGA-A8-A08C-01	False	False	1.7086033865164845	3.44595	0.9999639514145485	0.044000000000000004	0.88585	False	-1.3506026037703862	1.7086033865164845	0.10669266268312169	0.14175822160070112	-0.005253835807089387
TCGA-F6-A8O4-01	True	False	1.7085220988475975	-1.8854999999999995	0.9998815854577325	-1.0262	-1.83175	False	-1.1529805110635163	1.7085220988475975	0.09864420183540129	0.133712232244782	0.01319355231283897
TCGA-V4-A9EJ-01	True	False	1.7084808559575606	-1.3860333333333332	0.9976111016170948	-1.1811	-2.136	False	-1.4009287962582064	1.7084808559575606	0.11358721855401942	0.12283231294251801	0.0030492178916412403
TCGA-UL-AAZ6-01	False	False	1.7081724815367012	2.744683333333333	0.9980344107094635	-0.2498	-1.0537	False	-1.0813899705766634	1.7081724815367012	0.14067997560564513	0.11233742234766099	-0.011880895003642394
TCGA-HV-A5A3-01	False	False	1.7081252600748718	0.8538166666666667	0.9834675445080523	-0.6873	-0.4344	False	-0.8831816564051144	1.7081252600748718	0.11474661643799067	0.1528424501039797	-0.020572013402641417
TCGA-P5-A5F0-01	True	False	1.707943372559964	-1.4064	0.9999164762409564	-0.8084	-0.8346499999999999	False	-1.0558650867853832	1.707943372559964	0.1007136565170362	0.12576779353344983	0.016712097974047695
TCGA-NC-A5HG-01	False	False	1.7076926301491568	3.0651666666666664	0.9996085131702338	-1.6394	0.15615	False	-1.3897415199572196	1.7076926301491568	0.14629057422578823	0.10582638808122462	-0.014185886781285729
TCGA-EL-A4K7-01	False	False	1.707640273759785	-0.13216666666666665	0.9959394933414709	0.3685	-0.6936	False	-1.0301487311330548	1.707640273759785	0.10795689607514887	0.1263167623453365	0.004287854859962534
TCGA-AN-A0XP-01	False	False	1.7075094494941545	3.357383333333333	0.9988691068040804	2.036	-0.83165	False	-1.1904123292893343	1.7075094494941545	0.10843674311883404	0.16051677003232337	-0.022339473446455586
TCGA-A6-2677-01	False	False	1.7069243530514233	0.5268196762948332	0.9433230062685423	-1.2653592549700001	-1.9788910526649999	False	-1.7726730286905368	1.7069243530514233	0.1217951275857555	0.10871586996377751	0.004380589097559932
TCGA-Y8-A894-01	False	False	1.7068686351741158	0.11704999999999988	0.9998412401442637	1.0779	-1.10695	False	-1.3516063536796243	1.7068686351741158	0.11202623390009402	0.12865469056006237	0.002809890249933956
TCGA-BJ-A291-01	False	False	1.7067163657447375	2.5367499999999996	0.9995086502207591	-0.1345	0.2002	False	-1.0423414302817138	1.7067163657447375	0.10259799885024559	0.13617652170466477	0.0007262844359945604
TCGA-19-1787-01	False	False	1.7066401218204956	2.828433333333333	0.9998871654295094	1.5709	0.11215000000000003	False	-1.085656579901501	1.7066401218204956	0.11242075437904989	0.1461729017057973	-0.015484783394036463
TCGA-ZH-A8Y2-01	False	False	1.7064528939378212	2.173983333333333	0.9500575823602201	0.03	1.115	False	-1.1054151601896631	1.7064528939378212	0.11724084414281179	0.1287922708606651	-0.005316441166663324
TCGA-QK-A8ZA-01	False	False	1.7059927885970143	2.607883333333333	0.9997097464216009	4.6657	-1.24495	False	-1.3285581808942253	1.7059927885970143	0.1437706975001879	0.1066372498355297	-0.01330031561448638
TCGA-19-2629-01	False	False	1.7057951760839671	1.8398333333333332	0.9995554128874444	-0.2498	-0.5869500000000001	False	-1.0345574529308907	1.7057951760839671	0.10467939948572255	0.14840435751831293	-0.010758340518332956
TCGA-E9-A1R3-01	False	False	1.705558440255101	4.433083333333333	0.9994840542676041	1.1577	0.8006	False	-1.104173623957435	1.705558440255101	0.0869805524031391	0.17293231487922092	-0.01467039586301146
TCGA-E3-A3DZ-01	False	False	1.7054809173948633	1.5955666666666666	0.9996346130657765	0.3907	0.057099999999999984	False	-1.264502574885069	1.7054809173948633	0.10884188924227631	0.1293858711359395	0.0032333765743862756
TCGA-P5-A77W-01	True	False	1.7053470785798137	-2.6369833333333332	0.9983564121389159	-1.8314	-2.6598	False	-1.3409329250734139	1.7053470785798137	0.11115556032387229	0.1203212839735292	0.009147028462165762
TCGA-V4-A9F2-01	False	False	1.7052486542885381	0.5488666666666666	0.9489214945149677	-0.9406	-0.8166	False	-1.030807297409463	1.7052486542885381	0.10105784364045535	0.14193316621871613	-0.002529448902926379
TCGA-BJ-A45K-01	False	False	1.7049952075006598	0.4327499999999999	0.9990829522835154	-0.1828	-0.52435	False	-1.1492605836032685	1.7049952075006598	0.10614829092855164	0.1284324688845868	0.00679379423007723
TCGA-66-2734-01	False	False	1.7048506070359162	3.8583333333333334	0.9991215445480249	1.7532	0.30835	False	-1.0920867991659728	1.7048506070359162	0.11505269314996225	0.15100006585374087	-0.02548171021631431
TCGA-E2-A15F-01	False	False	1.704754774456304	3.4597333333333333	0.999910595469311	1.614	1.24375	False	-1.1371548147732131	1.704754774456304	0.11263067611152322	0.14338820465245247	-0.01214914554704194
TCGA-RW-A67W-01	False	False	1.7047308393398093	0.9734833333333333	0.9975319612026667	1.2992	-0.39905	False	-0.8535373284258465	1.7047308393398093	0.09881368031259086	0.1365367905363216	0.003190850524988003
TCGA-CV-A6JY-01	False	False	1.7045823600281054	1.257283333333333	0.9999516350407621	0.1257	-0.5582	False	-1.1423321456545896	1.7045823600281054	0.13324115524608787	0.10501205853908877	-0.007619491052997283
TCGA-AA-A01X-01	False	False	1.7043388683334484	0.6251333333333337	0.9944039172800502	-1.3183	0.5885	False	-1.1152173172679007	1.7043388683334484	0.1294123571450017	0.10698200242959287	0.0041194289570213125
TCGA-S9-A6UB-01	True	False	1.7041353239563317	-2.5652999999999997	0.9998987611101532	-1.3548	-2.1601	False	-1.2394539277158818	1.7041353239563317	0.10669002743461511	0.12155497286779005	0.012975864064443211
TCGA-CV-A45X-01	False	False	1.703998221302646	2.3789999999999996	0.9990001030822782	-0.2671	-1.55375	False	-1.1988441486113133	1.703998221302646	0.14177250163209063	0.11541918356353269	-0.02303803709386898
TCGA-QT-A5XP-01	False	False	1.7038474731299984	1.25185	0.9999101383035401	3.3938	-1.20475	False	-0.888516649845825	1.7038474731299984	0.10374655858393979	0.14496823416998889	-0.0052772949571954645
TCGA-CF-A47W-01	False	False	1.7037614927709455	-0.7284666666666667	0.9985335628207717	-1.685	-1.9770500000000002	False	-1.1589572888669384	1.7037614927709455	0.13633853095021342	0.08691226767880932	0.010916757259721951
TCGA-CS-6670-01	True	False	1.7037580471791114	-2.6594499999999996	0.9998181881934617	-1.2142	-1.10735	False	-1.1256076634824304	1.7037580471791114	0.10078329962765553	0.14065333835069044	0.002094974920598848
TCGA-DH-A669-01	False	False	1.7032417906823474	3.487916666666666	0.9995582546426712	1.0151	-1.4261	False	-1.0998232617050696	1.7032417906823474	0.12420692017480735	0.1258574300407633	-0.007098917591377334
TCGA-VQ-AA6D-01	False	False	1.7030436690223922	3.2782833333333334	0.9997490093366178	2.2421	1.3734000000000002	False	-1.3108490927439123	1.7030436690223922	0.1517795048589434	0.10535235605166914	-0.023934806637513798
TCGA-2J-AABV-01	True	False	1.7028461893875255	-1.1722166666666665	0.7984403404171535	-2.9324	0.1955	False	-0.8800936349923306	1.7028461893875255	0.1052183926764237	0.13212189780067116	-0.0005427759500620632
TCGA-DU-7294-01	True	False	1.7027181697575773	-2.4637	0.999793925711769	-1.685	-1.24965	False	-1.294689994015492	1.7027181697575773	0.10125711249972817	0.13280838134601933	0.00842025386688644
TCGA-CF-A9FF-01	False	False	1.7026857167780323	0.7528833333333333	0.9870369315222725	-0.7346	0.30015	False	-1.037896225471354	1.7026857167780323	0.12194212574629568	0.11681820975282509	-0.002683716124332164
TCGA-AO-A0JI-01	False	False	1.7026335714839624	2.9819	0.9999464948469765	1.4441	1.27125	False	-1.2915294259754844	1.7026335714839624	0.11282600261964182	0.125238337411941	0.003504074671315337
TCGA-QQ-A5V2-01	False	False	1.7024939969082291	-0.15556666666666663	0.9784334857309471	-2.3884	0.1862	False	-0.8893184847561416	1.7024939969082291	0.0810327458465985	0.1624638348441093	-0.0035033412478678643
TCGA-SR-A6MR-01	False	False	1.7024101429315188	1.4057333333333335	0.999485055285284	0.4016	-0.48674999999999996	False	-0.8919456737176304	1.7024101429315188	0.10710342697862027	0.1458035842048931	-0.009677630676597652
TCGA-ET-A25K-01	False	False	1.702266669580167	2.280733333333333	0.997908461175323	1.6466	1.25325	False	-0.9992345601019814	1.702266669580167	0.10258269030566786	0.15137706645305182	-0.010075968411147336
TCGA-DU-7009-01	True	False	1.7021819086604804	-2.400583333333333	0.9998742654907461	-0.7588	-0.50515	False	-1.277487221216833	1.7021819086604804	0.10357712433053534	0.13163536174218532	0.008309193666279161
TCGA-W5-AA34-01	False	False	1.7020289275157559	3.50835	0.9636932708195753	0.7579	-0.8142499999999999	False	-1.1425929218423658	1.7020289275157559	0.11949543866319116	0.12353311187659796	-0.00931595259438568
TCGA-WB-A81S-01	False	False	1.7019000703451599	2.137983333333333	0.9995998063651129	1.7954	0.20980000000000001	False	-0.8838544621327247	1.7019000703451599	0.09592785448084444	0.15557978319920182	-0.006831537337245722
TCGA-OR-A5LL-01	True	False	1.7018065919371226	-1.0821666666666667	0.9998193871788272	0.0158	-2.09865	False	-1.4726104531545696	1.7018065919371226	0.09358909091049467	0.14704542295141973	-0.0020992204225041677
TCGA-C9-A47Z-01	False	False	1.701535591664217	5.232983333333333	0.9994334947267333	5.1322	0.28259999999999996	False	-1.1140999957403586	1.701535591664217	0.14022984243903014	0.12427352559234457	-0.029830022178816546
TCGA-AO-A1KS-01	False	False	1.7014609218560575	4.196866666666667	0.9998096305292019	0.6608	1.37895	False	-1.516599336053964	1.7014609218560575	0.11366351958457431	0.13899058795667543	-0.010556472511574171
TCGA-06-0210-02	False	False	1.7012816592098732	3.0110499999999996	0.9994708762635436	0.9191	1.30745	False	-0.8935312836981343	1.7012816592098732	0.09683935789637653	0.16583213895208923	-0.01690049591371681
TCGA-HE-A5NJ-01	False	False	1.7011941180620536	0.18778333333333352	0.9989207528626017	-0.5125	-1.67675	False	-1.1658650542386246	1.7011941180620536	0.1136087405441453	0.1377546116181988	-0.007592847515748329
TCGA-OR-A5L9-01	True	False	1.7010123476135397	-1.3878166666666667	0.05341119831841127	-1.2142	-1.64005	False	-0.9625551000334361	1.7010123476135397	0.10025392196989559	0.12868403338983245	0.0038522702036542598
TCGA-TQ-A7RS-01	True	False	1.700907015696089	-3.0555999999999996	0.9998075507390388	-1.3548	-2.71355	False	-1.177845529800438	1.700907015696089	0.09972400768764814	0.13158581220109325	0.009704502500768045
TCGA-DB-5281-01	False	False	1.7008118764784814	-0.2093666666666666	0.9998961257415246	0.1648	-0.78095	False	-1.076264135506197	1.7008118764784814	0.09774706341843938	0.15111409041172494	-0.0009349924462360035
TCGA-DM-A1D9-01	False	False	1.7008099480396637	2.199	0.9989841649838398	-0.8339	-0.9420999999999999	False	-1.402368646754536	1.7008099480396637	0.13964710250733534	0.10423870791300321	-0.003378165576420544
TCGA-06-5414-01	False	False	1.7004189468120543	2.51675	0.9997151869624925	2.0673	-0.90285	False	-1.1149258756875438	1.7004189468120543	0.10364643202238957	0.16072071375392874	-0.021984104330616653
TCGA-BH-A0E0-01	False	False	1.7003289759664177	0.7384499999999999	0.9949287661176103	-0.0725	-0.7591000000000001	False	-1.3984241495501575	1.7003289759664177	0.121191563958824	0.10599375742387983	0.0067314898724994176
TCGA-38-4628-01	False	False	1.6998644812150183	1.4145833333333333	0.9989472637131581	0.1519	1.9612500000000002	False	-1.1651255046513276	1.6998644812150183	0.09562163311984763	0.14777378296779886	-0.007497639565797505
TCGA-B6-A0X4-01	False	False	1.6997644925193391	0.5399666666666669	0.9999284254636872	0.6425	-3.9719999999999995	False	-1.3526113477521176	1.6997644925193391	0.12167006995050025	0.12126391559154354	-0.0009938049338073839
TCGA-HT-A5RB-01	True	False	1.6996390709198446	-1.2760166666666664	0.9996834531746427	-0.3752	-1.0087	False	-1.154019763488605	1.6996390709198446	0.09933995729972184	0.13266299406922738	0.012199835817922864
TCGA-06-0878-01	False	False	1.6995568328958137	2.2888	0.9997117190023919	1.642	-0.1799	False	-1.1389314303987637	1.6995568328958137	0.10442733954329855	0.16811973891634918	-0.026215840921434398
TCGA-D8-A1JA-01	False	False	1.6995029639824504	5.28405	0.9997881321242478	1.9302	-0.31095000000000006	False	-1.3968692801271847	1.6995029639824504	0.11161271969443619	0.16179926045394424	-0.029094099473802024
TCGA-BC-A10Q-01	False	False	1.6993901005512757	1.8707500000000001	0.9985274947859187	0.1648	-0.005649999999999988	False	-1.2569836616274799	1.6993901005512757	0.11320270279944383	0.1254568195695701	-0.003226400375753849
TCGA-C8-A274-01	False	False	1.699274597921018	3.497633333333333	0.9994079483510855	-0.3383	0.15355	False	-1.3375788842435974	1.699274597921018	0.11917343921179072	0.13274710823509256	-0.010089166745132064
TCGA-QR-A6H1-01	False	False	1.6989075715455844	1.2873166666666667	0.9998612319083573	1.5998	-0.5740000000000001	False	-0.9316565550630495	1.6989075715455844	0.10852121820373647	0.13337270764984357	-0.004441542045264326
TCGA-BC-A10R-01	False	False	1.6988477993716429	1.0467833333333334	0.974388314643605	-2.0529	-1.7523499999999999	False	-1.2679633920382753	1.6988477993716429	0.09419985205598547	0.14910318293127622	-0.004533114138550401
TCGA-E7-A3Y1-01	False	False	1.6988352293423752	-0.8176999999999999	0.999242828213393	-1.9942	-0.4372	False	-1.1616145812709553	1.6988352293423752	0.12586763851877208	0.10032055671861646	0.009597363196118218
TCGA-GL-6846-01	False	False	1.6986611836542145	2.015333333333333	0.9989431009596698	-0.3383	-0.049600000000000005	False	-1.2118643435622205	1.6986611836542145	0.10242759742871332	0.14289793731266243	-0.005187382989748145
TCGA-TM-A84O-01	True	False	1.6983155127699647	-1.5134666666666663	0.9998455176146669	-1.2481	-0.3093	False	-1.032510202482547	1.6983155127699647	0.09851936556619716	0.13826957462935258	0.007722892616986484
TCGA-TM-A84I-01	False	False	1.6977381958221487	-0.5813833333333333	0.9991459906099018	-0.8599	-1.27325	False	-1.3539569662811788	1.6977381958221487	0.1119563824804432	0.12967277614425976	0.0029798566638279704
TCGA-WB-A80Q-01	True	False	1.697715168043673	-2.41615	0.9682923335352829	1.2934	-1.2312	False	-0.9023082008108556	1.697715168043673	0.1021419790512171	0.1222774585310829	0.009287418984166143
TCGA-WB-A80V-01	False	False	1.6970960642050825	-0.11298333333333321	0.9960233876384849	1.6649	-1.0433500000000002	False	-1.168669899551604	1.6970960642050825	0.11659710354391388	0.10892613246900032	0.009284813041384322
TCGA-W5-AA2X-01	False	False	1.697089094913006	-0.7437499999999999	0.9257058347292233	-1.1172	0.593	False	-1.4091097395234242	1.697089094913006	0.14070823547455286	0.10393852811416793	-0.003590038000937537
TCGA-2Z-A9JE-01	False	False	1.696729271961501	-0.27745	0.9993450444707718	-0.4131	-2.8699500000000002	False	-1.2462862783603998	1.696729271961501	0.11567745182216861	0.12618398936278902	-0.0016137336816916088
TCGA-FK-A3SB-01	False	False	1.696652983784735	1.3805666666666663	0.9980082171295328	1.9073	1.0674	False	-1.0433778600068304	1.696652983784735	0.09895567141496091	0.14741813699096232	-0.004186899533676445
TCGA-EM-A3AL-01	False	False	1.696488631096187	1.3537499999999998	0.9995052733831393	0.044000000000000004	-1.4796	False	-1.24107336091006	1.696488631096187	0.1058780236750523	0.12761188207329313	0.005004556137142088
TCGA-CV-5978-01	False	False	1.6963892502261946	3.4368999999999996	0.9997534866551127	3.7582	0.33240000000000003	False	-1.0341709206243728	1.6963892502261946	0.10388611290104419	0.16688993700185759	-0.027537126547817332
TCGA-S3-AA12-01	False	False	1.6963643337501875	1.4076833333333334	0.9999358756490078	0.2522	-0.027899999999999925	False	-1.2474524383688241	1.6963643337501875	0.11837117390578661	0.12543095063056625	-0.00488616737358116
TCGA-BQ-5879-01	False	False	1.6962059976853168	2.493716666666667	0.9966028698383288	3.2662	-0.3522	False	-1.1631438172156265	1.6962059976853168	0.11118806206915499	0.149103069100964	-0.019754125028139318
TCGA-A6-5662-01	False	False	1.6961075318011787	1.573833333333333	0.9984272291427082	-1.2828	0.99545	False	-1.2564683893179096	1.6961075318011787	0.13003511013112048	0.11475191905477668	-0.002350734594856002
TCGA-HT-7604-01	True	False	1.696007353102254	-2.0163499999999996	0.9998594560584726	-0.5543	-2.61945	False	-1.3158439044058765	1.696007353102254	0.10470437334494423	0.13054076598220188	0.006990312055837395
TCGA-50-6673-01	False	False	1.6959929970842582	2.3541	0.9937500594739231	0.4447	0.3383999999999999	False	-0.986919309085949	1.6959929970842582	0.11240745569239316	0.1457868455115237	-0.018832009900020964
TCGA-TM-A7C5-01	True	False	1.6957963286877729	-1.0471666666666666	0.9992920531582796	-2.114	-1.57745	False	-1.2481928042768995	1.6957963286877729	0.1043422757577705	0.12272612709043275	0.011111075852136927
TCGA-DK-AA6L-01	False	False	1.6957622484296702	3.6786166666666666	0.9987352772712444	1.0151	0.65215	False	-1.0511635330793132	1.6957622484296702	0.13188537142293294	0.11071197668229167	-0.010479995493212994
TCGA-BR-8679-01	False	False	1.695724662285626	3.445	0.9963132536881589	1.9034	-0.58035	False	-1.2057982213165228	1.695724662285626	0.12144346773581072	0.13908106498095815	-0.016691502376109228
TCGA-AH-6643-01	False	False	1.6956030704651335	2.6261166666666664	0.9949217673506318	0.0718	-0.60295	False	-1.3182630034299772	1.6956030704651335	0.14094326624311312	0.11406078976409975	-0.013442068132551653
TCGA-DB-A4XE-01	True	False	1.6953649108884459	-1.8019666666666663	0.999877053908355	-0.6416	-2.46525	False	-1.177302122920914	1.6953649108884459	0.10590582001474785	0.13052135075061505	0.008490313726869392
TCGA-BH-A1ES-06	False	False	1.6953239565560203	-0.39065000000000016	0.9960395123133935	-2.1779	1.6895	False	-1.223167016346538	1.6953239565560203	0.12514669585784063	0.13780797901664463	-0.019972255681286653
TCGA-CV-A45Q-01	False	False	1.695189747592153	1.0192333333333332	0.9971590473781714	2.6464	-1.17185	False	-0.9551803117970737	1.695189747592153	0.13777883237154603	0.10848802287263212	-0.020875021683880564
TCGA-E1-5305-01	True	False	1.694815873621051	-1.8645166666666664	0.9998719634995411	-1.2828	-1.3639000000000001	False	-1.178544659664792	1.694815873621051	0.09731664129012796	0.13991617668582396	0.003807218516181525
TCGA-DM-A280-01	True	False	1.6946303047806583	-1.2931	0.9999627109793677	0.4125	-1.8215999999999999	False	-1.215172405098934	1.6946303047806583	0.1340172052578235	0.1090527213756439	-0.008995344137285413
TCGA-CM-4747-01	False	False	1.6945416216494444	2.0743166666666664	0.9975892393715404	-0.4921	-0.54065	False	-1.175782265556962	1.6945416216494444	0.12846266086123878	0.1164624577797992	-0.009091531165510319
TCGA-06-2564-01	False	False	1.6942485481388894	1.6185666666666667	0.9998275553070782	2.5188	-0.25129999999999997	False	-1.1405968515362488	1.6942485481388894	0.09851644054478755	0.15931903305019132	-0.01330364830254096
TCGA-ET-A4KQ-01	False	False	1.6941393423410447	-0.7715166666666667	0.9998169763709898	-0.1504	0.3441	False	-1.1478280002043602	1.6941393423410447	0.092689354884729	0.1462448208582925	0.0032296424206897834
TCGA-EM-A2CR-01	True	False	1.6940175183440414	-1.3979833333333334	0.9423590507758237	-4.6082	1.02875	False	-0.7946633986306774	1.6940175183440414	0.09880278608521341	0.12797077090439773	0.00899309525204294
TCGA-DU-A6S8-01	True	False	1.6939810077865216	-1.6660999999999997	0.9995788965560647	-2.114	-1.95505	False	-1.1607128869600045	1.6939810077865216	0.10828144819126574	0.12136766196567783	0.011043249290560537
TCGA-CS-4943-01	False	False	1.6934825027035265	-0.33958333333333335	0.9990531527352204	-1.3548	-2.2512	False	-1.3050822862241367	1.6934825027035265	0.11206014666730509	0.12002115079971404	0.004470816821514072
TCGA-DJ-A3VE-01	False	False	1.6934751734762525	1.3685666666666665	0.9984907061223851	1.0433	1.8165499999999999	False	-1.066889769029093	1.6934751734762525	0.09490606796439316	0.1459117967625688	-0.0007482994228331774
TCGA-ET-A3DV-01	False	False	1.6934202003852774	-0.008799999999999808	0.9997444824654602	-0.8339	-4.53485	False	-1.3653882603662626	1.6934202003852774	0.10927003518088359	0.12698233832186487	9.286853895921258e-07
TCGA-2H-A9GN-01	False	False	1.6930882786531267	3.5760166666666664	0.9656433119888489	2.0465	0.14575	False	-1.1933781962007286	1.6930882786531267	0.1334382168662118	0.12947934935882882	-0.020331501637418203
TCGA-S9-A7IQ-01	True	False	1.6930352215534774	-2.550066666666666	0.9999670704970303	0.1519	0.23695000000000005	False	-0.9198064590505136	1.6930352215534774	0.09428844160811735	0.13200446471181312	0.01565772261412859
TCGA-VQ-AA6A-01	False	False	1.6928432374970193	2.7768333333333333	0.9801786628076468	0.2029	-0.04735	False	-1.2171090113296381	1.6928432374970193	0.13236116067597237	0.11353277241786208	-0.010567844144831516
TCGA-S4-A8RO-01	False	False	1.6927345139277832	1.8834333333333335	0.9993705187363584	0.9115	0.9233	False	-0.9824443937930507	1.6927345139277832	0.1145661235548319	0.13997155366752392	-0.015233290258134798
TCGA-85-A512-01	False	False	1.6927144984497433	3.685083333333333	0.9998720071035024	1.7744	0.03344999999999998	False	-1.2333657043312352	1.6927144984497433	0.1304743024810048	0.1309406119843932	-0.01825732556100385
TCGA-RW-A684-01	False	False	1.6926901169041557	0.35998333333333343	0.9994743569541678	1.1117	-2.73055	False	-0.9555904331763799	1.6926901169041557	0.10504988330196316	0.13556014288046855	-0.000562342165274119
TCGA-B6-A0RM-01	False	False	1.692671050181118	2.265433333333333	0.9999346905750307	0.2998	0.04630000000000001	False	-1.2289061026480226	1.692671050181118	0.10881991997652604	0.13154677425515426	-0.00045521092157007036
TCGA-5R-AA1D-01	False	False	1.692631294937096	0.8515166666666667	0.9966424474445923	-0.4521	0.19735000000000003	False	-1.1202592380250391	1.692631294937096	0.07930624384955519	0.16952174127326505	-0.008525866444023464
TCGA-DY-A1DF-01	False	False	1.6925480263114367	0.6212666666666665	0.9927021901911156	-3.458	-7.76965	False	-1.2005713252985069	1.6925480263114367	0.13180843456775823	0.11003807601903058	-0.0013891262074826778
TCGA-EZ-7264-01	True	False	1.6924939458782686	-2.662	0.9997655353221869	-1.5951	-1.857	False	-1.308914656443366	1.6924939458782686	0.10242053809878242	0.12983902737974107	0.009461002891364971
TCGA-QR-A70W-01	False	False	1.6924514884595394	-0.411683333333333	0.9959340272085683	1.2023	-1.35025	False	-1.0016730086383019	1.6924514884595394	0.11047928042760329	0.11877152868327749	0.009267491986989928
TCGA-TM-A7CF-01	True	False	1.6921254399893229	-2.850116666666666	0.999309284192348	-0.6873	-0.85615	False	-1.0523998993768813	1.6921254399893229	0.09987134283464238	0.13160520309452328	0.013303529159815471
TCGA-E1-A7YO-01	True	False	1.6917701291222462	-2.1576166666666667	0.9998947740883363	-0.2498	-1.11835	False	-1.1124481004566316	1.6917701291222462	0.1020815436496765	0.13945678513363405	0.004156653470055666
TCGA-14-2554-01	False	False	1.6917304909866948	2.20575	0.9997501484620155	0.5955	-0.1446	False	-1.190106242617165	1.6917304909866948	0.10304456290601077	0.15582923732258475	-0.015084367589351723
TCGA-EM-A3AP-01	False	False	1.691564823647214	1.541833333333333	0.9990495443476836	0.1519	-1.21435	False	-1.1663070643499034	1.691564823647214	0.09543559393381885	0.14235844318219668	0.0007442167656219602
TCGA-AO-A0J3-01	False	False	1.691303369325542	3.0877666666666665	0.9996999380801861	-0.8863	0.84195	False	-1.3150933187384386	1.691303369325542	0.12660078461536906	0.10801593901745334	0.00025569315467687285
TCGA-DB-A4XD-01	False	False	1.6911226482784485	-0.7165	0.9997337848093453	-1.0559	-2.6458	False	-1.2675709607411325	1.6911226482784485	0.09296848091504191	0.14005389085286396	0.006852639785778304
TCGA-14-0817-01	False	False	1.6911170726691518	2.5572166666666662	0.9999571006951513	0.34600000000000003	0.2454	False	-1.0688953403462311	1.6911170726691518	0.1079264179284742	0.14416749321168523	-0.011673186181254498
TCGA-CF-A3MG-01	True	False	1.690978347077903	-1.548366666666667	0.9988009837319733	-1.5951	-2.6105	False	-1.3642277566977408	1.690978347077903	0.13950766471869064	0.08286139679289936	0.007020608457708397
TCGA-5C-A9VG-01	False	False	1.6908725790096768	-0.09318333333333328	0.9968418754661823	-2.114	-1.44025	False	-1.4240011095138974	1.6908725790096768	0.10592108897549272	0.12912910363137087	0.001973804439189533
TCGA-EL-A3ZM-01	False	False	1.6907426773146597	2.0332166666666662	0.9978958940561635	1.683	-1.13465	False	-1.0129010235848517	1.6907426773146597	0.10363776506344528	0.14534394018229935	-0.010422969899886263
TCGA-AR-A1AV-01	False	False	1.6904841039906093	1.9246833333333333	0.9995131341444707	-0.5332	-0.5182	False	-1.3196230916461267	1.6904841039906093	0.10215724452047563	0.15660536268696468	-0.013353156530321368
TCGA-DV-5567-01	False	False	1.689960111514795	2.7996333333333334	0.9994036591825483	0.517	0.22340000000000002	False	-1.154631858801608	1.689960111514795	0.10242212881941365	0.15113761088863228	-0.013170982032704278
TCGA-NJ-A55R-01	False	False	1.6898847900935945	1.7972166666666665	0.998300667970234	0.6239	-0.0993	False	-0.8727157236824955	1.6898847900935945	0.11277734312154807	0.1332759607219316	-0.0033111466716230402
TCGA-RW-A681-01	True	False	1.6898195997851844	-2.7163666666666666	0.999898664295162	0.7493	-2.36635	False	-1.2777129267474658	1.6898195997851844	0.122601798307161	0.09561938112090591	0.01706537269714686
TCGA-ZN-A9VS-01	False	False	1.6896620207520723	2.9024166666666664	0.9998249714337426	1.1577	0.11190000000000005	False	-1.0941158083870817	1.6896620207520723	0.09336573393952458	0.16143672789371497	-0.020373193286790787
TCGA-S9-A6WG-01	False	False	1.6896048547585412	1.3501500000000002	0.9996777072683954	0.34600000000000003	0.21375	False	-0.8227344940623121	1.6896048547585412	0.10079077966992524	0.1625965350166456	-0.016624348664925744
TCGA-A7-A26F-01	False	False	1.6895976316562347	3.8097757362966664	0.9786999530362912	2.1702514988900004	0.432352028097	False	-1.2901216167532714	1.6895976316562347	0.1078944732271622	0.1702221841469714	-0.03745824365440948
TCGA-EW-A1OX-01	False	False	1.6891695841437757	-0.21148333333333325	0.9999545598872117	-0.9406	-1.79005	False	-1.4626439052857902	1.6891695841437757	0.12118652989938454	0.11889598501232422	-0.0019523264577593236
TCGA-5M-AAT4-01	False	False	1.6889006367305486	1.2811	0.9993236779632803	-1.6394	1.038	False	-1.3247898217954241	1.6889006367305486	0.14999854038177024	0.09061833776574517	-0.004322299294950131
TCGA-VD-A8KF-01	False	False	1.688824545951737	0.9391833333333331	0.9994188467262689	-0.013000000000000001	-0.7426999999999999	False	-1.4781150822124614	1.688824545951737	0.10680794131206453	0.1311497865964637	-0.000362164393653305
TCGA-QR-A708-01	True	False	1.6886626949366854	-1.6204833333333333	0.9946208303783842	-0.9971	1.2118	False	-0.7551248382979638	1.6886626949366854	0.11500989495345963	0.11215271655182489	0.012089383856522317
TCGA-FG-A6IZ-01	False	False	1.6884479131923609	-0.934333333333333	0.9997800110875008	-2.3147	-2.87695	False	-1.017095180345727	1.6884479131923609	0.10636948753551453	0.1155036245494097	0.015861116462048002
TCGA-A8-A06Z-01	False	False	1.6876106986841324	0.8431666666666666	0.9989086008743859	-0.4325	-2.0603	False	-1.3664724757094124	1.6876106986841324	0.11768225999807623	0.11955260127307193	-0.002949230930705915
TCGA-56-7221-01	False	False	1.687285875773015	0.6758666666666667	0.9997753630410232	-0.1187	-0.6537999999999999	False	-1.2856493777512992	1.687285875773015	0.13435472698631853	0.11358543462185308	-0.011364133581618151
TCGA-L5-A88V-01	False	False	1.6871601990201481	2.300133333333333	0.9230894662540688	-0.0277	-0.44475	False	-1.2097217127055404	1.6871601990201481	0.13671887762021584	0.11078963390633716	-0.012730537585857508
TCGA-D8-A1XF-01	False	False	1.6867928923740863	3.6530666666666667	0.9992492411515117	-0.39399999999999996	0.8378000000000001	False	-1.3107175959879376	1.6867928923740863	0.12680430979359772	0.11432659675088025	-0.005206673440116968
TCGA-A2-A1FX-01	False	False	1.686704119504404	3.9825666666666666	0.9999096900020731	0.6969	2.314	False	-1.1423054249232671	1.686704119504404	0.10830021565520938	0.1414622516830043	-0.009538058742962383
TCGA-85-A4QQ-01	False	False	1.6866774064328296	3.3190666666666666	0.9992545193698843	0.8726	0.57515	False	-1.181421243312322	1.6866774064328296	0.136657808941222	0.11514839678518823	-0.01743950740627618
TCGA-PR-A5PG-01	False	False	1.686589231071713	1.8916666666666666	0.9997137418449631	2.3981	-2.2299	False	-1.1126413920128295	1.686589231071713	0.11149656279828678	0.12043223630413032	0.0046014023025512125
TCGA-D8-A3Z5-01	False	False	1.6864982782918696	2.8171999999999997	0.9997761276134743	-0.013000000000000001	1.677	False	-0.980062605389492	1.6864982782918696	0.10728371585090778	0.14153810030038824	-0.004941896173266345
TCGA-DU-7013-01	False	False	1.6864250694577143	2.688733333333333	0.9996468685930628	2.3788	1.7359	False	-1.1571751119171392	1.6864250694577143	0.10705955451588457	0.14583699112379636	-0.006537792580883842
TCGA-60-2716-01	False	False	1.6863017479467826	0.9128500000000002	0.9999302784428126	0.2029	0.16970000000000002	False	-1.3326202186976313	1.6863017479467826	0.12474853082177711	0.10937769574038815	0.0013270576938152275
TCGA-P5-A72X-01	False	False	1.6861604778454702	-0.9634833333333332	0.9993129051672794	-0.5125	-0.5868	False	-0.996418786553696	1.6861604778454702	0.09407192578219205	0.14883792055321118	-0.0007364318029914993
TCGA-W2-A7HD-01	False	False	1.6860769638124158	0.9762833333333332	0.9998752854731835	2.7051	-0.4283	False	-0.9306159050069454	1.6860769638124158	0.10483518655609661	0.14017600629844115	-0.003489492231787698
TCGA-A2-A0YG-01	False	False	1.6855427657298583	4.368716666666666	0.9989484697046016	-0.1665	0.12769999999999998	False	-1.3391752773521792	1.6855427657298583	0.12199850876527588	0.13143353953296688	-0.011489208752121914
TCGA-S9-A7R1-01	False	False	1.6853629113493955	-0.7311999999999999	0.9998428275799159	-0.5332	-1.47495	False	-1.174611618701419	1.6853629113493955	0.0981779258997881	0.14264570397579127	0.000760927948102867
TCGA-99-8025-01	False	False	1.6852192077659167	3.7292666666666667	0.9947369981419063	1.196	0.3116	False	-0.9736532636117075	1.6852192077659167	0.11310227236495075	0.13913330552552544	-0.01361095011000514
TCGA-E9-A1RD-01	False	False	1.6850814825450542	3.460983333333333	0.9998781349465603	0.8327	0.12695	False	-1.2951940845530967	1.6850814825450542	0.10405999544103209	0.14824798512749296	-0.008321821915319222
TCGA-EI-6514-01	False	False	1.6850234611528576	1.8086999999999998	0.9932866714686405	-1.1811	-0.19575000000000004	False	-1.1561332800329283	1.6850234611528576	0.11764807378802436	0.1273380068979986	-0.0058448544343357636
TCGA-06-0138-01	False	False	1.6847622576955334	1.4428	0.9998386121765603	0.5069	0.016350000000000003	False	-1.0931355758698957	1.6847622576955334	0.10465760754384719	0.15624569307227656	-0.012953096041471199
TCGA-IG-A5B8-01	False	False	1.684760447132484	4.608083333333333	0.9989750266486052	1.0293	-0.023399999999999976	False	-1.1805458314267583	1.684760447132484	0.14044200943552185	0.1271071928709449	-0.03321849622042561
TCGA-CV-6933-01	False	False	1.684748755475872	2.5194166666666664	0.9984965465584165	1.7489	-0.3545	False	-1.024657509767287	1.684748755475872	0.11980489446591801	0.14315874702861356	-0.02597571986391276
TCGA-DJ-A1QQ-01	False	False	1.6847368597912398	2.7697666666666665	0.9983531748666564	0.8647	1.9749500000000002	False	-1.036503700361549	1.6847368597912398	0.09443145939355908	0.15116348729014914	-0.005547115474709743
TCGA-G4-6317-01	False	False	1.6846419376190045	0.9824	0.9978207392110414	-2.6349	1.1841	False	-1.466105816741381	1.6846419376190045	0.150744254761659	0.07958732865823478	0.004957906238197762
TCGA-78-7149-01	False	False	1.6846229569645803	3.1688833333333326	0.9931147547188702	-1.0262	0.568	False	-1.0641950287693023	1.6846229569645803	0.10334188932416871	0.1305692327550615	0.00051201862563912
TCGA-D5-6536-01	False	False	1.684463459393677	1.02955	0.9885926404971034	1.0711	0.99865	False	-1.1124349089356167	1.684463459393677	0.1292751146569668	0.12457915892472929	-0.014118529288302338
TCGA-G2-A3IB-01	False	False	1.6835799270432261	2.5010666666666665	0.9993162218163943	0.03	-0.7013499999999999	False	-1.2451604986570621	1.6835799270432261	0.14258512816776264	0.11286302719698493	-0.021351327012601607
TCGA-CF-A5U8-01	False	False	1.6835082798165222	-0.5991999999999997	0.9970098919556624	-2.3147	-0.10475000000000001	False	-1.2201510980771417	1.6835082798165222	0.1289876593057289	0.09165275622246186	0.008148980825726307
TCGA-DB-A75P-01	True	False	1.6832313495886044	-1.788933333333333	0.9994468724282743	1.1184	0.74135	False	-0.7513331757922638	1.6832313495886044	0.08946540142017119	0.15331738222520216	0.00031777694961722305
TCGA-BJ-A3F0-01	False	False	1.6832204811949356	2.0425999999999997	0.9993606113705096	-0.8339	-0.89655	False	-1.065613762514173	1.6832204811949356	0.10202997324535755	0.12860427909267835	0.006331824153131381
TCGA-KT-A74X-01	False	False	1.6831782957678203	0.23281666666666667	0.9997919688968278	-1.685	-1.054	False	-1.1520779487870787	1.6831782957678203	0.1056679266998866	0.1254111193758387	0.007310950133565301
TCGA-HU-8243-01	False	False	1.683168304898583	2.182183333333333	0.9918168147742784	-0.3201	-1.2676	False	-1.2805939436533753	1.683168304898583	0.13544074692102687	0.11324596146607015	-0.005716161345249014
TCGA-WB-A80Y-01	False	False	1.6831464610372942	0.5314999999999999	0.9992465123945561	0.688	-1.0863	False	-0.9888779760850164	1.6831464610372942	0.1101569240118848	0.12489625705026264	0.0027389306484984304
[truncated: 6,280 more rows]
