# Supplementary material for: Targeting KIF20A: a new frontier in cancer treatment revealed by multi-omics analysis
Source: Front Immunol. 2026 Jan 21;17:1744899. doi: 10.3389/fimmu.2026.1744899 (PMC12867832; doi:10.3389/fimmu.2026.1744899)
Supplement: Supplementary file 1 [file DataSheet1.zip › supplementary material/_mRNA_PanCancer_zscore_TCGA_GTEx_wilcox.csv]

	KIF20A	Zscore	Samples	CancerType	Database_Detail	Type
TCGA-OR-A5LE-01	3.4881	1.58743740572511	TCGA-OR-A5LE-01	ACC	ACC_Tumor_TCGA	Tumor
TCGA-OR-A5L5-01	-2.0529	-0.966428310958881	TCGA-OR-A5L5-01	ACC	ACC_Tumor_TCGA	Tumor
TCGA-OR-A5LL-01	-0.8863	-0.428738409301501	TCGA-OR-A5LL-01	ACC	ACC_Tumor_TCGA	Tumor
TCGA-OR-A5LC-01	3.1892	1.44967338069049	TCGA-OR-A5LC-01	ACC	ACC_Tumor_TCGA	Tumor
TCGA-OR-A5JF-01	-0.5756	-0.285535724195254	TCGA-OR-A5JF-01	ACC	ACC_Tumor_TCGA	Tumor
TCGA-OR-A5K0-01	2.2206	1.00324235142138	TCGA-OR-A5K0-01	ACC	ACC_Tumor_TCGA	Tumor
TCGA-OR-A5JY-01	3.705	1.6874073522959	TCGA-OR-A5JY-01	ACC	ACC_Tumor_TCGA	Tumor
TCGA-OR-A5L3-01	-4.035	-1.87998493197302	TCGA-OR-A5L3-01	ACC	ACC_Tumor_TCGA	Tumor
TCGA-OR-A5JS-01	2.0844	0.940467308899749	TCGA-OR-A5JS-01	ACC	ACC_Tumor_TCGA	Tumor
TCGA-OR-A5JT-01	1.6649	0.747118334319541	TCGA-OR-A5JT-01	ACC	ACC_Tumor_TCGA	Tumor
TCGA-OR-A5K4-01	2.8341	1.28600658480626	TCGA-OR-A5K4-01	ACC	ACC_Tumor_TCGA	Tumor
TCGA-OR-A5K9-01	3.9608	1.80530644096722	TCGA-OR-A5K9-01	ACC	ACC_Tumor_TCGA	Tumor
TCGA-OR-A5LO-01	1.736	0.779888565768057	TCGA-OR-A5LO-01	ACC	ACC_Tumor_TCGA	Tumor
TCGA-OR-A5K5-01	0.9268	0.406925537805472	TCGA-OR-A5K5-01	ACC	ACC_Tumor_TCGA	Tumor
TCGA-OR-A5JD-01	-2.0529	-0.966428310958881	TCGA-OR-A5JD-01	ACC	ACC_Tumor_TCGA	Tumor
TCGA-OR-A5K6-01	1.3511	0.602486848686002	TCGA-OR-A5K6-01	ACC	ACC_Tumor_TCGA	Tumor
TCGA-OR-A5KW-01	2.496	1.13017514665234	TCGA-OR-A5KW-01	ACC	ACC_Tumor_TCGA	Tumor
TCGA-P6-A5OF-01	1.2636	0.562157801544719	TCGA-P6-A5OF-01	ACC	ACC_Tumor_TCGA	Tumor
TCGA-OR-A5LJ-01	2.8701	1.30259910705867	TCGA-OR-A5LJ-01	ACC	ACC_Tumor_TCGA	Tumor
TCGA-OR-A5JA-01	3.3549	1.52604507339118	TCGA-OR-A5JA-01	ACC	ACC_Tumor_TCGA	Tumor
TCGA-OR-A5L9-01	-0.8084	-0.392834034760862	TCGA-OR-A5L9-01	ACC	ACC_Tumor_TCGA	Tumor
TCGA-OU-A5PI-01	1.3846	0.617927112448665	TCGA-OU-A5PI-01	ACC	ACC_Tumor_TCGA	Tumor
TCGA-OR-A5LA-01	-1.5522	-0.735653980631562	TCGA-OR-A5LA-01	ACC	ACC_Tumor_TCGA	Tumor
TCGA-OR-A5L4-01	1.1897	0.528097040587681	TCGA-OR-A5L4-01	ACC	ACC_Tumor_TCGA	Tumor
TCGA-P6-A5OG-01	3.5766	1.62822735626229	TCGA-P6-A5OG-01	ACC	ACC_Tumor_TCGA	Tumor
TCGA-OR-A5J2-01	1.125	0.498276590872927	TCGA-OR-A5J2-01	ACC	ACC_Tumor_TCGA	Tumor
TCGA-OR-A5KT-01	0.9642	0.424163324812146	TCGA-OR-A5KT-01	ACC	ACC_Tumor_TCGA	Tumor
TCGA-OR-A5KO-01	4.443	2.02755405847038	TCGA-OR-A5KO-01	ACC	ACC_Tumor_TCGA	Tumor
TCGA-OR-A5KU-01	0.8883	0.389180757063308	TCGA-OR-A5KU-01	ACC	ACC_Tumor_TCGA	Tumor
TCGA-OR-A5LP-01	-1.2142	-0.579868632817235	TCGA-OR-A5LP-01	ACC	ACC_Tumor_TCGA	Tumor
TCGA-OR-A5JL-01	1.7229	0.773850731281763	TCGA-OR-A5JL-01	ACC	ACC_Tumor_TCGA	Tumor
TCGA-OR-A5L8-01	0.6969	0.300963847087976	TCGA-OR-A5L8-01	ACC	ACC_Tumor_TCGA	Tumor
TCGA-OR-A5LH-01	-1.8314	-0.864338208766947	TCGA-OR-A5LH-01	ACC	ACC_Tumor_TCGA	Tumor
TCGA-OR-A5LS-01	2.1988	0.993194657390752	TCGA-OR-A5LS-01	ACC	ACC_Tumor_TCGA	Tumor
TCGA-OR-A5LN-01	-0.8084	-0.392834034760862	TCGA-OR-A5LN-01	ACC	ACC_Tumor_TCGA	Tumor
TCGA-OR-A5J7-01	4.4496	2.03059602088332	TCGA-OR-A5J7-01	ACC	ACC_Tumor_TCGA	Tumor
TCGA-OR-A5J6-01	-2.114	-0.994589508448394	TCGA-OR-A5J6-01	ACC	ACC_Tumor_TCGA	Tumor
TCGA-PK-A5H9-01	-0.4325	-0.21958044824191	TCGA-PK-A5H9-01	ACC	ACC_Tumor_TCGA	Tumor
TCGA-OR-A5JO-01	1.2023	0.533904423376026	TCGA-OR-A5JO-01	ACC	ACC_Tumor_TCGA	Tumor
TCGA-OR-A5JQ-01	1.3109	0.583958532170807	TCGA-OR-A5JQ-01	ACC	ACC_Tumor_TCGA	Tumor
TCGA-OR-A5JM-01	4.2389	1.93348367536711	TCGA-OR-A5JM-01	ACC	ACC_Tumor_TCGA	Tumor
TCGA-OR-A5KX-01	-0.9406	-0.453765463698891	TCGA-OR-A5KX-01	ACC	ACC_Tumor_TCGA	Tumor
TCGA-OR-A5J3-01	0.8488	0.370975072925243	TCGA-OR-A5J3-01	ACC	ACC_Tumor_TCGA	Tumor
TCGA-OR-A5KY-01	4.7523	2.17011147882236	TCGA-OR-A5KY-01	ACC	ACC_Tumor_TCGA	Tumor
TCGA-OR-A5J9-01	0.6425	0.275890702350995	TCGA-OR-A5J9-01	ACC	ACC_Tumor_TCGA	Tumor
TCGA-OR-A5JE-01	2.6255	1.18986213642144	TCGA-OR-A5JE-01	ACC	ACC_Tumor_TCGA	Tumor
TCGA-OR-A5KV-01	-0.394	-0.201835667499745	TCGA-OR-A5KV-01	ACC	ACC_Tumor_TCGA	Tumor
TCGA-OR-A5LT-01	2.5363	1.14874955350713	TCGA-OR-A5LT-01	ACC	ACC_Tumor_TCGA	Tumor
TCGA-OR-A5JV-01	0.8246	0.359821210744454	TCGA-OR-A5JV-01	ACC	ACC_Tumor_TCGA	Tumor
TCGA-OR-A5K3-01	0.5568	0.236391281322333	TCGA-OR-A5K3-01	ACC	ACC_Tumor_TCGA	Tumor
TCGA-OR-A5JB-01	4.9617	2.2666246499239	TCGA-OR-A5JB-01	ACC	ACC_Tumor_TCGA	Tumor
TCGA-OR-A5LD-01	3.0002	1.36256263886531	TCGA-OR-A5LD-01	ACC	ACC_Tumor_TCGA	Tumor
TCGA-PA-A5YG-01	-1.7809	-0.841062587273978	TCGA-PA-A5YG-01	ACC	ACC_Tumor_TCGA	Tumor
TCGA-OR-A5JX-01	-2.7274	-1.27730765149368	TCGA-OR-A5JX-01	ACC	ACC_Tumor_TCGA	Tumor
TCGA-OR-A5JK-01	0.8164	0.356041802898071	TCGA-OR-A5JK-01	ACC	ACC_Tumor_TCGA	Tumor
TCGA-OR-A5K1-01	2.8936	1.31343033686233	TCGA-OR-A5K1-01	ACC	ACC_Tumor_TCGA	Tumor
TCGA-OR-A5JW-01	0.6969	0.300963847087976	TCGA-OR-A5JW-01	ACC	ACC_Tumor_TCGA	Tumor
TCGA-OR-A5LG-01	1.8722	0.842663608289689	TCGA-OR-A5LG-01	ACC	ACC_Tumor_TCGA	Tumor
TCGA-OR-A5JR-01	1.4911	0.667013324112055	TCGA-OR-A5JR-01	ACC	ACC_Tumor_TCGA	Tumor
TCGA-OR-A5KZ-01	5.0077	2.28782620613532	TCGA-OR-A5KZ-01	ACC	ACC_Tumor_TCGA	Tumor
TCGA-PK-A5H8-01	1.0642	0.470253664402184	TCGA-PK-A5H8-01	ACC	ACC_Tumor_TCGA	Tumor
TCGA-OR-A5JP-01	3.2127	1.46050461049414	TCGA-OR-A5JP-01	ACC	ACC_Tumor_TCGA	Tumor
TCGA-OR-A5K8-01	2.0979	0.946689504744404	TCGA-OR-A5K8-01	ACC	ACC_Tumor_TCGA	Tumor
TCGA-OR-A5JC-01	2.7847	1.26323795704878	TCGA-OR-A5JC-01	ACC	ACC_Tumor_TCGA	Tumor
TCGA-OR-A5J5-01	3.2541	1.47958601108442	TCGA-OR-A5J5-01	ACC	ACC_Tumor_TCGA	Tumor
TCGA-OR-A5LM-01	2.1638	0.977063038534239	TCGA-OR-A5LM-01	ACC	ACC_Tumor_TCGA	Tumor
TCGA-OR-A5JI-01	-1.4305	-0.679562037350486	TCGA-OR-A5JI-01	ACC	ACC_Tumor_TCGA	Tumor
TCGA-PK-A5HB-01	4.5336	2.06931190613895	TCGA-PK-A5HB-01	ACC	ACC_Tumor_TCGA	Tumor
TCGA-OR-A5LK-01	-0.6416	-0.315955348324679	TCGA-OR-A5LK-01	ACC	ACC_Tumor_TCGA	Tumor
TCGA-OR-A5JG-01	3.0774	1.39814438102882	TCGA-OR-A5JG-01	ACC	ACC_Tumor_TCGA	Tumor
TCGA-OR-A5JZ-01	3.0217	1.37247206187717	TCGA-OR-A5JZ-01	ACC	ACC_Tumor_TCGA	Tumor
TCGA-OR-A5L6-01	3.4358	1.56333215811952	TCGA-OR-A5L6-01	ACC	ACC_Tumor_TCGA	Tumor
TCGA-OR-A5LB-01	2.0604	0.92940562739814	TCGA-OR-A5LB-01	ACC	ACC_Tumor_TCGA	Tumor
TCGA-OR-A5J1-01	-1.1172	-0.535161003414898	TCGA-OR-A5J1-01	ACC	ACC_Tumor_TCGA	Tumor
TCGA-OR-A5JJ-01	3.3478	1.52277265928028	TCGA-OR-A5JJ-01	ACC	ACC_Tumor_TCGA	Tumor
TCGA-PK-A5HA-01	-0.7108	-0.347849863320985	TCGA-PK-A5HA-01	ACC	ACC_Tumor_TCGA	Tumor
TCGA-OR-A5J8-01	3.1261	1.42059037640917	TCGA-OR-A5J8-01	ACC	ACC_Tumor_TCGA	Tumor
GTEX-QMRM-0126-SM-4R1K9	0.1388	0.0437336618359754	GTEX-QMRM-0126-SM-4R1K9	ACC	ACC_Normal_GTEx	Normal
GTEX-S32W-0126-SM-4AD61	-1.5105	-0.716434309022516	GTEX-S32W-0126-SM-4AD61	ACC	ACC_Normal_GTEx	Normal
GTEX-ZYWO-0126-SM-5GZWQ	-0.9406	-0.453765463698891	GTEX-ZYWO-0126-SM-5GZWQ	ACC	ACC_Normal_GTEx	Normal
GTEX-XQ3S-1726-SM-4BOOD	-2.4659	-1.15678141346574	GTEX-XQ3S-1726-SM-4BOOD	ACC	ACC_Normal_GTEx	Normal
GTEX-ZF2S-0126-SM-4WKFO	0.3115	0.12333167830797	GTEX-ZF2S-0126-SM-4WKFO	ACC	ACC_Normal_GTEx	Normal
GTEX-XV7Q-0226-SM-4BRVL	-2.3884	-1.12106140028346	GTEX-XV7Q-0226-SM-4BRVL	ACC	ACC_Normal_GTEx	Normal
GTEX-P4QS-1326-SM-3NMCD	-0.7108	-0.347849863320985	GTEX-P4QS-1326-SM-3NMCD	ACC	ACC_Normal_GTEx	Normal
GTEX-13O1R-2326-SM-5IJF9	-1.3548	-0.644671650280828	GTEX-13O1R-2326-SM-5IJF9	ACC	ACC_Normal_GTEx	Normal
GTEX-V1D1-0226-SM-4JBHG	0.7999	0.348436896865715	GTEX-V1D1-0226-SM-4JBHG	ACC	ACC_Normal_GTEx	Normal
GTEX-REY6-1726-SM-48FDL	-3.0469	-1.42456628648386	GTEX-REY6-1726-SM-48FDL	ACC	ACC_Normal_GTEx	Normal
GTEX-PWCY-0226-SM-48TD8	-0.8863	-0.428738409301501	GTEX-PWCY-0226-SM-48TD8	ACC	ACC_Normal_GTEx	Normal
GTEX-O5YT-1326-SM-3MJGR	3.074	1.39657730948276	GTEX-O5YT-1326-SM-3MJGR	ACC	ACC_Normal_GTEx	Normal
GTEX-PLZ6-0226-SM-3P61I	1.5709	0.703793415104905	GTEX-PLZ6-0226-SM-3P61I	ACC	ACC_Normal_GTEx	Normal
GTEX-12WSN-0926-SM-5GCN1	-4.035	-1.87998493197302	GTEX-12WSN-0926-SM-5GCN1	ACC	ACC_Normal_GTEx	Normal
GTEX-Q734-0126-SM-48U1E	-1.1488	-0.54972555072535	GTEX-Q734-0126-SM-48U1E	ACC	ACC_Normal_GTEx	Normal
GTEX-Q2AH-0126-SM-48U2B	1.46	0.652679228499553	GTEX-Q2AH-0126-SM-48U2B	ACC	ACC_Normal_GTEx	Normal
GTEX-ZA64-0226-SM-5HL9C	0.547	0.231874428042509	GTEX-ZA64-0226-SM-5HL9C	ACC	ACC_Normal_GTEx	Normal
GTEX-12WSD-2126-SM-5LZWK	-1.9942	-0.939373281619529	GTEX-12WSD-2126-SM-5LZWK	ACC	ACC_Normal_GTEx	Normal
GTEX-13O61-0126-SM-5KM4P	-1.9379	-0.913424420430337	GTEX-13O61-0126-SM-5KM4P	ACC	ACC_Normal_GTEx	Normal
GTEX-X4LF-0126-SM-4QAS7	1.3735	0.612811084754171	GTEX-X4LF-0126-SM-4QAS7	ACC	ACC_Normal_GTEx	Normal
GTEX-Y5V6-1926-SM-5IFIL	0.9862	0.434303199521955	GTEX-Y5V6-1926-SM-5IFIL	ACC	ACC_Normal_GTEx	Normal
GTEX-ZLFU-0826-SM-4WWBP	0.7999	0.348436896865715	GTEX-ZLFU-0826-SM-4WWBP	ACC	ACC_Normal_GTEx	Normal
GTEX-YB5E-0226-SM-5IFHI	0.3796	0.154719199568786	GTEX-YB5E-0226-SM-5IFHI	ACC	ACC_Normal_GTEx	Normal
GTEX-U3ZM-0226-SM-4DXTA	0.7999	0.348436896865715	GTEX-U3ZM-0226-SM-4DXTA	ACC	ACC_Normal_GTEx	Normal
GTEX-12WSL-0326-SM-5CVMK	-0.4719	-0.237740042040385	GTEX-12WSL-0326-SM-5CVMK	ACC	ACC_Normal_GTEx	Normal
GTEX-PLZ5-0326-SM-3P614	0.0854	0.0191214204948952	GTEX-PLZ5-0326-SM-3P614	ACC	ACC_Normal_GTEx	Normal
GTEX-QXCU-1326-SM-48FE2	-2.0529	-0.966428310958881	GTEX-QXCU-1326-SM-48FE2	ACC	ACC_Normal_GTEx	Normal
GTEX-132AR-1726-SM-5EGHQ	-2.114	-0.994589508448394	GTEX-132AR-1726-SM-5EGHQ	ACC	ACC_Normal_GTEx	Normal
GTEX-ZVP2-0126-SM-5NQ7D	-0.0425	-0.039828123840763	GTEX-ZVP2-0126-SM-5NQ7D	ACC	ACC_Normal_GTEx	Normal
GTEX-WYVS-0226-SM-4ONDK	-0.9971	-0.479806505567263	GTEX-WYVS-0226-SM-4ONDK	ACC	ACC_Normal_GTEx	Normal
GTEX-11EQ9-0126-SM-5986I	0.3346	0.133978546753269	GTEX-11EQ9-0126-SM-5986I	ACC	ACC_Normal_GTEx	Normal
GTEX-11TT1-0126-SM-5LUAA	-2.7274	-1.27730765149368	GTEX-11TT1-0126-SM-5LUAA	ACC	ACC_Normal_GTEx	Normal
GTEX-XUZC-0226-SM-4BOO7	1.7273	0.775878706223724	GTEX-XUZC-0226-SM-4BOO7	ACC	ACC_Normal_GTEx	Normal
GTEX-ZDTT-0126-SM-4WKHA	0.7233	0.313131696739746	GTEX-ZDTT-0126-SM-4WKHA	ACC	ACC_Normal_GTEx	Normal
GTEX-146FR-1526-SM-5SIB8	-0.9132	-0.441136710651221	GTEX-146FR-1526-SM-5SIB8	ACC	ACC_Normal_GTEx	Normal
GTEX-QCQG-0126-SM-48U27	0.5666	0.240908134602157	GTEX-QCQG-0126-SM-48U27	ACC	ACC_Normal_GTEx	Normal
GTEX-S341-0126-SM-4AD64	-0.7588	-0.369973226324203	GTEX-S341-0126-SM-4AD64	ACC	ACC_Normal_GTEx	Normal
GTEX-11DXZ-0226-SM-5EGGZ	-2.4659	-1.15678141346574	GTEX-11DXZ-0226-SM-5EGGZ	ACC	ACC_Normal_GTEx	Normal
GTEX-132QS-0126-SM-5IFH9	3.5694	1.62490885181181	GTEX-132QS-0126-SM-5IFH9	ACC	ACC_Normal_GTEx	Normal
GTEX-NFK9-1726-SM-3TW8P	0.6969	0.300963847087976	GTEX-NFK9-1726-SM-3TW8P	ACC	ACC_Normal_GTEx	Normal
GTEX-12696-0626-SM-5EGGD	0.3573	0.144441053840208	GTEX-12696-0626-SM-5EGGD	ACC	ACC_Normal_GTEx	Normal
GTEX-V955-0126-SM-4JBH5	0.2029	0.0732775695131895	GTEX-V955-0126-SM-4JBH5	ACC	ACC_Normal_GTEx	Normal
GTEX-Y5V5-1326-SM-4V6G9	0.3573	0.144441053840208	GTEX-Y5V5-1326-SM-4V6G9	ACC	ACC_Normal_GTEx	Normal
GTEX-R55G-0126-SM-48FDS	0.099	0.0253897066791404	GTEX-R55G-0126-SM-48FDS	ACC	ACC_Normal_GTEx	Normal
GTEX-145MN-0226-SM-5QGPY	0.4552	0.189563496298855	GTEX-145MN-0226-SM-5QGPY	ACC	ACC_Normal_GTEx	Normal
GTEX-1399R-0326-SM-5KM1X	-0.8084	-0.392834034760862	GTEX-1399R-0326-SM-5KM1X	ACC	ACC_Normal_GTEx	Normal
GTEX-13FH7-0226-SM-5IFGG	-3.458	-1.6140436725385	GTEX-13FH7-0226-SM-5IFGG	ACC	ACC_Normal_GTEx	Normal
GTEX-QLQ7-0126-SM-4R1JW	0.4865	0.203989772590536	GTEX-QLQ7-0126-SM-4R1JW	ACC	ACC_Normal_GTEx	Normal
GTEX-13PVR-0226-SM-5RQJI	-1.0262	-0.493218794387964	GTEX-13PVR-0226-SM-5RQJI	ACC	ACC_Normal_GTEx	Normal
GTEX-XMK1-0226-SM-4B65D	1.9931	0.898386828854044	GTEX-XMK1-0226-SM-4B65D	ACC	ACC_Normal_GTEx	Normal
GTEX-WY7C-0326-SM-4OND5	-0.2159	-0.119748772689888	GTEX-WY7C-0326-SM-4OND5	ACC	ACC_Normal_GTEx	Normal
GTEX-1399U-0226-SM-5P9J2	-0.394	-0.201835667499745	GTEX-1399U-0226-SM-5P9J2	ACC	ACC_Normal_GTEx	Normal
GTEX-131XF-0126-SM-5DUVF	-2.2447	-1.05482958229257	GTEX-131XF-0126-SM-5DUVF	ACC	ACC_Normal_GTEx	Normal
GTEX-ZYFG-0926-SM-5BC5U	-0.9686	-0.466670758784102	GTEX-ZYFG-0926-SM-5BC5U	ACC	ACC_Normal_GTEx	Normal
GTEX-Y3IK-0226-SM-51MRJ	0.1519	0.0497714963222703	GTEX-Y3IK-0226-SM-51MRJ	ACC	ACC_Normal_GTEx	Normal
GTEX-YFCO-0126-SM-4W1YT	-0.3201	-0.167774906542708	GTEX-YFCO-0126-SM-4W1YT	ACC	ACC_Normal_GTEx	Normal
GTEX-13W3W-1326-SM-5LU4T	2.1766	0.982962602001764	GTEX-13W3W-1326-SM-5LU4T	ACC	ACC_Normal_GTEx	Normal
GTEX-14A5I-2126-SM-5NQA8	-3.458	-1.6140436725385	GTEX-14A5I-2126-SM-5NQA8	ACC	ACC_Normal_GTEx	Normal
GTEX-YF7O-0126-SM-5IFIR	-0.3022	-0.159524735756091	GTEX-YF7O-0126-SM-5IFIR	ACC	ACC_Normal_GTEx	Normal
GTEX-13D11-0426-SM-5LZYA	-0.0277	-0.0330067535814374	GTEX-13D11-0426-SM-5LZYA	ACC	ACC_Normal_GTEx	Normal
GTEX-1399S-0426-SM-5IFG5	-0.8863	-0.428738409301501	GTEX-1399S-0426-SM-5IFG5	ACC	ACC_Normal_GTEx	Normal
GTEX-RUSQ-0226-SM-47JWT	1.4011	0.625532018481021	GTEX-RUSQ-0226-SM-47JWT	ACC	ACC_Normal_GTEx	Normal
GTEX-111YS-0126-SM-5987T	-1.685	-0.796861951607132	GTEX-111YS-0126-SM-5987T	ACC	ACC_Normal_GTEx	Normal
GTEX-14H4A-0226-SM-5SI6Q	-2.0529	-0.966428310958881	GTEX-14H4A-0226-SM-5SI6Q	ACC	ACC_Normal_GTEx	Normal
GTEX-13OVI-1226-SM-5J2ME	-3.3076	-1.54472380179508	GTEX-13OVI-1226-SM-5J2ME	ACC	ACC_Normal_GTEx	Normal
GTEX-R53T-0226-SM-48FEH	-0.3752	-0.193170683656818	GTEX-R53T-0226-SM-48FEH	ACC	ACC_Normal_GTEx	Normal
GTEX-13O21-0126-SM-5IJE8	-1.0862	-0.520872998141986	GTEX-13O21-0126-SM-5IJE8	ACC	ACC_Normal_GTEx	Normal
GTEX-ZZPU-1226-SM-5N9CK	-1.3921	-0.661863346947912	GTEX-ZZPU-1226-SM-5N9CK	ACC	ACC_Normal_GTEx	Normal
GTEX-11GSP-0326-SM-5A5KW	-2.3147	-1.0870928200056	GTEX-11GSP-0326-SM-5A5KW	ACC	ACC_Normal_GTEx	Normal
GTEX-11DXY-1626-SM-5H12L	-4.035	-1.87998493197302	GTEX-11DXY-1626-SM-5H12L	ACC	ACC_Normal_GTEx	Normal
GTEX-R55C-0226-SM-48FEO	-1.0862	-0.520872998141986	GTEX-R55C-0226-SM-48FEO	ACC	ACC_Normal_GTEx	Normal
GTEX-ZYVF-1626-SM-5N9EH	-3.6259	-1.69142935271017	GTEX-ZYVF-1626-SM-5N9EH	ACC	ACC_Normal_GTEx	Normal
GTEX-14DAQ-1826-SM-5S2VV	-1.3921	-0.661863346947912	GTEX-14DAQ-1826-SM-5S2VV	ACC	ACC_Normal_GTEx	Normal
GTEX-11P7K-0126-SM-5986E	-3.1714	-1.48194875927345	GTEX-11P7K-0126-SM-5986E	ACC	ACC_Normal_GTEx	Normal
GTEX-QLQW-0226-SM-447BJ	-0.8339	-0.404587071356321	GTEX-QLQW-0226-SM-447BJ	ACC	ACC_Normal_GTEx	Normal
GTEX-147F4-2526-SM-5NQBB	-2.5479	-1.19457549192957	GTEX-147F4-2526-SM-5NQBB	ACC	ACC_Normal_GTEx	Normal
GTEX-VUSG-1526-SM-4KKZH	-3.1714	-1.48194875927345	GTEX-VUSG-1526-SM-4KKZH	ACC	ACC_Normal_GTEx	Normal
GTEX-U3ZN-0826-SM-4DXSZ	-1.0862	-0.520872998141986	GTEX-U3ZN-0826-SM-4DXSZ	ACC	ACC_Normal_GTEx	Normal
GTEX-QEG5-1826-SM-4R1JP	-1.8836	-0.888397366032947	GTEX-QEG5-1826-SM-4R1JP	ACC	ACC_Normal_GTEx	Normal
GTEX-VJYA-0526-SM-4KL1R	-0.1031	-0.0677588696323258	GTEX-VJYA-0526-SM-4KL1R	ACC	ACC_Normal_GTEx	Normal
GTEX-ZLV1-0226-SM-4WWC1	-0.2498	-0.135373397810911	GTEX-ZLV1-0226-SM-4WWC1	ACC	ACC_Normal_GTEx	Normal
GTEX-131XG-1326-SM-5DUX4	-3.0469	-1.42456628648386	GTEX-131XG-1326-SM-5DUX4	ACC	ACC_Normal_GTEx	Normal
GTEX-11I78-1826-SM-5A5M4	0.4233	0.174860677969633	GTEX-11I78-1826-SM-5A5M4	ACC	ACC_Normal_GTEx	Normal
GTEX-O5YV-1126-SM-3LK73	1.0151	0.447623307663476	GTEX-O5YV-1126-SM-3LK73	ACC	ACC_Normal_GTEx	Normal
GTEX-11XUK-0126-SM-5CVLK	-3.458	-1.6140436725385	GTEX-11XUK-0126-SM-5CVLK	ACC	ACC_Normal_GTEx	Normal
GTEX-145LT-0126-SM-5S2QJ	-0.2328	-0.127538040080605	GTEX-145LT-0126-SM-5S2QJ	ACC	ACC_Normal_GTEx	Normal
GTEX-TKQ2-0226-SM-4DM6V	1.8242	0.820540245286471	GTEX-TKQ2-0226-SM-4DM6V	ACC	ACC_Normal_GTEx	Normal
GTEX-11NSD-0226-SM-5A5LR	-0.5756	-0.285535724195254	GTEX-11NSD-0226-SM-5A5LR	ACC	ACC_Normal_GTEx	Normal
GTEX-ZLWG-0126-SM-4WWC5	0.0014	-0.0195944647607364	GTEX-ZLWG-0126-SM-4WWC5	ACC	ACC_Normal_GTEx	Normal
GTEX-WHPG-1526-SM-4M1ZK	-0.1031	-0.0677588696323258	GTEX-WHPG-1526-SM-4M1ZK	ACC	ACC_Normal_GTEx	Normal
GTEX-11DXX-0126-SM-5EGH7	2.2175	1.00181355089409	GTEX-11DXX-0126-SM-5EGH7	ACC	ACC_Normal_GTEx	Normal
GTEX-Q2AI-0226-SM-48U1D	-3.3076	-1.54472380179508	GTEX-Q2AI-0226-SM-48U1D	ACC	ACC_Normal_GTEx	Normal
GTEX-OIZH-1326-SM-3NB1H	-1.8314	-0.864338208766947	GTEX-OIZH-1326-SM-3NB1H	ACC	ACC_Normal_GTEx	Normal
GTEX-13N11-0826-SM-5IJFP	-1.1172	-0.535161003414898	GTEX-13N11-0826-SM-5IJFP	ACC	ACC_Normal_GTEx	Normal
GTEX-Y9LG-0126-SM-5Q59W	-0.6873	-0.337018633517326	GTEX-Y9LG-0126-SM-5Q59W	ACC	ACC_Normal_GTEx	Normal
GTEX-11EMC-0526-SM-5EGJN	0.1519	0.0497714963222703	GTEX-11EMC-0526-SM-5EGJN	ACC	ACC_Normal_GTEx	Normal
GTEX-12WSJ-0126-SM-5GCOM	0.4125	0.169882921293909	GTEX-12WSJ-0126-SM-5GCOM	ACC	ACC_Normal_GTEx	Normal
GTEX-U4B1-0126-SM-4DXSN	-0.9686	-0.466670758784102	GTEX-U4B1-0126-SM-4DXSN	ACC	ACC_Normal_GTEx	Normal
GTEX-139YR-0126-SM-5IJEY	0.1903	0.0674701867248448	GTEX-139YR-0126-SM-5IJEY	ACC	ACC_Normal_GTEx	Normal
GTEX-1211K-0126-SM-59HJE	-2.114	-0.994589508448394	GTEX-1211K-0126-SM-59HJE	ACC	ACC_Normal_GTEx	Normal
GTEX-OOBK-3125-SM-3LK5R	0.1519	0.0497714963222703	GTEX-OOBK-3125-SM-3LK5R	ACC	ACC_Normal_GTEx	Normal
GTEX-X4EO-1726-SM-4QARN	-1.9942	-0.939373281619529	GTEX-X4EO-1726-SM-4QARN	ACC	ACC_Normal_GTEx	Normal
GTEX-OHPK-1326-SM-3MJGN	-2.114	-0.994589508448394	GTEX-OHPK-1326-SM-3MJGN	ACC	ACC_Normal_GTEx	Normal
GTEX-S4Q7-0226-SM-4AD5O	-0.1031	-0.0677588696323258	GTEX-S4Q7-0226-SM-4AD5O	ACC	ACC_Normal_GTEx	Normal
GTEX-WQUQ-0126-SM-4OOSS	-0.4131	-0.210638922361443	GTEX-WQUQ-0126-SM-4OOSS	ACC	ACC_Normal_GTEx	Normal
GTEX-14753-1726-SM-5NQ9X	-3.3076	-1.54472380179508	GTEX-14753-1726-SM-5NQ9X	ACC	ACC_Normal_GTEx	Normal
GTEX-RWSA-1726-SM-47JX7	-2.0529	-0.966428310958881	GTEX-RWSA-1726-SM-47JX7	ACC	ACC_Normal_GTEx	Normal
GTEX-OHPL-1326-SM-3MJGG	0.4967	0.20869098722872	GTEX-OHPL-1326-SM-3MJGG	ACC	ACC_Normal_GTEx	Normal
GTEX-148VJ-1626-SM-5QGPH	-0.0877	-0.06066095733546	GTEX-148VJ-1626-SM-5QGPH	ACC	ACC_Normal_GTEx	Normal
GTEX-ZVT2-0826-SM-5GIEO	-0.5332	-0.265993420209078	GTEX-ZVT2-0826-SM-5GIEO	ACC	ACC_Normal_GTEx	Normal
GTEX-T6MO-0126-SM-4DM6X	-3.1714	-1.48194875927345	GTEX-T6MO-0126-SM-4DM6X	ACC	ACC_Normal_GTEx	Normal
GTEX-13OW7-2726-SM-5L3HN	-3.3076	-1.54472380179508	GTEX-13OW7-2726-SM-5L3HN	ACC	ACC_Normal_GTEx	Normal
GTEX-Y114-0526-SM-4TT8V	-1.5951	-0.755426736315688	GTEX-Y114-0526-SM-4TT8V	ACC	ACC_Normal_GTEx	Normal
GTEX-14BMU-0126-SM-5S2Q9	-0.1665	-0.0969801449324097	GTEX-14BMU-0126-SM-5S2Q9	ACC	ACC_Normal_GTEx	Normal
GTEX-OXRK-0126-SM-3NB1E	2.1766	0.982962602001764	GTEX-OXRK-0126-SM-3NB1E	ACC	ACC_Normal_GTEx	Normal
GTEX-13FTW-0126-SM-5IJED	-0.6643	-0.326417855411617	GTEX-13FTW-0126-SM-5IJED	ACC	ACC_Normal_GTEx	Normal
GTEX-WFG8-0126-SM-4LVMH	-1.5522	-0.735653980631562	GTEX-WFG8-0126-SM-4LVMH	ACC	ACC_Normal_GTEx	Normal
GTEX-13PL7-1026-SM-5MR5C	0.2029	0.0732775695131895	GTEX-13PL7-1026-SM-5MR5C	ACC	ACC_Normal_GTEx	Normal
GTEX-QDVN-0426-SM-48TZ6	-0.4719	-0.237740042040385	GTEX-QDVN-0426-SM-48TZ6	ACC	ACC_Normal_GTEx	Normal
GTEX-12WSG-0726-SM-5EGIG	-1.8314	-0.864338208766947	GTEX-12WSG-0726-SM-5EGIG	ACC	ACC_Normal_GTEx	Normal
GTEX-111CU-0126-SM-5GZWZ	-2.2447	-1.05482958229257	GTEX-111CU-0126-SM-5GZWZ	ACC	ACC_Normal_GTEx	Normal
GTEX-SUCS-0526-SM-4DM56	1.5709	0.703793415104905	GTEX-SUCS-0526-SM-4DM56	ACC	ACC_Normal_GTEx	Normal
GTEX-12WSK-0326-SM-5GCOJ	-1.2142	-0.579868632817235	GTEX-12WSK-0326-SM-5GCOJ	ACC	ACC_Normal_GTEx	Normal
GTEX-13O3O-1626-SM-5KM1O	-3.3076	-1.54472380179508	GTEX-13O3O-1626-SM-5KM1O	ACC	ACC_Normal_GTEx	Normal
GTEX-13111-0326-SM-5DUXF	0.4865	0.203989772590536	GTEX-13111-0326-SM-5DUXF	ACC	ACC_Normal_GTEx	Normal
GTEX-1122O-0326-SM-5H124	0.9038	0.396324759699764	GTEX-1122O-0326-SM-5H124	ACC	ACC_Normal_GTEx	Normal
GTEX-XYKS-0926-SM-4BRVG	2.0289	0.914887170427278	GTEX-XYKS-0926-SM-4BRVG	ACC	ACC_Normal_GTEx	Normal
TCGA-DK-A3IL-01	3.8876	0.315875982482807	TCGA-DK-A3IL-01	BLCA	BLCA_Tumor_TCGA	Tumor
TCGA-FD-A6TC-01	3.9223	0.337531215381722	TCGA-FD-A6TC-01	BLCA	BLCA_Tumor_TCGA	Tumor
TCGA-BL-A5ZZ-01	3.7204	0.211531459696107	TCGA-BL-A5ZZ-01	BLCA	BLCA_Tumor_TCGA	Tumor
TCGA-DK-A2HX-01	2.5707	-0.505961948484934	TCGA-DK-A2HX-01	BLCA	BLCA_Tumor_TCGA	Tumor
TCGA-FD-A6TF-01	2.8955	-0.303263975990195	TCGA-FD-A6TF-01	BLCA	BLCA_Tumor_TCGA	Tumor
TCGA-FT-A3EE-01	3.1045	-0.172833322506819	TCGA-FT-A3EE-01	BLCA	BLCA_Tumor_TCGA	Tumor
TCGA-GC-A3WC-01	4.3285	0.591028495022618	TCGA-GC-A3WC-01	BLCA	BLCA_Tumor_TCGA	Tumor
TCGA-KQ-A41R-01	3.5694	0.117296872729648	TCGA-KQ-A41R-01	BLCA	BLCA_Tumor_TCGA	Tumor
TCGA-BT-A20R-01	3.0876	-0.183380107405713	TCGA-BT-A20R-01	BLCA	BLCA_Tumor_TCGA	Tumor
TCGA-GC-A3I6-01	5.6963	1.44463159470952	TCGA-GC-A3I6-01	BLCA	BLCA_Tumor_TCGA	Tumor
TCGA-E7-A7DV-01	4.4693	0.678897566842998	TCGA-E7-A7DV-01	BLCA	BLCA_Tumor_TCGA	Tumor
TCGA-CF-A47W-01	2.5137	-0.541533944889491	TCGA-CF-A47W-01	BLCA	BLCA_Tumor_TCGA	Tumor
TCGA-CF-A47S-01	0.2154	-1.97583428412798	TCGA-CF-A47S-01	BLCA	BLCA_Tumor_TCGA	Tumor
TCGA-E7-A6MF-01	-0.3752	-2.34441009248818	TCGA-E7-A6MF-01	BLCA	BLCA_Tumor_TCGA	Tumor
TCGA-CF-A3MF-01	0.688	-1.68089874902633	TCGA-CF-A3MF-01	BLCA	BLCA_Tumor_TCGA	Tumor
TCGA-GC-A6I1-01	2.496	-0.552579985878275	TCGA-GC-A6I1-01	BLCA	BLCA_Tumor_TCGA	Tumor
TCGA-GC-A6I3-01	1.105	-1.42066151217194	TCGA-GC-A6I3-01	BLCA	BLCA_Tumor_TCGA	Tumor
TCGA-XF-A9T6-01	4.637	0.783554124685879	TCGA-XF-A9T6-01	BLCA	BLCA_Tumor_TCGA	Tumor
TCGA-KQ-A41S-01	4.2366	0.533676451696675	TCGA-KQ-A41S-01	BLCA	BLCA_Tumor_TCGA	Tumor
TCGA-XF-AAMX-01	5.0361	1.03262050652902	TCGA-XF-AAMX-01	BLCA	BLCA_Tumor_TCGA	Tumor
TCGA-GD-A76B-01	2.9109	-0.293653296259841	TCGA-GD-A76B-01	BLCA	BLCA_Tumor_TCGA	Tumor
TCGA-DK-A1AF-01	3.9956	0.383275554617758	TCGA-DK-A1AF-01	BLCA	BLCA_Tumor_TCGA	Tumor
TCGA-GD-A3OP-01	2.1013	-0.798900459227024	TCGA-GD-A3OP-01	BLCA	BLCA_Tumor_TCGA	Tumor
TCGA-GC-A3RD-01	3.402	0.0128275359204752	TCGA-GC-A3RD-01	BLCA	BLCA_Tumor_TCGA	Tumor
TCGA-C4-A0F6-01	3.29	-0.0570683166639178	TCGA-C4-A0F6-01	BLCA	BLCA_Tumor_TCGA	Tumor
TCGA-DK-A6AV-01	3.3521	-0.0183135626863213	TCGA-DK-A6AV-01	BLCA	BLCA_Tumor_TCGA	Tumor
TCGA-BT-A20P-01	5.7123	1.45461671650729	TCGA-BT-A20P-01	BLCA	BLCA_Tumor_TCGA	Tumor
TCGA-UY-A78M-01	3.4451	0.0397249577632192	TCGA-UY-A78M-01	BLCA	BLCA_Tumor_TCGA	Tumor
TCGA-XF-AAMZ-01	4.7913	0.879848143023127	TCGA-XF-AAMZ-01	BLCA	BLCA_Tumor_TCGA	Tumor
TCGA-CF-A5U8-01	1.5661	-1.13290278336244	TCGA-CF-A5U8-01	BLCA	BLCA_Tumor_TCGA	Tumor
TCGA-CF-A8HY-01	1.4911	-1.17970804178949	TCGA-CF-A8HY-01	BLCA	BLCA_Tumor_TCGA	Tumor
TCGA-E7-A8O8-01	3.3379	-0.0271753582818427	TCGA-E7-A8O8-01	BLCA	BLCA_Tumor_TCGA	Tumor
TCGA-FD-A3SJ-01	4.0144	0.395008072730138	TCGA-FD-A3SJ-01	BLCA	BLCA_Tumor_TCGA	Tumor
TCGA-GC-A3RC-01	5.1962	1.13253413151796	TCGA-GC-A3RC-01	BLCA	BLCA_Tumor_TCGA	Tumor
TCGA-GV-A3JX-01	4.4423	0.662047673809261	TCGA-GV-A3JX-01	BLCA	BLCA_Tumor_TCGA	Tumor
TCGA-K4-A54R-01	4.2181	0.522131154618002	TCGA-K4-A54R-01	BLCA	BLCA_Tumor_TCGA	Tumor
TCGA-XF-A9SP-01	3.2158	-0.103374319001078	TCGA-XF-A9SP-01	BLCA	BLCA_Tumor_TCGA	Tumor
TCGA-ZF-A9R5-01	1.6558	-1.07692369428369	TCGA-ZF-A9R5-01	BLCA	BLCA_Tumor_TCGA	Tumor
TCGA-CU-A3QU-01	3.9938	0.382152228415508	TCGA-CU-A3QU-01	BLCA	BLCA_Tumor_TCGA	Tumor
TCGA-DK-A3IU-01	3.7614	0.237118334302893	TCGA-DK-A3IU-01	BLCA	BLCA_Tumor_TCGA	Tumor
TCGA-FD-A6TA-01	3.2251	-0.0975704669561241	TCGA-FD-A6TA-01	BLCA	BLCA_Tumor_TCGA	Tumor
TCGA-ZF-A9R9-01	0.4761	-1.81313920583555	TCGA-ZF-A9R9-01	BLCA	BLCA_Tumor_TCGA	Tumor
TCGA-DK-A1AA-01	2.6441	-0.460155202237662	TCGA-DK-A1AA-01	BLCA	BLCA_Tumor_TCGA	Tumor
TCGA-DK-A3WW-01	3.7518	0.231127261224231	TCGA-DK-A3WW-01	BLCA	BLCA_Tumor_TCGA	Tumor
TCGA-DK-A6B6-01	3.1079	-0.170711484124792	TCGA-DK-A6B6-01	BLCA	BLCA_Tumor_TCGA	Tumor
TCGA-E7-A3Y1-01	2.6962	-0.427641149383672	TCGA-E7-A3Y1-01	BLCA	BLCA_Tumor_TCGA	Tumor
TCGA-FD-A5BR-01	2.7139	-0.416595108394889	TCGA-FD-A5BR-01	BLCA	BLCA_Tumor_TCGA	Tumor
TCGA-G2-A2EK-01	2.0465	-0.833099501384387	TCGA-G2-A2EK-01	BLCA	BLCA_Tumor_TCGA	Tumor
TCGA-HQ-A5NE-01	3.6589	0.173151147785926	TCGA-HQ-A5NE-01	BLCA	BLCA_Tumor_TCGA	Tumor
TCGA-YF-AA3M-01	6.0155	1.64383477457504	TCGA-YF-AA3M-01	BLCA	BLCA_Tumor_TCGA	Tumor
TCGA-BT-A20X-01	3.5839	0.126345889358877	TCGA-BT-A20X-01	BLCA	BLCA_Tumor_TCGA	Tumor
TCGA-E7-A4IJ-01	4.3924	0.630906575202464	TCGA-E7-A4IJ-01	BLCA	BLCA_Tumor_TCGA	Tumor
TCGA-FD-A3B8-01	4.8385	0.90930425232655	TCGA-FD-A3B8-01	BLCA	BLCA_Tumor_TCGA	Tumor
TCGA-K4-AAQO-01	3.865	0.301771997943457	TCGA-K4-AAQO-01	BLCA	BLCA_Tumor_TCGA	Tumor
TCGA-LT-A5Z6-01	4.7651	0.863497506079279	TCGA-LT-A5Z6-01	BLCA	BLCA_Tumor_TCGA	Tumor
TCGA-ZF-AA4W-01	3.9709	0.367861022842449	TCGA-ZF-AA4W-01	BLCA	BLCA_Tumor_TCGA	Tumor
TCGA-ZF-AA4X-01	4.6821	0.811699686753345	TCGA-ZF-AA4X-01	BLCA	BLCA_Tumor_TCGA	Tumor
TCGA-4Z-AA7W-01	2.971	-0.256146682506965	TCGA-4Z-AA7W-01	BLCA	BLCA_Tumor_TCGA	Tumor
TCGA-CF-A47Y-01	1.4281	-1.21902445886821	TCGA-CF-A47Y-01	BLCA	BLCA_Tumor_TCGA	Tumor
TCGA-E7-A678-01	-0.4521	-2.39240108412871	TCGA-E7-A678-01	BLCA	BLCA_Tumor_TCGA	Tumor
TCGA-GV-A3JZ-01	5.0361	1.03262050652902	TCGA-GV-A3JZ-01	BLCA	BLCA_Tumor_TCGA	Tumor
TCGA-BT-A2LA-01	4.8866	0.939322024731097	TCGA-BT-A2LA-01	BLCA	BLCA_Tumor_TCGA	Tumor
TCGA-CF-A7I0-01	2.4701	-0.568743401788416	TCGA-CF-A7I0-01	BLCA	BLCA_Tumor_TCGA	Tumor
TCGA-FD-A6TE-01	5.6674	1.42659596846229	TCGA-FD-A6TE-01	BLCA	BLCA_Tumor_TCGA	Tumor
TCGA-GC-A3RB-01	5.2423	1.16130376369778	TCGA-GC-A3RB-01	BLCA	BLCA_Tumor_TCGA	Tumor
TCGA-GV-A6ZA-01	3.9865	0.377596516595276	TCGA-GV-A6ZA-01	BLCA	BLCA_Tumor_TCGA	Tumor
TCGA-XF-A9T2-01	3.8411	0.286856722258037	TCGA-XF-A9T2-01	BLCA	BLCA_Tumor_TCGA	Tumor
TCGA-DK-A1A6-01	4.1828	0.500101479651672	TCGA-DK-A1A6-01	BLCA	BLCA_Tumor_TCGA	Tumor
TCGA-H4-A2HO-01	1.2815	-1.31051313734029	TCGA-H4-A2HO-01	BLCA	BLCA_Tumor_TCGA	Tumor
TCGA-4Z-AA83-01	1.9377	-0.900998329609226	TCGA-4Z-AA83-01	BLCA	BLCA_Tumor_TCGA	Tumor
TCGA-CF-A27C-01	3.3264	-0.0343521645739901	TCGA-CF-A27C-01	BLCA	BLCA_Tumor_TCGA	Tumor
TCGA-CF-A47V-01	2.2237	-0.72251427747408	TCGA-CF-A47V-01	BLCA	BLCA_Tumor_TCGA	Tumor
TCGA-CF-A9FF-01	3.3856	0.00259278607776055	TCGA-CF-A9FF-01	BLCA	BLCA_Tumor_TCGA	Tumor
TCGA-E7-A8O7-01	2.4623	-0.573611148664829	TCGA-E7-A8O7-01	BLCA	BLCA_Tumor_TCGA	Tumor
TCGA-G2-A3IE-01	2.6579	-0.451543034687085	TCGA-G2-A3IE-01	BLCA	BLCA_Tumor_TCGA	Tumor
TCGA-CF-A9FM-01	0.605	-1.73269656835227	TCGA-CF-A9FM-01	BLCA	BLCA_Tumor_TCGA	Tumor
TCGA-G2-A2EF-01	4.2684	0.553521881269743	TCGA-G2-A2EF-01	BLCA	BLCA_Tumor_TCGA	Tumor
TCGA-FJ-A871-01	3.4622	0.0503965566845864	TCGA-FJ-A871-01	BLCA	BLCA_Tumor_TCGA	Tumor
TCGA-UY-A9PB-01	4.0593	0.423028820775131	TCGA-UY-A9PB-01	BLCA	BLCA_Tumor_TCGA	Tumor
TCGA-XF-AAMG-01	5.2736	1.18083715821467	TCGA-XF-AAMG-01	BLCA	BLCA_Tumor_TCGA	Tumor
TCGA-CF-A3MG-01	3.5791	0.123350352819546	TCGA-CF-A3MG-01	BLCA	BLCA_Tumor_TCGA	Tumor
TCGA-DK-AA6L-01	3.4752	0.0585094681452748	TCGA-DK-AA6L-01	BLCA	BLCA_Tumor_TCGA	Tumor
TCGA-GD-A3OQ-01	5.2056	1.13840039057415	TCGA-GD-A3OQ-01	BLCA	BLCA_Tumor_TCGA	Tumor
TCGA-UY-A9PA-01	2.7889	-0.36978984996784	TCGA-UY-A9PA-01	BLCA	BLCA_Tumor_TCGA	Tumor
TCGA-XF-A9T4-01	4.4236	0.650377562708116	TCGA-XF-A9T4-01	BLCA	BLCA_Tumor_TCGA	Tumor
TCGA-XF-AAMR-01	3.0305	-0.219014510821507	TCGA-XF-AAMR-01	BLCA	BLCA_Tumor_TCGA	Tumor
TCGA-GV-A3QI-01	5.5364	1.34484278374305	TCGA-GV-A3QI-01	BLCA	BLCA_Tumor_TCGA	Tumor
TCGA-XF-A8HE-01	4.9584	0.984130258798593	TCGA-XF-A8HE-01	BLCA	BLCA_Tumor_TCGA	Tumor
TCGA-S5-AA26-01	4.3965	0.633465262663142	TCGA-S5-AA26-01	BLCA	BLCA_Tumor_TCGA	Tumor
TCGA-DK-A6B5-01	4.235	0.532677939516898	TCGA-DK-A6B5-01	BLCA	BLCA_Tumor_TCGA	Tumor
TCGA-G2-A2EL-01	5.0679	1.05246593610208	TCGA-G2-A2EL-01	BLCA	BLCA_Tumor_TCGA	Tumor
TCGA-G2-AA3F-01	3.6474	0.165974341493779	TCGA-G2-AA3F-01	BLCA	BLCA_Tumor_TCGA	Tumor
TCGA-GV-A40G-01	3.3869	0.00340407722382917	TCGA-GV-A40G-01	BLCA	BLCA_Tumor_TCGA	Tumor
TCGA-K4-A83P-01	1.7995	-0.987244819137468	TCGA-K4-A83P-01	BLCA	BLCA_Tumor_TCGA	Tumor
TCGA-UY-A9PF-01	2.4518	-0.580163884844615	TCGA-UY-A9PF-01	BLCA	BLCA_Tumor_TCGA	Tumor
TCGA-XF-A8HD-01	4.3827	0.624853095112565	TCGA-XF-A8HD-01	BLCA	BLCA_Tumor_TCGA	Tumor
TCGA-ZF-A9RC-01	3.9534	0.356939795876138	TCGA-ZF-A9RC-01	BLCA	BLCA_Tumor_TCGA	Tumor
TCGA-BT-A3PH-01	4.1612	0.486621565224681	TCGA-BT-A3PH-01	BLCA	BLCA_Tumor_TCGA	Tumor
TCGA-BT-A3PJ-01	4.5249	0.71359586509025	TCGA-BT-A3PJ-01	BLCA	BLCA_Tumor_TCGA	Tumor
TCGA-CU-A72E-01	4.1748	0.495108918752786	TCGA-CU-A72E-01	BLCA	BLCA_Tumor_TCGA	Tumor
TCGA-DK-A3IM-01	5.3569	1.23282219857431	TCGA-DK-A3IM-01	BLCA	BLCA_Tumor_TCGA	Tumor
TCGA-FD-A43N-01	2.874	-0.316681483405949	TCGA-FD-A43N-01	BLCA	BLCA_Tumor_TCGA	Tumor
TCGA-FD-A62P-01	3.9589	0.360372181494122	TCGA-FD-A62P-01	BLCA	BLCA_Tumor_TCGA	Tumor
TCGA-FJ-A3Z7-01	0.8647	-1.5706255601722	TCGA-FJ-A3Z7-01	BLCA	BLCA_Tumor_TCGA	Tumor
TCGA-FT-A61P-01	3.652	0.168845064010638	TCGA-FT-A61P-01	BLCA	BLCA_Tumor_TCGA	Tumor
TCGA-K4-A4AB-01	1.1897	-1.36780277365499	TCGA-K4-A4AB-01	BLCA	BLCA_Tumor_TCGA	Tumor
TCGA-KQ-A41P-01	2.9544	-0.266506246372152	TCGA-KQ-A41P-01	BLCA	BLCA_Tumor_TCGA	Tumor
TCGA-XF-A9SM-01	4.5021	0.699367066528428	TCGA-XF-A9SM-01	BLCA	BLCA_Tumor_TCGA	Tumor
TCGA-XF-AAN3-01	3.0287	-0.220137837023756	TCGA-XF-AAN3-01	BLCA	BLCA_Tumor_TCGA	Tumor
TCGA-BT-A0S7-01	3.9654	0.364428637224466	TCGA-BT-A0S7-01	BLCA	BLCA_Tumor_TCGA	Tumor
TCGA-BT-A20J-01	4.3169	0.583789281719235	TCGA-BT-A20J-01	BLCA	BLCA_Tumor_TCGA	Tumor
TCGA-BT-A20O-01	3.9175	0.334535678842391	TCGA-BT-A20O-01	BLCA	BLCA_Tumor_TCGA	Tumor
TCGA-CF-A3MH-01	2.7487	-0.394877468484738	TCGA-CF-A3MH-01	BLCA	BLCA_Tumor_TCGA	Tumor
TCGA-CU-A3KJ-01	4.7312	0.842341529270253	TCGA-CU-A3KJ-01	BLCA	BLCA_Tumor_TCGA	Tumor
TCGA-DK-AA74-01	2.5188	-0.538351187316452	TCGA-DK-AA74-01	BLCA	BLCA_Tumor_TCGA	Tumor
TCGA-E7-A6ME-01	4.2119	0.518261919921366	TCGA-E7-A6ME-01	BLCA	BLCA_Tumor_TCGA	Tumor
TCGA-FD-A3B6-01	4.4758	0.682954022573342	TCGA-FD-A3B6-01	BLCA	BLCA_Tumor_TCGA	Tumor
TCGA-GU-AATO-01	2.6783	-0.438812004394928	TCGA-GU-AATO-01	BLCA	BLCA_Tumor_TCGA	Tumor
TCGA-GV-A40E-01	4.309	0.578859127831586	TCGA-GV-A40E-01	BLCA	BLCA_Tumor_TCGA	Tumor
TCGA-XF-AAMW-01	3.7625	0.23780481142649	TCGA-XF-AAMW-01	BLCA	BLCA_Tumor_TCGA	Tumor
TCGA-ZF-AA56-01	4.2119	0.518261919921366	TCGA-ZF-AA56-01	BLCA	BLCA_Tumor_TCGA	Tumor
TCGA-BT-A2LD-01	4.327	0.590092389854077	TCGA-BT-A2LD-01	BLCA	BLCA_Tumor_TCGA	Tumor
TCGA-DK-A3X1-01	3.1908	-0.118976071810094	TCGA-DK-A3X1-01	BLCA	BLCA_Tumor_TCGA	Tumor
TCGA-E7-A5KE-01	5.1194	1.08460554688866	TCGA-E7-A5KE-01	BLCA	BLCA_Tumor_TCGA	Tumor
TCGA-PQ-A6FN-01	2.183	-0.747913931047159	TCGA-PQ-A6FN-01	BLCA	BLCA_Tumor_TCGA	Tumor
TCGA-UY-A78P-01	3.506	0.0777308276059827	TCGA-UY-A78P-01	BLCA	BLCA_Tumor_TCGA	Tumor
TCGA-XF-A9T5-01	4.6977	0.821435180506171	TCGA-XF-A9T5-01	BLCA	BLCA_Tumor_TCGA	Tumor
TCGA-YC-A89H-01	3.3745	-0.00433439216944289	TCGA-YC-A89H-01	BLCA	BLCA_Tumor_TCGA	Tumor
TCGA-ZF-A9RE-01	4.7603	0.860501969539947	TCGA-ZF-A9RE-01	BLCA	BLCA_Tumor_TCGA	Tumor
TCGA-FD-A5BZ-01	3.3979	0.0102688484597964	TCGA-FD-A5BZ-01	BLCA	BLCA_Tumor_TCGA	Tumor
TCGA-K4-A3WV-01	4.6177	0.771509571517319	TCGA-K4-A3WV-01	BLCA	BLCA_Tumor_TCGA	Tumor
TCGA-XF-AAN4-01	1.8282	-0.969334006912717	TCGA-XF-AAN4-01	BLCA	BLCA_Tumor_TCGA	Tumor
TCGA-5N-A9KI-01	2.3732	-0.629215795676162	TCGA-5N-A9KI-01	BLCA	BLCA_Tumor_TCGA	Tumor
TCGA-FD-A5BU-01	4.0713	0.430517662123459	TCGA-FD-A5BU-01	BLCA	BLCA_Tumor_TCGA	Tumor
TCGA-ZF-A9R7-01	3.0056	-0.234553856619287	TCGA-ZF-A9R7-01	BLCA	BLCA_Tumor_TCGA	Tumor
TCGA-CF-A1HS-01	4.8585	0.921785654573763	TCGA-CF-A1HS-01	BLCA	BLCA_Tumor_TCGA	Tumor
TCGA-G2-AA3B-01	3.7182	0.210158505448913	TCGA-G2-AA3B-01	BLCA	BLCA_Tumor_TCGA	Tumor
TCGA-K4-A6FZ-01	3.2841	-0.0607503303268456	TCGA-K4-A6FZ-01	BLCA	BLCA_Tumor_TCGA	Tumor
TCGA-UY-A78O-01	2.9618	-0.261888127540683	TCGA-UY-A78O-01	BLCA	BLCA_Tumor_TCGA	Tumor
TCGA-XF-AAMT-01	3.0961	-0.178075511450648	TCGA-XF-AAMT-01	BLCA	BLCA_Tumor_TCGA	Tumor
TCGA-XF-AAN1-01	3.7313	0.218333823920838	TCGA-XF-AAN1-01	BLCA	BLCA_Tumor_TCGA	Tumor
TCGA-DK-A1AB-01	4.849	0.915856988506337	TCGA-DK-A1AB-01	BLCA	BLCA_Tumor_TCGA	Tumor
TCGA-FD-A3B3-01	5.2847	1.18776433646187	TCGA-FD-A3B3-01	BLCA	BLCA_Tumor_TCGA	Tumor
TCGA-XF-A9SU-01	3.1572	-0.139944827585412	TCGA-XF-A9SU-01	BLCA	BLCA_Tumor_TCGA	Tumor
TCGA-XF-AAN8-01	-0.3752	-2.34441009248818	TCGA-XF-AAN8-01	BLCA	BLCA_Tumor_TCGA	Tumor
TCGA-5N-A9KM-01	1.7141	-1.04054040673307	TCGA-5N-A9KM-01	BLCA	BLCA_Tumor_TCGA	Tumor
TCGA-BT-A2LB-01	4.2243	0.526000389314639	TCGA-BT-A2LB-01	BLCA	BLCA_Tumor_TCGA	Tumor
TCGA-DK-A2I1-01	3.0533	-0.204785712259684	TCGA-DK-A2I1-01	BLCA	BLCA_Tumor_TCGA	Tumor
TCGA-XF-A9SI-01	3.5791	0.123350352819546	TCGA-XF-A9SI-01	BLCA	BLCA_Tumor_TCGA	Tumor
TCGA-DK-AA6P-01	4.5079	0.702986673180119	TCGA-DK-AA6P-01	BLCA	BLCA_Tumor_TCGA	Tumor
TCGA-FD-A43S-01	0.1903	-1.99149844394823	TCGA-FD-A43S-01	BLCA	BLCA_Tumor_TCGA	Tumor
TCGA-BT-A0YX-01	4.2758	0.558140000101212	TCGA-BT-A0YX-01	BLCA	BLCA_Tumor_TCGA	Tumor
TCGA-BT-A20U-01	4.9528	0.980635466169373	TCGA-BT-A20U-01	BLCA	BLCA_Tumor_TCGA	Tumor
TCGA-C4-A0EZ-01	5.1712	1.11693237870894	TCGA-C4-A0EZ-01	BLCA	BLCA_Tumor_TCGA	Tumor
TCGA-LT-A8JT-01	2.4035	-0.610306471271635	TCGA-LT-A8JT-01	BLCA	BLCA_Tumor_TCGA	Tumor
TCGA-XF-A9T3-01	3.7237	0.213590891066897	TCGA-XF-A9T3-01	BLCA	BLCA_Tumor_TCGA	Tumor
TCGA-ZF-AA51-01	3.208	-0.108242065877491	TCGA-ZF-AA51-01	BLCA	BLCA_Tumor_TCGA	Tumor
TCGA-UY-A8OD-01	2.081	-0.811569082507945	TCGA-UY-A8OD-01	BLCA	BLCA_Tumor_TCGA	Tumor
TCGA-2F-A9KW-01	5.0462	1.03892361466386	TCGA-2F-A9KW-01	BLCA	BLCA_Tumor_TCGA	Tumor
TCGA-DK-A1A7-01	2.7314	-0.405673881428578	TCGA-DK-A1A7-01	BLCA	BLCA_Tumor_TCGA	Tumor
TCGA-DK-A3WX-01	4.3399	0.59814289430353	TCGA-DK-A3WX-01	BLCA	BLCA_Tumor_TCGA	Tumor
TCGA-DK-A3WY-01	3.8391	0.285608582033316	TCGA-DK-A3WY-01	BLCA	BLCA_Tumor_TCGA	Tumor
TCGA-K4-A5RI-01	4.479	0.684951046932896	TCGA-K4-A5RI-01	BLCA	BLCA_Tumor_TCGA	Tumor
TCGA-ZF-A9RN-01	3.9478	0.353445003246918	TCGA-ZF-A9RN-01	BLCA	BLCA_Tumor_TCGA	Tumor
TCGA-XF-A9SH-01	1.4756	-1.18938112853108	TCGA-XF-A9SH-01	BLCA	BLCA_Tumor_TCGA	Tumor
TCGA-DK-AA6M-01	4.5491	0.728698361809378	TCGA-DK-AA6M-01	BLCA	BLCA_Tumor_TCGA	Tumor
TCGA-DK-AA76-01	4.7924	0.880534620146724	TCGA-DK-AA76-01	BLCA	BLCA_Tumor_TCGA	Tumor
TCGA-H4-A2HQ-01	4.4777	0.684139755786827	TCGA-H4-A2HQ-01	BLCA	BLCA_Tumor_TCGA	Tumor
TCGA-XF-AAME-01	2.9984	-0.239047161428284	TCGA-XF-AAME-01	BLCA	BLCA_Tumor_TCGA	Tumor
TCGA-DK-A2I2-01	2.8034	-0.360740833338611	TCGA-DK-A2I2-01	BLCA	BLCA_Tumor_TCGA	Tumor
TCGA-FD-A5BY-01	4.656	0.795411456820731	TCGA-FD-A5BY-01	BLCA	BLCA_Tumor_TCGA	Tumor
TCGA-XF-A9SX-01	2.6895	-0.431822419136489	TCGA-XF-A9SX-01	BLCA	BLCA_Tumor_TCGA	Tumor
TCGA-ZF-AA5N-01	3.0944	-0.179136430641661	TCGA-ZF-AA5N-01	BLCA	BLCA_Tumor_TCGA	Tumor
TCGA-DK-AA6Q-01	3.7006	0.199174871471366	TCGA-DK-AA6Q-01	BLCA	BLCA_Tumor_TCGA	Tumor
TCGA-E5-A2PC-01	4.4549	0.669910957225005	TCGA-E5-A2PC-01	BLCA	BLCA_Tumor_TCGA	Tumor
TCGA-FD-A5C1-01	3.6289	0.154429044415107	TCGA-FD-A5C1-01	BLCA	BLCA_Tumor_TCGA	Tumor
TCGA-XF-A8HH-01	3.2359	-0.090830509742629	TCGA-XF-A8HH-01	BLCA	BLCA_Tumor_TCGA	Tumor
TCGA-XF-AAN5-01	4.5928	0.755970225719539	TCGA-XF-AAN5-01	BLCA	BLCA_Tumor_TCGA	Tumor
TCGA-ZF-AA58-01	3.9318	0.343459881449148	TCGA-ZF-AA58-01	BLCA	BLCA_Tumor_TCGA	Tumor
TCGA-E7-A97Q-01	2.676	-0.440247365653357	TCGA-E7-A97Q-01	BLCA	BLCA_Tumor_TCGA	Tumor
TCGA-FD-A62S-01	4.3972	0.633902111741795	TCGA-FD-A62S-01	BLCA	BLCA_Tumor_TCGA	Tumor
TCGA-XF-A9SY-01	4.01	0.392262164235751	TCGA-XF-A9SY-01	BLCA	BLCA_Tumor_TCGA	Tumor
TCGA-ZF-AA5H-01	3.8857	0.314690249269322	TCGA-ZF-AA5H-01	BLCA	BLCA_Tumor_TCGA	Tumor
TCGA-2F-A9KR-01	3.8788	0.310384165494034	TCGA-2F-A9KR-01	BLCA	BLCA_Tumor_TCGA	Tumor
TCGA-BT-A20V-01	4.2001	0.510897892595511	TCGA-BT-A20V-01	BLCA	BLCA_Tumor_TCGA	Tumor
TCGA-XF-AAMQ-01	4.1836	0.50060073574156	TCGA-XF-AAMQ-01	BLCA	BLCA_Tumor_TCGA	Tumor
TCGA-CF-A47T-01	4.298	0.571994356595618	TCGA-CF-A47T-01	BLCA	BLCA_Tumor_TCGA	Tumor
TCGA-G2-A2EC-01	1.9264	-0.908050321878902	TCGA-G2-A2EC-01	BLCA	BLCA_Tumor_TCGA	Tumor
TCGA-BL-A13I-01	4.215781	0.520683936027438	TCGA-BL-A13I-01	BLCA	BLCA_Tumor_TCGA	Tumor
TCGA-XF-A8HI-01	3.8085	0.26651203659508	TCGA-XF-A8HI-01	BLCA	BLCA_Tumor_TCGA	Tumor
TCGA-G2-A2EJ-01	4.4081	0.640704475966526	TCGA-G2-A2EJ-01	BLCA	BLCA_Tumor_TCGA	Tumor
TCGA-GV-A3QK-01	2.7401	-0.40024447145104	TCGA-GV-A3QK-01	BLCA	BLCA_Tumor_TCGA	Tumor
TCGA-CF-A8HX-01	2.8897	-0.306883582641886	TCGA-CF-A8HX-01	BLCA	BLCA_Tumor_TCGA	Tumor
TCGA-FD-A3B4-01	3.8788	0.310384165494034	TCGA-FD-A3B4-01	BLCA	BLCA_Tumor_TCGA	Tumor
TCGA-GD-A3OS-01	4.9714	0.992243170259281	TCGA-GD-A3OS-01	BLCA	BLCA_Tumor_TCGA	Tumor
TCGA-GD-A2C5-01	3.6125	0.144194294572392	TCGA-GD-A2C5-01	BLCA	BLCA_Tumor_TCGA	Tumor
TCGA-ZF-A9R3-01	2.2663	-0.695928890687516	TCGA-ZF-A9R3-01	BLCA	BLCA_Tumor_TCGA	Tumor
TCGA-HQ-A2OF-01	4.2758	0.558140000101212	TCGA-HQ-A2OF-01	BLCA	BLCA_Tumor_TCGA	Tumor
TCGA-XF-A8HB-01	3.9774	0.371917478572794	TCGA-XF-A8HB-01	BLCA	BLCA_Tumor_TCGA	Tumor
TCGA-FD-A5BV-01	2.6371	-0.464523693024187	TCGA-FD-A5BV-01	BLCA	BLCA_Tumor_TCGA	Tumor
TCGA-YF-AA3L-01	0.9935	-1.49024532970015	TCGA-YF-AA3L-01	BLCA	BLCA_Tumor_TCGA	Tumor
TCGA-FD-A3N6-01	4.6142	0.769325326124056	TCGA-FD-A3N6-01	BLCA	BLCA_Tumor_TCGA	Tumor
TCGA-XF-A9SZ-01	2.7205	-0.412476245653309	TCGA-XF-A9SZ-01	BLCA	BLCA_Tumor_TCGA	Tumor
TCGA-DK-AA6W-01	4.756	0.857818468056797	TCGA-DK-AA6W-01	BLCA	BLCA_Tumor_TCGA	Tumor
TCGA-HQ-A5ND-01	4.927	0.964534457270468	TCGA-HQ-A5ND-01	BLCA	BLCA_Tumor_TCGA	Tumor
TCGA-LC-A66R-01	5.0444	1.03780028846161	TCGA-LC-A66R-01	BLCA	BLCA_Tumor_TCGA	Tumor
TCGA-XF-AAMY-01	3.5136	0.0824737604599237	TCGA-XF-AAMY-01	BLCA	BLCA_Tumor_TCGA	Tumor
TCGA-C4-A0F7-01	4.9769	0.995675555877264	TCGA-C4-A0F7-01	BLCA	BLCA_Tumor_TCGA	Tumor
TCGA-FD-A6TD-01	3.9617	0.362119577808731	TCGA-FD-A6TD-01	BLCA	BLCA_Tumor_TCGA	Tumor
TCGA-GC-A3WC-11	-0.1187	-2.18433610866767	TCGA-GC-A3WC-11	BLCA	BLCA_Normal_TCGA	Normal
TCGA-BT-A2LB-11	2.0076	-0.857375828755217	TCGA-BT-A2LB-11	BLCA	BLCA_Normal_TCGA	Normal
TCGA-BT-A20U-11	3.2526	-0.080408538866206	TCGA-BT-A20U-11	BLCA	BLCA_Normal_TCGA	Normal
TCGA-K4-A5RI-11	0.346	-1.89433072745367	TCGA-K4-A5RI-11	BLCA	BLCA_Normal_TCGA	Normal
TCGA-GD-A2C5-11	2.8974	-0.302078242776709	TCGA-GD-A2C5-11	BLCA	BLCA_Normal_TCGA	Normal
TCGA-FD-A43Y-01	3.3731	-0.0052080903267477	TCGA-FD-A43Y-01	BLCA	BLCA_Tumor_TCGA	Tumor
TCGA-FJ-A3ZE-01	3.5994	0.136018976100468	TCGA-FJ-A3ZE-01	BLCA	BLCA_Tumor_TCGA	Tumor
TCGA-GV-A3QG-01	4.0383	0.409923348415557	TCGA-GV-A3QG-01	BLCA	BLCA_Tumor_TCGA	Tumor
TCGA-XF-A9SK-01	1.683	-1.05994898722748	TCGA-XF-A9SK-01	BLCA	BLCA_Tumor_TCGA	Tumor
TCGA-ZF-AA4T-01	4.1103	0.454856396505524	TCGA-ZF-AA4T-01	BLCA	BLCA_Tumor_TCGA	Tumor
TCGA-ZF-AA5P-01	2.7422	-0.398933924215082	TCGA-ZF-AA5P-01	BLCA	BLCA_Tumor_TCGA	Tumor
TCGA-4Z-AA7O-01	4.2181	0.522131154618002	TCGA-4Z-AA7O-01	BLCA	BLCA_Tumor_TCGA	Tumor
TCGA-BT-A42C-01	3.9856	0.377034853494151	TCGA-BT-A42C-01	BLCA	BLCA_Tumor_TCGA	Tumor
TCGA-BT-A42F-01	2.93	-0.281733557113752	TCGA-BT-A42F-01	BLCA	BLCA_Tumor_TCGA	Tumor
TCGA-DK-AA6U-01	4.5072	0.702549824101467	TCGA-DK-AA6U-01	BLCA	BLCA_Tumor_TCGA	Tumor
TCGA-E5-A4TZ-01	5.2254	1.15075697879889	TCGA-E5-A4TZ-01	BLCA	BLCA_Tumor_TCGA	Tumor
TCGA-E7-A85H-01	5.0453	1.03836195156273	TCGA-E7-A85H-01	BLCA	BLCA_Tumor_TCGA	Tumor
TCGA-GD-A6C6-01	0.0718	-2.06545075226297	TCGA-GD-A6C6-01	BLCA	BLCA_Tumor_TCGA	Tumor
TCGA-K4-A6MB-01	4.9213	0.960977257630012	TCGA-K4-A6MB-01	BLCA	BLCA_Tumor_TCGA	Tumor
TCGA-XF-A9T8-01	4.579	0.747358058168961	TCGA-XF-A9T8-01	BLCA	BLCA_Tumor_TCGA	Tumor
TCGA-2F-A9KO-01	3.3379	-0.0271753582818427	TCGA-2F-A9KO-01	BLCA	BLCA_Tumor_TCGA	Tumor
TCGA-BT-A20T-01	3.0791	-0.188684703360779	TCGA-BT-A20T-01	BLCA	BLCA_Tumor_TCGA	Tumor
TCGA-DK-AA6T-01	3.4984	0.072987894752042	TCGA-DK-AA6T-01	BLCA	BLCA_Tumor_TCGA	Tumor
TCGA-DK-AA6X-01	2.8301	-0.344078161338581	TCGA-DK-AA6X-01	BLCA	BLCA_Tumor_TCGA	Tumor
TCGA-E7-A7PW-01	4.182	0.499602223561783	TCGA-E7-A7PW-01	BLCA	BLCA_Tumor_TCGA	Tumor
TCGA-FD-A6TH-01	5.9579	1.60788833610306	TCGA-FD-A6TH-01	BLCA	BLCA_Tumor_TCGA	Tumor
TCGA-UY-A8OB-01	4.0454	0.414354246213318	TCGA-UY-A8OB-01	BLCA	BLCA_Tumor_TCGA	Tumor
TCGA-BL-A3JM-01	5.1543	1.10638559381004	TCGA-BL-A3JM-01	BLCA	BLCA_Tumor_TCGA	Tumor
TCGA-CF-A1HR-01	2.0147	-0.852944930957456	TCGA-CF-A1HR-01	BLCA	BLCA_Tumor_TCGA	Tumor
TCGA-CF-A3MI-01	2.3843	-0.622288617428959	TCGA-CF-A3MI-01	BLCA	BLCA_Tumor_TCGA	Tumor
TCGA-DK-A3IT-01	4.7388	0.847084462124194	TCGA-DK-A3IT-01	BLCA	BLCA_Tumor_TCGA	Tumor
TCGA-FD-A3SQ-01	1.8683	-0.944308795407055	TCGA-FD-A3SQ-01	BLCA	BLCA_Tumor_TCGA	Tumor
TCGA-GU-A766-01	3.9089	0.329168675876089	TCGA-GU-A766-01	BLCA	BLCA_Tumor_TCGA	Tumor
TCGA-UY-A78L-01	4.9672	0.989622075787366	TCGA-UY-A78L-01	BLCA	BLCA_Tumor_TCGA	Tumor
TCGA-4Z-AA84-01	3.9543	0.357501458977263	TCGA-4Z-AA84-01	BLCA	BLCA_Tumor_TCGA	Tumor
TCGA-DK-A6B0-01	1.816	-0.976947662283517	TCGA-DK-A6B0-01	BLCA	BLCA_Tumor_TCGA	Tumor
TCGA-DK-AA77-01	4.1228	0.462657272910032	TCGA-DK-AA77-01	BLCA	BLCA_Tumor_TCGA	Tumor
TCGA-FD-A5C0-01	4.041	0.411608337718931	TCGA-FD-A5C0-01	BLCA	BLCA_Tumor_TCGA	Tumor
TCGA-GC-A3YS-01	4.3999	0.635587101045169	TCGA-GC-A3YS-01	BLCA	BLCA_Tumor_TCGA	Tumor
TCGA-ZF-A9RL-01	3.9137	0.33216421241542	TCGA-ZF-A9RL-01	BLCA	BLCA_Tumor_TCGA	Tumor
TCGA-4Z-AA7Y-01	4.6988	0.822121657629768	TCGA-4Z-AA7Y-01	BLCA	BLCA_Tumor_TCGA	Tumor
TCGA-4Z-AA89-01	3.9534	0.356939795876138	TCGA-4Z-AA89-01	BLCA	BLCA_Tumor_TCGA	Tumor
TCGA-C4-A0F0-01	5.0077	1.01489691533797	TCGA-C4-A0F0-01	BLCA	BLCA_Tumor_TCGA	Tumor
TCGA-CF-A47X-01	0.9343	-1.5271902803519	TCGA-CF-A47X-01	BLCA	BLCA_Tumor_TCGA	Tumor
TCGA-CU-A0YN-01	4.1836	0.50060073574156	TCGA-CU-A0YN-01	BLCA	BLCA_Tumor_TCGA	Tumor
TCGA-DK-A1A3-01	2.5462	-0.52125166623777	TCGA-DK-A1A3-01	BLCA	BLCA_Tumor_TCGA	Tumor
TCGA-DK-A3IV-01	4.9723	0.992804833360405	TCGA-DK-A3IV-01	BLCA	BLCA_Tumor_TCGA	Tumor
TCGA-DK-AA6S-01	2.727	-0.408419789922964	TCGA-DK-AA6S-01	BLCA	BLCA_Tumor_TCGA	Tumor
TCGA-FD-A3NA-01	5.022	1.02382111794473	TCGA-FD-A3NA-01	BLCA	BLCA_Tumor_TCGA	Tumor
TCGA-FD-A3SL-01	3.3163	-0.0406552727088327	TCGA-FD-A3SL-01	BLCA	BLCA_Tumor_TCGA	Tumor
TCGA-FD-A3SP-01	4.0001	0.38608387012338	TCGA-FD-A3SP-01	BLCA	BLCA_Tumor_TCGA	Tumor
TCGA-FD-A6TK-01	3.9608	0.361557914707607	TCGA-FD-A6TK-01	BLCA	BLCA_Tumor_TCGA	Tumor
TCGA-G2-AA3D-01	4.4257	0.651688109944074	TCGA-G2-AA3D-01	BLCA	BLCA_Tumor_TCGA	Tumor
TCGA-UY-A78K-01	4.1482	0.478508653763993	TCGA-UY-A78K-01	BLCA	BLCA_Tumor_TCGA	Tumor
TCGA-XF-AAN7-01	5.9908	1.62842024279973	TCGA-XF-AAN7-01	BLCA	BLCA_Tumor_TCGA	Tumor
TCGA-ZF-AA53-01	3.6827	0.18800401646011	TCGA-ZF-AA53-01	BLCA	BLCA_Tumor_TCGA	Tumor
TCGA-4Z-AA82-01	4.9746	0.994240194618835	TCGA-4Z-AA82-01	BLCA	BLCA_Tumor_TCGA	Tumor
TCGA-GU-A763-01	2.5683	-0.5074597167546	TCGA-GU-A763-01	BLCA	BLCA_Tumor_TCGA	Tumor
TCGA-BT-A20W-01	4.6317	0.780246553090368	TCGA-BT-A20W-01	BLCA	BLCA_Tumor_TCGA	Tumor
TCGA-C4-A0F1-01	4.4745	0.682142731427273	TCGA-C4-A0F1-01	BLCA	BLCA_Tumor_TCGA	Tumor
TCGA-DK-AA71-01	3.7867	0.252907308145618	TCGA-DK-AA71-01	BLCA	BLCA_Tumor_TCGA	Tumor
TCGA-GC-A4ZW-01	4.1796	0.498104455292117	TCGA-GC-A4ZW-01	BLCA	BLCA_Tumor_TCGA	Tumor
TCGA-YC-A8S6-01	3.162	-0.136949291046081	TCGA-YC-A8S6-01	BLCA	BLCA_Tumor_TCGA	Tumor
TCGA-UY-A8OC-01	3.2929	-0.0552585133380719	TCGA-UY-A8OC-01	BLCA	BLCA_Tumor_TCGA	Tumor
TCGA-KQ-A41Q-01	4.0575	0.421905494572882	TCGA-KQ-A41Q-01	BLCA	BLCA_Tumor_TCGA	Tumor
TCGA-DK-A3IK-01	2.609	-0.482060063181521	TCGA-DK-A3IK-01	BLCA	BLCA_Tumor_TCGA	Tumor
TCGA-GU-A762-01	3.8075	0.265887966482719	TCGA-GU-A762-01	BLCA	BLCA_Tumor_TCGA	Tumor
TCGA-K4-A3WU-01	1.8036	-0.984686131676789	TCGA-K4-A3WU-01	BLCA	BLCA_Tumor_TCGA	Tumor
TCGA-FD-A3B5-01	3.9166	0.333974015741266	TCGA-FD-A3B5-01	BLCA	BLCA_Tumor_TCGA	Tumor
TCGA-UY-A9PE-01	3.6405	0.16166825771849	TCGA-UY-A9PE-01	BLCA	BLCA_Tumor_TCGA	Tumor
TCGA-CF-A9FH-01	3.8249	0.276746786437794	TCGA-CF-A9FH-01	BLCA	BLCA_Tumor_TCGA	Tumor
TCGA-CF-A9FL-01	3.9337	0.344645614662633	TCGA-CF-A9FL-01	BLCA	BLCA_Tumor_TCGA	Tumor
TCGA-DK-A3X2-01	6.1975	1.75741553502467	TCGA-DK-A3X2-01	BLCA	BLCA_Tumor_TCGA	Tumor
TCGA-G2-A2ES-01	4.2266	0.527435750573068	TCGA-G2-A2ES-01	BLCA	BLCA_Tumor_TCGA	Tumor
TCGA-XF-A9SW-01	2.8178	-0.351754223720617	TCGA-XF-A9SW-01	BLCA	BLCA_Tumor_TCGA	Tumor
TCGA-CU-A0YO-01	3.0706	-0.193989299315844	TCGA-CU-A0YO-01	BLCA	BLCA_Tumor_TCGA	Tumor
TCGA-DK-A1AE-01	4.0073	0.390577174932377	TCGA-DK-A1AE-01	BLCA	BLCA_Tumor_TCGA	Tumor
TCGA-FD-A43X-01	2.6738	-0.441620319900551	TCGA-FD-A43X-01	BLCA	BLCA_Tumor_TCGA	Tumor
TCGA-FD-A5BT-01	1.4859	-1.18295320637377	TCGA-FD-A5BT-01	BLCA	BLCA_Tumor_TCGA	Tumor
TCGA-KQ-A41O-01	2.9262	-0.284105023540723	TCGA-KQ-A41O-01	BLCA	BLCA_Tumor_TCGA	Tumor
TCGA-2F-A9KT-01	4.1907	0.50503163353932	TCGA-2F-A9KT-01	BLCA	BLCA_Tumor_TCGA	Tumor
TCGA-CU-A0YR-01	4.2676	0.553022625179855	TCGA-CU-A0YR-01	BLCA	BLCA_Tumor_TCGA	Tumor
TCGA-K4-A4AC-01	4.7619	0.861500481719724	TCGA-K4-A4AC-01	BLCA	BLCA_Tumor_TCGA	Tumor
TCGA-S5-A6DX-01	2.5585	-0.513575603855734	TCGA-S5-A6DX-01	BLCA	BLCA_Tumor_TCGA	Tumor
TCGA-XF-A9SJ-01	3.6172	0.147127424100487	TCGA-XF-A9SJ-01	BLCA	BLCA_Tumor_TCGA	Tumor
TCGA-ZF-A9R4-01	3.242	-0.087023682057229	TCGA-ZF-A9R4-01	BLCA	BLCA_Tumor_TCGA	Tumor
TCGA-DK-AA75-01	4.6905	0.816941875697174	TCGA-DK-AA75-01	BLCA	BLCA_Tumor_TCGA	Tumor
TCGA-FD-A5BX-01	2.7007	-0.42483283387805	TCGA-FD-A5BX-01	BLCA	BLCA_Tumor_TCGA	Tumor
TCGA-SY-A9G0-01	1.8996	-0.924775400890167	TCGA-SY-A9G0-01	BLCA	BLCA_Tumor_TCGA	Tumor
TCGA-XF-A9SV-01	3.0791	-0.188684703360779	TCGA-XF-A9SV-01	BLCA	BLCA_Tumor_TCGA	Tumor
TCGA-ZF-A9R0-01	2.4753	-0.56549823720414	TCGA-ZF-A9R0-01	BLCA	BLCA_Tumor_TCGA	Tumor
TCGA-DK-A2I6-01	4.7285	0.840656539966879	TCGA-DK-A2I6-01	BLCA	BLCA_Tumor_TCGA	Tumor
TCGA-E7-A677-01	3.483	0.0633772150216879	TCGA-E7-A677-01	BLCA	BLCA_Tumor_TCGA	Tumor
TCGA-GU-A767-01	3.5449	0.102007154976812	TCGA-GU-A767-01	BLCA	BLCA_Tumor_TCGA	Tumor
TCGA-ZF-A9R1-01	3.7486	0.229130236864677	TCGA-ZF-A9R1-01	BLCA	BLCA_Tumor_TCGA	Tumor
TCGA-4Z-AA81-01	4.0055	0.389453848730128	TCGA-4Z-AA81-01	BLCA	BLCA_Tumor_TCGA	Tumor
TCGA-BT-A3PK-01	3.6042	0.139014512639799	TCGA-BT-A3PK-01	BLCA	BLCA_Tumor_TCGA	Tumor
TCGA-UY-A78N-01	6.0166	1.64452125169863	TCGA-UY-A78N-01	BLCA	BLCA_Tumor_TCGA	Tumor
TCGA-UY-A9PD-01	4.8172	0.896011558933268	TCGA-UY-A9PD-01	BLCA	BLCA_Tumor_TCGA	Tumor
TCGA-XF-A8HF-01	3.0181	-0.226752980214779	TCGA-XF-A8HF-01	BLCA	BLCA_Tumor_TCGA	Tumor
TCGA-XF-AAMH-01	2.1988	-0.73805362327186	TCGA-XF-AAMH-01	BLCA	BLCA_Tumor_TCGA	Tumor
TCGA-4Z-AA7Q-01	3.3105	-0.0442748793605243	TCGA-4Z-AA7Q-01	BLCA	BLCA_Tumor_TCGA	Tumor
TCGA-DK-A1A5-01	4.4726	0.680956998213788	TCGA-DK-A1A5-01	BLCA	BLCA_Tumor_TCGA	Tumor
TCGA-DK-A2I4-01	3.7039	0.201234302842156	TCGA-DK-A2I4-01	BLCA	BLCA_Tumor_TCGA	Tumor
TCGA-FD-A3SN-01	3.9663	0.36499030032559	TCGA-FD-A3SN-01	BLCA	BLCA_Tumor_TCGA	Tumor
TCGA-GC-A3OO-01	4.4951	0.694998575741903	TCGA-GC-A3OO-01	BLCA	BLCA_Tumor_TCGA	Tumor
TCGA-GV-A3QF-01	4.17	0.492113382213455	TCGA-GV-A3QF-01	BLCA	BLCA_Tumor_TCGA	Tumor
TCGA-XF-A8HC-01	3.4464	0.0405362489092881	TCGA-XF-A8HC-01	BLCA	BLCA_Tumor_TCGA	Tumor
TCGA-CU-A0YN-11	4.6288	0.778436749764522	TCGA-CU-A0YN-11	BLCA	BLCA_Normal_TCGA	Normal
TCGA-BT-A2LA-11	1.0503	-1.45479814731807	TCGA-BT-A2LA-11	BLCA	BLCA_Normal_TCGA	Normal
TCGA-GD-A3OQ-11	-0.0277	-2.12754572844285	TCGA-GD-A3OQ-11	BLCA	BLCA_Normal_TCGA	Normal
TCGA-GC-A6I3-11	0.3907	-1.86643479343115	TCGA-GC-A6I3-11	BLCA	BLCA_Normal_TCGA	Normal
TCGA-GD-A3OP-11	-0.5125	-2.43009491891529	TCGA-GD-A3OP-11	BLCA	BLCA_Normal_TCGA	Normal
TCGA-GU-A764-01	3.325	-0.0352258627312949	TCGA-GU-A764-01	BLCA	BLCA_Tumor_TCGA	Tumor
TCGA-GV-A3JV-01	3.3163	-0.0406552727088327	TCGA-GV-A3JV-01	BLCA	BLCA_Tumor_TCGA	Tumor
TCGA-K4-A3WS-01	4.9444	0.975393277225543	TCGA-K4-A3WS-01	BLCA	BLCA_Tumor_TCGA	Tumor
TCGA-SY-A9G5-01	4.034	0.407239846932406	TCGA-SY-A9G5-01	BLCA	BLCA_Tumor_TCGA	Tumor
TCGA-ZF-AA4V-01	4.5423	0.724454685045326	TCGA-ZF-AA4V-01	BLCA	BLCA_Tumor_TCGA	Tumor
TCGA-4Z-AA7M-01	4.9951	1.00703363192223	TCGA-4Z-AA7M-01	BLCA	BLCA_Tumor_TCGA	Tumor
TCGA-4Z-AA7N-01	1.9111	-0.91759859459802	TCGA-4Z-AA7N-01	BLCA	BLCA_Tumor_TCGA	Tumor
TCGA-BL-A13J-01	3.630063	0.155154837955782	TCGA-BL-A13J-01	BLCA	BLCA_Tumor_TCGA	Tumor
TCGA-DK-A1AG-01	3.5754	0.121041293403812	TCGA-DK-A1AG-01	BLCA	BLCA_Tumor_TCGA	Tumor
TCGA-FJ-A3ZF-01	4.3723	0.618362765944015	TCGA-FJ-A3ZF-01	BLCA	BLCA_Tumor_TCGA	Tumor
TCGA-KQ-A41N-01	2.4279	-0.595079160530035	TCGA-KQ-A41N-01	BLCA	BLCA_Tumor_TCGA	Tumor
TCGA-UY-A9PH-01	3.5911	0.130839194167874	TCGA-UY-A9PH-01	BLCA	BLCA_Tumor_TCGA	Tumor
TCGA-XF-AAN2-01	5.1244	1.08772589745046	TCGA-XF-AAN2-01	BLCA	BLCA_Tumor_TCGA	Tumor
TCGA-4Z-AA87-01	5.0059	1.01377358913572	TCGA-4Z-AA87-01	BLCA	BLCA_Tumor_TCGA	Tumor
TCGA-BT-A20N-01	4.5454	0.726389302393643	TCGA-BT-A20N-01	BLCA	BLCA_Tumor_TCGA	Tumor
TCGA-DK-A1AC-01	4.7148	0.832106779427538	TCGA-DK-A1AC-01	BLCA	BLCA_Tumor_TCGA	Tumor
TCGA-DK-A3IN-01	3.9487	0.354006666348043	TCGA-DK-A3IN-01	BLCA	BLCA_Tumor_TCGA	Tumor
TCGA-E5-A4U1-01	3.3773	-0.00258699585483298	TCGA-E5-A4U1-01	BLCA	BLCA_Tumor_TCGA	Tumor
TCGA-E7-A519-01	-0.5543	-2.45618104961197	TCGA-E7-A519-01	BLCA	BLCA_Tumor_TCGA	Tumor
TCGA-FJ-A3Z9-01	3.9487	0.354006666348043	TCGA-FJ-A3Z9-01	BLCA	BLCA_Tumor_TCGA	Tumor
TCGA-GU-A42P-01	4.4128	0.643637605494621	TCGA-GU-A42P-01	BLCA	BLCA_Tumor_TCGA	Tumor
TCGA-XF-AAN0-01	3.5486	0.104316214392547	TCGA-XF-AAN0-01	BLCA	BLCA_Tumor_TCGA	Tumor
TCGA-CF-A5UA-01	3.3828	0.000845389763150639	TCGA-CF-A5UA-01	BLCA	BLCA_Tumor_TCGA	Tumor
TCGA-CU-A3YL-01	2.6418	-0.461590563496092	TCGA-CU-A3YL-01	BLCA	BLCA_Tumor_TCGA	Tumor
TCGA-DK-A6B1-01	2.8361	-0.340333740664417	TCGA-DK-A6B1-01	BLCA	BLCA_Tumor_TCGA	Tumor
TCGA-E7-A5KF-01	3.66	0.173837624909523	TCGA-E7-A5KF-01	BLCA	BLCA_Tumor_TCGA	Tumor
TCGA-GU-A42Q-01	5.2832	1.18682823129333	TCGA-GU-A42Q-01	BLCA	BLCA_Tumor_TCGA	Tumor
TCGA-YC-A9TC-01	4.1531	0.48156659731456	TCGA-YC-A9TC-01	BLCA	BLCA_Tumor_TCGA	Tumor
TCGA-ZF-AA54-01	4.796	0.882781272551223	TCGA-ZF-AA54-01	BLCA	BLCA_Tumor_TCGA	Tumor
TCGA-K4-A5RJ-01	4.944	0.975143649180599	TCGA-K4-A5RJ-01	BLCA	BLCA_Tumor_TCGA	Tumor
TCGA-MV-A51V-01	2.8219	-0.349195536259939	TCGA-MV-A51V-01	BLCA	BLCA_Tumor_TCGA	Tumor
TCGA-XF-AAML-01	4.4667	0.67727498455086	TCGA-XF-AAML-01	BLCA	BLCA_Tumor_TCGA	Tumor
TCGA-ZF-A9R2-01	3.8401	0.286232652145676	TCGA-ZF-A9R2-01	BLCA	BLCA_Tumor_TCGA	Tumor
TCGA-BT-A42E-01	3.7762	0.246354571965831	TCGA-BT-A42E-01	BLCA	BLCA_Tumor_TCGA	Tumor
TCGA-DK-A3IQ-01	2.4701	-0.568743401788416	TCGA-DK-A3IQ-01	BLCA	BLCA_Tumor_TCGA	Tumor
TCGA-FD-A43P-01	5.6758	1.43183815740612	TCGA-FD-A43P-01	BLCA	BLCA_Tumor_TCGA	Tumor
TCGA-FD-A62O-01	2.6556	-0.452978395945515	TCGA-FD-A62O-01	BLCA	BLCA_Tumor_TCGA	Tumor
TCGA-GU-AATP-01	3.4674	0.0536417212688617	TCGA-GU-AATP-01	BLCA	BLCA_Tumor_TCGA	Tumor
TCGA-GV-A3JW-01	4.2212	0.52406577196632	TCGA-GV-A3JW-01	BLCA	BLCA_Tumor_TCGA	Tumor
TCGA-ZF-A9RF-01	5.656	1.41948156918138	TCGA-ZF-A9RF-01	BLCA	BLCA_Tumor_TCGA	Tumor
TCGA-ZF-AA4N-01	4.2676	0.553022625179855	TCGA-ZF-AA4N-01	BLCA	BLCA_Tumor_TCGA	Tumor
TCGA-4Z-AA7R-01	4.3046	0.576113219337199	TCGA-4Z-AA7R-01	BLCA	BLCA_Tumor_TCGA	Tumor
TCGA-4Z-AA80-01	4.8048	0.888273089539997	TCGA-4Z-AA80-01	BLCA	BLCA_Tumor_TCGA	Tumor
TCGA-BL-A0C8-01	3.694988	0.195672590000798	TCGA-BL-A0C8-01	BLCA	BLCA_Tumor_TCGA	Tumor
TCGA-BT-A20Q-01	2.9109	-0.293653296259841	TCGA-BT-A20Q-01	BLCA	BLCA_Tumor_TCGA	Tumor
TCGA-E7-A7DU-01	2.7401	-0.40024447145104	TCGA-E7-A7DU-01	BLCA	BLCA_Tumor_TCGA	Tumor
TCGA-E7-A97P-01	4.235	0.532677939516898	TCGA-E7-A97P-01	BLCA	BLCA_Tumor_TCGA	Tumor
TCGA-FD-A6TG-01	2.8034	-0.360740833338611	TCGA-FD-A6TG-01	BLCA	BLCA_Tumor_TCGA	Tumor
TCGA-FD-A6TI-01	1.7446	-1.02150626830607	TCGA-FD-A6TI-01	BLCA	BLCA_Tumor_TCGA	Tumor
TCGA-XF-A8HG-01	1.5115	-1.16697701149734	TCGA-XF-A8HG-01	BLCA	BLCA_Tumor_TCGA	Tumor
TCGA-XF-A9SL-01	1.766	-1.00815116790155	TCGA-XF-A9SL-01	BLCA	BLCA_Tumor_TCGA	Tumor
TCGA-DK-A3IS-01	5.0321	1.03012422607957	TCGA-DK-A3IS-01	BLCA	BLCA_Tumor_TCGA	Tumor
TCGA-FD-A6TB-01	2.9966	-0.240170487630533	TCGA-FD-A6TB-01	BLCA	BLCA_Tumor_TCGA	Tumor
TCGA-FD-A3SO-01	5.3202	1.20991882545068	TCGA-FD-A3SO-01	BLCA	BLCA_Tumor_TCGA	Tumor
TCGA-FD-A3SR-01	3.4237	0.0263698573587014	TCGA-FD-A3SR-01	BLCA	BLCA_Tumor_TCGA	Tumor
TCGA-FD-A5BS-01	1.6512	-1.07979441680055	TCGA-FD-A5BS-01	BLCA	BLCA_Tumor_TCGA	Tumor
TCGA-GU-A42R-01	3.8896	0.317124122707529	TCGA-GU-A42R-01	BLCA	BLCA_Tumor_TCGA	Tumor
TCGA-GU-AATQ-01	4.4149	0.644948152730579	TCGA-GU-AATQ-01	BLCA	BLCA_Tumor_TCGA	Tumor
TCGA-XF-A9ST-01	5.0184	1.02157446554023	TCGA-XF-A9ST-01	BLCA	BLCA_Tumor_TCGA	Tumor
TCGA-XF-A9T0-01	4.0653	0.426773241449295	TCGA-XF-A9T0-01	BLCA	BLCA_Tumor_TCGA	Tumor
TCGA-FD-A43U-01	1.2815	-1.31051313734029	TCGA-FD-A43U-01	BLCA	BLCA_Tumor_TCGA	Tumor
TCGA-GC-A3BM-01	3.9589	0.360372181494122	TCGA-GC-A3BM-01	BLCA	BLCA_Tumor_TCGA	Tumor
TCGA-PQ-A6FI-01	5.6528	1.41748454482183	TCGA-PQ-A6FI-01	BLCA	BLCA_Tumor_TCGA	Tumor
TCGA-R3-A69X-01	3.741	0.224387304010736	TCGA-R3-A69X-01	BLCA	BLCA_Tumor_TCGA	Tumor
TCGA-XF-AAMJ-01	2.5487	-0.519691490956868	TCGA-XF-AAMJ-01	BLCA	BLCA_Tumor_TCGA	Tumor
TCGA-ZF-A9RM-01	5.1157	1.08229648747292	TCGA-ZF-A9RM-01	BLCA	BLCA_Tumor_TCGA	Tumor
TCGA-CU-A0YR-11	-0.5756	-2.46947374300525	TCGA-CU-A0YR-11	BLCA	BLCA_Normal_TCGA	Normal
TCGA-CU-A5W6-01	3.3364	-0.0281114634503837	TCGA-CU-A5W6-01	BLCA	BLCA_Tumor_TCGA	Tumor
TCGA-DK-A6AW-01	2.6325	-0.467394415541046	TCGA-DK-A6AW-01	BLCA	BLCA_Tumor_TCGA	Tumor
TCGA-DK-A6B2-01	3.1637	-0.135888371855068	TCGA-DK-A6B2-01	BLCA	BLCA_Tumor_TCGA	Tumor
TCGA-E7-A3X6-01	4.0348	0.407739103022295	TCGA-E7-A3X6-01	BLCA	BLCA_Tumor_TCGA	Tumor
TCGA-FD-A3SM-01	3.0287	-0.220137837023756	TCGA-FD-A3SM-01	BLCA	BLCA_Tumor_TCGA	Tumor
TCGA-HQ-A2OE-01	4.2142	0.519697281179796	TCGA-HQ-A2OE-01	BLCA	BLCA_Tumor_TCGA	Tumor
TCGA-K4-A5RH-01	4.6525	0.793227211427469	TCGA-K4-A5RH-01	BLCA	BLCA_Tumor_TCGA	Tumor
TCGA-E7-A6MD-01	3.287	-0.0589405270009998	TCGA-E7-A6MD-01	BLCA	BLCA_Tumor_TCGA	Tumor
TCGA-E7-A7XN-01	4.4667	0.67727498455086	TCGA-E7-A7XN-01	BLCA	BLCA_Tumor_TCGA	Tumor
TCGA-FD-A3B7-01	4.0619	0.424651403067269	TCGA-FD-A3B7-01	BLCA	BLCA_Tumor_TCGA	Tumor
TCGA-FD-A3SS-01	4.5589	0.734814248910513	TCGA-FD-A3SS-01	BLCA	BLCA_Tumor_TCGA	Tumor
TCGA-ZF-AA4U-01	4.1875	0.503034609179767	TCGA-ZF-AA4U-01	BLCA	BLCA_Tumor_TCGA	Tumor
TCGA-ZF-AA52-01	2.2019	-0.736119005923542	TCGA-ZF-AA52-01	BLCA	BLCA_Tumor_TCGA	Tumor
TCGA-2F-A9KQ-01	3.6136	0.144880771695989	TCGA-2F-A9KQ-01	BLCA	BLCA_Tumor_TCGA	Tumor
TCGA-DK-A1AD-01	3.1228	-0.161412839450619	TCGA-DK-A1AD-01	BLCA	BLCA_Tumor_TCGA	Tumor
TCGA-FD-A3N5-01	5.2365	1.15768415704609	TCGA-FD-A3N5-01	BLCA	BLCA_Tumor_TCGA	Tumor
TCGA-FD-A62N-01	3.8279	0.278618996774876	TCGA-FD-A62N-01	BLCA	BLCA_Tumor_TCGA	Tumor
TCGA-G2-A2EO-01	3.7226	0.2129044139433	TCGA-G2-A2EO-01	BLCA	BLCA_Tumor_TCGA	Tumor
TCGA-E7-A541-01	3.5374	0.0973266291341072	TCGA-E7-A541-01	BLCA	BLCA_Tumor_TCGA	Tumor
TCGA-E7-A4XJ-01	2.7422	-0.398933924215082	TCGA-E7-A4XJ-01	BLCA	BLCA_Tumor_TCGA	Tumor
TCGA-G2-A3VY-01	3.6324	0.156613289808369	TCGA-G2-A3VY-01	BLCA	BLCA_Tumor_TCGA	Tumor
TCGA-G2-AA3C-01	4.2987	0.572431205674271	TCGA-G2-AA3C-01	BLCA	BLCA_Tumor_TCGA	Tumor
TCGA-DK-AA6R-01	4.0756	0.433201163606609	TCGA-DK-AA6R-01	BLCA	BLCA_Tumor_TCGA	Tumor
TCGA-BT-A20W-11	3.8441	0.288728932595119	TCGA-BT-A20W-11	BLCA	BLCA_Normal_TCGA	Normal
TCGA-GC-A3BM-11	0.7146	-1.66429848403754	TCGA-GC-A3BM-11	BLCA	BLCA_Normal_TCGA	Normal
TCGA-4Z-AA7S-01	4.2921	0.56831234293269	TCGA-4Z-AA7S-01	BLCA	BLCA_Tumor_TCGA	Tumor
TCGA-G2-A3IB-01	4.1579	0.484562133853891	TCGA-G2-A3IB-01	BLCA	BLCA_Tumor_TCGA	Tumor
TCGA-ZF-AA4R-01	3.9166	0.333974015741266	TCGA-ZF-AA4R-01	BLCA	BLCA_Tumor_TCGA	Tumor
TCGA-2F-A9KP-01	4.245	0.538918640640504	TCGA-2F-A9KP-01	BLCA	BLCA_Tumor_TCGA	Tumor
TCGA-4Z-AA86-01	4.3234	0.587845737449579	TCGA-4Z-AA86-01	BLCA	BLCA_Tumor_TCGA	Tumor
TCGA-GV-A3QH-01	4.174	0.494609662662898	TCGA-GV-A3QH-01	BLCA	BLCA_Tumor_TCGA	Tumor
GTEX-SNOS-0526-SM-4DM54	1.0007	-1.48575202489116	GTEX-SNOS-0526-SM-4DM54	BLCA	BLCA_Normal_GTEx	Normal
GTEX-SNMC-0826-SM-4DM66	2.8442	-0.335278772754296	GTEX-SNMC-0826-SM-4DM66	BLCA	BLCA_Normal_GTEx	Normal
GTEX-S3XE-1226-SM-4AD4L	-1.3548	-2.95574917455667	GTEX-S3XE-1226-SM-4AD4L	BLCA	BLCA_Normal_GTEx	Normal
TCGA-HT-8110-01	2.1378	1.65898763363288	TCGA-HT-8110-01	LGG	LGG_Tumor_TCGA	Tumor
TCGA-E1-A7Z6-01	-4.2934	-0.179452230914538	TCGA-E1-A7Z6-01	LGG	LGG_Tumor_TCGA	Tumor
TCGA-HT-7874-01	-3.0469	0.176875560346557	TCGA-HT-7874-01	LGG	LGG_Tumor_TCGA	Tumor
TCGA-DU-7013-01	3.8521	2.14904197182694	TCGA-DU-7013-01	LGG	LGG_Tumor_TCGA	Tumor
TCGA-E1-A7YJ-01	2.4492	1.74800526235226	TCGA-E1-A7YJ-01	LGG	LGG_Tumor_TCGA	Tumor
TCGA-HT-8011-01	4.4108	2.30875343350169	TCGA-HT-8011-01	LGG	LGG_Tumor_TCGA	Tumor
TCGA-P5-A5EX-01	-0.8863	0.794510398532456	TCGA-P5-A5EX-01	LGG	LGG_Tumor_TCGA	Tumor
TCGA-DU-7015-01	1.0711	1.3540579465585	TCGA-DU-7015-01	LGG	LGG_Tumor_TCGA	Tumor
TCGA-DB-A64O-01	-3.816	-0.0429814025566986	TCGA-DB-A64O-01	LGG	LGG_Tumor_TCGA	Tumor
TCGA-DU-6399-01	1.9264	1.59855626975595	TCGA-DU-6399-01	LGG	LGG_Tumor_TCGA	Tumor
TCGA-DB-A64U-01	-0.8599	0.802057172450862	TCGA-DB-A64U-01	LGG	LGG_Tumor_TCGA	Tumor
TCGA-E1-A7YD-01	4.3428	2.28931477340883	TCGA-E1-A7YD-01	LGG	LGG_Tumor_TCGA	Tumor
TCGA-TM-A7CF-01	-1.1488	0.719471453321034	TCGA-TM-A7CF-01	LGG	LGG_Tumor_TCGA	Tumor
TCGA-DB-5270-01	0.1124	1.08000142551397	TCGA-DB-5270-01	LGG	LGG_Tumor_TCGA	Tumor
TCGA-E1-5322-01	2.1213	1.65427089993388	TCGA-E1-5322-01	LGG	LGG_Tumor_TCGA	Tumor
TCGA-HT-A615-01	-0.7346	0.837875762298447	TCGA-HT-A615-01	LGG	LGG_Tumor_TCGA	Tumor
TCGA-TQ-A7RM-01	4.0436	2.20378466900023	TCGA-TQ-A7RM-01	LGG	LGG_Tumor_TCGA	Tumor
TCGA-TQ-A8XE-01	-0.394	0.93524058035182	TCGA-TQ-A8XE-01	LGG	LGG_Tumor_TCGA	Tumor
TCGA-HT-A74H-01	-4.2934	-0.179452230914538	TCGA-HT-A74H-01	LGG	LGG_Tumor_TCGA	Tumor
TCGA-DB-A4XF-01	1.0915	1.35988954458636	TCGA-DB-A4XF-01	LGG	LGG_Tumor_TCGA	Tumor
TCGA-DU-7008-01	1.6187	1.51059633283574	TCGA-DU-7008-01	LGG	LGG_Tumor_TCGA	Tumor
TCGA-DU-7309-01	-1.0262	0.754518214017873	TCGA-DU-7309-01	LGG	LGG_Tumor_TCGA	Tumor
TCGA-DU-A6S3-01	-1.0862	0.737366455112405	TCGA-DU-A6S3-01	LGG	LGG_Tumor_TCGA	Tumor
TCGA-FG-A6IZ-01	-1.8836	0.509419579258737	TCGA-FG-A6IZ-01	LGG	LGG_Tumor_TCGA	Tumor
TCGA-S9-A6WH-01	-1.4699	0.627680956911938	TCGA-S9-A6WH-01	LGG	LGG_Tumor_TCGA	Tumor
TCGA-DH-5140-01	2.9394	1.88813513260993	TCGA-DH-5140-01	LGG	LGG_Tumor_TCGA	Tumor
TCGA-DU-7298-01	2.5137	1.76644340317564	TCGA-DU-7298-01	LGG	LGG_Tumor_TCGA	Tumor
TCGA-TM-A7C3-01	2.0465	1.63288837383173	TCGA-TM-A7C3-01	LGG	LGG_Tumor_TCGA	Tumor
TCGA-HT-8018-01	0.8082	1.27890465628771	TCGA-HT-8018-01	LGG	LGG_Tumor_TCGA	Tumor
TCGA-DB-A64V-01	-0.9686	0.770983902567123	TCGA-DB-A64V-01	LGG	LGG_Tumor_TCGA	Tumor
TCGA-RY-A845-01	-1.2481	0.691085292332485	TCGA-RY-A845-01	LGG	LGG_Tumor_TCGA	Tumor
TCGA-CS-6667-01	-1.8836	0.509419579258737	TCGA-CS-6667-01	LGG	LGG_Tumor_TCGA	Tumor
TCGA-FG-5965-01	1.2636	1.40908650638021	TCGA-FG-5965-01	LGG	LGG_Tumor_TCGA	Tumor
TCGA-S9-A6TZ-01	-4.2934	-0.179452230914538	TCGA-S9-A6TZ-01	LGG	LGG_Tumor_TCGA	Tumor
TCGA-TM-A7C4-01	-0.6416	0.864460988601923	TCGA-TM-A7C4-01	LGG	LGG_Tumor_TCGA	Tumor
TCGA-S9-A6WD-01	-0.1031	1.0183980247785	TCGA-S9-A6WD-01	LGG	LGG_Tumor_TCGA	Tumor
TCGA-VM-A8CD-01	1.9034	1.59198142884219	TCGA-VM-A8CD-01	LGG	LGG_Tumor_TCGA	Tumor
TCGA-HT-7694-01	-0.6416	0.864460988601923	TCGA-HT-7694-01	LGG	LGG_Tumor_TCGA	Tumor
TCGA-WY-A85D-01	-1.4699	0.627680956911938	TCGA-WY-A85D-01	LGG	LGG_Tumor_TCGA	Tumor
TCGA-DB-5279-01	-3.816	-0.0429814025566986	TCGA-DB-5279-01	LGG	LGG_Tumor_TCGA	Tumor
TCGA-DB-A64S-01	-0.0425	1.03572130127302	TCGA-DB-A64S-01	LGG	LGG_Tumor_TCGA	Tumor
TCGA-S9-A7IX-01	2.4359	1.74420328912821	TCGA-S9-A7IX-01	LGG	LGG_Tumor_TCGA	Tumor
TCGA-HW-7493-01	-1.1172	0.728504713011247	TCGA-HW-7493-01	LGG	LGG_Tumor_TCGA	Tumor
TCGA-DU-A7TB-01	-1.2142	0.700776036114074	TCGA-DU-A7TB-01	LGG	LGG_Tumor_TCGA	Tumor
TCGA-P5-A735-01	-0.2671	0.971516550436885	TCGA-P5-A735-01	LGG	LGG_Tumor_TCGA	Tumor
TCGA-DU-A76L-01	3.4318	2.02889390069414	TCGA-DU-A76L-01	LGG	LGG_Tumor_TCGA	Tumor
TCGA-FG-5962-01	-0.8599	0.802057172450862	TCGA-FG-5962-01	LGG	LGG_Tumor_TCGA	Tumor
TCGA-HT-7467-01	1.3454	1.43247007102133	TCGA-HT-7467-01	LGG	LGG_Tumor_TCGA	Tumor
TCGA-HT-8105-01	0.7579	1.26452576507196	TCGA-HT-8105-01	LGG	LGG_Tumor_TCGA	Tumor
TCGA-QH-A65Z-01	-2.5479	0.319521021910365	TCGA-QH-A65Z-01	LGG	LGG_Tumor_TCGA	Tumor
TCGA-QH-A6X9-01	0.3346	1.14352010599389	TCGA-QH-A6X9-01	LGG	LGG_Tumor_TCGA	Tumor
TCGA-WY-A859-01	-0.7108	0.84467929333095	TCGA-WY-A859-01	LGG	LGG_Tumor_TCGA	Tumor
TCGA-P5-A72U-01	0.2762	1.1268257273259	TCGA-P5-A72U-01	LGG	LGG_Tumor_TCGA	Tumor
TCGA-HT-A5RC-01	2.167	1.66733482296687	TCGA-HT-A5RC-01	LGG	LGG_Tumor_TCGA	Tumor
TCGA-TM-A84J-01	3.5411	2.06013868816693	TCGA-TM-A84J-01	LGG	LGG_Tumor_TCGA	Tumor
TCGA-DU-6410-01	2.0673	1.63883431691896	TCGA-DU-6410-01	LGG	LGG_Tumor_TCGA	Tumor
TCGA-FG-8186-01	0.6332	1.22887869281343	TCGA-FG-8186-01	LGG	LGG_Tumor_TCGA	Tumor
TCGA-HW-A5KL-01	-0.8599	0.802057172450862	TCGA-HW-A5KL-01	LGG	LGG_Tumor_TCGA	Tumor
TCGA-HT-8107-01	-3.0469	0.176875560346557	TCGA-HT-8107-01	LGG	LGG_Tumor_TCGA	Tumor
TCGA-R8-A6YH-01	1.334	1.4292112368293	TCGA-R8-A6YH-01	LGG	LGG_Tumor_TCGA	Tumor
TCGA-IK-8125-01	0.2881	1.13022749284215	TCGA-IK-8125-01	LGG	LGG_Tumor_TCGA	Tumor
TCGA-HT-7608-01	-2.9324	0.209606833591158	TCGA-HT-7608-01	LGG	LGG_Tumor_TCGA	Tumor
TCGA-HT-A61B-01	2.8897	1.87392775898324	TCGA-HT-A61B-01	LGG	LGG_Tumor_TCGA	Tumor
TCGA-P5-A730-01	0.6425	1.23153721544378	TCGA-P5-A730-01	LGG	LGG_Tumor_TCGA	Tumor
TCGA-HT-7602-01	-1.2828	0.681165858432156	TCGA-HT-7602-01	LGG	LGG_Tumor_TCGA	Tumor
TCGA-HT-8015-01	0.6145	1.22353306128789	TCGA-HT-8015-01	LGG	LGG_Tumor_TCGA	Tumor
TCGA-P5-A5EY-01	-2.4659	0.342961759081171	TCGA-P5-A5EY-01	LGG	LGG_Tumor_TCGA	Tumor
TCGA-P5-A72X-01	-1.0262	0.754518214017873	TCGA-P5-A72X-01	LGG	LGG_Tumor_TCGA	Tumor
TCGA-WY-A85A-01	-0.9971	0.762836817087025	TCGA-WY-A85A-01	LGG	LGG_Tumor_TCGA	Tumor
TCGA-TM-A84T-01	-1.3921	0.649921070959362	TCGA-TM-A84T-01	LGG	LGG_Tumor_TCGA	Tumor
TCGA-DU-7014-01	-0.3566	0.945931843402895	TCGA-DU-7014-01	LGG	LGG_Tumor_TCGA	Tumor
TCGA-HT-7688-01	0.2762	1.1268257273259	TCGA-HT-7688-01	LGG	LGG_Tumor_TCGA	Tumor
TCGA-CS-6186-01	0.7916	1.27415933632387	TCGA-CS-6186-01	LGG	LGG_Tumor_TCGA	Tumor
TCGA-FG-A4MU-01	3.1781	1.95637054678885	TCGA-FG-A4MU-01	LGG	LGG_Tumor_TCGA	Tumor
TCGA-HT-7684-01	-3.3076	0.102351167902299	TCGA-HT-7684-01	LGG	LGG_Tumor_TCGA	Tumor
TCGA-FG-A713-01	-2.8262	0.239965446853837	TCGA-FG-A713-01	LGG	LGG_Tumor_TCGA	Tumor
TCGA-DU-A7T6-01	2.5585	1.77925004982505	TCGA-DU-A7T6-01	LGG	LGG_Tumor_TCGA	Tumor
TCGA-P5-A781-01	-1.2481	0.691085292332485	TCGA-P5-A781-01	LGG	LGG_Tumor_TCGA	Tumor
TCGA-S9-A7R2-01	0.1519	1.09129300012674	TCGA-S9-A7R2-01	LGG	LGG_Tumor_TCGA	Tumor
TCGA-HW-A5KJ-01	0.4125	1.16578880630615	TCGA-HW-A5KJ-01	LGG	LGG_Tumor_TCGA	Tumor
TCGA-CS-4941-01	1.1897	1.38796125666165	TCGA-CS-4941-01	LGG	LGG_Tumor_TCGA	Tumor
TCGA-DU-7306-01	-1.9942	0.477803170342991	TCGA-DU-7306-01	LGG	LGG_Tumor_TCGA	Tumor
TCGA-HT-7475-01	0.7664	1.26695559758357	TCGA-HT-7475-01	LGG	LGG_Tumor_TCGA	Tumor
TCGA-DU-6393-01	3.3177	1.99627697250891	TCGA-DU-6393-01	LGG	LGG_Tumor_TCGA	Tumor
TCGA-HT-7882-01	1.4911	1.47412025889678	TCGA-HT-7882-01	LGG	LGG_Tumor_TCGA	Tumor
TCGA-QH-A65R-01	0.5568	1.2070387864738	TCGA-QH-A65R-01	LGG	LGG_Tumor_TCGA	Tumor
TCGA-QH-A870-01	-3.6259	0.011361086908792	TCGA-QH-A870-01	LGG	LGG_Tumor_TCGA	Tumor
TCGA-S9-A6WN-01	-1.2481	0.691085292332485	TCGA-S9-A6WN-01	LGG	LGG_Tumor_TCGA	Tumor
TCGA-TQ-A7RQ-01	-1.7809	0.53877767325193	TCGA-TQ-A7RQ-01	LGG	LGG_Tumor_TCGA	Tumor
TCGA-DB-5274-01	-0.1665	1.00027433286839	TCGA-DB-5274-01	LGG	LGG_Tumor_TCGA	Tumor
TCGA-DU-5871-01	-4.035	-0.105585322561657	TCGA-DU-5871-01	LGG	LGG_Tumor_TCGA	Tumor
TCGA-DU-A6S2-01	-2.5479	0.319521021910365	TCGA-DU-A6S2-01	LGG	LGG_Tumor_TCGA	Tumor
TCGA-FG-A87N-01	3.6961	2.10444739867272	TCGA-FG-A87N-01	LGG	LGG_Tumor_TCGA	Tumor
TCGA-HT-7471-01	2.4117	1.73728541303634	TCGA-HT-7471-01	LGG	LGG_Tumor_TCGA	Tumor
TCGA-E1-5318-01	-1.5105	0.616074933385905	TCGA-E1-5318-01	LGG	LGG_Tumor_TCGA	Tumor
TCGA-HT-7477-01	4.975	2.47003713974277	TCGA-HT-7477-01	LGG	LGG_Tumor_TCGA	Tumor
TCGA-HT-7854-01	-3.0469	0.176875560346557	TCGA-HT-7854-01	LGG	LGG_Tumor_TCGA	Tumor
TCGA-VM-A8C9-01	-3.816	-0.0429814025566986	TCGA-VM-A8C9-01	LGG	LGG_Tumor_TCGA	Tumor
TCGA-DB-A75L-01	1.5854	1.50107710664321	TCGA-DB-A75L-01	LGG	LGG_Tumor_TCGA	Tumor
TCGA-HT-A616-01	-2.7274	0.268208676518174	TCGA-HT-A616-01	LGG	LGG_Tumor_TCGA	Tumor
TCGA-DB-5281-01	1.334	1.4292112368293	TCGA-DB-5281-01	LGG	LGG_Tumor_TCGA	Tumor
TCGA-S9-A7QX-01	0.2998	1.13357208582871	TCGA-S9-A7QX-01	LGG	LGG_Tumor_TCGA	Tumor
TCGA-VV-A86M-01	-0.4521	0.918631960478359	TCGA-VV-A86M-01	LGG	LGG_Tumor_TCGA	Tumor
TCGA-DU-6392-01	2.6918	1.81735554086003	TCGA-DU-6392-01	LGG	LGG_Tumor_TCGA	Tumor
TCGA-DU-6407-01	1.1577	1.37881365191206	TCGA-DU-6407-01	LGG	LGG_Tumor_TCGA	Tumor
TCGA-DU-A6S6-01	-0.9686	0.770983902567123	TCGA-DU-A6S6-01	LGG	LGG_Tumor_TCGA	Tumor
TCGA-P5-A5F4-01	0.1388	1.08754819943237	TCGA-P5-A5F4-01	LGG	LGG_Tumor_TCGA	Tumor
TCGA-P5-A5EZ-01	1.0363	1.34410992639333	TCGA-P5-A5EZ-01	LGG	LGG_Tumor_TCGA	Tumor
TCGA-S9-A7IY-01	-2.4659	0.342961759081171	TCGA-S9-A7IY-01	LGG	LGG_Tumor_TCGA	Tumor
TCGA-TQ-A7RH-01	0.1903	1.10227012582623	TCGA-TQ-A7RH-01	LGG	LGG_Tumor_TCGA	Tumor
TCGA-DB-5278-01	-1.2828	0.681165858432156	TCGA-DB-5278-01	LGG	LGG_Tumor_TCGA	Tumor
TCGA-HT-7483-01	1.4335	1.45765457034753	TCGA-HT-7483-01	LGG	LGG_Tumor_TCGA	Tumor
TCGA-DU-7012-01	0.9191	1.31060682399798	TCGA-DU-7012-01	LGG	LGG_Tumor_TCGA	Tumor
TCGA-DU-A6S8-01	-0.6873	0.851397065568924	TCGA-DU-A6S8-01	LGG	LGG_Tumor_TCGA	Tumor
TCGA-HT-7605-01	-2.114	0.443556825061741	TCGA-HT-7605-01	LGG	LGG_Tumor_TCGA	Tumor
TCGA-HT-7881-01	-2.3147	0.38618419152295	TCGA-HT-7881-01	LGG	LGG_Tumor_TCGA	Tumor
TCGA-HW-7489-01	-2.5479	0.319521021910365	TCGA-HW-7489-01	LGG	LGG_Tumor_TCGA	Tumor
TCGA-QH-A6CY-01	-1.5105	0.616074933385905	TCGA-QH-A6CY-01	LGG	LGG_Tumor_TCGA	Tumor
TCGA-QH-A6CZ-01	-1.3548	0.660583747745594	TCGA-QH-A6CZ-01	LGG	LGG_Tumor_TCGA	Tumor
TCGA-S9-A6TU-01	-1.5522	0.604154460946605	TCGA-S9-A6TU-01	LGG	LGG_Tumor_TCGA	Tumor
TCGA-TQ-A7RR-01	-0.1665	1.00027433286839	TCGA-TQ-A7RR-01	LGG	LGG_Tumor_TCGA	Tumor
TCGA-DU-8167-01	-0.2498	0.976461974254628	TCGA-DU-8167-01	LGG	LGG_Tumor_TCGA	Tumor
TCGA-DB-A64L-01	-5.0116	-0.384758785012989	TCGA-DB-A64L-01	LGG	LGG_Tumor_TCGA	Tumor
TCGA-DU-6400-01	-1.6394	0.579227238003992	TCGA-DU-6400-01	LGG	LGG_Tumor_TCGA	Tumor
TCGA-HT-A61C-01	3.927	2.17045308419393	TCGA-HT-A61C-01	LGG	LGG_Tumor_TCGA	Tumor
TCGA-QH-A6CX-01	-2.114	0.443556825061741	TCGA-QH-A6CX-01	LGG	LGG_Tumor_TCGA	Tumor
TCGA-S9-A6UA-01	2.9929	1.90342878430064	TCGA-S9-A6UA-01	LGG	LGG_Tumor_TCGA	Tumor
TCGA-TQ-A7RP-01	-4.2934	-0.179452230914538	TCGA-TQ-A7RP-01	LGG	LGG_Tumor_TCGA	Tumor
TCGA-VW-A8FI-01	3.4437	2.03229566621039	TCGA-VW-A8FI-01	LGG	LGG_Tumor_TCGA	Tumor
TCGA-WH-A86K-01	-1.5105	0.616074933385905	TCGA-WH-A86K-01	LGG	LGG_Tumor_TCGA	Tumor
TCGA-HT-8109-01	-1.0559	0.746028093359667	TCGA-HT-8109-01	LGG	LGG_Tumor_TCGA	Tumor
TCGA-HW-A5KK-01	0.1519	1.09129300012674	TCGA-HW-A5KK-01	LGG	LGG_Tumor_TCGA	Tumor
TCGA-E1-A7YM-01	1.0151	1.33804963824673	TCGA-E1-A7YM-01	LGG	LGG_Tumor_TCGA	Tumor
TCGA-FG-6692-01	2.1411	1.65993098037268	TCGA-FG-6692-01	LGG	LGG_Tumor_TCGA	Tumor
TCGA-FG-5964-01	0.2642	1.1233953755448	TCGA-FG-5964-01	LGG	LGG_Tumor_TCGA	Tumor
TCGA-VM-A8CF-01	-5.5735	-0.545385007162696	TCGA-VM-A8CF-01	LGG	LGG_Tumor_TCGA	Tumor
TCGA-DH-A66D-01	0.547	1.20423733251924	TCGA-DH-A66D-01	LGG	LGG_Tumor_TCGA	Tumor
TCGA-DU-5872-01	-0.6643	0.857971906482687	TCGA-DU-5872-01	LGG	LGG_Tumor_TCGA	Tumor
TCGA-QH-A65V-01	-2.3884	0.365116114334067	TCGA-QH-A65V-01	LGG	LGG_Tumor_TCGA	Tumor
TCGA-TM-A84B-01	1.9302	1.59964254781996	TCGA-TM-A84B-01	LGG	LGG_Tumor_TCGA	Tumor
TCGA-TM-A84M-01	1.7912	1.55990763968896	TCGA-TM-A84M-01	LGG	LGG_Tumor_TCGA	Tumor
TCGA-CS-5393-01	-1.5522	0.604154460946605	TCGA-CS-5393-01	LGG	LGG_Tumor_TCGA	Tumor
TCGA-DU-7019-01	-2.0529	0.461023032880475	TCGA-DU-7019-01	LGG	LGG_Tumor_TCGA	Tumor
TCGA-HT-7481-01	1.5415	1.48852773637737	TCGA-HT-7481-01	LGG	LGG_Tumor_TCGA	Tumor
TCGA-HT-7855-01	-1.685	0.566191901235836	TCGA-HT-7855-01	LGG	LGG_Tumor_TCGA	Tumor
TCGA-HW-7487-01	-4.2934	-0.179452230914538	TCGA-HW-7487-01	LGG	LGG_Tumor_TCGA	Tumor
TCGA-HW-8322-01	1.8323	1.57165659453921	TCGA-HW-8322-01	LGG	LGG_Tumor_TCGA	Tumor
TCGA-S9-A7QY-01	-1.685	0.566191901235836	TCGA-S9-A7QY-01	LGG	LGG_Tumor_TCGA	Tumor
TCGA-VW-A7QS-01	-0.2845	0.966542540354299	TCGA-VW-A7QS-01	LGG	LGG_Tumor_TCGA	Tumor
TCGA-DU-5847-01	2.8178	1.85337423456152	TCGA-DU-5847-01	LGG	LGG_Tumor_TCGA	Tumor
TCGA-DU-5870-01	-0.1031	1.0183980247785	TCGA-DU-5870-01	LGG	LGG_Tumor_TCGA	Tumor
TCGA-FG-A60K-01	-1.0862	0.737366455112405	TCGA-FG-A60K-01	LGG	LGG_Tumor_TCGA	Tumor
TCGA-FG-A60L-01	-2.3147	0.38618419152295	TCGA-FG-A60L-01	LGG	LGG_Tumor_TCGA	Tumor
TCGA-HT-8019-01	-4.035	-0.105585322561657	TCGA-HT-8019-01	LGG	LGG_Tumor_TCGA	Tumor
TCGA-DH-A7US-01	0.1903	1.10227012582623	TCGA-DH-A7US-01	LGG	LGG_Tumor_TCGA	Tumor
TCGA-HT-7604-01	2.3394	1.71661754355525	TCGA-HT-7604-01	LGG	LGG_Tumor_TCGA	Tumor
TCGA-HW-8319-01	0.9935	1.33187500504077	TCGA-HW-8319-01	LGG	LGG_Tumor_TCGA	Tumor
TCGA-DB-A64X-01	-2.8262	0.239965446853837	TCGA-DB-A64X-01	LGG	LGG_Tumor_TCGA	Tumor
TCGA-S9-A6TV-01	0.3685	1.15321084977547	TCGA-S9-A6TV-01	LGG	LGG_Tumor_TCGA	Tumor
TCGA-S9-A6TY-01	0.605	1.22081736612786	TCGA-S9-A6TY-01	LGG	LGG_Tumor_TCGA	Tumor
TCGA-DB-A4X9-01	-0.1031	1.0183980247785	TCGA-DB-A4X9-01	LGG	LGG_Tumor_TCGA	Tumor
TCGA-DU-A5TW-01	0.9343	1.31495193625404	TCGA-DU-A5TW-01	LGG	LGG_Tumor_TCGA	Tumor
TCGA-E1-A7YI-01	4.5838	2.35820767167912	TCGA-E1-A7YI-01	LGG	LGG_Tumor_TCGA	Tumor
TCGA-FG-8189-01	-3.816	-0.0429814025566986	TCGA-FG-8189-01	LGG	LGG_Tumor_TCGA	Tumor
TCGA-HT-7875-01	-2.1779	0.425290201827417	TCGA-HT-7875-01	LGG	LGG_Tumor_TCGA	Tumor
TCGA-DU-A7TJ-01	3.7625	2.12342867852811	TCGA-DU-A7TJ-01	LGG	LGG_Tumor_TCGA	Tumor
TCGA-HT-7478-01	0.1903	1.10227012582623	TCGA-HT-7478-01	LGG	LGG_Tumor_TCGA	Tumor
TCGA-HT-7611-01	-1.0862	0.737366455112405	TCGA-HT-7611-01	LGG	LGG_Tumor_TCGA	Tumor
TCGA-HT-8114-01	0.605	1.22081736612786	TCGA-HT-8114-01	LGG	LGG_Tumor_TCGA	Tumor
TCGA-HW-8320-01	-0.7346	0.837875762298447	TCGA-HW-8320-01	LGG	LGG_Tumor_TCGA	Tumor
TCGA-S9-A6U9-01	-2.5479	0.319521021910365	TCGA-S9-A6U9-01	LGG	LGG_Tumor_TCGA	Tumor
TCGA-TM-A84S-01	-0.3201	0.956365830070388	TCGA-TM-A84S-01	LGG	LGG_Tumor_TCGA	Tumor
TCGA-TQ-A7RG-01	-0.2498	0.976461974254628	TCGA-TQ-A7RG-01	LGG	LGG_Tumor_TCGA	Tumor
TCGA-WY-A85C-01	-1.5951	0.591890953329195	TCGA-WY-A85C-01	LGG	LGG_Tumor_TCGA	Tumor
TCGA-FG-A4MW-01	3.0393	1.91669281118754	TCGA-FG-A4MW-01	LGG	LGG_Tumor_TCGA	Tumor
TCGA-HT-A618-01	-0.6416	0.864460988601923	TCGA-HT-A618-01	LGG	LGG_Tumor_TCGA	Tumor
TCGA-P5-A77W-01	-1.6394	0.579227238003992	TCGA-P5-A77W-01	LGG	LGG_Tumor_TCGA	Tumor
TCGA-TQ-A7RI-01	-1.6394	0.579227238003992	TCGA-TQ-A7RI-01	LGG	LGG_Tumor_TCGA	Tumor
TCGA-HT-7677-01	0.0014	1.04827067153885	TCGA-HT-7677-01	LGG	LGG_Tumor_TCGA	Tumor
TCGA-HT-8106-01	0.7321	1.25715050874261	TCGA-HT-8106-01	LGG	LGG_Tumor_TCGA	Tumor
TCGA-DH-A66B-01	-0.1993	0.990898038000063	TCGA-DH-A66B-01	LGG	LGG_Tumor_TCGA	Tumor
TCGA-DU-6402-01	3.1892	1.95954362218636	TCGA-DU-6402-01	LGG	LGG_Tumor_TCGA	Tumor
TCGA-DU-A7TD-01	3.5374	2.05908099636776	TCGA-DU-A7TD-01	LGG	LGG_Tumor_TCGA	Tumor
TCGA-E1-A7YK-01	0.0854	1.07228313400651	TCGA-E1-A7YK-01	LGG	LGG_Tumor_TCGA	Tumor
TCGA-HT-7474-01	-1.3548	0.660583747745594	TCGA-HT-7474-01	LGG	LGG_Tumor_TCGA	Tumor
TCGA-R8-A6ML-01	-1.7322	0.552699184230201	TCGA-R8-A6ML-01	LGG	LGG_Tumor_TCGA	Tumor
TCGA-S9-A6UB-01	-0.6193	0.870835725661788	TCGA-S9-A6UB-01	LGG	LGG_Tumor_TCGA	Tumor
TCGA-P5-A5EV-01	-0.2845	0.966542540354299	TCGA-P5-A5EV-01	LGG	LGG_Tumor_TCGA	Tumor
TCGA-DU-8164-01	-0.0877	1.02280030956423	TCGA-DU-8164-01	LGG	LGG_Tumor_TCGA	Tumor
TCGA-DU-A5TR-01	-2.2447	0.406194576912663	TCGA-DU-A5TR-01	LGG	LGG_Tumor_TCGA	Tumor
TCGA-DU-A76R-01	-1.2142	0.700776036114074	TCGA-DU-A76R-01	LGG	LGG_Tumor_TCGA	Tumor
TCGA-DB-A4XB-01	1.7617	1.55147469156044	TCGA-DB-A4XB-01	LGG	LGG_Tumor_TCGA	Tumor
TCGA-E1-5303-01	-0.013	1.04415424940154	TCGA-E1-5303-01	LGG	LGG_Tumor_TCGA	Tumor
TCGA-HT-7472-01	0.6608	1.23676850190995	TCGA-HT-7472-01	LGG	LGG_Tumor_TCGA	Tumor
TCGA-R8-A73M-01	-3.0469	0.176875560346557	TCGA-R8-A73M-01	LGG	LGG_Tumor_TCGA	Tumor
TCGA-S9-A6TS-01	-1.1172	0.728504713011247	TCGA-S9-A6TS-01	LGG	LGG_Tumor_TCGA	Tumor
TCGA-S9-A6U2-01	-1.5105	0.616074933385905	TCGA-S9-A6U2-01	LGG	LGG_Tumor_TCGA	Tumor
TCGA-S9-A7IZ-01	-1.0559	0.746028093359667	TCGA-S9-A7IZ-01	LGG	LGG_Tumor_TCGA	Tumor
TCGA-WY-A85E-01	0.3573	1.15000918811312	TCGA-WY-A85E-01	LGG	LGG_Tumor_TCGA	Tumor
TCGA-CS-5390-01	1.6281	1.51328344173093	TCGA-CS-5390-01	LGG	LGG_Tumor_TCGA	Tumor
TCGA-E1-A7YH-01	-0.4921	0.90719745454138	TCGA-E1-A7YH-01	LGG	LGG_Tumor_TCGA	Tumor
TCGA-EZ-7264-01	-0.8863	0.794510398532456	TCGA-EZ-7264-01	LGG	LGG_Tumor_TCGA	Tumor
TCGA-FG-A60J-01	-0.0277	1.0399520684697	TCGA-FG-A60J-01	LGG	LGG_Tumor_TCGA	Tumor
TCGA-DU-A5TY-01	1.4911	1.47412025889678	TCGA-DU-A5TY-01	LGG	LGG_Tumor_TCGA	Tumor
TCGA-RY-A83X-01	-0.6643	0.857971906482687	TCGA-RY-A83X-01	LGG	LGG_Tumor_TCGA	Tumor
TCGA-DU-7290-01	0.8647	1.29505589592369	TCGA-DU-7290-01	LGG	LGG_Tumor_TCGA	Tumor
TCGA-HW-7495-01	-1.8836	0.509419579258737	TCGA-HW-7495-01	LGG	LGG_Tumor_TCGA	Tumor
TCGA-KT-A7W1-01	4.1409	2.23159910469193	TCGA-KT-A7W1-01	LGG	LGG_Tumor_TCGA	Tumor
TCGA-S9-A7IQ-01	-4.6082	-0.26944179263856	TCGA-S9-A7IQ-01	LGG	LGG_Tumor_TCGA	Tumor
TCGA-CS-4942-01	0.5859	1.21535738954295	TCGA-CS-4942-01	LGG	LGG_Tumor_TCGA	Tumor
TCGA-FG-A4MY-01	-1.4305	0.638943945259862	TCGA-FG-A4MY-01	LGG	LGG_Tumor_TCGA	Tumor
TCGA-FG-A6J1-01	-2.2447	0.406194576912663	TCGA-FG-A6J1-01	LGG	LGG_Tumor_TCGA	Tumor
TCGA-HT-7884-01	-1.7809	0.53877767325193	TCGA-HT-7884-01	LGG	LGG_Tumor_TCGA	Tumor
TCGA-P5-A736-01	-1.5522	0.604154460946605	TCGA-P5-A736-01	LGG	LGG_Tumor_TCGA	Tumor
TCGA-DU-A7T8-01	0.5955	1.21810167096783	TCGA-DU-A7T8-01	LGG	LGG_Tumor_TCGA	Tumor
TCGA-S9-A7R8-01	2.0183	1.62482704714616	TCGA-S9-A7R8-01	LGG	LGG_Tumor_TCGA	Tumor
TCGA-TM-A84H-01	-1.7322	0.552699184230201	TCGA-TM-A84H-01	LGG	LGG_Tumor_TCGA	Tumor
TCGA-HT-A61A-01	-1.9942	0.477803170342991	TCGA-HT-A61A-01	LGG	LGG_Tumor_TCGA	Tumor
TCGA-P5-A5EW-01	-1.4699	0.627680956911938	TCGA-P5-A5EW-01	LGG	LGG_Tumor_TCGA	Tumor
TCGA-HT-7482-01	-0.1345	1.00942193761797	TCGA-HT-7482-01	LGG	LGG_Tumor_TCGA	Tumor
TCGA-HT-A5RB-01	-1.0559	0.746028093359667	TCGA-HT-A5RB-01	LGG	LGG_Tumor_TCGA	Tumor
TCGA-S9-A6U8-01	-0.3383	0.951163129869063	TCGA-S9-A6U8-01	LGG	LGG_Tumor_TCGA	Tumor
TCGA-WY-A85B-01	1.1184	1.36757924982898	TCGA-WY-A85B-01	LGG	LGG_Tumor_TCGA	Tumor
TCGA-FG-5963-01	1.9073	1.59309629317104	TCGA-FG-5963-01	LGG	LGG_Tumor_TCGA	Tumor
TCGA-FG-8181-01	-5.5735	-0.545385007162696	TCGA-FG-8181-01	LGG	LGG_Tumor_TCGA	Tumor
TCGA-CS-6666-01	1.3735	1.44050281144206	TCGA-CS-6666-01	LGG	LGG_Tumor_TCGA	Tumor
TCGA-S9-A6WL-01	0.7579	1.26452576507196	TCGA-S9-A6WL-01	LGG	LGG_Tumor_TCGA	Tumor
TCGA-QH-A6CV-01	3.3731	2.01211376323162	TCGA-QH-A6CV-01	LGG	LGG_Tumor_TCGA	Tumor
TCGA-TQ-A7RU-01	-0.2328	0.981321639277844	TCGA-TQ-A7RU-01	LGG	LGG_Tumor_TCGA	Tumor
TCGA-CS-4944-01	-4.2934	-0.179452230914538	TCGA-CS-4944-01	LGG	LGG_Tumor_TCGA	Tumor
TCGA-CS-6668-01	0.1124	1.08000142551397	TCGA-CS-6668-01	LGG	LGG_Tumor_TCGA	Tumor
TCGA-DU-5854-01	2.2082	1.67911236408196	TCGA-DU-5854-01	LGG	LGG_Tumor_TCGA	Tumor
TCGA-DU-7018-01	1.4388	1.45916964238418	TCGA-DU-7018-01	LGG	LGG_Tumor_TCGA	Tumor
TCGA-DU-8158-01	0.8726	1.29731421084625	TCGA-DU-8158-01	LGG	LGG_Tumor_TCGA	Tumor
TCGA-DH-5144-01	-1.2481	0.691085292332485	TCGA-DH-5144-01	LGG	LGG_Tumor_TCGA	Tumor
TCGA-QH-A6X8-01	0.2277	1.11296138887731	TCGA-QH-A6X8-01	LGG	LGG_Tumor_TCGA	Tumor
TCGA-S9-A6WI-01	-4.035	-0.105585322561657	TCGA-S9-A6WI-01	LGG	LGG_Tumor_TCGA	Tumor
TCGA-CS-4943-01	3.6725	2.09770104016991	TCGA-CS-4943-01	LGG	LGG_Tumor_TCGA	Tumor
TCGA-FG-8185-01	0.1903	1.10227012582623	TCGA-FG-8185-01	LGG	LGG_Tumor_TCGA	Tumor
TCGA-HT-7470-01	-1.0862	0.737366455112405	TCGA-HT-7470-01	LGG	LGG_Tumor_TCGA	Tumor
TCGA-HW-7486-01	-0.394	0.93524058035182	TCGA-HW-7486-01	LGG	LGG_Tumor_TCGA	Tumor
TCGA-DB-5275-01	0.8327	1.28590829117411	TCGA-DB-5275-01	LGG	LGG_Tumor_TCGA	Tumor
TCGA-RY-A83Z-01	1.8918	1.58866542212046	TCGA-RY-A83Z-01	LGG	LGG_Tumor_TCGA	Tumor
TCGA-DB-A64W-01	3.4197	2.0254349626482	TCGA-DB-A64W-01	LGG	LGG_Tumor_TCGA	Tumor
TCGA-HT-A5RA-01	3.616	2.08154980053392	TCGA-HT-A5RA-01	LGG	LGG_Tumor_TCGA	Tumor
TCGA-HT-8010-01	-4.2934	-0.179452230914538	TCGA-HT-8010-01	LGG	LGG_Tumor_TCGA	Tumor
TCGA-P5-A72Z-01	1.9264	1.59855626975595	TCGA-P5-A72Z-01	LGG	LGG_Tumor_TCGA	Tumor
TCGA-DU-8161-01	1.5661	1.49555995752861	TCGA-DU-8161-01	LGG	LGG_Tumor_TCGA	Tumor
TCGA-E1-A7YN-01	-0.5756	0.883327923397937	TCGA-E1-A7YN-01	LGG	LGG_Tumor_TCGA	Tumor
TCGA-P5-A780-01	-0.3201	0.956365830070388	TCGA-P5-A780-01	LGG	LGG_Tumor_TCGA	Tumor
TCGA-DU-A5TU-01	-0.5756	0.883327923397937	TCGA-DU-A5TU-01	LGG	LGG_Tumor_TCGA	Tumor
TCGA-VM-A8CA-01	-1.7322	0.552699184230201	TCGA-VM-A8CA-01	LGG	LGG_Tumor_TCGA	Tumor
TCGA-DU-6394-01	-0.2159	0.986152718036217	TCGA-DU-6394-01	LGG	LGG_Tumor_TCGA	Tumor
TCGA-DU-7301-01	1.0222	1.34007926305055	TCGA-DU-7301-01	LGG	LGG_Tumor_TCGA	Tumor
TCGA-P5-A5F2-01	-2.4659	0.342961759081171	TCGA-P5-A5F2-01	LGG	LGG_Tumor_TCGA	Tumor
TCGA-HT-A619-01	-0.8863	0.794510398532456	TCGA-HT-A619-01	LGG	LGG_Tumor_TCGA	Tumor
TCGA-DU-6406-01	3.5498	2.06262569320822	TCGA-DU-6406-01	LGG	LGG_Tumor_TCGA	Tumor
TCGA-FG-6688-01	0.7999	1.27653199630579	TCGA-FG-6688-01	LGG	LGG_Tumor_TCGA	Tumor
TCGA-P5-A731-01	0.8408	1.28822377862635	TCGA-P5-A731-01	LGG	LGG_Tumor_TCGA	Tumor
TCGA-QH-A6X5-01	-0.8084	0.816779098844722	TCGA-QH-A6X5-01	LGG	LGG_Tumor_TCGA	Tumor
TCGA-DU-A76K-01	0.346	1.14677894018592	TCGA-DU-A76K-01	LGG	LGG_Tumor_TCGA	Tumor
TCGA-HT-7616-01	0.5859	1.21535738954295	TCGA-HT-7616-01	LGG	LGG_Tumor_TCGA	Tumor
TCGA-HT-7687-01	0.2642	1.1233953755448	TCGA-HT-7687-01	LGG	LGG_Tumor_TCGA	Tumor
TCGA-E1-A7YS-01	2.1444	1.66087432711248	TCGA-E1-A7YS-01	LGG	LGG_Tumor_TCGA	Tumor
TCGA-DH-A669-01	3.6219	2.08323639015963	TCGA-DH-A669-01	LGG	LGG_Tumor_TCGA	Tumor
TCGA-DU-A5TT-01	1.0642	1.35208549428437	TCGA-DU-A5TT-01	LGG	LGG_Tumor_TCGA	Tumor
TCGA-FG-6690-01	-0.5543	0.889416797809378	TCGA-FG-6690-01	LGG	LGG_Tumor_TCGA	Tumor
TCGA-S9-A89V-01	-1.2142	0.700776036114074	TCGA-S9-A89V-01	LGG	LGG_Tumor_TCGA	Tumor
TCGA-DB-A75K-01	0.2881	1.13022749284215	TCGA-DB-A75K-01	LGG	LGG_Tumor_TCGA	Tumor
TCGA-DU-8168-01	2.5852	1.78688258253799	TCGA-DU-8168-01	LGG	LGG_Tumor_TCGA	Tumor
TCGA-HT-A4DS-01	1.2271	1.39865251971272	TCGA-HT-A4DS-01	LGG	LGG_Tumor_TCGA	Tumor
TCGA-P5-A77X-01	0.0014	1.04827067153885	TCGA-P5-A77X-01	LGG	LGG_Tumor_TCGA	Tumor
TCGA-CS-5397-01	2.4727	1.75472303459023	TCGA-CS-5397-01	LGG	LGG_Tumor_TCGA	Tumor
TCGA-DB-A64R-01	-0.2159	0.986152718036217	TCGA-DB-A64R-01	LGG	LGG_Tumor_TCGA	Tumor
TCGA-S9-A7QW-01	0.2998	1.13357208582871	TCGA-S9-A7QW-01	LGG	LGG_Tumor_TCGA	Tumor
TCGA-TM-A84G-01	-1.3548	0.660583747745594	TCGA-TM-A84G-01	LGG	LGG_Tumor_TCGA	Tumor
TCGA-CS-5396-01	1.3283	1.42758181973328	TCGA-CS-5396-01	LGG	LGG_Tumor_TCGA	Tumor
TCGA-DB-A4XH-01	-1.5105	0.616074933385905	TCGA-DB-A4XH-01	LGG	LGG_Tumor_TCGA	Tumor
TCGA-DU-7294-01	-0.2159	0.986152718036217	TCGA-DU-7294-01	LGG	LGG_Tumor_TCGA	Tumor
TCGA-DU-7300-01	0.8082	1.27890465628771	TCGA-DU-7300-01	LGG	LGG_Tumor_TCGA	Tumor
TCGA-DU-5874-01	1.6785	1.52769091921152	TCGA-DU-5874-01	LGG	LGG_Tumor_TCGA	Tumor
TCGA-FG-A70Z-01	3.1458	1.94713718324474	TCGA-FG-A70Z-01	LGG	LGG_Tumor_TCGA	Tumor
TCGA-R8-A6MO-01	-0.6873	0.851397065568924	TCGA-R8-A6MO-01	LGG	LGG_Tumor_TCGA	Tumor
TCGA-FG-A6J3-01	0.4657	1.18099669920233	TCGA-FG-A6J3-01	LGG	LGG_Tumor_TCGA	Tumor
TCGA-P5-A733-01	-2.5479	0.319521021910365	TCGA-P5-A733-01	LGG	LGG_Tumor_TCGA	Tumor
TCGA-QH-A6CU-01	-4.035	-0.105585322561657	TCGA-QH-A6CU-01	LGG	LGG_Tumor_TCGA	Tumor
TCGA-S9-A7J3-01	-2.4659	0.342961759081171	TCGA-S9-A7J3-01	LGG	LGG_Tumor_TCGA	Tumor
TCGA-DU-6405-01	3.1327	1.94339238255038	TCGA-DU-6405-01	LGG	LGG_Tumor_TCGA	Tumor
TCGA-HT-7693-01	-0.013	1.04415424940154	TCGA-HT-7693-01	LGG	LGG_Tumor_TCGA	Tumor
TCGA-HT-8104-01	3.3307	1.99999318693842	TCGA-HT-8104-01	LGG	LGG_Tumor_TCGA	Tumor
TCGA-HT-A4DV-01	-1.8836	0.509419579258737	TCGA-HT-A4DV-01	LGG	LGG_Tumor_TCGA	Tumor
TCGA-DH-A7UR-01	2.0254	1.62685667194997	TCGA-DH-A7UR-01	LGG	LGG_Tumor_TCGA	Tumor
TCGA-S9-A7J0-01	4.9089	2.45114161868191	TCGA-S9-A7J0-01	LGG	LGG_Tumor_TCGA	Tumor
TCGA-DU-8166-01	-0.0574	1.0314619478115	TCGA-DU-8166-01	LGG	LGG_Tumor_TCGA	Tumor
TCGA-HT-7681-01	-1.7809	0.53877767325193	TCGA-HT-7681-01	LGG	LGG_Tumor_TCGA	Tumor
TCGA-S9-A6WM-01	2.9984	1.90500102886697	TCGA-S9-A6WM-01	LGG	LGG_Tumor_TCGA	Tumor
TCGA-DU-7010-01	3.2174	1.96760494887193	TCGA-DU-7010-01	LGG	LGG_Tumor_TCGA	Tumor
TCGA-E1-A7YQ-01	3.3177	1.99627697250891	TCGA-E1-A7YQ-01	LGG	LGG_Tumor_TCGA	Tumor
TCGA-E1-A7Z2-01	1.1184	1.36757924982898	TCGA-E1-A7Z2-01	LGG	LGG_Tumor_TCGA	Tumor
TCGA-HT-7689-01	-1.4305	0.638943945259862	TCGA-HT-7689-01	LGG	LGG_Tumor_TCGA	Tumor
TCGA-HT-A74K-01	-0.1187	1.01393856746308	TCGA-HT-A74K-01	LGG	LGG_Tumor_TCGA	Tumor
TCGA-HT-7480-01	-1.0862	0.737366455112405	TCGA-HT-7480-01	LGG	LGG_Tumor_TCGA	Tumor
TCGA-HT-A74J-01	-0.2159	0.986152718036217	TCGA-HT-A74J-01	LGG	LGG_Tumor_TCGA	Tumor
TCGA-P5-A5F0-01	-0.2328	0.981321639277844	TCGA-P5-A5F0-01	LGG	LGG_Tumor_TCGA	Tumor
TCGA-QH-A86X-01	-0.2328	0.981321639277844	TCGA-QH-A86X-01	LGG	LGG_Tumor_TCGA	Tumor
TCGA-S9-A6U5-01	-0.7834	0.823925665055333	TCGA-S9-A6U5-01	LGG	LGG_Tumor_TCGA	Tumor
TCGA-DU-7292-01	2.1509	1.66273243432724	TCGA-DU-7292-01	LGG	LGG_Tumor_TCGA	Tumor
TCGA-DB-A75P-01	-2.2447	0.406194576912663	TCGA-DB-A75P-01	LGG	LGG_Tumor_TCGA	Tumor
TCGA-HT-7610-01	0.0014	1.04827067153885	TCGA-HT-7610-01	LGG	LGG_Tumor_TCGA	Tumor
TCGA-TQ-A7RJ-01	0.3685	1.15321084977547	TCGA-TQ-A7RJ-01	LGG	LGG_Tumor_TCGA	Tumor
TCGA-TQ-A7RS-01	-2.3884	0.365116114334067	TCGA-TQ-A7RS-01	LGG	LGG_Tumor_TCGA	Tumor
TCGA-FG-A711-01	0.2998	1.13357208582871	TCGA-FG-A711-01	LGG	LGG_Tumor_TCGA	Tumor
TCGA-DU-6404-01	1.9712	1.61136291640536	TCGA-DU-6404-01	LGG	LGG_Tumor_TCGA	Tumor
TCGA-HT-7857-01	1.9968	1.61868100020503	TCGA-HT-7857-01	LGG	LGG_Tumor_TCGA	Tumor
TCGA-VM-A8CH-01	-0.3752	0.9406147981422	TCGA-VM-A8CH-01	LGG	LGG_Tumor_TCGA	Tumor
TCGA-DU-6408-01	0.9493	1.3192398759804	TCGA-DU-6408-01	LGG	LGG_Tumor_TCGA	Tumor
TCGA-FG-6691-01	0.6332	1.22887869281343	TCGA-FG-6691-01	LGG	LGG_Tumor_TCGA	Tumor
TCGA-QH-A6XA-01	-0.5332	0.895448499691135	TCGA-QH-A6XA-01	LGG	LGG_Tumor_TCGA	Tumor
TCGA-HT-A74L-01	0.434	1.17193485324728	TCGA-HT-A74L-01	LGG	LGG_Tumor_TCGA	Tumor
TCGA-S9-A6U1-01	1.5806	1.49970496593077	TCGA-S9-A6U1-01	LGG	LGG_Tumor_TCGA	Tumor
TCGA-FG-A70Y-01	-3.6259	0.011361086908792	TCGA-FG-A70Y-01	LGG	LGG_Tumor_TCGA	Tumor
TCGA-HT-7877-01	-0.5125	0.901365856513521	TCGA-HT-7877-01	LGG	LGG_Tumor_TCGA	Tumor
TCGA-R8-A6MK-01	-1.1488	0.719471453321034	TCGA-R8-A6MK-01	LGG	LGG_Tumor_TCGA	Tumor
TCGA-S9-A6TW-01	-0.2159	0.986152718036217	TCGA-S9-A6TW-01	LGG	LGG_Tumor_TCGA	Tumor
TCGA-S9-A89Z-01	1.3167	1.42426581301155	TCGA-S9-A89Z-01	LGG	LGG_Tumor_TCGA	Tumor
TCGA-FN-7833-01	2.791	1.84571311558374	TCGA-FN-7833-01	LGG	LGG_Tumor_TCGA	Tumor
TCGA-S9-A7J2-01	-0.6193	0.870835725661788	TCGA-S9-A7J2-01	LGG	LGG_Tumor_TCGA	Tumor
TCGA-VM-A8CE-01	-0.5125	0.901365856513521	TCGA-VM-A8CE-01	LGG	LGG_Tumor_TCGA	Tumor
TCGA-DU-7006-01	2.9224	1.88327546758672	TCGA-DU-7006-01	LGG	LGG_Tumor_TCGA	Tumor
TCGA-DU-8165-01	4.4621	2.32341818736586	TCGA-DU-8165-01	LGG	LGG_Tumor_TCGA	Tumor
TCGA-HT-8012-01	-3.3076	0.102351167902299	TCGA-HT-8012-01	LGG	LGG_Tumor_TCGA	Tumor
TCGA-HT-8563-01	0.5955	1.21810167096783	TCGA-HT-8563-01	LGG	LGG_Tumor_TCGA	Tumor
TCGA-DB-A4XG-01	1.683	1.52897730112943	TCGA-DB-A4XG-01	LGG	LGG_Tumor_TCGA	Tumor
TCGA-E1-5305-01	1.7575	1.55027406843706	TCGA-E1-5305-01	LGG	LGG_Tumor_TCGA	Tumor
TCGA-F6-A8O3-01	0.2154	1.10944527830169	TCGA-F6-A8O3-01	LGG	LGG_Tumor_TCGA	Tumor
TCGA-HT-7686-01	-0.1993	0.990898038000063	TCGA-HT-7686-01	LGG	LGG_Tumor_TCGA	Tumor
TCGA-HT-7695-01	-1.1172	0.728504713011247	TCGA-HT-7695-01	LGG	LGG_Tumor_TCGA	Tumor
TCGA-HT-8558-01	-4.035	-0.105585322561657	TCGA-HT-8558-01	LGG	LGG_Tumor_TCGA	Tumor
TCGA-QH-A65X-01	0.8246	1.28359280372187	TCGA-QH-A65X-01	LGG	LGG_Tumor_TCGA	Tumor
TCGA-S9-A7R3-01	-0.3566	0.945931843402895	TCGA-S9-A7R3-01	LGG	LGG_Tumor_TCGA	Tumor
TCGA-DB-A4XE-01	2.3451	1.71824696065127	TCGA-DB-A4XE-01	LGG	LGG_Tumor_TCGA	Tumor
TCGA-DU-A6S7-01	0.9191	1.31060682399798	TCGA-DU-A6S7-01	LGG	LGG_Tumor_TCGA	Tumor
TCGA-E1-A7YY-01	-0.5125	0.901365856513521	TCGA-E1-A7YY-01	LGG	LGG_Tumor_TCGA	Tumor
TCGA-FG-A4MT-01	1.4704	1.46820290207439	TCGA-FG-A4MT-01	LGG	LGG_Tumor_TCGA	Tumor
TCGA-TQ-A7RF-01	-1.4305	0.638943945259862	TCGA-TQ-A7RF-01	LGG	LGG_Tumor_TCGA	Tumor
TCGA-CS-6669-01	-9.9658	-1.80097951783747	TCGA-CS-6669-01	LGG	LGG_Tumor_TCGA	Tumor
TCGA-VM-A8CB-01	-1.8836	0.509419579258737	TCGA-VM-A8CB-01	LGG	LGG_Tumor_TCGA	Tumor
TCGA-DB-5276-01	-1.8836	0.509419579258737	TCGA-DB-5276-01	LGG	LGG_Tumor_TCGA	Tumor
TCGA-DB-A4XD-01	0.2642	1.1233953755448	TCGA-DB-A4XD-01	LGG	LGG_Tumor_TCGA	Tumor
TCGA-DH-A66F-01	-4.035	-0.105585322561657	TCGA-DH-A66F-01	LGG	LGG_Tumor_TCGA	Tumor
TCGA-DH-A7UV-01	-1.3548	0.660583747745594	TCGA-DH-A7UV-01	LGG	LGG_Tumor_TCGA	Tumor
TCGA-E1-A7YU-01	-1.0559	0.746028093359667	TCGA-E1-A7YU-01	LGG	LGG_Tumor_TCGA	Tumor
TCGA-HT-A5R5-01	-4.035	-0.105585322561657	TCGA-HT-A5R5-01	LGG	LGG_Tumor_TCGA	Tumor
TCGA-HT-A5R7-01	0.6425	1.23153721544378	TCGA-HT-A5R7-01	LGG	LGG_Tumor_TCGA	Tumor
TCGA-S9-A7IS-01	3.453	2.03495418884074	TCGA-S9-A7IS-01	LGG	LGG_Tumor_TCGA	Tumor
TCGA-DU-7009-01	0.8726	1.29731421084625	TCGA-DU-7009-01	LGG	LGG_Tumor_TCGA	Tumor
TCGA-E1-A7YE-01	2.2082	1.67911236408196	TCGA-E1-A7YE-01	LGG	LGG_Tumor_TCGA	Tumor
TCGA-HT-7680-01	-6.5064	-0.812066271877879	TCGA-HT-7680-01	LGG	LGG_Tumor_TCGA	Tumor
TCGA-QH-A65S-01	-1.3183	0.671017734413087	TCGA-QH-A65S-01	LGG	LGG_Tumor_TCGA	Tumor
TCGA-WY-A858-01	-0.5543	0.889416797809378	TCGA-WY-A858-01	LGG	LGG_Tumor_TCGA	Tumor
TCGA-CS-4938-01	-1.8314	0.524341609506494	TCGA-CS-4938-01	LGG	LGG_Tumor_TCGA	Tumor
TCGA-E1-5307-01	-1.1172	0.728504713011247	TCGA-E1-5307-01	LGG	LGG_Tumor_TCGA	Tumor
TCGA-DU-5852-01	3.325	1.9983637698424	TCGA-DU-5852-01	LGG	LGG_Tumor_TCGA	Tumor
TCGA-DU-8162-01	0.058	1.06445049743968	TCGA-DU-8162-01	LGG	LGG_Tumor_TCGA	Tumor
TCGA-FG-A87Q-01	1.0363	1.34410992639333	TCGA-FG-A87Q-01	LGG	LGG_Tumor_TCGA	Tumor
TCGA-HT-7607-01	-1.9942	0.477803170342991	TCGA-HT-7607-01	LGG	LGG_Tumor_TCGA	Tumor
TCGA-TM-A84O-01	1.1184	1.36757924982898	TCGA-TM-A84O-01	LGG	LGG_Tumor_TCGA	Tumor
TCGA-DU-6403-01	3.8279	2.14212409573507	TCGA-DU-6403-01	LGG	LGG_Tumor_TCGA	Tumor
TCGA-HT-7606-01	4.222	2.25478256547915	TCGA-HT-7606-01	LGG	LGG_Tumor_TCGA	Tumor
TCGA-HT-7902-01	-0.8084	0.816779098844722	TCGA-HT-7902-01	LGG	LGG_Tumor_TCGA	Tumor
TCGA-S9-A7R1-01	-1.8836	0.509419579258737	TCGA-S9-A7R1-01	LGG	LGG_Tumor_TCGA	Tumor
TCGA-HT-7860-01	0.058	1.06445049743968	TCGA-HT-7860-01	LGG	LGG_Tumor_TCGA	Tumor
TCGA-TM-A84R-01	-2.9324	0.209606833591158	TCGA-TM-A84R-01	LGG	LGG_Tumor_TCGA	Tumor
TCGA-E1-A7YO-01	1.4228	1.45459584000939	TCGA-E1-A7YO-01	LGG	LGG_Tumor_TCGA	Tumor
TCGA-HT-7609-01	-2.114	0.443556825061741	TCGA-HT-7609-01	LGG	LGG_Tumor_TCGA	Tumor
TCGA-HT-A74O-01	0.7832	1.2717580900771	TCGA-HT-A74O-01	LGG	LGG_Tumor_TCGA	Tumor
TCGA-S9-A6WE-01	-4.035	-0.105585322561657	TCGA-S9-A6WE-01	LGG	LGG_Tumor_TCGA	Tumor
TCGA-DB-5273-01	1.2992	1.41926321666412	TCGA-DB-5273-01	LGG	LGG_Tumor_TCGA	Tumor
TCGA-DU-7007-01	-0.3566	0.945931843402895	TCGA-DU-7007-01	LGG	LGG_Tumor_TCGA	Tumor
TCGA-DU-7299-01	-2.6349	0.294650971497437	TCGA-DU-7299-01	LGG	LGG_Tumor_TCGA	Tumor
TCGA-DU-A5TP-01	-0.9971	0.762836817087025	TCGA-DU-A5TP-01	LGG	LGG_Tumor_TCGA	Tumor
TCGA-E1-5319-01	-3.816	-0.0429814025566986	TCGA-E1-5319-01	LGG	LGG_Tumor_TCGA	Tumor
TCGA-HT-A5R9-01	0.9568	1.32138384584359	TCGA-HT-A5R9-01	LGG	LGG_Tumor_TCGA	Tumor
TCGA-DH-A7UU-01	2.4035	1.73494133931926	TCGA-DH-A7UU-01	LGG	LGG_Tumor_TCGA	Tumor
TCGA-E1-A7YV-01	4.298	2.27650812675941	TCGA-E1-A7YV-01	LGG	LGG_Tumor_TCGA	Tumor
TCGA-HT-8108-01	1.0363	1.34410992639333	TCGA-HT-8108-01	LGG	LGG_Tumor_TCGA	Tumor
TCGA-S9-A7J1-01	-1.0262	0.754518214017873	TCGA-S9-A7J1-01	LGG	LGG_Tumor_TCGA	Tumor
TCGA-DU-A5TS-01	0.1519	1.09129300012674	TCGA-DU-A5TS-01	LGG	LGG_Tumor_TCGA	Tumor
TCGA-E1-5304-01	3.8391	2.14532575739742	TCGA-E1-5304-01	LGG	LGG_Tumor_TCGA	Tumor
TCGA-DU-A7TA-01	1.2333	1.40042486813295	TCGA-DU-A7TA-01	LGG	LGG_Tumor_TCGA	Tumor
TCGA-HT-7485-01	-2.114	0.443556825061741	TCGA-HT-7485-01	LGG	LGG_Tumor_TCGA	Tumor
TCGA-S9-A6WP-01	0.9115	1.30843426786996	TCGA-S9-A6WP-01	LGG	LGG_Tumor_TCGA	Tumor
TCGA-E1-5302-01	1.7229	1.54038322080157	TCGA-E1-5302-01	LGG	LGG_Tumor_TCGA	Tumor
TCGA-FG-8188-01	0.2277	1.11296138887731	TCGA-FG-8188-01	LGG	LGG_Tumor_TCGA	Tumor
TCGA-HW-7490-01	-2.1779	0.425290201827417	TCGA-HW-7490-01	LGG	LGG_Tumor_TCGA	Tumor
TCGA-QH-A6CS-01	-5.5735	-0.545385007162696	TCGA-QH-A6CS-01	LGG	LGG_Tumor_TCGA	Tumor
TCGA-S9-A7QZ-01	-0.3201	0.956365830070388	TCGA-S9-A7QZ-01	LGG	LGG_Tumor_TCGA	Tumor
TCGA-CS-5394-01	0.4865	1.18694264228956	TCGA-CS-5394-01	LGG	LGG_Tumor_TCGA	Tumor
TCGA-DB-A64P-01	1.3846	1.44367588683957	TCGA-DB-A64P-01	LGG	LGG_Tumor_TCGA	Tumor
TCGA-DB-A64Q-01	-0.6873	0.851397065568924	TCGA-DB-A64Q-01	LGG	LGG_Tumor_TCGA	Tumor
TCGA-DU-6396-01	0.2522	1.11996502376371	TCGA-DU-6396-01	LGG	LGG_Tumor_TCGA	Tumor
TCGA-DU-6401-01	-1.6394	0.579227238003992	TCGA-DU-6401-01	LGG	LGG_Tumor_TCGA	Tumor
TCGA-E1-A7Z3-01	-1.0262	0.754518214017873	TCGA-E1-A7Z3-01	LGG	LGG_Tumor_TCGA	Tumor
TCGA-FG-7638-01	0.03	1.05644634328379	TCGA-FG-7638-01	LGG	LGG_Tumor_TCGA	Tumor
TCGA-HT-7691-01	-1.7809	0.53877767325193	TCGA-HT-7691-01	LGG	LGG_Tumor_TCGA	Tumor
TCGA-HT-7601-01	1.6327	1.51459840991368	TCGA-HT-7601-01	LGG	LGG_Tumor_TCGA	Tumor
TCGA-P5-A5EU-01	3.3278	1.99916418525799	TCGA-P5-A5EU-01	LGG	LGG_Tumor_TCGA	Tumor
TCGA-P5-A72W-01	-2.2447	0.406194576912663	TCGA-P5-A72W-01	LGG	LGG_Tumor_TCGA	Tumor
TCGA-S9-A6U0-01	2.8681	1.86775312577727	TCGA-S9-A6U0-01	LGG	LGG_Tumor_TCGA	Tumor
TCGA-S9-A7R4-01	-0.8084	0.816779098844722	TCGA-S9-A7R4-01	LGG	LGG_Tumor_TCGA	Tumor
TCGA-DB-5277-01	1.6466	1.51857190072678	TCGA-DB-5277-01	LGG	LGG_Tumor_TCGA	Tumor
TCGA-FG-6689-01	-6.5064	-0.812066271877879	TCGA-FG-6689-01	LGG	LGG_Tumor_TCGA	Tumor
TCGA-FG-8191-01	-4.035	-0.105585322561657	TCGA-FG-8191-01	LGG	LGG_Tumor_TCGA	Tumor
TCGA-FG-A710-01	1.6374	1.51594196436128	TCGA-FG-A710-01	LGG	LGG_Tumor_TCGA	Tumor
TCGA-VM-A8C8-01	-1.1811	0.710238089776924	TCGA-VM-A8C8-01	LGG	LGG_Tumor_TCGA	Tumor
TCGA-DU-5855-01	-1.1172	0.728504713011247	TCGA-DU-5855-01	LGG	LGG_Tumor_TCGA	Tumor
TCGA-FG-7643-01	-1.0559	0.746028093359667	TCGA-FG-7643-01	LGG	LGG_Tumor_TCGA	Tumor
TCGA-HT-8113-01	-5.5735	-0.545385007162696	TCGA-HT-8113-01	LGG	LGG_Tumor_TCGA	Tumor
TCGA-DU-7302-01	0.7748	1.26935684383033	TCGA-DU-7302-01	LGG	LGG_Tumor_TCGA	Tumor
TCGA-CS-5395-01	2.128	1.65618617967832	TCGA-CS-5395-01	LGG	LGG_Tumor_TCGA	Tumor
TCGA-CS-6670-01	-0.5543	0.889416797809378	TCGA-CS-6670-01	LGG	LGG_Tumor_TCGA	Tumor
TCGA-DB-5280-01	-2.0529	0.461023032880475	TCGA-DB-5280-01	LGG	LGG_Tumor_TCGA	Tumor
TCGA-DU-8163-01	1.0711	1.3540579465585	TCGA-DU-8163-01	LGG	LGG_Tumor_TCGA	Tumor
TCGA-HT-7692-01	1.1316	1.37135263678818	TCGA-HT-7692-01	LGG	LGG_Tumor_TCGA	Tumor
TCGA-IK-7675-01	1.1184	1.36757924982898	TCGA-IK-7675-01	LGG	LGG_Tumor_TCGA	Tumor
TCGA-QH-A6CW-01	0.7999	1.27653199630579	TCGA-QH-A6CW-01	LGG	LGG_Tumor_TCGA	Tumor
TCGA-TQ-A7RK-01	1.8643	1.58080419928879	TCGA-TQ-A7RK-01	LGG	LGG_Tumor_TCGA	Tumor
TCGA-DH-5141-01	-2.7274	0.268208676518174	TCGA-DH-5141-01	LGG	LGG_Tumor_TCGA	Tumor
TCGA-E1-A7YW-01	0.6699	1.23936985201061	TCGA-E1-A7YW-01	LGG	LGG_Tumor_TCGA	Tumor
TCGA-DU-A7TC-01	0.1776	1.09863967019124	TCGA-DU-A7TC-01	LGG	LGG_Tumor_TCGA	Tumor
TCGA-FG-7637-01	0.2998	1.13357208582871	TCGA-FG-7637-01	LGG	LGG_Tumor_TCGA	Tumor
TCGA-CS-6188-01	2.4571	1.75026357727481	TCGA-CS-6188-01	LGG	LGG_Tumor_TCGA	Tumor
TCGA-DU-5849-01	-0.5332	0.895448499691135	TCGA-DU-5849-01	LGG	LGG_Tumor_TCGA	Tumor
TCGA-FG-7636-01	-1.3183	0.671017734413087	TCGA-FG-7636-01	LGG	LGG_Tumor_TCGA	Tumor
TCGA-QH-A6XC-01	1.1117	1.36566397008454	TCGA-QH-A6XC-01	LGG	LGG_Tumor_TCGA	Tumor
TCGA-TM-A84F-01	-0.4719	0.912971880039554	TCGA-TM-A84F-01	LGG	LGG_Tumor_TCGA	Tumor
TCGA-DB-A75M-01	-1.5105	0.616074933385905	TCGA-DB-A75M-01	LGG	LGG_Tumor_TCGA	Tumor
TCGA-FG-A4MX-01	-0.7588	0.830957886206575	TCGA-FG-A4MX-01	LGG	LGG_Tumor_TCGA	Tumor
TCGA-DU-A7TG-01	-2.3147	0.38618419152295	TCGA-DU-A7TG-01	LGG	LGG_Tumor_TCGA	Tumor
TCGA-HT-7620-01	-0.5756	0.883327923397937	TCGA-HT-7620-01	LGG	LGG_Tumor_TCGA	Tumor
TCGA-P5-A5F6-01	0.6425	1.23153721544378	TCGA-P5-A5F6-01	LGG	LGG_Tumor_TCGA	Tumor
TCGA-DU-6542-01	0.6425	1.23153721544378	TCGA-DU-6542-01	LGG	LGG_Tumor_TCGA	Tumor
TCGA-DU-7011-01	-0.2159	0.986152718036217	TCGA-DU-7011-01	LGG	LGG_Tumor_TCGA	Tumor
TCGA-HW-7491-01	-0.0425	1.03572130127302	TCGA-HW-7491-01	LGG	LGG_Tumor_TCGA	Tumor
TCGA-HW-A5KM-01	-2.3884	0.365116114334067	TCGA-HW-A5KM-01	LGG	LGG_Tumor_TCGA	Tumor
TCGA-E1-A7YL-01	2.8858	1.87281289465438	TCGA-E1-A7YL-01	LGG	LGG_Tumor_TCGA	Tumor
TCGA-S9-A6TX-01	0.4761	1.18396967074595	TCGA-S9-A6TX-01	LGG	LGG_Tumor_TCGA	Tumor
TCGA-DH-5143-01	0.03	1.05644634328379	TCGA-DH-5143-01	LGG	LGG_Tumor_TCGA	Tumor
TCGA-DH-A7UT-01	-0.8863	0.794510398532456	TCGA-DH-A7UT-01	LGG	LGG_Tumor_TCGA	Tumor
TCGA-DU-A76O-01	0.688	1.24454396594709	TCGA-DU-A76O-01	LGG	LGG_Tumor_TCGA	Tumor
TCGA-HT-7603-01	-5.0116	-0.384758785012989	TCGA-HT-7603-01	LGG	LGG_Tumor_TCGA	Tumor
TCGA-HT-7690-01	1.6512	1.51988686890954	TCGA-HT-7690-01	LGG	LGG_Tumor_TCGA	Tumor
TCGA-HT-7468-01	1.4652	1.46671641630259	TCGA-HT-7468-01	LGG	LGG_Tumor_TCGA	Tumor
TCGA-RY-A83Y-01	-1.0262	0.754518214017873	TCGA-RY-A83Y-01	LGG	LGG_Tumor_TCGA	Tumor
TCGA-RY-A847-01	-0.9132	0.786820693289838	TCGA-RY-A847-01	LGG	LGG_Tumor_TCGA	Tumor
TCGA-F6-A8O4-01	-0.9406	0.778988056723008	TCGA-F6-A8O4-01	LGG	LGG_Tumor_TCGA	Tumor
TCGA-HT-7479-01	-1.5951	0.591890953329195	TCGA-HT-7479-01	LGG	LGG_Tumor_TCGA	Tumor
TCGA-TM-A7CA-01	0.2998	1.13357208582871	TCGA-TM-A7CA-01	LGG	LGG_Tumor_TCGA	Tumor
TCGA-VV-A829-01	0.5955	1.21810167096783	TCGA-VV-A829-01	LGG	LGG_Tumor_TCGA	Tumor
TCGA-TM-A84I-01	3.4997	2.04830397452216	TCGA-TM-A84I-01	LGG	LGG_Tumor_TCGA	Tumor
TCGA-DB-A75O-01	-2.6349	0.294650971497437	TCGA-DB-A75O-01	LGG	LGG_Tumor_TCGA	Tumor
TCGA-DH-5142-01	1.9786	1.61347830000371	TCGA-DH-5142-01	LGG	LGG_Tumor_TCGA	Tumor
TCGA-DU-5853-01	0.8961	1.30403198308422	TCGA-DU-5853-01	LGG	LGG_Tumor_TCGA	Tumor
TCGA-TQ-A7RV-01	-0.1031	1.0183980247785	TCGA-TQ-A7RV-01	LGG	LGG_Tumor_TCGA	Tumor
TCGA-DB-A4XC-01	1.334	1.4292112368293	TCGA-DB-A4XC-01	LGG	LGG_Tumor_TCGA	Tumor
TCGA-HT-7873-01	1.2992	1.41926321666412	TCGA-HT-7873-01	LGG	LGG_Tumor_TCGA	Tumor
TCGA-S9-A6WO-01	0.0014	1.04827067153885	TCGA-S9-A6WO-01	LGG	LGG_Tumor_TCGA	Tumor
TCGA-TQ-A7RO-01	-1.2142	0.700776036114074	TCGA-TQ-A7RO-01	LGG	LGG_Tumor_TCGA	Tumor
TCGA-FG-8182-01	0.6608	1.23676850190995	TCGA-FG-8182-01	LGG	LGG_Tumor_TCGA	Tumor
TCGA-FG-7634-01	2.5924	1.78894079360664	TCGA-FG-7634-01	LGG	LGG_Tumor_TCGA	Tumor
TCGA-HT-7473-01	-1.7322	0.552699184230201	TCGA-HT-7473-01	LGG	LGG_Tumor_TCGA	Tumor
TCGA-HT-7858-01	0.9268	1.31280796639085	TCGA-HT-7858-01	LGG	LGG_Tumor_TCGA	Tumor
TCGA-S9-A6U6-01	0.058	1.06445049743968	TCGA-S9-A6U6-01	LGG	LGG_Tumor_TCGA	Tumor
TCGA-P5-A5ET-01	0.4016	1.16267290343832	TCGA-P5-A5ET-01	LGG	LGG_Tumor_TCGA	Tumor
TCGA-QH-A6X3-01	1.0573	1.35011304201025	TCGA-QH-A6X3-01	LGG	LGG_Tumor_TCGA	Tumor
TCGA-S9-A7R7-01	-0.4131	0.929780603766913	TCGA-S9-A7R7-01	LGG	LGG_Tumor_TCGA	Tumor
TCGA-TQ-A7RW-01	1.1512	1.3769555446973	TCGA-TQ-A7RW-01	LGG	LGG_Tumor_TCGA	Tumor
TCGA-CS-6290-01	-1.4305	0.638943945259862	TCGA-CS-6290-01	LGG	LGG_Tumor_TCGA	Tumor
TCGA-HT-8564-01	1.9638	1.60924753280702	TCGA-HT-8564-01	LGG	LGG_Tumor_TCGA	Tumor
TCGA-HT-A614-01	-0.8863	0.794510398532456	TCGA-HT-A614-01	LGG	LGG_Tumor_TCGA	Tumor
TCGA-E1-A7Z4-01	-3.0469	0.176875560346557	TCGA-E1-A7Z4-01	LGG	LGG_Tumor_TCGA	Tumor
TCGA-HT-7469-01	3.5161	2.05299212195632	TCGA-HT-7469-01	LGG	LGG_Tumor_TCGA	Tumor
TCGA-HT-7856-01	-0.8599	0.802057172450862	TCGA-HT-7856-01	LGG	LGG_Tumor_TCGA	Tumor
TCGA-RY-A840-01	0.4125	1.16578880630615	TCGA-RY-A840-01	LGG	LGG_Tumor_TCGA	Tumor
TCGA-W9-A837-01	-1.685	0.566191901235836	TCGA-W9-A837-01	LGG	LGG_Tumor_TCGA	Tumor
TCGA-TM-A84Q-01	-0.6416	0.864460988601923	TCGA-TM-A84Q-01	LGG	LGG_Tumor_TCGA	Tumor
TCGA-DB-A4XA-01	-1.7322	0.552699184230201	TCGA-DB-A4XA-01	LGG	LGG_Tumor_TCGA	Tumor
TCGA-TM-A84C-01	0.03	1.05644634328379	TCGA-TM-A84C-01	LGG	LGG_Tumor_TCGA	Tumor
TCGA-TQ-A7RN-01	0.2642	1.1233953755448	TCGA-TQ-A7RN-01	LGG	LGG_Tumor_TCGA	Tumor
TCGA-HT-7676-01	0.6239	1.22622017018308	TCGA-HT-7676-01	LGG	LGG_Tumor_TCGA	Tumor
TCGA-HT-A617-01	-0.4719	0.912971880039554	TCGA-HT-A617-01	LGG	LGG_Tumor_TCGA	Tumor
TCGA-DU-6395-01	-0.013	1.04415424940154	TCGA-DU-6395-01	LGG	LGG_Tumor_TCGA	Tumor
TCGA-HT-7476-01	-0.013	1.04415424940154	TCGA-HT-7476-01	LGG	LGG_Tumor_TCGA	Tumor
TCGA-RY-A843-01	0.7748	1.26935684383033	TCGA-RY-A843-01	LGG	LGG_Tumor_TCGA	Tumor
TCGA-TM-A7C5-01	-0.0877	1.02280030956423	TCGA-TM-A7C5-01	LGG	LGG_Tumor_TCGA	Tumor
TCGA-HT-7880-01	-1.7809	0.53877767325193	TCGA-HT-7880-01	LGG	LGG_Tumor_TCGA	Tumor
TCGA-P5-A5F1-01	-2.4659	0.342961759081171	TCGA-P5-A5F1-01	LGG	LGG_Tumor_TCGA	Tumor
TCGA-QH-A6X4-01	-1.2481	0.691085292332485	TCGA-QH-A6X4-01	LGG	LGG_Tumor_TCGA	Tumor
TCGA-E1-5311-01	0.605	1.22081736612786	TCGA-E1-5311-01	LGG	LGG_Tumor_TCGA	Tumor
TCGA-HT-8111-01	0.9268	1.31280796639085	TCGA-HT-8111-01	LGG	LGG_Tumor_TCGA	Tumor
TCGA-P5-A737-01	0.2998	1.13357208582871	TCGA-P5-A737-01	LGG	LGG_Tumor_TCGA	Tumor
TCGA-KT-A74X-01	0.4552	1.17799514139388	TCGA-KT-A74X-01	LGG	LGG_Tumor_TCGA	Tumor
TCGA-S9-A6WG-01	2.2693	1.6965785719007	TCGA-S9-A6WG-01	LGG	LGG_Tumor_TCGA	Tumor
TCGA-FG-7641-01	-1.6394	0.579227238003992	TCGA-FG-7641-01	LGG	LGG_Tumor_TCGA	Tumor
TCGA-TM-A84L-01	-1.2142	0.700776036114074	TCGA-TM-A84L-01	LGG	LGG_Tumor_TCGA	Tumor
TCGA-HT-7879-01	-0.7108	0.84467929333095	TCGA-HT-7879-01	LGG	LGG_Tumor_TCGA	Tumor
TCGA-DU-A7TI-01	0.2642	1.1233953755448	TCGA-DU-A7TI-01	LGG	LGG_Tumor_TCGA	Tumor
TCGA-HW-8321-01	-1.9379	0.493897237449289	TCGA-HW-8321-01	LGG	LGG_Tumor_TCGA	Tumor
TCGA-FG-8187-01	-0.9686	0.770983902567123	TCGA-FG-8187-01	LGG	LGG_Tumor_TCGA	Tumor
GTEX-11ONC-0011-R9b-SM-5NQ8J	-9.9658	-1.80097951783747	GTEX-11ONC-0011-R9b-SM-5NQ8J	LGG	LGG_Normal_GTEx	Normal
GTEX-11ZUS-2926-SM-5FQSL	-6.5064	-0.812066271877879	GTEX-11ZUS-2926-SM-5FQSL	LGG	LGG_Normal_GTEx	Normal
GTEX-R55F-1326-SM-2TF5F	-9.9658	-1.80097951783747	GTEX-R55F-1326-SM-2TF5F	LGG	LGG_Normal_GTEx	Normal
GTEX-14753-0011-R6b-SM-5S2UD	-4.6082	-0.26944179263856	GTEX-14753-0011-R6b-SM-5S2UD	LGG	LGG_Normal_GTEx	Normal
GTEX-ZUA1-3026-SM-59HJC	-4.6082	-0.26944179263856	GTEX-ZUA1-3026-SM-59HJC	LGG	LGG_Normal_GTEx	Normal
GTEX-ZE9C-0011-R7a-SM-4WWCX	-3.816	-0.0429814025566986	GTEX-ZE9C-0011-R7a-SM-4WWCX	LGG	LGG_Normal_GTEx	Normal
GTEX-145MH-0011-R7a-SM-5PNWH	-9.9658	-1.80097951783747	GTEX-145MH-0011-R7a-SM-5PNWH	LGG	LGG_Normal_GTEx	Normal
GTEX-12WSF-0011-R7b-SM-5HL99	-3.3076	0.102351167902299	GTEX-12WSF-0011-R7b-SM-5HL99	LGG	LGG_Normal_GTEx	Normal
GTEX-12WSA-0011-R2a-SM-57WDK	-5.5735	-0.545385007162696	GTEX-12WSA-0011-R2a-SM-57WDK	LGG	LGG_Normal_GTEx	Normal
GTEX-14753-0011-R5a-SM-5S2VW	-9.9658	-1.80097951783747	GTEX-14753-0011-R5a-SM-5S2VW	LGG	LGG_Normal_GTEx	Normal
GTEX-12ZZZ-0011-R7b-SM-5EGLE	-9.9658	-1.80097951783747	GTEX-12ZZZ-0011-R7b-SM-5EGLE	LGG	LGG_Normal_GTEx	Normal
GTEX-XMD1-0011-R10A-SM-4AT4A	-1.2481	0.691085292332485	GTEX-XMD1-0011-R10A-SM-4AT4A	LGG	LGG_Normal_GTEx	Normal
GTEX-NL4W-0011-R5a-SM-2I3GD	-1.8836	0.509419579258737	GTEX-NL4W-0011-R5a-SM-2I3GD	LGG	LGG_Normal_GTEx	Normal
GTEX-139T8-0011-R4a-SM-5HL54	-4.6082	-0.26944179263856	GTEX-139T8-0011-R4a-SM-5HL54	LGG	LGG_Normal_GTEx	Normal
GTEX-T6MN-0011-R4A-SM-5CHSD	-9.9658	-1.80097951783747	GTEX-T6MN-0011-R4A-SM-5CHSD	LGG	LGG_Normal_GTEx	Normal
GTEX-13OW6-0011-R1a-SM-5L3HQ	-9.9658	-1.80097951783747	GTEX-13OW6-0011-R1a-SM-5L3HQ	LGG	LGG_Normal_GTEx	Normal
GTEX-13PLJ-0011-R5a-SM-5O9BG	-4.2934	-0.179452230914538	GTEX-13PLJ-0011-R5a-SM-5O9BG	LGG	LGG_Normal_GTEx	Normal
GTEX-NL4W-0011-R6a-SM-2I3GA	-4.6082	-0.26944179263856	GTEX-NL4W-0011-R6a-SM-2I3GA	LGG	LGG_Normal_GTEx	Normal
GTEX-1313W-0011-R8a-SM-5DUVM	-4.035	-0.105585322561657	GTEX-1313W-0011-R8a-SM-5DUVM	LGG	LGG_Normal_GTEx	Normal
GTEX-139UC-0011-R11a-SM-5KM3J	-6.5064	-0.812066271877879	GTEX-139UC-0011-R11a-SM-5KM3J	LGG	LGG_Normal_GTEx	Normal
GTEX-13NYB-0011-R10a-SM-5KM43	-6.5064	-0.812066271877879	GTEX-13NYB-0011-R10a-SM-5KM43	LGG	LGG_Normal_GTEx	Normal
GTEX-13OW5-0011-R5b-SM-5L3FR	-9.9658	-1.80097951783747	GTEX-13OW5-0011-R5b-SM-5L3FR	LGG	LGG_Normal_GTEx	Normal
GTEX-13OW8-0011-R3a-SM-5L3I4	-6.5064	-0.812066271877879	GTEX-13OW8-0011-R3a-SM-5L3I4	LGG	LGG_Normal_GTEx	Normal
GTEX-13QIC-0011-R4a-SM-5PNX8	-3.6259	0.011361086908792	GTEX-13QIC-0011-R4a-SM-5PNX8	LGG	LGG_Normal_GTEx	Normal
GTEX-11ZUS-2826-SM-5EQKW	-2.9324	0.209606833591158	GTEX-11ZUS-2826-SM-5EQKW	LGG	LGG_Normal_GTEx	Normal
GTEX-131XH-0011-R6a-SM-5KM2G	-3.3076	0.102351167902299	GTEX-131XH-0011-R6a-SM-5KM2G	LGG	LGG_Normal_GTEx	Normal
GTEX-WL46-0011-R10A-SM-3MJFQ	-5.5735	-0.545385007162696	GTEX-WL46-0011-R10A-SM-3MJFQ	LGG	LGG_Normal_GTEx	Normal
GTEX-11ZVC-0011-R1b-SM-5BC6M	-9.9658	-1.80097951783747	GTEX-11ZVC-0011-R1b-SM-5BC6M	LGG	LGG_Normal_GTEx	Normal
GTEX-13X6I-0011-R8a-SM-5PNZF	-3.3076	0.102351167902299	GTEX-13X6I-0011-R8a-SM-5PNZF	LGG	LGG_Normal_GTEx	Normal
GTEX-13CZV-0011-R10b-SM-5LZYD	-9.9658	-1.80097951783747	GTEX-13CZV-0011-R10b-SM-5LZYD	LGG	LGG_Normal_GTEx	Normal
GTEX-11NUK-2926-SM-5A5MD	-3.816	-0.0429814025566986	GTEX-11NUK-2926-SM-5A5MD	LGG	LGG_Normal_GTEx	Normal
GTEX-ZVZQ-0011-R10b-SM-51MRT	-3.816	-0.0429814025566986	GTEX-ZVZQ-0011-R10b-SM-51MRT	LGG	LGG_Normal_GTEx	Normal
GTEX-13CIG-0011-R5b-SM-5L3F2	-9.9658	-1.80097951783747	GTEX-13CIG-0011-R5b-SM-5L3F2	LGG	LGG_Normal_GTEx	Normal
GTEX-13JUV-3026-SM-5K7WX	-2.2447	0.406194576912663	GTEX-13JUV-3026-SM-5K7WX	LGG	LGG_Normal_GTEx	Normal
GTEX-RU72-0011-R6A-SM-2TF71	-5.0116	-0.384758785012989	GTEX-RU72-0011-R6A-SM-2TF71	LGG	LGG_Normal_GTEx	Normal
GTEX-ZE9C-0011-R6a-SM-4WWCW	-5.0116	-0.384758785012989	GTEX-ZE9C-0011-R6a-SM-4WWCW	LGG	LGG_Normal_GTEx	Normal
GTEX-X261-0011-R6B-SM-4E3J8	-2.6349	0.294650971497437	GTEX-X261-0011-R6B-SM-4E3J8	LGG	LGG_Normal_GTEx	Normal
GTEX-13OVH-3026-SM-5MR4N	-3.3076	0.102351167902299	GTEX-13OVH-3026-SM-5MR4N	LGG	LGG_Normal_GTEx	Normal
GTEX-13FLW-0011-R7b-SM-5L3EZ	-9.9658	-1.80097951783747	GTEX-13FLW-0011-R7b-SM-5L3EZ	LGG	LGG_Normal_GTEx	Normal
GTEX-13G51-0011-R10b-SM-5LZYF	-9.9658	-1.80097951783747	GTEX-13G51-0011-R10b-SM-5LZYF	LGG	LGG_Normal_GTEx	Normal
GTEX-R55F-1226-SM-2TF59	-2.114	0.443556825061741	GTEX-R55F-1226-SM-2TF59	LGG	LGG_Normal_GTEx	Normal
GTEX-14ABY-0011-R11a-SM-5SI7C	-2.8262	0.239965446853837	GTEX-14ABY-0011-R11a-SM-5SI7C	LGG	LGG_Normal_GTEx	Normal
GTEX-11NV4-0011-R7a-SM-57WDH	-3.6259	0.011361086908792	GTEX-11NV4-0011-R7a-SM-57WDH	LGG	LGG_Normal_GTEx	Normal
GTEX-R55F-0011-R8A-SM-2TF4F	-9.9658	-1.80097951783747	GTEX-R55F-0011-R8A-SM-2TF4F	LGG	LGG_Normal_GTEx	Normal
GTEX-OXRO-0011-R2A-SM-3NB1W	-9.9658	-1.80097951783747	GTEX-OXRO-0011-R2A-SM-3NB1W	LGG	LGG_Normal_GTEx	Normal
GTEX-1313W-0011-R6a-SM-5K7XO	-9.9658	-1.80097951783747	GTEX-1313W-0011-R6a-SM-5K7XO	LGG	LGG_Normal_GTEx	Normal
GTEX-13JVG-0011-R3b-SM-5LZXF	-9.9658	-1.80097951783747	GTEX-13JVG-0011-R3b-SM-5LZXF	LGG	LGG_Normal_GTEx	Normal
GTEX-T5JC-0011-R1A-SM-32PM6	-5.0116	-0.384758785012989	GTEX-T5JC-0011-R1A-SM-32PM6	LGG	LGG_Normal_GTEx	Normal
GTEX-12ZZX-0011-R10b-SM-5DUWK	-9.9658	-1.80097951783747	GTEX-12ZZX-0011-R10b-SM-5DUWK	LGG	LGG_Normal_GTEx	Normal
GTEX-131YS-0011-R4a-SM-5DUVL	-5.0116	-0.384758785012989	GTEX-131YS-0011-R4a-SM-5DUVL	LGG	LGG_Normal_GTEx	Normal
GTEX-WHSE-0011-R6A-SM-3P5ZP	-4.2934	-0.179452230914538	GTEX-WHSE-0011-R6A-SM-3P5ZP	LGG	LGG_Normal_GTEx	Normal
GTEX-11ZU8-0011-R4a-SM-5BC6Y	-9.9658	-1.80097951783747	GTEX-11ZU8-0011-R4a-SM-5BC6Y	LGG	LGG_Normal_GTEx	Normal
GTEX-11GSO-3026-SM-5Q5AL	-3.6259	0.011361086908792	GTEX-11GSO-3026-SM-5Q5AL	LGG	LGG_Normal_GTEx	Normal
GTEX-131XW-0011-R10a-SM-5DUVA	-9.9658	-1.80097951783747	GTEX-131XW-0011-R10a-SM-5DUVA	LGG	LGG_Normal_GTEx	Normal
GTEX-139UC-3226-SM-5N9EZ	-5.0116	-0.384758785012989	GTEX-139UC-3226-SM-5N9EZ	LGG	LGG_Normal_GTEx	Normal
GTEX-139T8-0011-R3b-SM-5HL4R	-4.2934	-0.179452230914538	GTEX-139T8-0011-R3b-SM-5HL4R	LGG	LGG_Normal_GTEx	Normal
GTEX-13SLW-0011-R11a-SM-5SI8Q	-4.6082	-0.26944179263856	GTEX-13SLW-0011-R11a-SM-5SI8Q	LGG	LGG_Normal_GTEx	Normal
GTEX-13NZA-0011-R9b-SM-5MR5I	-9.9658	-1.80097951783747	GTEX-13NZA-0011-R9b-SM-5MR5I	LGG	LGG_Normal_GTEx	Normal
GTEX-11UD1-0011-R5b-SM-5P9FP	-4.6082	-0.26944179263856	GTEX-11UD1-0011-R5b-SM-5P9FP	LGG	LGG_Normal_GTEx	Normal
GTEX-11TTK-2826-SM-5GU5K	-9.9658	-1.80097951783747	GTEX-11TTK-2826-SM-5GU5K	LGG	LGG_Normal_GTEx	Normal
GTEX-145MH-0011-R1b-SM-5PNWY	-5.5735	-0.545385007162696	GTEX-145MH-0011-R1b-SM-5PNWY	LGG	LGG_Normal_GTEx	Normal
GTEX-N7MT-0011-R4a-SM-2I3G9	-3.816	-0.0429814025566986	GTEX-N7MT-0011-R4a-SM-2I3G9	LGG	LGG_Normal_GTEx	Normal
GTEX-13OVJ-0011-R11a-SM-5P9H8	-1.9942	0.477803170342991	GTEX-13OVJ-0011-R11a-SM-5P9H8	LGG	LGG_Normal_GTEx	Normal
GTEX-13FHO-3026-SM-5J1O9	-2.1779	0.425290201827417	GTEX-13FHO-3026-SM-5J1O9	LGG	LGG_Normal_GTEx	Normal
GTEX-NL3H-0011-R5a-SM-2I3GB	-6.5064	-0.812066271877879	GTEX-NL3H-0011-R5a-SM-2I3GB	LGG	LGG_Normal_GTEx	Normal
GTEX-131XH-0011-R8a-SM-5EGLL	-9.9658	-1.80097951783747	GTEX-131XH-0011-R8a-SM-5EGLL	LGG	LGG_Normal_GTEx	Normal
GTEX-139UC-0011-R5b-SM-5K7VY	-4.2934	-0.179452230914538	GTEX-139UC-0011-R5b-SM-5K7VY	LGG	LGG_Normal_GTEx	Normal
GTEX-139UC-0011-R7a-SM-5IJCV	-3.458	0.0593574255792597	GTEX-139UC-0011-R7a-SM-5IJCV	LGG	LGG_Normal_GTEx	Normal
GTEX-12WSA-0011-R8a-SM-5P9EX	-4.2934	-0.179452230914538	GTEX-12WSA-0011-R8a-SM-5P9EX	LGG	LGG_Normal_GTEx	Normal
GTEX-XMD1-0011-R5A-SM-4AT47	-3.1714	0.141285660617711	GTEX-XMD1-0011-R5A-SM-4AT47	LGG	LGG_Normal_GTEx	Normal
GTEX-13OVJ-0011-R2b-SM-5L3GP	-6.5064	-0.812066271877879	GTEX-13OVJ-0011-R2b-SM-5L3GP	LGG	LGG_Normal_GTEx	Normal
GTEX-13OVH-0011-R3a-SM-5KM49	-9.9658	-1.80097951783747	GTEX-13OVH-0011-R3a-SM-5KM49	LGG	LGG_Normal_GTEx	Normal
GTEX-WL46-0011-R11A-SM-3MJFT	-2.4659	0.342961759081171	GTEX-WL46-0011-R11A-SM-3MJFT	LGG	LGG_Normal_GTEx	Normal
GTEX-13IVO-0011-R5a-SM-5L3CY	-4.2934	-0.179452230914538	GTEX-13IVO-0011-R5a-SM-5L3CY	LGG	LGG_Normal_GTEx	Normal
GTEX-13PVQ-0011-R5b-SM-5O9DI	-6.5064	-0.812066271877879	GTEX-13PVQ-0011-R5b-SM-5O9DI	LGG	LGG_Normal_GTEx	Normal
GTEX-13SLX-0011-R5a-SM-5O9BV	-4.6082	-0.26944179263856	GTEX-13SLX-0011-R5a-SM-5O9BV	LGG	LGG_Normal_GTEx	Normal
GTEX-NL4W-0011-R10A-SM-2I3DY	-1.3183	0.671017734413087	GTEX-NL4W-0011-R10A-SM-2I3DY	LGG	LGG_Normal_GTEx	Normal
GTEX-144GL-0011-R6a-SM-5P9HW	-5.5735	-0.545385007162696	GTEX-144GL-0011-R6a-SM-5P9HW	LGG	LGG_Normal_GTEx	Normal
GTEX-14ABY-0011-R6a-SM-5PNWR	-6.5064	-0.812066271877879	GTEX-14ABY-0011-R6a-SM-5PNWR	LGG	LGG_Normal_GTEx	Normal
GTEX-X4XX-0011-R7A-SM-46MWR	-3.6259	0.011361086908792	GTEX-X4XX-0011-R7A-SM-46MWR	LGG	LGG_Normal_GTEx	Normal
GTEX-14BIM-0011-R6b-SM-5S2VB	-9.9658	-1.80097951783747	GTEX-14BIM-0011-R6b-SM-5S2VB	LGG	LGG_Normal_GTEx	Normal
GTEX-T5JC-0011-R11A-SM-32PMB	-9.9658	-1.80097951783747	GTEX-T5JC-0011-R11A-SM-32PMB	LGG	LGG_Normal_GTEx	Normal
GTEX-ZAB4-0011-R3a-SM-4RGNQ	-9.9658	-1.80097951783747	GTEX-ZAB4-0011-R3a-SM-4RGNQ	LGG	LGG_Normal_GTEx	Normal
GTEX-12WS9-0011-R10a-SM-57WBV	-4.035	-0.105585322561657	GTEX-12WS9-0011-R10a-SM-57WBV	LGG	LGG_Normal_GTEx	Normal
GTEX-T5JC-0011-R6A-SM-5SI89	-2.3884	0.365116114334067	GTEX-T5JC-0011-R6A-SM-5SI89	LGG	LGG_Normal_GTEx	Normal
GTEX-XLM4-2926-SM-4AT59	-9.9658	-1.80097951783747	GTEX-XLM4-2926-SM-4AT59	LGG	LGG_Normal_GTEx	Normal
GTEX-13SLX-0011-R4a-SM-5O9BJ	-9.9658	-1.80097951783747	GTEX-13SLX-0011-R4a-SM-5O9BJ	LGG	LGG_Normal_GTEx	Normal
GTEX-NPJ7-2726-SM-2I3FT	-6.5064	-0.812066271877879	GTEX-NPJ7-2726-SM-2I3FT	LGG	LGG_Normal_GTEx	Normal
GTEX-ZVZQ-0011-R3a-SM-57WC7	-6.5064	-0.812066271877879	GTEX-ZVZQ-0011-R3a-SM-57WC7	LGG	LGG_Normal_GTEx	Normal
GTEX-WZTO-2826-SM-3NM8P	-1.3548	0.660583747745594	GTEX-WZTO-2826-SM-3NM8P	LGG	LGG_Normal_GTEx	Normal
GTEX-NPJ8-1526-SM-26GMY	-0.3383	0.951163129869063	GTEX-NPJ8-1526-SM-26GMY	LGG	LGG_Normal_GTEx	Normal
GTEX-13OVJ-0011-R3b-SM-5P9H6	-9.9658	-1.80097951783747	GTEX-13OVJ-0011-R3b-SM-5P9H6	LGG	LGG_Normal_GTEx	Normal
GTEX-12WSD-3126-SM-5HL7P	-2.7274	0.268208676518174	GTEX-12WSD-3126-SM-5HL7P	LGG	LGG_Normal_GTEx	Normal
GTEX-WWYW-0011-R7A-SM-3NB3H	-3.0469	0.176875560346557	GTEX-WWYW-0011-R7A-SM-3NB3H	LGG	LGG_Normal_GTEx	Normal
GTEX-RVPV-0011-R5A-SM-2TF69	-9.9658	-1.80097951783747	GTEX-RVPV-0011-R5A-SM-2TF69	LGG	LGG_Normal_GTEx	Normal
GTEX-14ASI-3026-SM-5S2PN	-5.5735	-0.545385007162696	GTEX-14ASI-3026-SM-5S2PN	LGG	LGG_Normal_GTEx	Normal
GTEX-11DXY-3226-SM-5GIDE	-4.2934	-0.179452230914538	GTEX-11DXY-3226-SM-5GIDE	LGG	LGG_Normal_GTEx	Normal
GTEX-12WSA-0011-R10b-SM-5P9ET	-5.0116	-0.384758785012989	GTEX-12WSA-0011-R10b-SM-5P9ET	LGG	LGG_Normal_GTEx	Normal
GTEX-13SLX-3126-SM-5S2Q5	-4.2934	-0.179452230914538	GTEX-13SLX-3126-SM-5S2Q5	LGG	LGG_Normal_GTEx	Normal
GTEX-13PLJ-0011-R9b-SM-5O9DV	-4.6082	-0.26944179263856	GTEX-13PLJ-0011-R9b-SM-5O9DV	LGG	LGG_Normal_GTEx	Normal
GTEX-OHPN-0011-R9A-SM-4DXUH	-1.5522	0.604154460946605	GTEX-OHPN-0011-R9A-SM-4DXUH	LGG	LGG_Normal_GTEx	Normal
GTEX-131YS-0011-R9b-SM-5EQLY	-3.6259	0.011361086908792	GTEX-131YS-0011-R9b-SM-5EQLY	LGG	LGG_Normal_GTEx	Normal
GTEX-131YS-0011-R7a-SM-5IJDA	-9.9658	-1.80097951783747	GTEX-131YS-0011-R7a-SM-5IJDA	LGG	LGG_Normal_GTEx	Normal
GTEX-UTHO-2926-SM-3P5Z9	-5.0116	-0.384758785012989	GTEX-UTHO-2926-SM-3P5Z9	LGG	LGG_Normal_GTEx	Normal
GTEX-N7MT-1126-SM-2YUNQ	-3.0469	0.176875560346557	GTEX-N7MT-1126-SM-2YUNQ	LGG	LGG_Normal_GTEx	Normal
GTEX-12696-2926-SM-5FQTG	-3.458	0.0593574255792597	GTEX-12696-2926-SM-5FQTG	LGG	LGG_Normal_GTEx	Normal
GTEX-145LS-0011-R3a-SM-5S2VJ	-6.5064	-0.812066271877879	GTEX-145LS-0011-R3a-SM-5S2VJ	LGG	LGG_Normal_GTEx	Normal
GTEX-12WSI-0011-R11b-SM-5P9EZ	-6.5064	-0.812066271877879	GTEX-12WSI-0011-R11b-SM-5P9EZ	LGG	LGG_Normal_GTEx	Normal
GTEX-T6MN-0011-R2A-SM-32QOW	-9.9658	-1.80097951783747	GTEX-T6MN-0011-R2A-SM-32QOW	LGG	LGG_Normal_GTEx	Normal
GTEX-N7MT-1226-SM-26GMC	-4.035	-0.105585322561657	GTEX-N7MT-1226-SM-26GMC	LGG	LGG_Normal_GTEx	Normal
GTEX-1269C-3126-SM-5EGI6	-3.3076	0.102351167902299	GTEX-1269C-3126-SM-5EGI6	LGG	LGG_Normal_GTEx	Normal
GTEX-131XW-0011-R11a-SM-5DUV9	-3.6259	0.011361086908792	GTEX-131XW-0011-R11a-SM-5DUV9	LGG	LGG_Normal_GTEx	Normal
GTEX-12WSA-0011-R7b-SM-5GU5U	-9.9658	-1.80097951783747	GTEX-12WSA-0011-R7b-SM-5GU5U	LGG	LGG_Normal_GTEx	Normal
GTEX-NL4W-0011-R11A-SM-2I3DW	-9.9658	-1.80097951783747	GTEX-NL4W-0011-R11A-SM-2I3DW	LGG	LGG_Normal_GTEx	Normal
GTEX-131XH-0011-R10a-SM-5EGLJ	-9.9658	-1.80097951783747	GTEX-131XH-0011-R10a-SM-5EGLJ	LGG	LGG_Normal_GTEx	Normal
GTEX-12ZZW-0011-R7a-SM-5DUWC	-9.9658	-1.80097951783747	GTEX-12ZZW-0011-R7a-SM-5DUWC	LGG	LGG_Normal_GTEx	Normal
GTEX-NL4W-0011-R9a-SM-2I3G1	-2.2447	0.406194576912663	GTEX-NL4W-0011-R9a-SM-2I3G1	LGG	LGG_Normal_GTEx	Normal
GTEX-12ZZZ-3026-SM-5BC67	-5.5735	-0.545385007162696	GTEX-12ZZZ-3026-SM-5BC67	LGG	LGG_Normal_GTEx	Normal
GTEX-13OW6-0011-R5a-SM-5O9BK	-3.6259	0.011361086908792	GTEX-13OW6-0011-R5a-SM-5O9BK	LGG	LGG_Normal_GTEx	Normal
GTEX-11ONC-0011-R8b-SM-5NQ87	-3.816	-0.0429814025566986	GTEX-11ONC-0011-R8b-SM-5NQ87	LGG	LGG_Normal_GTEx	Normal
GTEX-N7MS-2526-SM-26GMA	-9.9658	-1.80097951783747	GTEX-N7MS-2526-SM-26GMA	LGG	LGG_Normal_GTEx	Normal
GTEX-NPJ8-1526-SM-26GMH	-1.1811	0.710238089776924	GTEX-NPJ8-1526-SM-26GMH	LGG	LGG_Normal_GTEx	Normal
GTEX-145LS-0011-R10a-SM-5PNUQ	-3.458	0.0593574255792597	GTEX-145LS-0011-R10a-SM-5PNUQ	LGG	LGG_Normal_GTEx	Normal
GTEX-145MI-0011-R8b-SM-5PNZ9	-9.9658	-1.80097951783747	GTEX-145MI-0011-R8b-SM-5PNZ9	LGG	LGG_Normal_GTEx	Normal
GTEX-14BIM-0011-R5b-SM-5S2RM	-9.9658	-1.80097951783747	GTEX-14BIM-0011-R5b-SM-5S2RM	LGG	LGG_Normal_GTEx	Normal
GTEX-1445S-0011-R2b-SM-5PNUH	-9.9658	-1.80097951783747	GTEX-1445S-0011-R2b-SM-5PNUH	LGG	LGG_Normal_GTEx	Normal
GTEX-131YS-0011-R3b-SM-5DUXB	-9.9658	-1.80097951783747	GTEX-131YS-0011-R3b-SM-5DUXB	LGG	LGG_Normal_GTEx	Normal
GTEX-132Q8-3026-SM-5PNVG	-0.1504	1.00487672150802	GTEX-132Q8-3026-SM-5PNVG	LGG	LGG_Normal_GTEx	Normal
GTEX-N7MT-1226-SM-2D7W4	-2.4659	0.342961759081171	GTEX-N7MT-1226-SM-2D7W4	LGG	LGG_Normal_GTEx	Normal
GTEX-139TU-0011-R5b-SM-5L3E1	-5.0116	-0.384758785012989	GTEX-139TU-0011-R5b-SM-5L3E1	LGG	LGG_Normal_GTEx	Normal
GTEX-13OVJ-0011-R5a-SM-5P9H7	-6.5064	-0.812066271877879	GTEX-13OVJ-0011-R5a-SM-5P9H7	LGG	LGG_Normal_GTEx	Normal
GTEX-OHPN-0011-R8A-SM-33HBT	-4.2934	-0.179452230914538	GTEX-OHPN-0011-R8A-SM-33HBT	LGG	LGG_Normal_GTEx	Normal
GTEX-11WQK-0011-R11a-SM-5BC6W	-2.9324	0.209606833591158	GTEX-11WQK-0011-R11a-SM-5BC6W	LGG	LGG_Normal_GTEx	Normal
GTEX-1313W-0011-R10b-SM-5DUXA	-9.9658	-1.80097951783747	GTEX-1313W-0011-R10b-SM-5DUXA	LGG	LGG_Normal_GTEx	Normal
GTEX-XLM4-0011-R6A-SM-4AT4B	-2.9324	0.209606833591158	GTEX-XLM4-0011-R6A-SM-4AT4B	LGG	LGG_Normal_GTEx	Normal
GTEX-T5JC-2426-SM-3NMDB	-9.9658	-1.80097951783747	GTEX-T5JC-2426-SM-3NMDB	LGG	LGG_Normal_GTEx	Normal
GTEX-145MH-0011-R3b-SM-5P9JQ	-2.6349	0.294650971497437	GTEX-145MH-0011-R3b-SM-5P9JQ	LGG	LGG_Normal_GTEx	Normal
GTEX-13JVG-0011-R7b-SM-5MR3Q	-9.9658	-1.80097951783747	GTEX-13JVG-0011-R7b-SM-5MR3Q	LGG	LGG_Normal_GTEx	Normal
GTEX-13OVJ-0011-R1b-SM-5L3I6	-3.1714	0.141285660617711	GTEX-13OVJ-0011-R1b-SM-5L3I6	LGG	LGG_Normal_GTEx	Normal
GTEX-12ZZZ-0011-R6b-SM-5EQ5B	-4.035	-0.105585322561657	GTEX-12ZZZ-0011-R6b-SM-5EQ5B	LGG	LGG_Normal_GTEx	Normal
GTEX-X4EP-0011-R11B-SM-4QASK	-9.9658	-1.80097951783747	GTEX-X4EP-0011-R11B-SM-4QASK	LGG	LGG_Normal_GTEx	Normal
GTEX-Q2AG-0011-R9A-SM-2HMJ6	-9.9658	-1.80097951783747	GTEX-Q2AG-0011-R9A-SM-2HMJ6	LGG	LGG_Normal_GTEx	Normal
GTEX-P44H-0011-R10A-SM-2XCEK	-4.035	-0.105585322561657	GTEX-P44H-0011-R10A-SM-2XCEK	LGG	LGG_Normal_GTEx	Normal
GTEX-RVPU-0011-R4A-SM-2TF6X	-2.5479	0.319521021910365	GTEX-RVPU-0011-R4A-SM-2TF6X	LGG	LGG_Normal_GTEx	Normal
GTEX-12ZZW-0011-R10b-SM-5HL9X	-9.9658	-1.80097951783747	GTEX-12ZZW-0011-R10b-SM-5HL9X	LGG	LGG_Normal_GTEx	Normal
GTEX-1117F-3226-SM-5N9CT	-9.9658	-1.80097951783747	GTEX-1117F-3226-SM-5N9CT	LGG	LGG_Normal_GTEx	Normal
GTEX-13SLW-0011-R1a-SM-5S2W7	-5.5735	-0.545385007162696	GTEX-13SLW-0011-R1a-SM-5S2W7	LGG	LGG_Normal_GTEx	Normal
GTEX-XMD1-2926-SM-4AT42	-1.4699	0.627680956911938	GTEX-XMD1-2926-SM-4AT42	LGG	LGG_Normal_GTEx	Normal
GTEX-Q2AG-0011-R2A-SM-2HMIT	-3.6259	0.011361086908792	GTEX-Q2AG-0011-R2A-SM-2HMIT	LGG	LGG_Normal_GTEx	Normal
GTEX-13FXS-0011-R8a-SM-5J1MN	-3.816	-0.0429814025566986	GTEX-13FXS-0011-R8a-SM-5J1MN	LGG	LGG_Normal_GTEx	Normal
GTEX-145MH-3026-SM-5Q5DZ	-4.6082	-0.26944179263856	GTEX-145MH-3026-SM-5Q5DZ	LGG	LGG_Normal_GTEx	Normal
GTEX-132Q8-0011-R5a-SM-5IJDM	-0.6643	0.857971906482687	GTEX-132Q8-0011-R5a-SM-5IJDM	LGG	LGG_Normal_GTEx	Normal
GTEX-14BIN-0011-R10a-SM-5S2UA	-5.0116	-0.384758785012989	GTEX-14BIN-0011-R10a-SM-5S2UA	LGG	LGG_Normal_GTEx	Normal
GTEX-1192X-3126-SM-5N9BY	-9.9658	-1.80097951783747	GTEX-1192X-3126-SM-5N9BY	LGG	LGG_Normal_GTEx	Normal
GTEX-12WSM-0011-R8a-SM-5DUWJ	-2.7274	0.268208676518174	GTEX-12WSM-0011-R8a-SM-5DUWJ	LGG	LGG_Normal_GTEx	Normal
GTEX-13OVJ-0011-R4b-SM-5P9H5	-2.6349	0.294650971497437	GTEX-13OVJ-0011-R4b-SM-5P9H5	LGG	LGG_Normal_GTEx	Normal
GTEX-12WSB-0011-R6b-SM-5GU6J	-9.9658	-1.80097951783747	GTEX-12WSB-0011-R6b-SM-5GU6J	LGG	LGG_Normal_GTEx	Normal
GTEX-139TS-0011-R5b-SM-5J2MZ	-3.3076	0.102351167902299	GTEX-139TS-0011-R5b-SM-5J2MZ	LGG	LGG_Normal_GTEx	Normal
GTEX-XOTO-0011-R7B-SM-4B64R	-5.0116	-0.384758785012989	GTEX-XOTO-0011-R7B-SM-4B64R	LGG	LGG_Normal_GTEx	Normal
GTEX-12584-0011-R6a-SM-5NQ7C	-4.035	-0.105585322561657	GTEX-12584-0011-R6a-SM-5NQ7C	LGG	LGG_Normal_GTEx	Normal
GTEX-13QIC-0011-R8b-SM-5O9CV	-5.0116	-0.384758785012989	GTEX-13QIC-0011-R8b-SM-5O9CV	LGG	LGG_Normal_GTEx	Normal
GTEX-12WS9-0011-R6a-SM-5P9EW	-4.035	-0.105585322561657	GTEX-12WS9-0011-R6a-SM-5P9EW	LGG	LGG_Normal_GTEx	Normal
GTEX-UTHO-0011-R6A-SM-3GIJW	-9.9658	-1.80097951783747	GTEX-UTHO-0011-R6A-SM-3GIJW	LGG	LGG_Normal_GTEx	Normal
GTEX-N7MT-0011-R7a-SM-2I3FZ	-2.1779	0.425290201827417	GTEX-N7MT-0011-R7a-SM-2I3FZ	LGG	LGG_Normal_GTEx	Normal
GTEX-11ZVC-0011-R9a-SM-57WC5	-3.6259	0.011361086908792	GTEX-11ZVC-0011-R9a-SM-57WC5	LGG	LGG_Normal_GTEx	Normal
GTEX-14ABY-0011-R5b-SM-5SI7B	-4.6082	-0.26944179263856	GTEX-14ABY-0011-R5b-SM-5SI7B	LGG	LGG_Normal_GTEx	Normal
GTEX-12WSC-0011-R10a-SM-5GU57	-5.5735	-0.545385007162696	GTEX-12WSC-0011-R10a-SM-5GU57	LGG	LGG_Normal_GTEx	Normal
GTEX-13OW5-0011-R11b-SM-5L3GG	-2.4659	0.342961759081171	GTEX-13OW5-0011-R11b-SM-5L3GG	LGG	LGG_Normal_GTEx	Normal
GTEX-13PL6-0011-R6a-SM-5O9C5	-9.9658	-1.80097951783747	GTEX-13PL6-0011-R6a-SM-5O9C5	LGG	LGG_Normal_GTEx	Normal
GTEX-12ZZX-0011-R8a-SM-5DUW8	-3.1714	0.141285660617711	GTEX-12ZZX-0011-R8a-SM-5DUW8	LGG	LGG_Normal_GTEx	Normal
GTEX-13CIG-0011-R3b-SM-5K7XF	-9.9658	-1.80097951783747	GTEX-13CIG-0011-R3b-SM-5K7XF	LGG	LGG_Normal_GTEx	Normal
GTEX-QMR6-0011-R6A-SM-32PKP	-6.5064	-0.812066271877879	GTEX-QMR6-0011-R6A-SM-32PKP	LGG	LGG_Normal_GTEx	Normal
GTEX-13PL6-0011-R5b-SM-5O9BI	-3.458	0.0593574255792597	GTEX-13PL6-0011-R5b-SM-5O9BI	LGG	LGG_Normal_GTEx	Normal
GTEX-13PL6-0011-R9b-SM-5O9CH	-5.5735	-0.545385007162696	GTEX-13PL6-0011-R9b-SM-5O9CH	LGG	LGG_Normal_GTEx	Normal
GTEX-13CIG-0011-R9a-SM-5K7VU	-0.9132	0.786820693289838	GTEX-13CIG-0011-R9a-SM-5K7VU	LGG	LGG_Normal_GTEx	Normal
GTEX-13112-0011-R6b-SM-5DUVK	-5.5735	-0.545385007162696	GTEX-13112-0011-R6b-SM-5DUVK	LGG	LGG_Normal_GTEx	Normal
GTEX-13112-0011-R7b-SM-5DUVW	-9.9658	-1.80097951783747	GTEX-13112-0011-R7b-SM-5DUVW	LGG	LGG_Normal_GTEx	Normal
GTEX-13OW5-0011-R4b-SM-5L3HS	-2.6349	0.294650971497437	GTEX-13OW5-0011-R4b-SM-5L3HS	LGG	LGG_Normal_GTEx	Normal
GTEX-ZAJG-3026-SM-5HL92	-2.3147	0.38618419152295	GTEX-ZAJG-3026-SM-5HL92	LGG	LGG_Normal_GTEx	Normal
GTEX-1212Z-0011-R1b-SM-5BC72	-9.9658	-1.80097951783747	GTEX-1212Z-0011-R1b-SM-5BC72	LGG	LGG_Normal_GTEx	Normal
GTEX-13SLW-0011-R4b-SM-5S2W2	-6.5064	-0.812066271877879	GTEX-13SLW-0011-R4b-SM-5S2W2	LGG	LGG_Normal_GTEx	Normal
GTEX-11NV4-0011-R6a-SM-57WD5	-3.816	-0.0429814025566986	GTEX-11NV4-0011-R6a-SM-57WD5	LGG	LGG_Normal_GTEx	Normal
GTEX-13OVL-0011-R4b-SM-5L3HV	-3.3076	0.102351167902299	GTEX-13OVL-0011-R4b-SM-5L3HV	LGG	LGG_Normal_GTEx	Normal
GTEX-11WQC-0011-R6a-SM-5BC77	-3.816	-0.0429814025566986	GTEX-11WQC-0011-R6a-SM-5BC77	LGG	LGG_Normal_GTEx	Normal
GTEX-11WQC-0011-R5a-SM-5BC74	-5.5735	-0.545385007162696	GTEX-11WQC-0011-R5a-SM-5BC74	LGG	LGG_Normal_GTEx	Normal
GTEX-12WSD-0011-R7b-SM-5PNWE	-6.5064	-0.812066271877879	GTEX-12WSD-0011-R7b-SM-5PNWE	LGG	LGG_Normal_GTEx	Normal
GTEX-11OF3-0011-R8b-SM-57WCS	-6.5064	-0.812066271877879	GTEX-11OF3-0011-R8b-SM-57WCS	LGG	LGG_Normal_GTEx	Normal
GTEX-1477Z-0011-R10b-SM-5S2RF	-5.5735	-0.545385007162696	GTEX-1477Z-0011-R10b-SM-5S2RF	LGG	LGG_Normal_GTEx	Normal
GTEX-13RTJ-0011-R2a-SM-5PNW9	-4.035	-0.105585322561657	GTEX-13RTJ-0011-R2a-SM-5PNW9	LGG	LGG_Normal_GTEx	Normal
GTEX-1477Z-0011-R5b-SM-5PNUO	-6.5064	-0.812066271877879	GTEX-1477Z-0011-R5b-SM-5PNUO	LGG	LGG_Normal_GTEx	Normal
GTEX-1399T-3026-SM-5KLZC	-6.5064	-0.812066271877879	GTEX-1399T-3026-SM-5KLZC	LGG	LGG_Normal_GTEx	Normal
GTEX-131XH-0011-R4b-SM-5DUWB	-9.9658	-1.80097951783747	GTEX-131XH-0011-R4b-SM-5DUWB	LGG	LGG_Normal_GTEx	Normal
GTEX-13X6K-0011-R2b-SM-5P9K3	-3.458	0.0593574255792597	GTEX-13X6K-0011-R2b-SM-5P9K3	LGG	LGG_Normal_GTEx	Normal
GTEX-ZVZQ-0011-R5b-SM-57WDC	-9.9658	-1.80097951783747	GTEX-ZVZQ-0011-R5b-SM-57WDC	LGG	LGG_Normal_GTEx	Normal
GTEX-13FXS-0011-R6b-SM-5L3F7	-6.5064	-0.812066271877879	GTEX-13FXS-0011-R6b-SM-5L3F7	LGG	LGG_Normal_GTEx	Normal
GTEX-13O3O-0011-R3b-SM-5KM3R	-3.458	0.0593574255792597	GTEX-13O3O-0011-R3b-SM-5KM3R	LGG	LGG_Normal_GTEx	Normal
GTEX-13X6K-0011-R6a-SM-5P9K6	-3.816	-0.0429814025566986	GTEX-13X6K-0011-R6a-SM-5P9K6	LGG	LGG_Normal_GTEx	Normal
GTEX-13JVG-0011-R8a-SM-5KM3E	-9.9658	-1.80097951783747	GTEX-13JVG-0011-R8a-SM-5KM3E	LGG	LGG_Normal_GTEx	Normal
GTEX-13PVQ-0011-R9b-SM-5LU3B	-3.6259	0.011361086908792	GTEX-13PVQ-0011-R9b-SM-5LU3B	LGG	LGG_Normal_GTEx	Normal
GTEX-N7MT-1226-SM-26GMT	-2.5479	0.319521021910365	GTEX-N7MT-1226-SM-26GMT	LGG	LGG_Normal_GTEx	Normal
GTEX-12WSC-0011-R9a-SM-5GU4U	-4.6082	-0.26944179263856	GTEX-12WSC-0011-R9a-SM-5GU4U	LGG	LGG_Normal_GTEx	Normal
GTEX-R55E-0011-R11A-SM-2TC6I	-5.5735	-0.545385007162696	GTEX-R55E-0011-R11A-SM-2TC6I	LGG	LGG_Normal_GTEx	Normal
GTEX-131XH-2926-SM-5LZU4	-9.9658	-1.80097951783747	GTEX-131XH-2926-SM-5LZU4	LGG	LGG_Normal_GTEx	Normal
GTEX-1313W-0011-R7b-SM-5DUWL	-5.0116	-0.384758785012989	GTEX-1313W-0011-R7b-SM-5DUWL	LGG	LGG_Normal_GTEx	Normal
GTEX-13CZV-0011-R5a-SM-5K7XA	-3.6259	0.011361086908792	GTEX-13CZV-0011-R5a-SM-5K7XA	LGG	LGG_Normal_GTEx	Normal
GTEX-11EQ8-2826-SM-5N9C1	-5.5735	-0.545385007162696	GTEX-11EQ8-2826-SM-5N9C1	LGG	LGG_Normal_GTEx	Normal
GTEX-X4EP-0011-R8B-SM-4QASL	-0.5973	0.877124703927126	GTEX-X4EP-0011-R8B-SM-4QASL	LGG	LGG_Normal_GTEx	Normal
GTEX-11TUW-3126-SM-5GU4Y	-6.5064	-0.812066271877879	GTEX-11TUW-3126-SM-5GU4Y	LGG	LGG_Normal_GTEx	Normal
GTEX-TSE9-0011-R1A-SM-3DB7E	-9.9658	-1.80097951783747	GTEX-TSE9-0011-R1A-SM-3DB7E	LGG	LGG_Normal_GTEx	Normal
GTEX-132Q8-0011-R2b-SM-5EQ5Z	-1.1488	0.719471453321034	GTEX-132Q8-0011-R2b-SM-5EQ5Z	LGG	LGG_Normal_GTEx	Normal
GTEX-145MH-2926-SM-5Q5D2	-2.4659	0.342961759081171	GTEX-145MH-2926-SM-5Q5D2	LGG	LGG_Normal_GTEx	Normal
GTEX-12ZZW-0011-R5a-SM-5DUVN	-9.9658	-1.80097951783747	GTEX-12ZZW-0011-R5a-SM-5DUVN	LGG	LGG_Normal_GTEx	Normal
GTEX-13O3O-3126-SM-5KM3H	-6.5064	-0.812066271877879	GTEX-13O3O-3126-SM-5KM3H	LGG	LGG_Normal_GTEx	Normal
GTEX-13JUV-0011-R9a-SM-5LZX3	-2.9324	0.209606833591158	GTEX-13JUV-0011-R9a-SM-5LZX3	LGG	LGG_Normal_GTEx	Normal
GTEX-13O3O-3026-SM-5KM42	-9.9658	-1.80097951783747	GTEX-13O3O-3026-SM-5KM42	LGG	LGG_Normal_GTEx	Normal
GTEX-12WSA-2926-SM-5EQ4D	-9.9658	-1.80097951783747	GTEX-12WSA-2926-SM-5EQ4D	LGG	LGG_Normal_GTEx	Normal
GTEX-145LS-0011-R2a-SM-5PNZI	-2.0529	0.461023032880475	GTEX-145LS-0011-R2a-SM-5PNZI	LGG	LGG_Normal_GTEx	Normal
GTEX-WWYW-3026-SM-3NB36	-5.0116	-0.384758785012989	GTEX-WWYW-3026-SM-3NB36	LGG	LGG_Normal_GTEx	Normal
GTEX-12WSD-0011-R6b-SM-5P9JU	-4.035	-0.105585322561657	GTEX-12WSD-0011-R6b-SM-5P9JU	LGG	LGG_Normal_GTEx	Normal
GTEX-QVJO-0011-R8A-SM-447C7	-2.6349	0.294650971497437	GTEX-QVJO-0011-R8A-SM-447C7	LGG	LGG_Normal_GTEx	Normal
GTEX-11ONC-3026-SM-5985W	-5.5735	-0.545385007162696	GTEX-11ONC-3026-SM-5985W	LGG	LGG_Normal_GTEx	Normal
GTEX-13FHO-0011-R5b-SM-5LZZ3	-9.9658	-1.80097951783747	GTEX-13FHO-0011-R5b-SM-5LZZ3	LGG	LGG_Normal_GTEx	Normal
GTEX-WVLH-0011-R11A-SM-3MJFO	-3.1714	0.141285660617711	GTEX-WVLH-0011-R11A-SM-3MJFO	LGG	LGG_Normal_GTEx	Normal
GTEX-13FTZ-0011-R10b-SM-5KLZS	-5.0116	-0.384758785012989	GTEX-13FTZ-0011-R10b-SM-5KLZS	LGG	LGG_Normal_GTEx	Normal
GTEX-1445S-0011-R4a-SM-5PNWN	-6.5064	-0.812066271877879	GTEX-1445S-0011-R4a-SM-5PNWN	LGG	LGG_Normal_GTEx	Normal
GTEX-WVLH-0011-R5A-SM-3MJFW	-4.2934	-0.179452230914538	GTEX-WVLH-0011-R5A-SM-3MJFW	LGG	LGG_Normal_GTEx	Normal
GTEX-11GSO-2926-SM-5HL73	-3.1714	0.141285660617711	GTEX-11GSO-2926-SM-5HL73	LGG	LGG_Normal_GTEx	Normal
GTEX-13RTJ-0011-R9a-SM-5Q5AY	-5.5735	-0.545385007162696	GTEX-13RTJ-0011-R9a-SM-5Q5AY	LGG	LGG_Normal_GTEx	Normal
GTEX-NPJ8-2626-SM-26GMZ	-2.1779	0.425290201827417	GTEX-NPJ8-2626-SM-26GMZ	LGG	LGG_Normal_GTEx	Normal
GTEX-12ZZX-0011-R7b-SM-5DUVV	-9.9658	-1.80097951783747	GTEX-12ZZX-0011-R7b-SM-5DUVV	LGG	LGG_Normal_GTEx	Normal
GTEX-ZVZQ-0011-R9a-SM-51MRH	-3.816	-0.0429814025566986	GTEX-ZVZQ-0011-R9a-SM-51MRH	LGG	LGG_Normal_GTEx	Normal
GTEX-11ZVC-0011-R4a-SM-5BC6Z	-6.5064	-0.812066271877879	GTEX-11ZVC-0011-R4a-SM-5BC6Z	LGG	LGG_Normal_GTEx	Normal
GTEX-13FXS-0011-R5b-SM-5LZYE	-6.5064	-0.812066271877879	GTEX-13FXS-0011-R5b-SM-5LZYE	LGG	LGG_Normal_GTEx	Normal
GTEX-ZVT3-0011-R11b-SM-57WBI	-5.5735	-0.545385007162696	GTEX-ZVT3-0011-R11b-SM-57WBI	LGG	LGG_Normal_GTEx	Normal
GTEX-11ZTS-0011-R2b-SM-5BC75	-5.0116	-0.384758785012989	GTEX-11ZTS-0011-R2b-SM-5BC75	LGG	LGG_Normal_GTEx	Normal
GTEX-XOTO-3026-SM-4B65M	-4.6082	-0.26944179263856	GTEX-XOTO-3026-SM-4B65M	LGG	LGG_Normal_GTEx	Normal
GTEX-Q2AG-0011-R7A-SM-2HMJP	-9.9658	-1.80097951783747	GTEX-Q2AG-0011-R7A-SM-2HMJP	LGG	LGG_Normal_GTEx	Normal
GTEX-144GL-0011-R3a-SM-5P9HP	-9.9658	-1.80097951783747	GTEX-144GL-0011-R3a-SM-5P9HP	LGG	LGG_Normal_GTEx	Normal
GTEX-144GL-0011-R4a-SM-5PNUI	-6.5064	-0.812066271877879	GTEX-144GL-0011-R4a-SM-5PNUI	LGG	LGG_Normal_GTEx	Normal
GTEX-WWYW-0011-R1A-SM-3TW8G	-4.035	-0.105585322561657	GTEX-WWYW-0011-R1A-SM-3TW8G	LGG	LGG_Normal_GTEx	Normal
GTEX-13FLW-0011-R6b-SM-5L3EN	-9.9658	-1.80097951783747	GTEX-13FLW-0011-R6b-SM-5L3EN	LGG	LGG_Normal_GTEx	Normal
GTEX-12ZZW-0011-R4a-SM-5DUX9	-4.035	-0.105585322561657	GTEX-12ZZW-0011-R4a-SM-5DUX9	LGG	LGG_Normal_GTEx	Normal
GTEX-111FC-3326-SM-5GZYV	-3.3076	0.102351167902299	GTEX-111FC-3326-SM-5GZYV	LGG	LGG_Normal_GTEx	Normal
GTEX-ZUA1-2926-SM-59HL3	-3.6259	0.011361086908792	GTEX-ZUA1-2926-SM-59HL3	LGG	LGG_Normal_GTEx	Normal
GTEX-11UD1-0011-R2b-SM-5BC6O	-3.0469	0.176875560346557	GTEX-11UD1-0011-R2b-SM-5BC6O	LGG	LGG_Normal_GTEx	Normal
GTEX-145LU-0011-R10a-SM-5PNWJ	-2.7274	0.268208676518174	GTEX-145LU-0011-R10a-SM-5PNWJ	LGG	LGG_Normal_GTEx	Normal
GTEX-12WSC-3026-SM-5GCNF	-5.0116	-0.384758785012989	GTEX-12WSC-3026-SM-5GCNF	LGG	LGG_Normal_GTEx	Normal
GTEX-13X6J-0011-R11a-SM-5P9HE	-5.5735	-0.545385007162696	GTEX-13X6J-0011-R11a-SM-5P9HE	LGG	LGG_Normal_GTEx	Normal
GTEX-12WSE-0011-R7a-SM-5PNWF	-9.9658	-1.80097951783747	GTEX-12WSE-0011-R7a-SM-5PNWF	LGG	LGG_Normal_GTEx	Normal
GTEX-13O3Q-2926-SM-5KM45	-6.5064	-0.812066271877879	GTEX-13O3Q-2926-SM-5KM45	LGG	LGG_Normal_GTEx	Normal
GTEX-13N2G-0011-R11a-SM-5MR3F	-5.5735	-0.545385007162696	GTEX-13N2G-0011-R11a-SM-5MR3F	LGG	LGG_Normal_GTEx	Normal
GTEX-N7MT-0011-R11A-SM-2I3DZ	-1.8314	0.524341609506494	GTEX-N7MT-0011-R11A-SM-2I3DZ	LGG	LGG_Normal_GTEx	Normal
GTEX-NPJ7-0011-R2a-SM-2I3GF	-0.9132	0.786820693289838	GTEX-NPJ7-0011-R2a-SM-2I3GF	LGG	LGG_Normal_GTEx	Normal
GTEX-13OVL-0011-R8a-SM-5L3HH	-9.9658	-1.80097951783747	GTEX-13OVL-0011-R8a-SM-5L3HH	LGG	LGG_Normal_GTEx	Normal
GTEX-13N2G-0011-R2a-SM-5MR4Q	-3.6259	0.011361086908792	GTEX-13N2G-0011-R2a-SM-5MR4Q	LGG	LGG_Normal_GTEx	Normal
GTEX-13QIC-0011-R11b-SM-5O9BU	-4.035	-0.105585322561657	GTEX-13QIC-0011-R11b-SM-5O9BU	LGG	LGG_Normal_GTEx	Normal
GTEX-13N2G-0011-R6b-SM-5MR3P	-9.9658	-1.80097951783747	GTEX-13N2G-0011-R6b-SM-5MR3P	LGG	LGG_Normal_GTEx	Normal
GTEX-13N2G-0011-R5a-SM-5MR33	-2.5479	0.319521021910365	GTEX-13N2G-0011-R5a-SM-5MR33	LGG	LGG_Normal_GTEx	Normal
GTEX-12WSF-0011-R5a-SM-5HL8K	-6.5064	-0.812066271877879	GTEX-12WSF-0011-R5a-SM-5HL8K	LGG	LGG_Normal_GTEx	Normal
GTEX-13QIC-0011-R3a-SM-5P9HT	-9.9658	-1.80097951783747	GTEX-13QIC-0011-R3a-SM-5P9HT	LGG	LGG_Normal_GTEx	Normal
GTEX-QMR6-0011-R10A-SM-32PKO	-2.8262	0.239965446853837	GTEX-QMR6-0011-R10A-SM-32PKO	LGG	LGG_Normal_GTEx	Normal
GTEX-OHPN-0011-R9A-SM-2YUMN	-1.5522	0.604154460946605	GTEX-OHPN-0011-R9A-SM-2YUMN	LGG	LGG_Normal_GTEx	Normal
GTEX-X585-0011-R1B-SM-46MVE	-2.8262	0.239965446853837	GTEX-X585-0011-R1B-SM-46MVE	LGG	LGG_Normal_GTEx	Normal
GTEX-YFC4-0011-R2a-SM-4V6DZ	-3.6259	0.011361086908792	GTEX-YFC4-0011-R2a-SM-4V6DZ	LGG	LGG_Normal_GTEx	Normal
GTEX-13X6I-0011-R10a-SM-5PNWI	-6.5064	-0.812066271877879	GTEX-13X6I-0011-R10a-SM-5PNWI	LGG	LGG_Normal_GTEx	Normal
GTEX-S7SE-0011-R2A-SM-2XCDC	-5.5735	-0.545385007162696	GTEX-S7SE-0011-R2A-SM-2XCDC	LGG	LGG_Normal_GTEx	Normal
GTEX-NPJ8-0011-R1a-SM-33HCB	-0.394	0.93524058035182	GTEX-NPJ8-0011-R1a-SM-33HCB	LGG	LGG_Normal_GTEx	Normal
GTEX-139TS-3126-SM-5LZWX	-3.0469	0.176875560346557	GTEX-139TS-3126-SM-5LZWX	LGG	LGG_Normal_GTEx	Normal
GTEX-13IVO-0011-R3b-SM-5IJBJ	-9.9658	-1.80097951783747	GTEX-13IVO-0011-R3b-SM-5IJBJ	LGG	LGG_Normal_GTEx	Normal
GTEX-S7SE-0011-R7A-SM-2XCDI	-9.9658	-1.80097951783747	GTEX-S7SE-0011-R7A-SM-2XCDI	LGG	LGG_Normal_GTEx	Normal
GTEX-13QIC-3026-SM-5LU58	-3.3076	0.102351167902299	GTEX-13QIC-3026-SM-5LU58	LGG	LGG_Normal_GTEx	Normal
GTEX-139TT-0011-R11b-SM-5LZV1	-5.5735	-0.545385007162696	GTEX-139TT-0011-R11b-SM-5LZV1	LGG	LGG_Normal_GTEx	Normal
GTEX-139TT-0011-R5b-SM-5K7W8	-5.5735	-0.545385007162696	GTEX-139TT-0011-R5b-SM-5K7W8	LGG	LGG_Normal_GTEx	Normal
GTEX-12WSA-0011-R5b-SM-5GU5I	-3.3076	0.102351167902299	GTEX-12WSA-0011-R5b-SM-5GU5I	LGG	LGG_Normal_GTEx	Normal
GTEX-13FXS-3026-SM-5LZYO	-9.9658	-1.80097951783747	GTEX-13FXS-3026-SM-5LZYO	LGG	LGG_Normal_GTEx	Normal
GTEX-WWYW-0011-R5A-SM-3NB3E	-3.6259	0.011361086908792	GTEX-WWYW-0011-R5A-SM-3NB3E	LGG	LGG_Normal_GTEx	Normal
GTEX-12WSH-0011-R1a-SM-5GU5V	-4.2934	-0.179452230914538	GTEX-12WSH-0011-R1a-SM-5GU5V	LGG	LGG_Normal_GTEx	Normal
GTEX-QVUS-2926-SM-3GIJB	-5.5735	-0.545385007162696	GTEX-QVUS-2926-SM-3GIJB	LGG	LGG_Normal_GTEx	Normal
GTEX-12WSE-0011-R10b-SM-5P9JV	-3.816	-0.0429814025566986	GTEX-12WSE-0011-R10b-SM-5P9JV	LGG	LGG_Normal_GTEx	Normal
GTEX-12WSE-0011-R6b-SM-5LZV5	-6.5064	-0.812066271877879	GTEX-12WSE-0011-R6b-SM-5LZV5	LGG	LGG_Normal_GTEx	Normal
GTEX-14BMV-3026-SM-5S2PQ	-4.6082	-0.26944179263856	GTEX-14BMV-3026-SM-5S2PQ	LGG	LGG_Normal_GTEx	Normal
GTEX-12WSH-0011-R9b-SM-5LZUG	-2.6349	0.294650971497437	GTEX-12WSH-0011-R9b-SM-5LZUG	LGG	LGG_Normal_GTEx	Normal
GTEX-145LS-0011-R1b-SM-5PNUP	-5.0116	-0.384758785012989	GTEX-145LS-0011-R1b-SM-5PNUP	LGG	LGG_Normal_GTEx	Normal
GTEX-145MI-0011-R4b-SM-5PNZH	-6.5064	-0.812066271877879	GTEX-145MI-0011-R4b-SM-5PNZH	LGG	LGG_Normal_GTEx	Normal
GTEX-OHPN-0011-R10A-SM-33HBU	-9.9658	-1.80097951783747	GTEX-OHPN-0011-R10A-SM-33HBU	LGG	LGG_Normal_GTEx	Normal
GTEX-145LS-0011-R6b-SM-5PNWL	-3.1714	0.141285660617711	GTEX-145LS-0011-R6b-SM-5PNWL	LGG	LGG_Normal_GTEx	Normal
GTEX-12WSB-0011-R7b-SM-5GU6V	-4.2934	-0.179452230914538	GTEX-12WSB-0011-R7b-SM-5GU6V	LGG	LGG_Normal_GTEx	Normal
GTEX-RVPV-0011-R3A-SM-2TF63	-3.3076	0.102351167902299	GTEX-RVPV-0011-R3A-SM-2TF63	LGG	LGG_Normal_GTEx	Normal
GTEX-13OVH-0011-R4a-SM-5KM3W	-4.2934	-0.179452230914538	GTEX-13OVH-0011-R4a-SM-5KM3W	LGG	LGG_Normal_GTEx	Normal
GTEX-12WSH-3026-SM-5CVNI	-3.6259	0.011361086908792	GTEX-12WSH-3026-SM-5CVNI	LGG	LGG_Normal_GTEx	Normal
GTEX-131XH-0011-R2b-SM-5DUVY	-9.9658	-1.80097951783747	GTEX-131XH-0011-R2b-SM-5DUVY	LGG	LGG_Normal_GTEx	Normal
GTEX-13OVH-0011-R6b-SM-5LUAX	-9.9658	-1.80097951783747	GTEX-13OVH-0011-R6b-SM-5LUAX	LGG	LGG_Normal_GTEx	Normal
GTEX-12ZZX-0011-R2a-SM-5EGLG	-3.0469	0.176875560346557	GTEX-12ZZX-0011-R2a-SM-5EGLG	LGG	LGG_Normal_GTEx	Normal
GTEX-13PLJ-0011-R11b-SM-5O9BS	-6.5064	-0.812066271877879	GTEX-13PLJ-0011-R11b-SM-5O9BS	LGG	LGG_Normal_GTEx	Normal
GTEX-13X6I-0011-R1b-SM-5PNZC	-2.8262	0.239965446853837	GTEX-13X6I-0011-R1b-SM-5PNZC	LGG	LGG_Normal_GTEx	Normal
GTEX-145MI-3126-SM-5Q5CF	-4.6082	-0.26944179263856	GTEX-145MI-3126-SM-5Q5CF	LGG	LGG_Normal_GTEx	Normal
GTEX-139UC-0011-R6b-SM-5K7Z1	-6.5064	-0.812066271877879	GTEX-139UC-0011-R6b-SM-5K7Z1	LGG	LGG_Normal_GTEx	Normal
GTEX-13JVG-0011-R6a-SM-5MR3E	-6.5064	-0.812066271877879	GTEX-13JVG-0011-R6a-SM-5MR3E	LGG	LGG_Normal_GTEx	Normal
GTEX-1313W-0011-R1b-SM-5EQ4A	-3.816	-0.0429814025566986	GTEX-1313W-0011-R1b-SM-5EQ4A	LGG	LGG_Normal_GTEx	Normal
GTEX-1313W-0011-R2a-SM-5EGLF	-4.2934	-0.179452230914538	GTEX-1313W-0011-R2a-SM-5EGLF	LGG	LGG_Normal_GTEx	Normal
GTEX-12WSC-0011-R7b-SM-5LU9L	-2.9324	0.209606833591158	GTEX-12WSC-0011-R7b-SM-5LU9L	LGG	LGG_Normal_GTEx	Normal
GTEX-11ONC-0011-R1a-SM-57WD4	-9.9658	-1.80097951783747	GTEX-11ONC-0011-R1a-SM-57WD4	LGG	LGG_Normal_GTEx	Normal
GTEX-ZF28-0011-R5a-SM-4WWCZ	-5.5735	-0.545385007162696	GTEX-ZF28-0011-R5a-SM-4WWCZ	LGG	LGG_Normal_GTEx	Normal
GTEX-WHSE-2926-SM-3NMBG	-1.3548	0.660583747745594	GTEX-WHSE-2926-SM-3NMBG	LGG	LGG_Normal_GTEx	Normal
GTEX-139UW-0011-R9b-SM-5LZYT	-2.4659	0.342961759081171	GTEX-139UW-0011-R9b-SM-5LZYT	LGG	LGG_Normal_GTEx	Normal
GTEX-13FLW-0011-R5a-SM-5LZX6	-6.5064	-0.812066271877879	GTEX-13FLW-0011-R5a-SM-5LZX6	LGG	LGG_Normal_GTEx	Normal
GTEX-NPJ8-0011-R8a-SM-2HMLG	-0.0877	1.02280030956423	GTEX-NPJ8-0011-R8a-SM-2HMLG	LGG	LGG_Normal_GTEx	Normal
GTEX-111FC-3126-SM-5GZZ2	-6.5064	-0.812066271877879	GTEX-111FC-3126-SM-5GZZ2	LGG	LGG_Normal_GTEx	Normal
GTEX-139T8-0011-R1a-SM-5HL75	-4.6082	-0.26944179263856	GTEX-139T8-0011-R1a-SM-5HL75	LGG	LGG_Normal_GTEx	Normal
GTEX-13VXU-0011-R4b-SM-5O9CI	-3.3076	0.102351167902299	GTEX-13VXU-0011-R4b-SM-5O9CI	LGG	LGG_Normal_GTEx	Normal
GTEX-11ZUS-0011-R9b-SM-5BC76	-4.6082	-0.26944179263856	GTEX-11ZUS-0011-R9b-SM-5BC76	LGG	LGG_Normal_GTEx	Normal
GTEX-13QJC-0011-R6a-SM-5S2VI	-4.035	-0.105585322561657	GTEX-13QJC-0011-R6a-SM-5S2VI	LGG	LGG_Normal_GTEx	Normal
GTEX-ZE9C-3026-SM-4WKHB	-3.0469	0.176875560346557	GTEX-ZE9C-3026-SM-4WKHB	LGG	LGG_Normal_GTEx	Normal
GTEX-13S7M-0011-R11b-SM-5P9HU	-5.0116	-0.384758785012989	GTEX-13S7M-0011-R11b-SM-5P9HU	LGG	LGG_Normal_GTEx	Normal
GTEX-N7MS-2526-SM-26GMR	-2.4659	0.342961759081171	GTEX-N7MS-2526-SM-26GMR	LGG	LGG_Normal_GTEx	Normal
GTEX-12WSD-0011-R4b-SM-5LZUA	-6.5064	-0.812066271877879	GTEX-12WSD-0011-R4b-SM-5LZUA	LGG	LGG_Normal_GTEx	Normal
GTEX-1192X-3226-SM-5987D	-4.035	-0.105585322561657	GTEX-1192X-3226-SM-5987D	LGG	LGG_Normal_GTEx	Normal
GTEX-1445S-0011-R10a-SM-5PNWB	-3.458	0.0593574255792597	GTEX-1445S-0011-R10a-SM-5PNWB	LGG	LGG_Normal_GTEx	Normal
GTEX-147GR-0011-R6b-SM-5S2RO	-5.5735	-0.545385007162696	GTEX-147GR-0011-R6b-SM-5S2RO	LGG	LGG_Normal_GTEx	Normal
GTEX-131YS-0011-R1a-SM-5DUXC	-5.0116	-0.384758785012989	GTEX-131YS-0011-R1a-SM-5DUXC	LGG	LGG_Normal_GTEx	Normal
GTEX-13OVJ-0011-R10b-SM-5L3HT	-5.0116	-0.384758785012989	GTEX-13OVJ-0011-R10b-SM-5L3HT	LGG	LGG_Normal_GTEx	Normal
GTEX-R55F-0011-R6A-SM-2TF4L	-9.9658	-1.80097951783747	GTEX-R55F-0011-R6A-SM-2TF4L	LGG	LGG_Normal_GTEx	Normal
GTEX-QDT8-0011-R11A-SM-32PKD	-1.685	0.566191901235836	GTEX-QDT8-0011-R11A-SM-32PKD	LGG	LGG_Normal_GTEx	Normal
GTEX-13OVJ-0011-R6b-SM-5L3GH	-9.9658	-1.80097951783747	GTEX-13OVJ-0011-R6b-SM-5L3GH	LGG	LGG_Normal_GTEx	Normal
GTEX-11DXW-1026-SM-5H11K	-9.9658	-1.80097951783747	GTEX-11DXW-1026-SM-5H11K	LGG	LGG_Normal_GTEx	Normal
GTEX-12WSB-3026-SM-59HKM	-4.6082	-0.26944179263856	GTEX-12WSB-3026-SM-59HKM	LGG	LGG_Normal_GTEx	Normal
GTEX-13O3Q-0011-R4a-SM-5P9H2	-4.6082	-0.26944179263856	GTEX-13O3Q-0011-R4a-SM-5P9H2	LGG	LGG_Normal_GTEx	Normal
GTEX-Q2AG-0011-R10A-SM-2HMLA	-4.035	-0.105585322561657	GTEX-Q2AG-0011-R10A-SM-2HMLA	LGG	LGG_Normal_GTEx	Normal
GTEX-13O3Q-0011-R2b-SM-5KM3K	-3.3076	0.102351167902299	GTEX-13O3Q-0011-R2b-SM-5KM3K	LGG	LGG_Normal_GTEx	Normal
GTEX-12ZZZ-0011-R4b-SM-5DUV7	-2.1779	0.425290201827417	GTEX-12ZZZ-0011-R4b-SM-5DUV7	LGG	LGG_Normal_GTEx	Normal
GTEX-P44G-0011-R7A-SM-2I3F9	-9.9658	-1.80097951783747	GTEX-P44G-0011-R7A-SM-2I3F9	LGG	LGG_Normal_GTEx	Normal
GTEX-13N1W-0011-R6a-SM-5MR43	-3.3076	0.102351167902299	GTEX-13N1W-0011-R6a-SM-5MR43	LGG	LGG_Normal_GTEx	Normal
GTEX-13CF2-0011-R2a-SM-5L3DC	-6.5064	-0.812066271877879	GTEX-13CF2-0011-R2a-SM-5L3DC	LGG	LGG_Normal_GTEx	Normal
GTEX-13O3Q-0011-R5b-SM-5P9H4	-3.6259	0.011361086908792	GTEX-13O3Q-0011-R5b-SM-5P9H4	LGG	LGG_Normal_GTEx	Normal
GTEX-1128S-2726-SM-5H12C	-6.5064	-0.812066271877879	GTEX-1128S-2726-SM-5H12C	LGG	LGG_Normal_GTEx	Normal
GTEX-Q2AG-0011-R8A-SM-2HMK5	-5.5735	-0.545385007162696	GTEX-Q2AG-0011-R8A-SM-2HMK5	LGG	LGG_Normal_GTEx	Normal
GTEX-T5JC-0011-R10A-SM-32PM2	-6.5064	-0.812066271877879	GTEX-T5JC-0011-R10A-SM-32PM2	LGG	LGG_Normal_GTEx	Normal
GTEX-WWYW-0011-R11A-SM-3NB38	-3.3076	0.102351167902299	GTEX-WWYW-0011-R11A-SM-3NB38	LGG	LGG_Normal_GTEx	Normal
GTEX-131YS-3126-SM-5KLYT	-6.5064	-0.812066271877879	GTEX-131YS-3126-SM-5KLYT	LGG	LGG_Normal_GTEx	Normal
GTEX-13FLW-1426-SM-5K7YE	-1.5522	0.604154460946605	GTEX-13FLW-1426-SM-5K7YE	LGG	LGG_Normal_GTEx	Normal
GTEX-QVUS-2826-SM-3GADB	-3.0469	0.176875560346557	GTEX-QVUS-2826-SM-3GADB	LGG	LGG_Normal_GTEx	Normal
GTEX-T2IS-0011-R11A-SM-32QPC	-6.5064	-0.812066271877879	GTEX-T2IS-0011-R11A-SM-32QPC	LGG	LGG_Normal_GTEx	Normal
GTEX-13X6K-2826-SM-5O9DS	-4.6082	-0.26944179263856	GTEX-13X6K-2826-SM-5O9DS	LGG	LGG_Normal_GTEx	Normal
GTEX-T6MN-0011-R7A-SM-5CHSP	-9.9658	-1.80097951783747	GTEX-T6MN-0011-R7A-SM-5CHSP	LGG	LGG_Normal_GTEx	Normal
GTEX-12WSE-0011-R1b-SM-5GU4V	-4.6082	-0.26944179263856	GTEX-12WSE-0011-R1b-SM-5GU4V	LGG	LGG_Normal_GTEx	Normal
GTEX-ZE7O-0011-R11a-SM-57WBC	-5.5735	-0.545385007162696	GTEX-ZE7O-0011-R11a-SM-57WBC	LGG	LGG_Normal_GTEx	Normal
GTEX-13O3Q-3026-SM-5IJGD	-9.9658	-1.80097951783747	GTEX-13O3Q-3026-SM-5IJGD	LGG	LGG_Normal_GTEx	Normal
GTEX-13OVL-0011-R6a-SM-5L3G4	-3.6259	0.011361086908792	GTEX-13OVL-0011-R6a-SM-5L3G4	LGG	LGG_Normal_GTEx	Normal
GTEX-NPJ7-0011-R4a-SM-2I3GJ	-2.9324	0.209606833591158	GTEX-NPJ7-0011-R4a-SM-2I3GJ	LGG	LGG_Normal_GTEx	Normal
GTEX-13N2G-0011-R10a-SM-5MR34	-3.458	0.0593574255792597	GTEX-13N2G-0011-R10a-SM-5MR34	LGG	LGG_Normal_GTEx	Normal
GTEX-13FHP-2926-SM-5IJG9	-5.5735	-0.545385007162696	GTEX-13FHP-2926-SM-5IJG9	LGG	LGG_Normal_GTEx	Normal
GTEX-14BIN-0011-R9a-SM-5SI76	-3.458	0.0593574255792597	GTEX-14BIN-0011-R9a-SM-5SI76	LGG	LGG_Normal_GTEx	Normal
GTEX-12WSF-0011-R3a-SM-5DUW7	-9.9658	-1.80097951783747	GTEX-12WSF-0011-R3a-SM-5DUW7	LGG	LGG_Normal_GTEx	Normal
GTEX-NPJ7-0011-R9a-SM-2TC5R	-2.8262	0.239965446853837	GTEX-NPJ7-0011-R9a-SM-2TC5R	LGG	LGG_Normal_GTEx	Normal
GTEX-WZTO-0011-R6B-SM-4E3J6	-4.035	-0.105585322561657	GTEX-WZTO-0011-R6B-SM-4E3J6	LGG	LGG_Normal_GTEx	Normal
GTEX-WZTO-0011-R7B-SM-4E3IS	-3.816	-0.0429814025566986	GTEX-WZTO-0011-R7B-SM-4E3IS	LGG	LGG_Normal_GTEx	Normal
GTEX-139TS-0011-R7a-SM-5K7X7	-9.9658	-1.80097951783747	GTEX-139TS-0011-R7a-SM-5K7X7	LGG	LGG_Normal_GTEx	Normal
GTEX-WL46-2926-SM-3LK82	-3.6259	0.011361086908792	GTEX-WL46-2926-SM-3LK82	LGG	LGG_Normal_GTEx	Normal
GTEX-13JVG-0011-R10b-SM-5KM2P	-9.9658	-1.80097951783747	GTEX-13JVG-0011-R10b-SM-5KM2P	LGG	LGG_Normal_GTEx	Normal
GTEX-S7SE-0011-R5A-SM-2XCDA	-3.816	-0.0429814025566986	GTEX-S7SE-0011-R5A-SM-2XCDA	LGG	LGG_Normal_GTEx	Normal
GTEX-145MG-3126-SM-5Q5D3	-6.5064	-0.812066271877879	GTEX-145MG-3126-SM-5Q5D3	LGG	LGG_Normal_GTEx	Normal
GTEX-ZE7O-3126-SM-5HL5X	-2.1779	0.425290201827417	GTEX-ZE7O-3126-SM-5HL5X	LGG	LGG_Normal_GTEx	Normal
GTEX-N7MS-0011-R2a-SM-2HML6	-2.2447	0.406194576912663	GTEX-N7MS-0011-R2a-SM-2HML6	LGG	LGG_Normal_GTEx	Normal
GTEX-117XS-3126-SM-5GIDP	-4.2934	-0.179452230914538	GTEX-117XS-3126-SM-5GIDP	LGG	LGG_Normal_GTEx	Normal
GTEX-11EMC-3326-SM-5P9JH	-9.9658	-1.80097951783747	GTEX-11EMC-3326-SM-5P9JH	LGG	LGG_Normal_GTEx	Normal
GTEX-145MH-0011-R11a-SM-5P9HQ	-9.9658	-1.80097951783747	GTEX-145MH-0011-R11a-SM-5P9HQ	LGG	LGG_Normal_GTEx	Normal
GTEX-N7MS-0011-R5a-SM-2HMK8	-2.9324	0.209606833591158	GTEX-N7MS-0011-R5a-SM-2HMK8	LGG	LGG_Normal_GTEx	Normal
GTEX-ZE9C-0011-R2a-SM-4WKGH	-3.3076	0.102351167902299	GTEX-ZE9C-0011-R2a-SM-4WKGH	LGG	LGG_Normal_GTEx	Normal
GTEX-13CIG-0011-R8b-SM-5LZX5	-3.6259	0.011361086908792	GTEX-13CIG-0011-R8b-SM-5LZX5	LGG	LGG_Normal_GTEx	Normal
GTEX-13OW5-0011-R1b-SM-5L3GE	-4.035	-0.105585322561657	GTEX-13OW5-0011-R1b-SM-5L3GE	LGG	LGG_Normal_GTEx	Normal
GTEX-ZE9C-0011-R5a-SM-5EGLO	-2.8262	0.239965446853837	GTEX-ZE9C-0011-R5a-SM-5EGLO	LGG	LGG_Normal_GTEx	Normal
GTEX-YFC4-0011-R9a-SM-4SOK4	-2.1779	0.425290201827417	GTEX-YFC4-0011-R9a-SM-4SOK4	LGG	LGG_Normal_GTEx	Normal
GTEX-145MH-0011-R8a-SM-5PNUL	-6.5064	-0.812066271877879	GTEX-145MH-0011-R8a-SM-5PNUL	LGG	LGG_Normal_GTEx	Normal
GTEX-11O72-2926-SM-5BC4V	-3.1714	0.141285660617711	GTEX-11O72-2926-SM-5BC4V	LGG	LGG_Normal_GTEx	Normal
GTEX-13OW5-0011-R8a-SM-5L3GQ	-6.5064	-0.812066271877879	GTEX-13OW5-0011-R8a-SM-5L3GQ	LGG	LGG_Normal_GTEx	Normal
GTEX-14BIM-0011-R4b-SM-5S2RK	-5.5735	-0.545385007162696	GTEX-14BIM-0011-R4b-SM-5S2RK	LGG	LGG_Normal_GTEx	Normal
GTEX-13QJC-0011-R7b-SM-5PNUM	-4.035	-0.105585322561657	GTEX-13QJC-0011-R7b-SM-5PNUM	LGG	LGG_Normal_GTEx	Normal
GTEX-13SLW-0011-R2b-SM-5O9C6	-5.5735	-0.545385007162696	GTEX-13SLW-0011-R2b-SM-5O9C6	LGG	LGG_Normal_GTEx	Normal
GTEX-13OVJ-2826-SM-5L3GW	-2.7274	0.268208676518174	GTEX-13OVJ-2826-SM-5L3GW	LGG	LGG_Normal_GTEx	Normal
GTEX-12WSH-0011-R2a-SM-5GU68	-2.4659	0.342961759081171	GTEX-12WSH-0011-R2a-SM-5GU68	LGG	LGG_Normal_GTEx	Normal
GTEX-12ZZW-0011-R6a-SM-5DUVZ	-3.816	-0.0429814025566986	GTEX-12ZZW-0011-R6a-SM-5DUVZ	LGG	LGG_Normal_GTEx	Normal
GTEX-13X6J-0011-R10b-SM-5PNWA	-6.5064	-0.812066271877879	GTEX-13X6J-0011-R10b-SM-5PNWA	LGG	LGG_Normal_GTEx	Normal
GTEX-RVPU-0011-R9A-SM-3NM8E	-6.5064	-0.812066271877879	GTEX-RVPU-0011-R9A-SM-3NM8E	LGG	LGG_Normal_GTEx	Normal
GTEX-11WQC-0011-R11b-SM-57WD6	-4.2934	-0.179452230914538	GTEX-11WQC-0011-R11b-SM-57WD6	LGG	LGG_Normal_GTEx	Normal
GTEX-14A5I-2826-SM-5SIBF	-5.0116	-0.384758785012989	GTEX-14A5I-2826-SM-5SIBF	LGG	LGG_Normal_GTEx	Normal
GTEX-145MI-0011-R11a-SM-5P9JZ	-2.7274	0.268208676518174	GTEX-145MI-0011-R11a-SM-5P9JZ	LGG	LGG_Normal_GTEx	Normal
GTEX-WHSE-0011-R2A-SM-3P5ZL	-6.5064	-0.812066271877879	GTEX-WHSE-0011-R2A-SM-3P5ZL	LGG	LGG_Normal_GTEx	Normal
GTEX-13OVH-0011-R11b-SM-5KM4X	-3.0469	0.176875560346557	GTEX-13OVH-0011-R11b-SM-5KM4X	LGG	LGG_Normal_GTEx	Normal
GTEX-13RTJ-0011-R1a-SM-5O9D9	-3.3076	0.102351167902299	GTEX-13RTJ-0011-R1a-SM-5O9D9	LGG	LGG_Normal_GTEx	Normal
GTEX-145MI-0011-R7b-SM-5Q5AZ	-9.9658	-1.80097951783747	GTEX-145MI-0011-R7b-SM-5Q5AZ	LGG	LGG_Normal_GTEx	Normal
GTEX-RNOR-0011-R3A-SM-5SI8E	-3.816	-0.0429814025566986	GTEX-RNOR-0011-R3A-SM-5SI8E	LGG	LGG_Normal_GTEx	Normal
GTEX-13OW6-0011-R11a-SM-5L3H2	-3.816	-0.0429814025566986	GTEX-13OW6-0011-R11a-SM-5L3H2	LGG	LGG_Normal_GTEx	Normal
GTEX-WHSE-0011-R7A-SM-3P5YZ	-5.0116	-0.384758785012989	GTEX-WHSE-0011-R7A-SM-3P5YZ	LGG	LGG_Normal_GTEx	Normal
GTEX-131XH-0011-R3b-SM-5DUWM	-2.9324	0.209606833591158	GTEX-131XH-0011-R3b-SM-5DUWM	LGG	LGG_Normal_GTEx	Normal
GTEX-13RTJ-0011-R7b-SM-5P9JS	-4.6082	-0.26944179263856	GTEX-13RTJ-0011-R7b-SM-5P9JS	LGG	LGG_Normal_GTEx	Normal
GTEX-ZVZQ-0011-R11a-SM-51MS6	-6.5064	-0.812066271877879	GTEX-ZVZQ-0011-R11a-SM-51MS6	LGG	LGG_Normal_GTEx	Normal
GTEX-14ABY-0011-R4b-SM-5S2VN	-6.5064	-0.812066271877879	GTEX-14ABY-0011-R4b-SM-5S2VN	LGG	LGG_Normal_GTEx	Normal
GTEX-12ZZX-0011-R5a-SM-5HL89	-9.9658	-1.80097951783747	GTEX-12ZZX-0011-R5a-SM-5HL89	LGG	LGG_Normal_GTEx	Normal
GTEX-12ZZX-0011-R6a-SM-5HL8L	-9.9658	-1.80097951783747	GTEX-12ZZX-0011-R6a-SM-5HL8L	LGG	LGG_Normal_GTEx	Normal
GTEX-13O3O-0011-R11b-SM-5KM4G	-5.5735	-0.545385007162696	GTEX-13O3O-0011-R11b-SM-5KM4G	LGG	LGG_Normal_GTEx	Normal
GTEX-13X6K-0011-R4b-SM-5P9HO	-4.6082	-0.26944179263856	GTEX-13X6K-0011-R4b-SM-5P9HO	LGG	LGG_Normal_GTEx	Normal
GTEX-11WQK-0011-R8a-SM-5BC7C	-3.6259	0.011361086908792	GTEX-11WQK-0011-R8a-SM-5BC7C	LGG	LGG_Normal_GTEx	Normal
GTEX-145LS-3126-SM-5Q5BY	-5.0116	-0.384758785012989	GTEX-145LS-3126-SM-5Q5BY	LGG	LGG_Normal_GTEx	Normal
GTEX-1313W-0011-R3a-SM-5EGLI	-6.5064	-0.812066271877879	GTEX-1313W-0011-R3a-SM-5EGLI	LGG	LGG_Normal_GTEx	Normal
GTEX-13O3O-0011-R7b-SM-5P9GZ	-6.5064	-0.812066271877879	GTEX-13O3O-0011-R7b-SM-5P9GZ	LGG	LGG_Normal_GTEx	Normal
GTEX-13NYS-0011-R1b-SM-5MR55	-3.458	0.0593574255792597	GTEX-13NYS-0011-R1b-SM-5MR55	LGG	LGG_Normal_GTEx	Normal
GTEX-1313W-0011-R5b-SM-5L3EP	-9.9658	-1.80097951783747	GTEX-1313W-0011-R5b-SM-5L3EP	LGG	LGG_Normal_GTEx	Normal
GTEX-13PVQ-0011-R7a-SM-5L3G3	-6.5064	-0.812066271877879	GTEX-13PVQ-0011-R7a-SM-5L3G3	LGG	LGG_Normal_GTEx	Normal
GTEX-OXRO-0011-R9A-SM-5S2W3	-6.5064	-0.812066271877879	GTEX-OXRO-0011-R9A-SM-5S2W3	LGG	LGG_Normal_GTEx	Normal
GTEX-13CZV-0011-R4b-SM-5J2NY	-9.9658	-1.80097951783747	GTEX-13CZV-0011-R4b-SM-5J2NY	LGG	LGG_Normal_GTEx	Normal
GTEX-QDT8-3026-SM-32PKB	-3.816	-0.0429814025566986	GTEX-QDT8-3026-SM-32PKB	LGG	LGG_Normal_GTEx	Normal
GTEX-12ZZW-0011-R3a-SM-5DUWW	-9.9658	-1.80097951783747	GTEX-12ZZW-0011-R3a-SM-5DUWW	LGG	LGG_Normal_GTEx	Normal
GTEX-132Q8-0011-R10b-SM-5DUWZ	-3.6259	0.011361086908792	GTEX-132Q8-0011-R10b-SM-5DUWZ	LGG	LGG_Normal_GTEx	Normal
GTEX-13NYB-0011-R8a-SM-5KM4R	-5.0116	-0.384758785012989	GTEX-13NYB-0011-R8a-SM-5KM4R	LGG	LGG_Normal_GTEx	Normal
GTEX-12ZZX-2826-SM-5BC6K	-2.4659	0.342961759081171	GTEX-12ZZX-2826-SM-5BC6K	LGG	LGG_Normal_GTEx	Normal
GTEX-12ZZX-2926-SM-5GCOQ	-3.1714	0.141285660617711	GTEX-12ZZX-2926-SM-5GCOQ	LGG	LGG_Normal_GTEx	Normal
GTEX-145LU-0011-R1a-SM-5Q5CE	-9.9658	-1.80097951783747	GTEX-145LU-0011-R1a-SM-5Q5CE	LGG	LGG_Normal_GTEx	Normal
GTEX-ZF28-2926-SM-4WKG1	-5.5735	-0.545385007162696	GTEX-ZF28-2926-SM-4WKG1	LGG	LGG_Normal_GTEx	Normal
GTEX-QVJO-0011-R1A-SM-2S1QI	-3.0469	0.176875560346557	GTEX-QVJO-0011-R1A-SM-2S1QI	LGG	LGG_Normal_GTEx	Normal
GTEX-13S7M-0011-R9a-SM-5O9DW	-3.1714	0.141285660617711	GTEX-13S7M-0011-R9a-SM-5O9DW	LGG	LGG_Normal_GTEx	Normal
GTEX-13NZ8-0011-R8b-SM-5KM48	-4.6082	-0.26944179263856	GTEX-13NZ8-0011-R8b-SM-5KM48	LGG	LGG_Normal_GTEx	Normal
GTEX-XOTO-0011-R6B-SM-4B65X	-2.6349	0.294650971497437	GTEX-XOTO-0011-R6B-SM-4B65X	LGG	LGG_Normal_GTEx	Normal
GTEX-11TTK-2926-SM-5PNYP	-9.9658	-1.80097951783747	GTEX-11TTK-2926-SM-5PNYP	LGG	LGG_Normal_GTEx	Normal
GTEX-13FHO-0011-R7b-SM-5LZXD	-9.9658	-1.80097951783747	GTEX-13FHO-0011-R7b-SM-5LZXD	LGG	LGG_Normal_GTEx	Normal
GTEX-11EI6-3026-SM-5GZZO	-6.5064	-0.812066271877879	GTEX-11EI6-3026-SM-5GZZO	LGG	LGG_Normal_GTEx	Normal
GTEX-11GSP-0011-R5a-SM-57WBE	-5.0116	-0.384758785012989	GTEX-11GSP-0011-R5a-SM-57WBE	LGG	LGG_Normal_GTEx	Normal
GTEX-P44G-0011-R1A-SM-2I3FE	-6.5064	-0.812066271877879	GTEX-P44G-0011-R1A-SM-2I3FE	LGG	LGG_Normal_GTEx	Normal
GTEX-Q2AG-0011-R1A-SM-2HMJI	-3.1714	0.141285660617711	GTEX-Q2AG-0011-R1A-SM-2HMJI	LGG	LGG_Normal_GTEx	Normal
GTEX-11GSP-0011-R6b-SM-57WBQ	-4.2934	-0.179452230914538	GTEX-11GSP-0011-R6b-SM-57WBQ	LGG	LGG_Normal_GTEx	Normal
GTEX-NL3H-0011-R11A-SM-2I3E6	-1.7322	0.552699184230201	GTEX-NL3H-0011-R11A-SM-2I3E6	LGG	LGG_Normal_GTEx	Normal
GTEX-NL3H-0011-R1a-SM-48TDJ	-4.6082	-0.26944179263856	GTEX-NL3H-0011-R1a-SM-48TDJ	LGG	LGG_Normal_GTEx	Normal
GTEX-12ZZZ-0011-R3b-SM-5DUXK	-3.816	-0.0429814025566986	GTEX-12ZZZ-0011-R3b-SM-5DUXK	LGG	LGG_Normal_GTEx	Normal
GTEX-11GSP-0011-R7b-SM-57WC3	-3.6259	0.011361086908792	GTEX-11GSP-0011-R7b-SM-57WC3	LGG	LGG_Normal_GTEx	Normal
GTEX-RU72-0011-R2A-SM-2TF6O	-5.5735	-0.545385007162696	GTEX-RU72-0011-R2A-SM-2TF6O	LGG	LGG_Normal_GTEx	Normal
GTEX-13FHO-2926-SM-5L3ES	-5.5735	-0.545385007162696	GTEX-13FHO-2926-SM-5L3ES	LGG	LGG_Normal_GTEx	Normal
GTEX-X4EP-0011-R10B-SM-4QASJ	-1.9942	0.477803170342991	GTEX-X4EP-0011-R10B-SM-4QASJ	LGG	LGG_Normal_GTEx	Normal
GTEX-X4EP-0011-R1A-SM-3P624	-2.2447	0.406194576912663	GTEX-X4EP-0011-R1A-SM-3P624	LGG	LGG_Normal_GTEx	Normal
GTEX-1128S-2826-SM-5N9DI	-4.6082	-0.26944179263856	GTEX-1128S-2826-SM-5N9DI	LGG	LGG_Normal_GTEx	Normal
GTEX-144GL-0011-R1a-SM-5PNZ5	-4.035	-0.105585322561657	GTEX-144GL-0011-R1a-SM-5PNZ5	LGG	LGG_Normal_GTEx	Normal
GTEX-13OW8-0011-R8a-SM-5L3G5	-5.0116	-0.384758785012989	GTEX-13OW8-0011-R8a-SM-5L3G5	LGG	LGG_Normal_GTEx	Normal
GTEX-13NZA-0011-R11b-SM-5KM4W	-3.458	0.0593574255792597	GTEX-13NZA-0011-R11b-SM-5KM4W	LGG	LGG_Normal_GTEx	Normal
GTEX-11DZ1-2926-SM-5A5KI	-2.9324	0.209606833591158	GTEX-11DZ1-2926-SM-5A5KI	LGG	LGG_Normal_GTEx	Normal
GTEX-T6MN-0011-R6A-SM-5CHQD	-9.9658	-1.80097951783747	GTEX-T6MN-0011-R6A-SM-5CHQD	LGG	LGG_Normal_GTEx	Normal
GTEX-14DAQ-3026-SM-5S2QZ	-9.9658	-1.80097951783747	GTEX-14DAQ-3026-SM-5S2QZ	LGG	LGG_Normal_GTEx	Normal
GTEX-X4EP-0011-R9B-SM-4QASI	-2.114	0.443556825061741	GTEX-X4EP-0011-R9B-SM-4QASI	LGG	LGG_Normal_GTEx	Normal
GTEX-11NV4-0011-R5a-SM-5NQ88	-9.9658	-1.80097951783747	GTEX-11NV4-0011-R5a-SM-5NQ88	LGG	LGG_Normal_GTEx	Normal
GTEX-XLM4-0011-R11A-SM-4AT46	-2.7274	0.268208676518174	GTEX-XLM4-0011-R11A-SM-4AT46	LGG	LGG_Normal_GTEx	Normal
GTEX-WL46-0011-R3A-SM-3TW8E	-9.9658	-1.80097951783747	GTEX-WL46-0011-R3A-SM-3TW8E	LGG	LGG_Normal_GTEx	Normal
GTEX-13SLW-0011-R8b-SM-5SI64	-5.0116	-0.384758785012989	GTEX-13SLW-0011-R8b-SM-5SI64	LGG	LGG_Normal_GTEx	Normal
GTEX-ZE7O-0011-R10a-SM-57WAZ	-2.2447	0.406194576912663	GTEX-ZE7O-0011-R10a-SM-57WAZ	LGG	LGG_Normal_GTEx	Normal
GTEX-ZVT3-3026-SM-5E43N	-4.035	-0.105585322561657	GTEX-ZVT3-3026-SM-5E43N	LGG	LGG_Normal_GTEx	Normal
GTEX-12WSM-0011-R7b-SM-5EGLD	-6.5064	-0.812066271877879	GTEX-12WSM-0011-R7b-SM-5EGLD	LGG	LGG_Normal_GTEx	Normal
GTEX-ZV68-0011-R7a-SM-51MT4	-4.2934	-0.179452230914538	GTEX-ZV68-0011-R7a-SM-51MT4	LGG	LGG_Normal_GTEx	Normal
GTEX-ZE7O-0011-R6a-SM-57WCI	-9.9658	-1.80097951783747	GTEX-ZE7O-0011-R6a-SM-57WCI	LGG	LGG_Normal_GTEx	Normal
GTEX-12WSF-0011-R1a-SM-5DUVI	-3.458	0.0593574255792597	GTEX-12WSF-0011-R1a-SM-5DUVI	LGG	LGG_Normal_GTEx	Normal
GTEX-139TS-0011-R10a-SM-5K7TU	-6.5064	-0.812066271877879	GTEX-139TS-0011-R10a-SM-5K7TU	LGG	LGG_Normal_GTEx	Normal
GTEX-13SLX-0011-R10a-SM-5P9HV	-9.9658	-1.80097951783747	GTEX-13SLX-0011-R10a-SM-5P9HV	LGG	LGG_Normal_GTEx	Normal
GTEX-12WS9-0011-R4b-SM-5P9EU	-5.0116	-0.384758785012989	GTEX-12WS9-0011-R4b-SM-5P9EU	LGG	LGG_Normal_GTEx	Normal
GTEX-13FLV-0011-R11a-SM-5LZZ7	-9.9658	-1.80097951783747	GTEX-13FLV-0011-R11a-SM-5LZZ7	LGG	LGG_Normal_GTEx	Normal
GTEX-UTHO-0011-R5A-SM-3GIJD	-9.9658	-1.80097951783747	GTEX-UTHO-0011-R5A-SM-3GIJD	LGG	LGG_Normal_GTEx	Normal
GTEX-12ZZX-0011-R3b-SM-5EGLH	-9.9658	-1.80097951783747	GTEX-12ZZX-0011-R3b-SM-5EGLH	LGG	LGG_Normal_GTEx	Normal
GTEX-13FLV-0011-R8a-SM-5LZZE	-9.9658	-1.80097951783747	GTEX-13FLV-0011-R8a-SM-5LZZE	LGG	LGG_Normal_GTEx	Normal
GTEX-YFC4-0011-R11a-SM-4SOK6	-3.6259	0.011361086908792	GTEX-YFC4-0011-R11a-SM-4SOK6	LGG	LGG_Normal_GTEx	Normal
GTEX-N7MS-0011-R11A-SM-2HMJS	-3.458	0.0593574255792597	GTEX-N7MS-0011-R11A-SM-2HMJS	LGG	LGG_Normal_GTEx	Normal
GTEX-13X6I-0011-R11a-SM-5P9HN	-3.816	-0.0429814025566986	GTEX-13X6I-0011-R11a-SM-5P9HN	LGG	LGG_Normal_GTEx	Normal
GTEX-11EMC-3226-SM-5EGKW	-3.458	0.0593574255792597	GTEX-11EMC-3226-SM-5EGKW	LGG	LGG_Normal_GTEx	Normal
GTEX-13QIC-2926-SM-5J2NF	-5.5735	-0.545385007162696	GTEX-13QIC-2926-SM-5J2NF	LGG	LGG_Normal_GTEx	Normal
GTEX-QMR6-0011-R4A-SM-32PKU	-5.0116	-0.384758785012989	GTEX-QMR6-0011-R4A-SM-32PKU	LGG	LGG_Normal_GTEx	Normal
GTEX-13PDP-2926-SM-5N9E8	-2.6349	0.294650971497437	GTEX-13PDP-2926-SM-5N9E8	LGG	LGG_Normal_GTEx	Normal
GTEX-T5JC-2326-SM-32PMR	-5.5735	-0.545385007162696	GTEX-T5JC-2326-SM-32PMR	LGG	LGG_Normal_GTEx	Normal
GTEX-N7MS-0011-R6a-SM-2HMJ4	-2.3147	0.38618419152295	GTEX-N7MS-0011-R6a-SM-2HMJ4	LGG	LGG_Normal_GTEx	Normal
GTEX-13112-0011-R5b-SM-5DUV8	-3.816	-0.0429814025566986	GTEX-13112-0011-R5b-SM-5DUV8	LGG	LGG_Normal_GTEx	Normal
GTEX-Y8DK-0011-R3A-SM-4RTW5	-9.9658	-1.80097951783747	GTEX-Y8DK-0011-R3A-SM-4RTW5	LGG	LGG_Normal_GTEx	Normal
GTEX-Y8DK-0011-R5B-SM-4RTW6	-1.9942	0.477803170342991	GTEX-Y8DK-0011-R5B-SM-4RTW6	LGG	LGG_Normal_GTEx	Normal
GTEX-14753-0011-R10b-SM-5S2WE	-9.9658	-1.80097951783747	GTEX-14753-0011-R10b-SM-5S2WE	LGG	LGG_Normal_GTEx	Normal
GTEX-X4XX-0011-R6B-SM-46MWP	-1.8836	0.509419579258737	GTEX-X4XX-0011-R6B-SM-46MWP	LGG	LGG_Normal_GTEx	Normal
GTEX-13CZV-0011-R3a-SM-5KM27	-6.5064	-0.812066271877879	GTEX-13CZV-0011-R3a-SM-5KM27	LGG	LGG_Normal_GTEx	Normal
GTEX-14753-0011-R8b-SM-5S2U1	-3.3076	0.102351167902299	GTEX-14753-0011-R8b-SM-5S2U1	LGG	LGG_Normal_GTEx	Normal
GTEX-13NZA-0011-R8b-SM-5KM2Q	-6.5064	-0.812066271877879	GTEX-13NZA-0011-R8b-SM-5KM2Q	LGG	LGG_Normal_GTEx	Normal
GTEX-Z93S-0011-R6b-SM-4RGNJ	-2.8262	0.239965446853837	GTEX-Z93S-0011-R6b-SM-4RGNJ	LGG	LGG_Normal_GTEx	Normal
GTEX-X4EP-0011-R7B-SM-4PQZW	-2.1779	0.425290201827417	GTEX-X4EP-0011-R7B-SM-4PQZW	LGG	LGG_Normal_GTEx	Normal
GTEX-13JUV-0011-R10b-SM-5LZXR	-9.9658	-1.80097951783747	GTEX-13JUV-0011-R10b-SM-5LZXR	LGG	LGG_Normal_GTEx	Normal
GTEX-14A5I-2926-SM-5Q5CQ	-4.2934	-0.179452230914538	GTEX-14A5I-2926-SM-5Q5CQ	LGG	LGG_Normal_GTEx	Normal
GTEX-13X6J-0011-R3b-SM-5P9K5	-5.0116	-0.384758785012989	GTEX-13X6J-0011-R3b-SM-5P9K5	LGG	LGG_Normal_GTEx	Normal
GTEX-11WQC-0011-R7b-SM-5BC7A	-6.5064	-0.812066271877879	GTEX-11WQC-0011-R7b-SM-5BC7A	LGG	LGG_Normal_GTEx	Normal
GTEX-12WSB-0011-R1b-SM-5P9EY	-3.0469	0.176875560346557	GTEX-12WSB-0011-R1b-SM-5P9EY	LGG	LGG_Normal_GTEx	Normal
GTEX-12WSB-0011-R5b-SM-5GU67	-6.5064	-0.812066271877879	GTEX-12WSB-0011-R5b-SM-5GU67	LGG	LGG_Normal_GTEx	Normal
GTEX-RVPV-0011-R11A-SM-2TF6F	-5.5735	-0.545385007162696	GTEX-RVPV-0011-R11A-SM-2TF6F	LGG	LGG_Normal_GTEx	Normal
GTEX-N7MT-0011-R10A-SM-2I3E1	-3.6259	0.011361086908792	GTEX-N7MT-0011-R10A-SM-2I3E1	LGG	LGG_Normal_GTEx	Normal
GTEX-1477Z-0011-R3b-SM-5PNX9	-4.2934	-0.179452230914538	GTEX-1477Z-0011-R3b-SM-5PNX9	LGG	LGG_Normal_GTEx	Normal
GTEX-N7MT-0011-R1a-SM-5SI7S	-1.9942	0.477803170342991	GTEX-N7MT-0011-R1a-SM-5SI7S	LGG	LGG_Normal_GTEx	Normal
GTEX-13X6J-3026-SM-5Q5CU	-9.9658	-1.80097951783747	GTEX-13X6J-3026-SM-5Q5CU	LGG	LGG_Normal_GTEx	Normal
GTEX-13OW6-0011-R4a-SM-5O9DX	-4.035	-0.105585322561657	GTEX-13OW6-0011-R4a-SM-5O9DX	LGG	LGG_Normal_GTEx	Normal
GTEX-X261-0011-R5A-SM-3NMB4	-4.035	-0.105585322561657	GTEX-X261-0011-R5A-SM-3NMB4	LGG	LGG_Normal_GTEx	Normal
GTEX-RNOR-0011-R9A-SM-2TF52	-9.9658	-1.80097951783747	GTEX-RNOR-0011-R9A-SM-2TF52	LGG	LGG_Normal_GTEx	Normal
GTEX-ZAB4-0011-R8b-SM-4SOKF	-9.9658	-1.80097951783747	GTEX-ZAB4-0011-R8b-SM-4SOKF	LGG	LGG_Normal_GTEx	Normal
GTEX-N7MT-0011-R6a-SM-2I3G3	-2.114	0.443556825061741	GTEX-N7MT-0011-R6a-SM-2I3G3	LGG	LGG_Normal_GTEx	Normal
GTEX-13O3O-0011-R10a-SM-5LUA9	-9.9658	-1.80097951783747	GTEX-13O3O-0011-R10a-SM-5LUA9	LGG	LGG_Normal_GTEx	Normal
GTEX-ZVZQ-0011-R4b-SM-57WCZ	-9.9658	-1.80097951783747	GTEX-ZVZQ-0011-R4b-SM-57WCZ	LGG	LGG_Normal_GTEx	Normal
GTEX-139UC-0011-R3b-SM-5K7VZ	-3.0469	0.176875560346557	GTEX-139UC-0011-R3b-SM-5K7VZ	LGG	LGG_Normal_GTEx	Normal
GTEX-ZVZQ-0011-R6b-SM-57WAY	-3.458	0.0593574255792597	GTEX-ZVZQ-0011-R6b-SM-57WAY	LGG	LGG_Normal_GTEx	Normal
GTEX-X585-0011-R2B-SM-46MVF	-3.3076	0.102351167902299	GTEX-X585-0011-R2B-SM-46MVF	LGG	LGG_Normal_GTEx	Normal
GTEX-13O3O-0011-R4b-SM-5KM3F	-9.9658	-1.80097951783747	GTEX-13O3O-0011-R4b-SM-5KM3F	LGG	LGG_Normal_GTEx	Normal
GTEX-139UC-0011-R9a-SM-5K7W7	-3.3076	0.102351167902299	GTEX-139UC-0011-R9a-SM-5K7W7	LGG	LGG_Normal_GTEx	Normal
GTEX-11OF3-3126-SM-5GU5E	-4.2934	-0.179452230914538	GTEX-11OF3-3126-SM-5GU5E	LGG	LGG_Normal_GTEx	Normal
GTEX-1313W-0011-R4b-SM-5KLZV	-6.5064	-0.812066271877879	GTEX-1313W-0011-R4b-SM-5KLZV	LGG	LGG_Normal_GTEx	Normal
GTEX-139UC-3126-SM-5J1OY	-6.5064	-0.812066271877879	GTEX-139UC-3126-SM-5J1OY	LGG	LGG_Normal_GTEx	Normal
GTEX-13RTJ-3126-SM-5S2Q4	-3.816	-0.0429814025566986	GTEX-13RTJ-3126-SM-5S2Q4	LGG	LGG_Normal_GTEx	Normal
GTEX-T6MN-0011-R1A-SM-32QOY	-3.6259	0.011361086908792	GTEX-T6MN-0011-R1A-SM-32QOY	LGG	LGG_Normal_GTEx	Normal
GTEX-X261-3126-SM-4PQZC	-9.9658	-1.80097951783747	GTEX-X261-3126-SM-4PQZC	LGG	LGG_Normal_GTEx	Normal
GTEX-139UW-0011-R11a-SM-5IJGN	-6.5064	-0.812066271877879	GTEX-139UW-0011-R11a-SM-5IJGN	LGG	LGG_Normal_GTEx	Normal
GTEX-OXRO-0011-R9A-SM-3NB1X	-5.5735	-0.545385007162696	GTEX-OXRO-0011-R9A-SM-3NB1X	LGG	LGG_Normal_GTEx	Normal
GTEX-1399T-0011-R1b-SM-5DUWN	-9.9658	-1.80097951783747	GTEX-1399T-0011-R1b-SM-5DUWN	LGG	LGG_Normal_GTEx	Normal
GTEX-Y8DK-0826-SM-4TT3T	-3.816	-0.0429814025566986	GTEX-Y8DK-0826-SM-4TT3T	LGG	LGG_Normal_GTEx	Normal
GTEX-13NYB-0011-R7a-SM-5MR5D	-6.5064	-0.812066271877879	GTEX-13NYB-0011-R7a-SM-5MR5D	LGG	LGG_Normal_GTEx	Normal
GTEX-RVPU-0011-R6A-SM-2XCAC	-5.5735	-0.545385007162696	GTEX-RVPU-0011-R6A-SM-2XCAC	LGG	LGG_Normal_GTEx	Normal
GTEX-12WSC-2926-SM-5BC5Z	-4.6082	-0.26944179263856	GTEX-12WSC-2926-SM-5BC5Z	LGG	LGG_Normal_GTEx	Normal
GTEX-ZF28-3026-SM-4WKHP	-4.035	-0.105585322561657	GTEX-ZF28-3026-SM-4WKHP	LGG	LGG_Normal_GTEx	Normal
GTEX-11WQK-3126-SM-5EGI2	-3.0469	0.176875560346557	GTEX-11WQK-3126-SM-5EGI2	LGG	LGG_Normal_GTEx	Normal
GTEX-13OW7-0011-R11a-SM-5O9DY	-4.6082	-0.26944179263856	GTEX-13OW7-0011-R11a-SM-5O9DY	LGG	LGG_Normal_GTEx	Normal
GTEX-11GSO-0011-R2a-SM-57WDF	-9.9658	-1.80097951783747	GTEX-11GSO-0011-R2a-SM-57WDF	LGG	LGG_Normal_GTEx	Normal
GTEX-13FHO-0011-R3b-SM-5K7YA	-5.5735	-0.545385007162696	GTEX-13FHO-0011-R3b-SM-5K7YA	LGG	LGG_Normal_GTEx	Normal
GTEX-1313W-3126-SM-5LZUI	-2.9324	0.209606833591158	GTEX-1313W-3126-SM-5LZUI	LGG	LGG_Normal_GTEx	Normal
GTEX-147GR-0011-R2b-SM-5S2RQ	-5.0116	-0.384758785012989	GTEX-147GR-0011-R2b-SM-5S2RQ	LGG	LGG_Normal_GTEx	Normal
GTEX-QVJO-0011-R6A-SM-2S1QN	-2.7274	0.268208676518174	GTEX-QVJO-0011-R6A-SM-2S1QN	LGG	LGG_Normal_GTEx	Normal
GTEX-12WSD-0011-R9a-SM-5GU6W	-3.6259	0.011361086908792	GTEX-12WSD-0011-R9a-SM-5GU6W	LGG	LGG_Normal_GTEx	Normal
GTEX-139T4-0011-R9b-SM-5HL6S	-3.3076	0.102351167902299	GTEX-139T4-0011-R9b-SM-5HL6S	LGG	LGG_Normal_GTEx	Normal
GTEX-WVLH-0011-R4A-SM-3MJFS	-2.7274	0.268208676518174	GTEX-WVLH-0011-R4A-SM-3MJFS	LGG	LGG_Normal_GTEx	Normal
GTEX-XOTO-0011-R8A-SM-4B65J	-4.6082	-0.26944179263856	GTEX-XOTO-0011-R8A-SM-4B65J	LGG	LGG_Normal_GTEx	Normal
GTEX-13VXU-2926-SM-5LU5C	-9.9658	-1.80097951783747	GTEX-13VXU-2926-SM-5LU5C	LGG	LGG_Normal_GTEx	Normal
GTEX-QVJO-1325-SM-2S1QX	-5.0116	-0.384758785012989	GTEX-QVJO-1325-SM-2S1QX	LGG	LGG_Normal_GTEx	Normal
GTEX-13NZ8-3026-SM-5L3D4	-2.5479	0.319521021910365	GTEX-13NZ8-3026-SM-5L3D4	LGG	LGG_Normal_GTEx	Normal
GTEX-11ZTS-0011-R1a-SM-5BC71	-3.6259	0.011361086908792	GTEX-11ZTS-0011-R1a-SM-5BC71	LGG	LGG_Normal_GTEx	Normal
GTEX-13O3Q-0011-R1b-SM-5KM3L	-3.6259	0.011361086908792	GTEX-13O3Q-0011-R1b-SM-5KM3L	LGG	LGG_Normal_GTEx	Normal
GTEX-13FXS-0011-R1a-SM-5K7U6	-4.035	-0.105585322561657	GTEX-13FXS-0011-R1a-SM-5K7U6	LGG	LGG_Normal_GTEx	Normal
GTEX-13CF2-0011-R1a-SM-5LZY1	-6.5064	-0.812066271877879	GTEX-13CF2-0011-R1a-SM-5LZY1	LGG	LGG_Normal_GTEx	Normal
GTEX-13FXS-0011-R2b-SM-5K7XX	-3.816	-0.0429814025566986	GTEX-13FXS-0011-R2b-SM-5K7XX	LGG	LGG_Normal_GTEx	Normal
GTEX-Q2AG-0011-R11A-SM-2HMKZ	-5.5735	-0.545385007162696	GTEX-Q2AG-0011-R11A-SM-2HMKZ	LGG	LGG_Normal_GTEx	Normal
GTEX-WVLH-3026-SM-3MJG9	-3.6259	0.011361086908792	GTEX-WVLH-3026-SM-3MJG9	LGG	LGG_Normal_GTEx	Normal
GTEX-RU72-0011-R5A-SM-2TF6U	-3.458	0.0593574255792597	GTEX-RU72-0011-R5A-SM-2TF6U	LGG	LGG_Normal_GTEx	Normal
GTEX-12ZZZ-0011-R5a-SM-5EQ4M	-4.2934	-0.179452230914538	GTEX-12ZZZ-0011-R5a-SM-5EQ4M	LGG	LGG_Normal_GTEx	Normal
GTEX-144GL-0011-R11b-SM-5P9F6	-6.5064	-0.812066271877879	GTEX-144GL-0011-R11b-SM-5P9F6	LGG	LGG_Normal_GTEx	Normal
GTEX-13FHP-0011-R11b-SM-5LZXP	-5.5735	-0.545385007162696	GTEX-13FHP-0011-R11b-SM-5LZXP	LGG	LGG_Normal_GTEx	Normal
GTEX-QVUS-0011-R4A-SM-3GAE7	-2.1779	0.425290201827417	GTEX-QVUS-0011-R4A-SM-3GAE7	LGG	LGG_Normal_GTEx	Normal
GTEX-WWYW-0011-R10A-SM-3NB35	-3.458	0.0593574255792597	GTEX-WWYW-0011-R10A-SM-3NB35	LGG	LGG_Normal_GTEx	Normal
GTEX-QVUS-0011-R8A-SM-3GAD7	-9.9658	-1.80097951783747	GTEX-QVUS-0011-R8A-SM-3GAD7	LGG	LGG_Normal_GTEx	Normal
GTEX-13SLW-0011-R10a-SM-5S2UI	-2.4659	0.342961759081171	GTEX-13SLW-0011-R10a-SM-5S2UI	LGG	LGG_Normal_GTEx	Normal
GTEX-13VXU-0011-R11b-SM-5O9DJ	-6.5064	-0.812066271877879	GTEX-13VXU-0011-R11b-SM-5O9DJ	LGG	LGG_Normal_GTEx	Normal
GTEX-144GL-0011-R8a-SM-5Q5B1	-9.9658	-1.80097951783747	GTEX-144GL-0011-R8a-SM-5Q5B1	LGG	LGG_Normal_GTEx	Normal
GTEX-13G51-0011-R2b-SM-5LZXS	-2.6349	0.294650971497437	GTEX-13G51-0011-R2b-SM-5LZXS	LGG	LGG_Normal_GTEx	Normal
GTEX-13G51-0011-R6b-SM-5LZX4	-9.9658	-1.80097951783747	GTEX-13G51-0011-R6b-SM-5LZX4	LGG	LGG_Normal_GTEx	Normal
GTEX-NPJ7-0011-R11A-SM-2I3E8	-1.3548	0.660583747745594	GTEX-NPJ7-0011-R11A-SM-2I3E8	LGG	LGG_Normal_GTEx	Normal
GTEX-13OVL-0011-R1a-SM-5L3H5	-2.1779	0.425290201827417	GTEX-13OVL-0011-R1a-SM-5L3H5	LGG	LGG_Normal_GTEx	Normal
GTEX-WL46-0011-R9A-SM-3MJFP	-3.3076	0.102351167902299	GTEX-WL46-0011-R9A-SM-3MJFP	LGG	LGG_Normal_GTEx	Normal
GTEX-144GL-2926-SM-5O99F	-9.9658	-1.80097951783747	GTEX-144GL-2926-SM-5O99F	LGG	LGG_Normal_GTEx	Normal
GTEX-12WSE-2926-SM-5RQJ9	-2.6349	0.294650971497437	GTEX-12WSE-2926-SM-5RQJ9	LGG	LGG_Normal_GTEx	Normal
GTEX-UTHO-0011-R10A-SM-3GIJQ	-9.9658	-1.80097951783747	GTEX-UTHO-0011-R10A-SM-3GIJQ	LGG	LGG_Normal_GTEx	Normal
GTEX-14BIN-0011-R6a-SM-5S2RH	-4.6082	-0.26944179263856	GTEX-14BIN-0011-R6a-SM-5S2RH	LGG	LGG_Normal_GTEx	Normal
GTEX-13FHP-3026-SM-5IJBS	-3.816	-0.0429814025566986	GTEX-13FHP-3026-SM-5IJBS	LGG	LGG_Normal_GTEx	Normal
GTEX-NPJ7-0011-R6a-SM-2I3G7	-2.6349	0.294650971497437	GTEX-NPJ7-0011-R6a-SM-2I3G7	LGG	LGG_Normal_GTEx	Normal
GTEX-12WSF-0011-R6b-SM-5HL8W	-5.5735	-0.545385007162696	GTEX-12WSF-0011-R6b-SM-5HL8W	LGG	LGG_Normal_GTEx	Normal
GTEX-13QIC-0011-R1a-SM-5O9CJ	-4.2934	-0.179452230914538	GTEX-13QIC-0011-R1a-SM-5O9CJ	LGG	LGG_Normal_GTEx	Normal
GTEX-WZTO-0011-R8A-SM-4E3II	-1.5522	0.604154460946605	GTEX-WZTO-0011-R8A-SM-4E3II	LGG	LGG_Normal_GTEx	Normal
GTEX-13PDP-0011-R8b-SM-5O9CS	-6.5064	-0.812066271877879	GTEX-13PDP-0011-R8b-SM-5O9CS	LGG	LGG_Normal_GTEx	Normal
GTEX-12WSM-2126-SM-5GCOC	-4.2934	-0.179452230914538	GTEX-12WSM-2126-SM-5GCOC	LGG	LGG_Normal_GTEx	Normal
GTEX-145MG-0011-R7b-SM-5P9JY	-6.5064	-0.812066271877879	GTEX-145MG-0011-R7b-SM-5P9JY	LGG	LGG_Normal_GTEx	Normal
GTEX-QMR6-0011-R5A-SM-32PKT	-2.9324	0.209606833591158	GTEX-QMR6-0011-R5A-SM-32PKT	LGG	LGG_Normal_GTEx	Normal
GTEX-YFC4-0011-R1a-SM-4V6EH	-1.9379	0.493897237449289	GTEX-YFC4-0011-R1a-SM-4V6EH	LGG	LGG_Normal_GTEx	Normal
GTEX-13IVO-0011-R10a-SM-5LZY3	-9.9658	-1.80097951783747	GTEX-13IVO-0011-R10a-SM-5LZY3	LGG	LGG_Normal_GTEx	Normal
GTEX-13IVO-0011-R11b-SM-5LZXQ	-2.8262	0.239965446853837	GTEX-13IVO-0011-R11b-SM-5LZXQ	LGG	LGG_Normal_GTEx	Normal
GTEX-ZE9C-0011-R11a-SM-4WKGG	-5.0116	-0.384758785012989	GTEX-ZE9C-0011-R11a-SM-4WKGG	LGG	LGG_Normal_GTEx	Normal
GTEX-13OVL-3026-SM-5IJF1	-5.0116	-0.384758785012989	GTEX-13OVL-3026-SM-5IJF1	LGG	LGG_Normal_GTEx	Normal
GTEX-YFC4-0011-R5a-SM-4RGLR	-9.9658	-1.80097951783747	GTEX-YFC4-0011-R5a-SM-4RGLR	LGG	LGG_Normal_GTEx	Normal
GTEX-NPJ8-0011-R3a-SM-2HMIW	0.6969	1.24708814351807	GTEX-NPJ8-0011-R3a-SM-2HMIW	LGG	LGG_Normal_GTEx	Normal
GTEX-13IVO-0011-R8a-SM-5L3DY	-6.5064	-0.812066271877879	GTEX-13IVO-0011-R8a-SM-5L3DY	LGG	LGG_Normal_GTEx	Normal
GTEX-139TT-0011-R3b-SM-5K7VL	-4.035	-0.105585322561657	GTEX-139TT-0011-R3b-SM-5K7VL	LGG	LGG_Normal_GTEx	Normal
GTEX-NPJ8-0011-R6a-SM-2HMKB	-0.7346	0.837875762298447	GTEX-NPJ8-0011-R6a-SM-2HMKB	LGG	LGG_Normal_GTEx	Normal
GTEX-11O72-2826-SM-5HL6W	-9.9658	-1.80097951783747	GTEX-11O72-2826-SM-5HL6W	LGG	LGG_Normal_GTEx	Normal
GTEX-XMD1-0011-R2B-SM-4AT5N	-2.8262	0.239965446853837	GTEX-XMD1-0011-R2B-SM-4AT5N	LGG	LGG_Normal_GTEx	Normal
GTEX-ZAJG-3126-SM-5HL9J	-5.0116	-0.384758785012989	GTEX-ZAJG-3126-SM-5HL9J	LGG	LGG_Normal_GTEx	Normal
GTEX-11ZUS-0011-R8a-SM-5BC73	-3.0469	0.176875560346557	GTEX-11ZUS-0011-R8a-SM-5BC73	LGG	LGG_Normal_GTEx	Normal
GTEX-12WSH-0011-R11a-SM-5LZVM	-4.035	-0.105585322561657	GTEX-12WSH-0011-R11a-SM-5LZVM	LGG	LGG_Normal_GTEx	Normal
GTEX-13NYB-0011-R6b-SM-5MR51	-6.5064	-0.812066271877879	GTEX-13NYB-0011-R6b-SM-5MR51	LGG	LGG_Normal_GTEx	Normal
GTEX-RVPU-0011-R8A-SM-2TF74	-3.3076	0.102351167902299	GTEX-RVPU-0011-R8A-SM-2TF74	LGG	LGG_Normal_GTEx	Normal
GTEX-X4XX-3026-SM-3NMB2	-2.7274	0.268208676518174	GTEX-X4XX-3026-SM-3NMB2	LGG	LGG_Normal_GTEx	Normal
GTEX-RVPU-0011-R8A-SM-5SI8I	-9.9658	-1.80097951783747	GTEX-RVPU-0011-R8A-SM-5SI8I	LGG	LGG_Normal_GTEx	Normal
GTEX-13JUV-0011-R7b-SM-5LZZG	-5.5735	-0.545385007162696	GTEX-13JUV-0011-R7b-SM-5LZZG	LGG	LGG_Normal_GTEx	Normal
GTEX-11OC5-0626-SM-5HL6M	-1.9942	0.477803170342991	GTEX-11OC5-0626-SM-5HL6M	LGG	LGG_Normal_GTEx	Normal
GTEX-145MI-0011-R10a-SM-5PNZD	-4.2934	-0.179452230914538	GTEX-145MI-0011-R10a-SM-5PNZD	LGG	LGG_Normal_GTEx	Normal
GTEX-X4XY-0011-R8A-SM-46MVC	-3.6259	0.011361086908792	GTEX-X4XY-0011-R8A-SM-46MVC	LGG	LGG_Normal_GTEx	Normal
GTEX-11OF3-0011-R7a-SM-57WCG	-2.8262	0.239965446853837	GTEX-11OF3-0011-R7a-SM-57WCG	LGG	LGG_Normal_GTEx	Normal
GTEX-11OF3-0011-R6b-SM-57WBG	-2.8262	0.239965446853837	GTEX-11OF3-0011-R6b-SM-57WBG	LGG	LGG_Normal_GTEx	Normal
GTEX-145LS-0011-R5a-SM-5SI65	-5.5735	-0.545385007162696	GTEX-145LS-0011-R5a-SM-5SI65	LGG	LGG_Normal_GTEx	Normal
GTEX-132Q8-2926-SM-5IFFP	-3.6259	0.011361086908792	GTEX-132Q8-2926-SM-5IFFP	LGG	LGG_Normal_GTEx	Normal
GTEX-13RTJ-0011-R3a-SM-5PNX7	-6.5064	-0.812066271877879	GTEX-13RTJ-0011-R3a-SM-5PNX7	LGG	LGG_Normal_GTEx	Normal
GTEX-12WSH-3126-SM-5LZW8	-3.816	-0.0429814025566986	GTEX-12WSH-3126-SM-5LZW8	LGG	LGG_Normal_GTEx	Normal
GTEX-13PLJ-0011-R3a-SM-5O9DT	-6.5064	-0.812066271877879	GTEX-13PLJ-0011-R3a-SM-5O9DT	LGG	LGG_Normal_GTEx	Normal
GTEX-13RTJ-0011-R8b-SM-5O9DL	-5.0116	-0.384758785012989	GTEX-13RTJ-0011-R8b-SM-5O9DL	LGG	LGG_Normal_GTEx	Normal
GTEX-ZVZQ-0011-R1a-SM-57WBU	-6.5064	-0.812066271877879	GTEX-ZVZQ-0011-R1a-SM-57WBU	LGG	LGG_Normal_GTEx	Normal
GTEX-13OW6-0011-R7b-SM-5L3H4	-5.0116	-0.384758785012989	GTEX-13OW6-0011-R7b-SM-5L3H4	LGG	LGG_Normal_GTEx	Normal
GTEX-13NYB-3226-SM-5J2ND	-9.9658	-1.80097951783747	GTEX-13NYB-3226-SM-5J2ND	LGG	LGG_Normal_GTEx	Normal
GTEX-13OW6-0011-R8a-SM-5L3GF	-1.9942	0.477803170342991	GTEX-13OW6-0011-R8a-SM-5L3GF	LGG	LGG_Normal_GTEx	Normal
GTEX-11WQK-0011-R10a-SM-5BC6R	-4.035	-0.105585322561657	GTEX-11WQK-0011-R10a-SM-5BC6R	LGG	LGG_Normal_GTEx	Normal
GTEX-T6MN-0011-R10A-SM-32QP7	-5.5735	-0.545385007162696	GTEX-T6MN-0011-R10A-SM-32QP7	LGG	LGG_Normal_GTEx	Normal
GTEX-13OVH-2926-SM-5IJFH	-3.458	0.0593574255792597	GTEX-13OVH-2926-SM-5IJFH	LGG	LGG_Normal_GTEx	Normal
GTEX-13O3O-0011-R5b-SM-5KM44	-3.6259	0.011361086908792	GTEX-13O3O-0011-R5b-SM-5KM44	LGG	LGG_Normal_GTEx	Normal
GTEX-12WSC-0011-R5b-SM-5CVNS	-3.6259	0.011361086908792	GTEX-12WSC-0011-R5b-SM-5CVNS	LGG	LGG_Normal_GTEx	Normal
GTEX-YJ89-0011-R1a-SM-4RGLS	-6.5064	-0.812066271877879	GTEX-YJ89-0011-R1a-SM-4RGLS	LGG	LGG_Normal_GTEx	Normal
GTEX-RNOR-2326-SM-2TF4I	-9.9658	-1.80097951783747	GTEX-RNOR-2326-SM-2TF4I	LGG	LGG_Normal_GTEx	Normal
GTEX-ZF28-0011-R3a-SM-4WWDA	-3.816	-0.0429814025566986	GTEX-ZF28-0011-R3a-SM-4WWDA	LGG	LGG_Normal_GTEx	Normal
GTEX-13NYS-0011-R11b-SM-5MR4P	-1.9942	0.477803170342991	GTEX-13NYS-0011-R11b-SM-5MR4P	LGG	LGG_Normal_GTEx	Normal
GTEX-13NYS-0011-R6b-SM-5MR3R	-6.5064	-0.812066271877879	GTEX-13NYS-0011-R6b-SM-5MR3R	LGG	LGG_Normal_GTEx	Normal
GTEX-13FLW-0011-R8b-SM-5J1MZ	-2.5479	0.319521021910365	GTEX-13FLW-0011-R8b-SM-5J1MZ	LGG	LGG_Normal_GTEx	Normal
GTEX-ZDXO-0011-R2b-SM-4WKFG	-5.0116	-0.384758785012989	GTEX-ZDXO-0011-R2b-SM-4WKFG	LGG	LGG_Normal_GTEx	Normal
GTEX-ZDXO-0011-R3a-SM-4WKFS	-9.9658	-1.80097951783747	GTEX-ZDXO-0011-R3a-SM-4WKFS	LGG	LGG_Normal_GTEx	Normal
GTEX-YJ89-0011-R9a-SM-4SOK7	-2.6349	0.294650971497437	GTEX-YJ89-0011-R9a-SM-4SOK7	LGG	LGG_Normal_GTEx	Normal
GTEX-13FTY-0011-R9b-SM-5KM2U	-3.3076	0.102351167902299	GTEX-13FTY-0011-R9b-SM-5KM2U	LGG	LGG_Normal_GTEx	Normal
GTEX-145LU-0011-R11b-SM-5P9JX	-9.9658	-1.80097951783747	GTEX-145LU-0011-R11b-SM-5P9JX	LGG	LGG_Normal_GTEx	Normal
GTEX-T2IS-0011-R6A-SM-32QP2	-3.0469	0.176875560346557	GTEX-T2IS-0011-R6A-SM-32QP2	LGG	LGG_Normal_GTEx	Normal
GTEX-12WSD-0011-R1b-SM-5LZVY	-5.0116	-0.384758785012989	GTEX-12WSD-0011-R1b-SM-5LZVY	LGG	LGG_Normal_GTEx	Normal
GTEX-QVJO-0011-R2A-SM-2S1QK	-9.9658	-1.80097951783747	GTEX-QVJO-0011-R2A-SM-2S1QK	LGG	LGG_Normal_GTEx	Normal
GTEX-R55F-0011-R5A-SM-2TF5L	-1.4699	0.627680956911938	GTEX-R55F-0011-R5A-SM-2TF5L	LGG	LGG_Normal_GTEx	Normal
GTEX-131YS-0011-R11b-SM-5EGLM	-5.5735	-0.545385007162696	GTEX-131YS-0011-R11b-SM-5EGLM	LGG	LGG_Normal_GTEx	Normal
GTEX-11ONC-2926-SM-5P9JM	-9.9658	-1.80097951783747	GTEX-11ONC-2926-SM-5P9JM	LGG	LGG_Normal_GTEx	Normal
GTEX-13S7M-0011-R7a-SM-5O9DK	-6.5064	-0.812066271877879	GTEX-13S7M-0011-R7a-SM-5O9DK	LGG	LGG_Normal_GTEx	Normal
GTEX-13NZ8-0011-R1b-SM-5KM3V	-4.6082	-0.26944179263856	GTEX-13NZ8-0011-R1b-SM-5KM3V	LGG	LGG_Normal_GTEx	Normal
GTEX-1445S-0011-R3a-SM-5P9HY	-5.0116	-0.384758785012989	GTEX-1445S-0011-R3a-SM-5P9HY	LGG	LGG_Normal_GTEx	Normal
GTEX-ZXG5-0011-R5b-SM-57WBN	-5.0116	-0.384758785012989	GTEX-ZXG5-0011-R5b-SM-57WBN	LGG	LGG_Normal_GTEx	Normal
GTEX-P44G-0011-R10A-SM-2I3FF	-5.0116	-0.384758785012989	GTEX-P44G-0011-R10A-SM-2I3FF	LGG	LGG_Normal_GTEx	Normal
GTEX-13OVJ-0011-R8b-SM-5L3FS	-3.1714	0.141285660617711	GTEX-13OVJ-0011-R8b-SM-5L3FS	LGG	LGG_Normal_GTEx	Normal
GTEX-11DXW-1126-SM-5H12Q	-9.9658	-1.80097951783747	GTEX-11DXW-1126-SM-5H12Q	LGG	LGG_Normal_GTEx	Normal
GTEX-XOTO-2926-SM-4B65G	-5.0116	-0.384758785012989	GTEX-XOTO-2926-SM-4B65G	LGG	LGG_Normal_GTEx	Normal
GTEX-13OW7-2926-SM-5MR3Z	-3.3076	0.102351167902299	GTEX-13OW7-2926-SM-5MR3Z	LGG	LGG_Normal_GTEx	Normal
GTEX-P44G-0011-R5A-SM-2I3FA	-5.0116	-0.384758785012989	GTEX-P44G-0011-R5A-SM-2I3FA	LGG	LGG_Normal_GTEx	Normal
GTEX-13N1W-0011-R3a-SM-5MR5E	-2.7274	0.268208676518174	GTEX-13N1W-0011-R3a-SM-5MR5E	LGG	LGG_Normal_GTEx	Normal
GTEX-13N1W-0011-R4a-SM-5MR52	-5.5735	-0.545385007162696	GTEX-13N1W-0011-R4a-SM-5MR52	LGG	LGG_Normal_GTEx	Normal
GTEX-13CF2-0011-R11b-SM-5LZXO	-5.5735	-0.545385007162696	GTEX-13CF2-0011-R11b-SM-5LZXO	LGG	LGG_Normal_GTEx	Normal
GTEX-11ZTS-0011-R3a-SM-5BC78	-3.6259	0.011361086908792	GTEX-11ZTS-0011-R3a-SM-5BC78	LGG	LGG_Normal_GTEx	Normal
GTEX-13CF2-0011-R8b-SM-5IJCX	-2.1779	0.425290201827417	GTEX-13CF2-0011-R8b-SM-5IJCX	LGG	LGG_Normal_GTEx	Normal
GTEX-PVOW-2526-SM-2XCF7	-9.9658	-1.80097951783747	GTEX-PVOW-2526-SM-2XCF7	LGG	LGG_Normal_GTEx	Normal
GTEX-13O3Q-0011-R8b-SM-5KM2J	-4.6082	-0.26944179263856	GTEX-13O3Q-0011-R8b-SM-5KM2J	LGG	LGG_Normal_GTEx	Normal
GTEX-13CF2-0011-R5a-SM-5LZWS	-9.9658	-1.80097951783747	GTEX-13CF2-0011-R5a-SM-5LZWS	LGG	LGG_Normal_GTEx	Normal
GTEX-14BIM-0011-R3b-SM-5S2RL	-3.3076	0.102351167902299	GTEX-14BIM-0011-R3b-SM-5S2RL	LGG	LGG_Normal_GTEx	Normal
GTEX-Y111-2826-SM-4TT3O	-2.2447	0.406194576912663	GTEX-Y111-2826-SM-4TT3O	LGG	LGG_Normal_GTEx	Normal
GTEX-X4EP-0011-R4B-SM-3P627	0.6608	1.23676850190995	GTEX-X4EP-0011-R4B-SM-3P627	LGG	LGG_Normal_GTEx	Normal
GTEX-ZAB4-2926-SM-57WCV	-9.9658	-1.80097951783747	GTEX-ZAB4-2926-SM-57WCV	LGG	LGG_Normal_GTEx	Normal
GTEX-QDT8-2926-SM-32PKC	-9.9658	-1.80097951783747	GTEX-QDT8-2926-SM-32PKC	LGG	LGG_Normal_GTEx	Normal
GTEX-13FHP-0011-R7b-SM-5LZYI	-9.9658	-1.80097951783747	GTEX-13FHP-0011-R7b-SM-5LZYI	LGG	LGG_Normal_GTEx	Normal
GTEX-13OVJ-2726-SM-5IJG6	-3.458	0.0593574255792597	GTEX-13OVJ-2726-SM-5IJG6	LGG	LGG_Normal_GTEx	Normal
GTEX-P44H-0011-R1A-SM-3NM8J	-2.7274	0.268208676518174	GTEX-P44H-0011-R1A-SM-3NM8J	LGG	LGG_Normal_GTEx	Normal
GTEX-12WSM-0011-R1a-SM-5LZW6	-2.8262	0.239965446853837	GTEX-12WSM-0011-R1a-SM-5LZW6	LGG	LGG_Normal_GTEx	Normal
GTEX-13OVL-0011-R5b-SM-5L3FU	-6.5064	-0.812066271877879	GTEX-13OVL-0011-R5b-SM-5L3FU	LGG	LGG_Normal_GTEx	Normal
GTEX-14BIN-0011-R11a-SM-5SI79	-5.5735	-0.545385007162696	GTEX-14BIN-0011-R11a-SM-5SI79	LGG	LGG_Normal_GTEx	Normal
GTEX-Q2AG-2826-SM-2HMJQ	-9.9658	-1.80097951783747	GTEX-Q2AG-2826-SM-2HMJQ	LGG	LGG_Normal_GTEx	Normal
GTEX-11H98-0011-R10b-SM-5NQ98	-9.9658	-1.80097951783747	GTEX-11H98-0011-R10b-SM-5NQ98	LGG	LGG_Normal_GTEx	Normal
GTEX-144GL-3026-SM-5Q5CW	-3.3076	0.102351167902299	GTEX-144GL-3026-SM-5Q5CW	LGG	LGG_Normal_GTEx	Normal
GTEX-13OVL-0011-R9a-SM-5P9GX	-4.035	-0.105585322561657	GTEX-13OVL-0011-R9a-SM-5P9GX	LGG	LGG_Normal_GTEx	Normal
GTEX-WZTO-0011-R5B-SM-3NMC5	-6.5064	-0.812066271877879	GTEX-WZTO-0011-R5B-SM-3NMC5	LGG	LGG_Normal_GTEx	Normal
GTEX-13SLX-0011-R11b-SM-5O9C8	-9.9658	-1.80097951783747	GTEX-13SLX-0011-R11b-SM-5O9C8	LGG	LGG_Normal_GTEx	Normal
GTEX-13FLV-0011-R4a-SM-5LZYU	-9.9658	-1.80097951783747	GTEX-13FLV-0011-R4a-SM-5LZYU	LGG	LGG_Normal_GTEx	Normal
GTEX-13PDP-0011-R1a-SM-5PNX5	-6.5064	-0.812066271877879	GTEX-13PDP-0011-R1a-SM-5PNX5	LGG	LGG_Normal_GTEx	Normal
GTEX-WL46-2826-SM-3LK81	-2.7274	0.268208676518174	GTEX-WL46-2826-SM-3LK81	LGG	LGG_Normal_GTEx	Normal
GTEX-N7MS-0011-R10A-SM-2HMJK	-2.3147	0.38618419152295	GTEX-N7MS-0011-R10A-SM-2HMJK	LGG	LGG_Normal_GTEx	Normal
GTEX-13O1R-0011-R9b-SM-5KM33	-9.9658	-1.80097951783747	GTEX-13O1R-0011-R9b-SM-5KM33	LGG	LGG_Normal_GTEx	Normal
GTEX-QMR6-0011-R11A-SM-32PKK	-9.9658	-1.80097951783747	GTEX-QMR6-0011-R11A-SM-32PKK	LGG	LGG_Normal_GTEx	Normal
GTEX-117XS-3026-SM-5N9CA	-3.816	-0.0429814025566986	GTEX-117XS-3026-SM-5N9CA	LGG	LGG_Normal_GTEx	Normal
GTEX-N7MS-0011-R1a-SM-2HMJG	-1.0862	0.737366455112405	GTEX-N7MS-0011-R1a-SM-2HMJG	LGG	LGG_Normal_GTEx	Normal
GTEX-X4XX-0011-R10B-SM-46MWO	-3.1714	0.141285660617711	GTEX-X4XX-0011-R10B-SM-46MWO	LGG	LGG_Normal_GTEx	Normal
GTEX-N7MS-0011-R4a-SM-2HMKW	-9.9658	-1.80097951783747	GTEX-N7MS-0011-R4a-SM-2HMKW	LGG	LGG_Normal_GTEx	Normal
GTEX-QMR6-1326-SM-32PLB	-9.9658	-1.80097951783747	GTEX-QMR6-1326-SM-32PLB	LGG	LGG_Normal_GTEx	Normal
GTEX-XLM4-3026-SM-4AT6L	-9.9658	-1.80097951783747	GTEX-XLM4-3026-SM-4AT6L	LGG	LGG_Normal_GTEx	Normal
GTEX-ZE9C-0011-R4a-SM-4WKH6	-6.5064	-0.812066271877879	GTEX-ZE9C-0011-R4a-SM-4WKH6	LGG	LGG_Normal_GTEx	Normal
GTEX-145MH-0011-R5a-SM-5P9JT	-5.5735	-0.545385007162696	GTEX-145MH-0011-R5a-SM-5P9JT	LGG	LGG_Normal_GTEx	Normal
GTEX-N7MS-0011-R8a-SM-2YUMK	-5.5735	-0.545385007162696	GTEX-N7MS-0011-R8a-SM-2YUMK	LGG	LGG_Normal_GTEx	Normal
GTEX-WZTO-2926-SM-3NM9I	-3.816	-0.0429814025566986	GTEX-WZTO-2926-SM-3NM9I	LGG	LGG_Normal_GTEx	Normal
GTEX-1399T-0011-R11a-SM-5J2O1	-4.035	-0.105585322561657	GTEX-1399T-0011-R11a-SM-5J2O1	LGG	LGG_Normal_GTEx	Normal
GTEX-12126-1026-SM-5P9JJ	-4.035	-0.105585322561657	GTEX-12126-1026-SM-5P9JJ	LGG	LGG_Normal_GTEx	Normal
GTEX-XMD1-0011-R3B-SM-4AT5R	-3.3076	0.102351167902299	GTEX-XMD1-0011-R3B-SM-4AT5R	LGG	LGG_Normal_GTEx	Normal
GTEX-13CZV-0011-R7b-SM-5LZXH	-9.9658	-1.80097951783747	GTEX-13CZV-0011-R7b-SM-5LZXH	LGG	LGG_Normal_GTEx	Normal
GTEX-13CZV-0011-R9a-SM-5LZXT	-3.6259	0.011361086908792	GTEX-13CZV-0011-R9a-SM-5LZXT	LGG	LGG_Normal_GTEx	Normal
GTEX-XMD1-0011-R8A-SM-4AT48	-2.1779	0.425290201827417	GTEX-XMD1-0011-R8A-SM-4AT48	LGG	LGG_Normal_GTEx	Normal
GTEX-13X6I-2926-SM-5Q5C3	-5.5735	-0.545385007162696	GTEX-13X6I-2926-SM-5Q5C3	LGG	LGG_Normal_GTEx	Normal
GTEX-X4XX-2926-SM-3NMB1	-2.7274	0.268208676518174	GTEX-X4XX-2926-SM-3NMB1	LGG	LGG_Normal_GTEx	Normal
GTEX-13QJC-0011-R8b-SM-5S2U6	-5.0116	-0.384758785012989	GTEX-13QJC-0011-R8b-SM-5S2U6	LGG	LGG_Normal_GTEx	Normal
GTEX-11WQC-0011-R10a-SM-57WCT	-4.035	-0.105585322561657	GTEX-11WQC-0011-R10a-SM-57WCT	LGG	LGG_Normal_GTEx	Normal
GTEX-139TT-2626-SM-5LZUB	-9.9658	-1.80097951783747	GTEX-139TT-2626-SM-5LZUB	LGG	LGG_Normal_GTEx	Normal
GTEX-13X6J-0011-R4b-SM-5P9K4	-6.5064	-0.812066271877879	GTEX-13X6J-0011-R4b-SM-5P9K4	LGG	LGG_Normal_GTEx	Normal
GTEX-11PRG-2826-SM-5BC54	-9.9658	-1.80097951783747	GTEX-11PRG-2826-SM-5BC54	LGG	LGG_Normal_GTEx	Normal
GTEX-WHSE-0011-R5A-SM-3P5ZO	-4.2934	-0.179452230914538	GTEX-WHSE-0011-R5A-SM-3P5ZO	LGG	LGG_Normal_GTEx	Normal
GTEX-WHSE-0011-R4A-SM-3P5ZN	-3.1714	0.141285660617711	GTEX-WHSE-0011-R4A-SM-3P5ZN	LGG	LGG_Normal_GTEx	Normal
GTEX-X261-0011-R10B-SM-4E3JT	-1.8314	0.524341609506494	GTEX-X261-0011-R10B-SM-4E3JT	LGG	LGG_Normal_GTEx	Normal
GTEX-ZZPT-3026-SM-5GZXH	-4.2934	-0.179452230914538	GTEX-ZZPT-3026-SM-5GZXH	LGG	LGG_Normal_GTEx	Normal
GTEX-13OVH-0011-R8b-SM-5MR35	-9.9658	-1.80097951783747	GTEX-13OVH-0011-R8b-SM-5MR35	LGG	LGG_Normal_GTEx	Normal
GTEX-WHSE-0011-R8A-SM-3P5Z1	-4.6082	-0.26944179263856	GTEX-WHSE-0011-R8A-SM-3P5Z1	LGG	LGG_Normal_GTEx	Normal
GTEX-X261-0011-R7A-SM-4E3JJ	-6.5064	-0.812066271877879	GTEX-X261-0011-R7A-SM-4E3JJ	LGG	LGG_Normal_GTEx	Normal
GTEX-NPJ8-2626-SM-26GMI	-1.685	0.566191901235836	GTEX-NPJ8-2626-SM-26GMI	LGG	LGG_Normal_GTEx	Normal
GTEX-13X6K-0011-R11a-SM-5P9F5	-2.114	0.443556825061741	GTEX-13X6K-0011-R11a-SM-5P9F5	LGG	LGG_Normal_GTEx	Normal
GTEX-14ABY-0011-R9a-SM-5PNZK	-2.8262	0.239965446853837	GTEX-14ABY-0011-R9a-SM-5PNZK	LGG	LGG_Normal_GTEx	Normal
GTEX-T6MN-0011-R10A-SM-5CHQC	-9.9658	-1.80097951783747	GTEX-T6MN-0011-R10A-SM-5CHQC	LGG	LGG_Normal_GTEx	Normal
GTEX-X585-0011-R8A-SM-46MUX	-2.5479	0.319521021910365	GTEX-X585-0011-R8A-SM-46MUX	LGG	LGG_Normal_GTEx	Normal
GTEX-X585-0011-R5A-SM-46MVI	-1.3183	0.671017734413087	GTEX-X585-0011-R5A-SM-46MVI	LGG	LGG_Normal_GTEx	Normal
GTEX-13O3O-0011-R8b-SM-5LUAL	-6.5064	-0.812066271877879	GTEX-13O3O-0011-R8b-SM-5LUAL	LGG	LGG_Normal_GTEx	Normal
GTEX-13NYC-2826-SM-5K7WR	-3.816	-0.0429814025566986	GTEX-13NYC-2826-SM-5K7WR	LGG	LGG_Normal_GTEx	Normal
GTEX-13NYS-0011-R3b-SM-5MR41	-3.458	0.0593574255792597	GTEX-13NYS-0011-R3b-SM-5MR41	LGG	LGG_Normal_GTEx	Normal
GTEX-YJ89-0011-R7a-SM-4V6GO	-5.5735	-0.545385007162696	GTEX-YJ89-0011-R7a-SM-4V6GO	LGG	LGG_Normal_GTEx	Normal
GTEX-131XW-0011-R6b-SM-5K7XY	-6.5064	-0.812066271877879	GTEX-131XW-0011-R6b-SM-5K7XY	LGG	LGG_Normal_GTEx	Normal
GTEX-13NYB-0011-R2a-SM-5MR3C	-3.0469	0.176875560346557	GTEX-13NYB-0011-R2a-SM-5MR3C	LGG	LGG_Normal_GTEx	Normal
GTEX-R55E-0011-R9A-SM-2TC6C	-0.8339	0.809489601309898	GTEX-R55E-0011-R9A-SM-2TC6C	LGG	LGG_Normal_GTEx	Normal
GTEX-13NYS-0011-R9b-SM-5MR44	-2.8262	0.239965446853837	GTEX-13NYS-0011-R9b-SM-5MR44	LGG	LGG_Normal_GTEx	Normal
GTEX-131XW-0011-R9a-SM-5N9EO	-3.3076	0.102351167902299	GTEX-131XW-0011-R9a-SM-5N9EO	LGG	LGG_Normal_GTEx	Normal
GTEX-T6MN-0011-R5A-SM-32QPD	-6.5064	-0.812066271877879	GTEX-T6MN-0011-R5A-SM-32QPD	LGG	LGG_Normal_GTEx	Normal
GTEX-T6MN-0011-R6A-SM-32QP8	-1.9942	0.477803170342991	GTEX-T6MN-0011-R6A-SM-32QP8	LGG	LGG_Normal_GTEx	Normal
GTEX-13VXU-0011-R5a-SM-5O9D7	-4.035	-0.105585322561657	GTEX-13VXU-0011-R5a-SM-5O9D7	LGG	LGG_Normal_GTEx	Normal
GTEX-12ZZY-0011-R10b-SM-5HL7W	-4.035	-0.105585322561657	GTEX-12ZZY-0011-R10b-SM-5HL7W	LGG	LGG_Normal_GTEx	Normal
GTEX-13S7M-0011-R10b-SM-5PNZB	-9.9658	-1.80097951783747	GTEX-13S7M-0011-R10b-SM-5PNZB	LGG	LGG_Normal_GTEx	Normal
GTEX-145LU-0011-R3a-SM-5P9K2	-4.6082	-0.26944179263856	GTEX-145LU-0011-R3a-SM-5P9K2	LGG	LGG_Normal_GTEx	Normal
GTEX-QVJO-0011-R10A-SM-2S1QJ	-2.9324	0.209606833591158	GTEX-QVJO-0011-R10A-SM-2S1QJ	LGG	LGG_Normal_GTEx	Normal
GTEX-11GSO-0011-R3b-SM-57WB2	-9.9658	-1.80097951783747	GTEX-11GSO-0011-R3b-SM-57WB2	LGG	LGG_Normal_GTEx	Normal
GTEX-XOTO-0011-R11B-SM-4B64O	-2.6349	0.294650971497437	GTEX-XOTO-0011-R11B-SM-4B64O	LGG	LGG_Normal_GTEx	Normal
GTEX-XOTO-0011-R5A-SM-4B657	-2.3147	0.38618419152295	GTEX-XOTO-0011-R5A-SM-4B657	LGG	LGG_Normal_GTEx	Normal
GTEX-13OW7-0011-R5b-SM-5O9DM	-9.9658	-1.80097951783747	GTEX-13OW7-0011-R5b-SM-5O9DM	LGG	LGG_Normal_GTEx	Normal
GTEX-13OW7-0011-R8b-SM-5L3HR	-3.3076	0.102351167902299	GTEX-13OW7-0011-R8b-SM-5L3HR	LGG	LGG_Normal_GTEx	Normal
GTEX-14ASI-0011-R6a-SM-5S2UZ	-2.5479	0.319521021910365	GTEX-14ASI-0011-R6a-SM-5S2UZ	LGG	LGG_Normal_GTEx	Normal
GTEX-QVJO-0011-R7A-SM-2S1QO	-9.9658	-1.80097951783747	GTEX-QVJO-0011-R7A-SM-2S1QO	LGG	LGG_Normal_GTEx	Normal
GTEX-147GR-0011-R4a-SM-5S2V2	-4.6082	-0.26944179263856	GTEX-147GR-0011-R4a-SM-5S2V2	LGG	LGG_Normal_GTEx	Normal
GTEX-147GR-0011-R9a-SM-5S2UY	-3.0469	0.176875560346557	GTEX-147GR-0011-R9a-SM-5S2UY	LGG	LGG_Normal_GTEx	Normal
GTEX-WVLH-0011-R6A-SM-3MJFZ	-3.816	-0.0429814025566986	GTEX-WVLH-0011-R6A-SM-3MJFZ	LGG	LGG_Normal_GTEx	Normal
GTEX-145LU-2626-SM-5LU9Z	-3.816	-0.0429814025566986	GTEX-145LU-2626-SM-5LU9Z	LGG	LGG_Normal_GTEx	Normal
GTEX-QDT8-0011-R5A-SM-32PKN	-5.5735	-0.545385007162696	GTEX-QDT8-0011-R5A-SM-32PKN	LGG	LGG_Normal_GTEx	Normal
GTEX-PVOW-0011-R3A-SM-32PKX	-9.9658	-1.80097951783747	GTEX-PVOW-0011-R3A-SM-32PKX	LGG	LGG_Normal_GTEx	Normal
GTEX-ZUA1-0011-R5b-SM-51MTG	-9.9658	-1.80097951783747	GTEX-ZUA1-0011-R5b-SM-51MTG	LGG	LGG_Normal_GTEx	Normal
GTEX-13N1W-0011-R10b-SM-5MR4H	-4.6082	-0.26944179263856	GTEX-13N1W-0011-R10b-SM-5MR4H	LGG	LGG_Normal_GTEx	Normal
GTEX-13FXS-0011-R10a-SM-5J2MA	-9.9658	-1.80097951783747	GTEX-13FXS-0011-R10a-SM-5J2MA	LGG	LGG_Normal_GTEx	Normal
GTEX-14BIL-0011-R10a-SM-5SI75	-2.3147	0.38618419152295	GTEX-14BIL-0011-R10a-SM-5SI75	LGG	LGG_Normal_GTEx	Normal
GTEX-11GSP-0011-R8b-SM-5NQ79	-9.9658	-1.80097951783747	GTEX-11GSP-0011-R8b-SM-5NQ79	LGG	LGG_Normal_GTEx	Normal
GTEX-13OW8-0011-R11a-SM-5L3GT	-5.5735	-0.545385007162696	GTEX-13OW8-0011-R11a-SM-5L3GT	LGG	LGG_Normal_GTEx	Normal
GTEX-13OW8-0011-R1a-SM-5L3HI	-5.5735	-0.545385007162696	GTEX-13OW8-0011-R1a-SM-5L3HI	LGG	LGG_Normal_GTEx	Normal
GTEX-13OW8-0011-R10a-SM-5L3H6	-9.9658	-1.80097951783747	GTEX-13OW8-0011-R10a-SM-5L3H6	LGG	LGG_Normal_GTEx	Normal
GTEX-13N1W-0011-R9b-SM-5MR4R	-3.3076	0.102351167902299	GTEX-13N1W-0011-R9b-SM-5MR4R	LGG	LGG_Normal_GTEx	Normal
GTEX-13FHP-0011-R1b-SM-5K7XL	-9.9658	-1.80097951783747	GTEX-13FHP-0011-R1b-SM-5K7XL	LGG	LGG_Normal_GTEx	Normal
GTEX-13OW8-0011-R7a-SM-5L3FP	-3.6259	0.011361086908792	GTEX-13OW8-0011-R7a-SM-5L3FP	LGG	LGG_Normal_GTEx	Normal
GTEX-13NZA-0011-R5b-SM-5KM4K	-6.5064	-0.812066271877879	GTEX-13NZA-0011-R5b-SM-5KM4K	LGG	LGG_Normal_GTEx	Normal
GTEX-X4EP-0011-R6A-SM-3P629	-0.6873	0.851397065568924	GTEX-X4EP-0011-R6A-SM-3P629	LGG	LGG_Normal_GTEx	Normal
GTEX-148VJ-0011-R9b-SM-5SI77	-3.458	0.0593574255792597	GTEX-148VJ-0011-R9b-SM-5SI77	LGG	LGG_Normal_GTEx	Normal
GTEX-WWYW-0011-R6A-SM-3NB3G	-3.816	-0.0429814025566986	GTEX-WWYW-0011-R6A-SM-3NB3G	LGG	LGG_Normal_GTEx	Normal
GTEX-WL46-0011-R1A-SM-3LK6M	-5.0116	-0.384758785012989	GTEX-WL46-0011-R1A-SM-3LK6M	LGG	LGG_Normal_GTEx	Normal
GTEX-12ZZZ-3126-SM-5LZU6	-2.5479	0.319521021910365	GTEX-12ZZZ-3126-SM-5LZU6	LGG	LGG_Normal_GTEx	Normal
GTEX-13SLW-0011-R5b-SM-5SI6Z	-4.035	-0.105585322561657	GTEX-13SLW-0011-R5b-SM-5SI6Z	LGG	LGG_Normal_GTEx	Normal
GTEX-XLM4-0011-R10A-SM-4AT5P	-4.6082	-0.26944179263856	GTEX-XLM4-0011-R10A-SM-4AT5P	LGG	LGG_Normal_GTEx	Normal
GTEX-13OVL-0011-R11b-SM-5L3G7	-5.5735	-0.545385007162696	GTEX-13OVL-0011-R11b-SM-5L3G7	LGG	LGG_Normal_GTEx	Normal
GTEX-WL46-0011-R7A-SM-3LK7X	-4.6082	-0.26944179263856	GTEX-WL46-0011-R7A-SM-3LK7X	LGG	LGG_Normal_GTEx	Normal
GTEX-WZTO-0011-R11A-SM-4E3K9	-3.0469	0.176875560346557	GTEX-WZTO-0011-R11A-SM-4E3K9	LGG	LGG_Normal_GTEx	Normal
GTEX-Q2AG-2926-SM-2HMJ3	-1.685	0.566191901235836	GTEX-Q2AG-2926-SM-2HMJ3	LGG	LGG_Normal_GTEx	Normal
GTEX-XLM4-0011-R4B-SM-4AT5C	-4.035	-0.105585322561657	GTEX-XLM4-0011-R4B-SM-4AT5C	LGG	LGG_Normal_GTEx	Normal
GTEX-RU72-3026-SM-5SI7Y	-6.5064	-0.812066271877879	GTEX-RU72-3026-SM-5SI7Y	LGG	LGG_Normal_GTEx	Normal
GTEX-12WS9-0011-R3a-SM-5CVNF	-3.3076	0.102351167902299	GTEX-12WS9-0011-R3a-SM-5CVNF	LGG	LGG_Normal_GTEx	Normal
GTEX-13FLV-0011-R10b-SM-5LZZ2	-5.5735	-0.545385007162696	GTEX-13FLV-0011-R10b-SM-5LZZ2	LGG	LGG_Normal_GTEx	Normal
GTEX-13OW8-2926-SM-5L3FV	-9.9658	-1.80097951783747	GTEX-13OW8-2926-SM-5L3FV	LGG	LGG_Normal_GTEx	Normal
GTEX-12WSF-0011-R4b-SM-5HL88	-5.5735	-0.545385007162696	GTEX-12WSF-0011-R4b-SM-5HL88	LGG	LGG_Normal_GTEx	Normal
GTEX-13SLX-0011-R2b-SM-5S2VP	-1.6394	0.579227238003992	GTEX-13SLX-0011-R2b-SM-5S2VP	LGG	LGG_Normal_GTEx	Normal
GTEX-13FLV-0011-R5a-SM-5LZWT	-3.458	0.0593574255792597	GTEX-13FLV-0011-R5a-SM-5LZWT	LGG	LGG_Normal_GTEx	Normal
GTEX-13SLX-0011-R9b-SM-5SI6X	-2.2447	0.406194576912663	GTEX-13SLX-0011-R9b-SM-5SI6X	LGG	LGG_Normal_GTEx	Normal
GTEX-S7SE-0011-R10A-SM-2XCDF	-9.9658	-1.80097951783747	GTEX-S7SE-0011-R10A-SM-2XCDF	LGG	LGG_Normal_GTEx	Normal
GTEX-13FLV-0011-R6a-SM-5KLZ4	-4.6082	-0.26944179263856	GTEX-13FLV-0011-R6a-SM-5KLZ4	LGG	LGG_Normal_GTEx	Normal
GTEX-11ZU8-0011-R3a-SM-5BC6U	-5.5735	-0.545385007162696	GTEX-11ZU8-0011-R3a-SM-5BC6U	LGG	LGG_Normal_GTEx	Normal
GTEX-13G51-3126-SM-5IJG7	-9.9658	-1.80097951783747	GTEX-13G51-3126-SM-5IJG7	LGG	LGG_Normal_GTEx	Normal
GTEX-NPJ8-0011-R11A-SM-2YUMS	-1.0862	0.737366455112405	GTEX-NPJ8-0011-R11A-SM-2YUMS	LGG	LGG_Normal_GTEx	Normal
GTEX-NPJ8-0011-R1a-SM-2HMLC	-0.4921	0.90719745454138	GTEX-NPJ8-0011-R1a-SM-2HMLC	LGG	LGG_Normal_GTEx	Normal
GTEX-145MH-0011-R10b-SM-5PNUK	-2.9324	0.209606833591158	GTEX-145MH-0011-R10b-SM-5PNUK	LGG	LGG_Normal_GTEx	Normal
GTEX-TSE9-3026-SM-3DB76	-4.035	-0.105585322561657	GTEX-TSE9-3026-SM-3DB76	LGG	LGG_Normal_GTEx	Normal
GTEX-N7MS-0011-R7a-SM-2HMKN	-5.0116	-0.384758785012989	GTEX-N7MS-0011-R7a-SM-2HMKN	LGG	LGG_Normal_GTEx	Normal
GTEX-139TT-0011-R1a-SM-5LZVD	-2.6349	0.294650971497437	GTEX-139TT-0011-R1a-SM-5LZVD	LGG	LGG_Normal_GTEx	Normal
GTEX-Y8DK-0011-R6A-SM-4V6EG	-4.035	-0.105585322561657	GTEX-Y8DK-0011-R6A-SM-4V6EG	LGG	LGG_Normal_GTEx	Normal
GTEX-ZYY3-3126-SM-5SI9L	-3.3076	0.102351167902299	GTEX-ZYY3-3126-SM-5SI9L	LGG	LGG_Normal_GTEx	Normal
GTEX-RVPU-0011-R3A-SM-2XCAE	-9.9658	-1.80097951783747	GTEX-RVPU-0011-R3A-SM-2XCAE	LGG	LGG_Normal_GTEx	Normal
GTEX-1399T-0011-R4b-SM-5DUVX	-4.2934	-0.179452230914538	GTEX-1399T-0011-R4b-SM-5DUVX	LGG	LGG_Normal_GTEx	Normal
GTEX-144GO-0011-R6b-SM-5S2V7	-9.9658	-1.80097951783747	GTEX-144GO-0011-R6b-SM-5S2V7	LGG	LGG_Normal_GTEx	Normal
GTEX-144GO-0011-R5a-SM-5PNUR	-3.3076	0.102351167902299	GTEX-144GO-0011-R5a-SM-5PNUR	LGG	LGG_Normal_GTEx	Normal
GTEX-RVPU-0011-R7A-SM-2XCAB	-1.1811	0.710238089776924	GTEX-RVPU-0011-R7A-SM-2XCAB	LGG	LGG_Normal_GTEx	Normal
GTEX-13JUV-0011-R11a-SM-5LZYH	-3.6259	0.011361086908792	GTEX-13JUV-0011-R11a-SM-5LZYH	LGG	LGG_Normal_GTEx	Normal
GTEX-13JUV-0011-R6b-SM-5LZYG	-5.0116	-0.384758785012989	GTEX-13JUV-0011-R6b-SM-5LZYG	LGG	LGG_Normal_GTEx	Normal
GTEX-N7MS-2425-SM-26GMD	-9.9658	-1.80097951783747	GTEX-N7MS-2425-SM-26GMD	LGG	LGG_Normal_GTEx	Normal
GTEX-X4XY-0011-R10B-SM-46MWS	-4.035	-0.105585322561657	GTEX-X4XY-0011-R10B-SM-46MWS	LGG	LGG_Normal_GTEx	Normal
GTEX-N7MS-2526-SM-2D7W3	-2.4659	0.342961759081171	GTEX-N7MS-2526-SM-2D7W3	LGG	LGG_Normal_GTEx	Normal
GTEX-11WQC-0011-R8b-SM-57WCH	-2.7274	0.268208676518174	GTEX-11WQC-0011-R8b-SM-57WCH	LGG	LGG_Normal_GTEx	Normal
GTEX-PWO3-0011-R2A-SM-2S1OX	-2.4659	0.342961759081171	GTEX-PWO3-0011-R2A-SM-2S1OX	LGG	LGG_Normal_GTEx	Normal
GTEX-11OF3-0011-R5a-SM-57WB4	-3.3076	0.102351167902299	GTEX-11OF3-0011-R5a-SM-57WB4	LGG	LGG_Normal_GTEx	Normal
GTEX-ZAB4-0011-R2a-SM-4RGNP	-2.5479	0.319521021910365	GTEX-ZAB4-0011-R2a-SM-4RGNP	LGG	LGG_Normal_GTEx	Normal
GTEX-ZAB4-0011-R7a-SM-4SOKE	-9.9658	-1.80097951783747	GTEX-ZAB4-0011-R7a-SM-4SOKE	LGG	LGG_Normal_GTEx	Normal
GTEX-RNOR-0011-R7A-SM-2TF4V	-9.9658	-1.80097951783747	GTEX-RNOR-0011-R7A-SM-2TF4V	LGG	LGG_Normal_GTEx	Normal
GTEX-13X6K-0011-R10a-SM-5P9JR	-3.1714	0.141285660617711	GTEX-13X6K-0011-R10a-SM-5P9JR	LGG	LGG_Normal_GTEx	Normal
GTEX-11ZVC-0011-R3a-SM-5BC6V	-9.9658	-1.80097951783747	GTEX-11ZVC-0011-R3a-SM-5BC6V	LGG	LGG_Normal_GTEx	Normal
GTEX-13JVG-0011-R11a-SM-5KM53	-9.9658	-1.80097951783747	GTEX-13JVG-0011-R11a-SM-5KM53	LGG	LGG_Normal_GTEx	Normal
GTEX-139UC-0011-R4a-SM-5K7XM	-5.5735	-0.545385007162696	GTEX-139UC-0011-R4a-SM-5K7XM	LGG	LGG_Normal_GTEx	Normal
GTEX-13X6K-0011-R5b-SM-5PNUE	-5.5735	-0.545385007162696	GTEX-13X6K-0011-R5b-SM-5PNUE	LGG	LGG_Normal_GTEx	Normal
GTEX-11WQK-0011-R9b-SM-5BC6N	-5.5735	-0.545385007162696	GTEX-11WQK-0011-R9b-SM-5BC6N	LGG	LGG_Normal_GTEx	Normal
GTEX-13O3O-0011-R6b-SM-5P9GY	-3.1714	0.141285660617711	GTEX-13O3O-0011-R6b-SM-5P9GY	LGG	LGG_Normal_GTEx	Normal
GTEX-NL3H-0011-R6a-SM-2I3G8	-4.035	-0.105585322561657	GTEX-NL3H-0011-R6a-SM-2I3G8	LGG	LGG_Normal_GTEx	Normal
GTEX-ZF28-0011-R1a-SM-4WWD1	-3.1714	0.141285660617711	GTEX-ZF28-0011-R1a-SM-4WWD1	LGG	LGG_Normal_GTEx	Normal
GTEX-147F4-0011-R6b-SM-5S2UP	-6.5064	-0.812066271877879	GTEX-147F4-0011-R6b-SM-5S2UP	LGG	LGG_Normal_GTEx	Normal
GTEX-147F4-0011-R8b-SM-5S2UN	-4.035	-0.105585322561657	GTEX-147F4-0011-R8b-SM-5S2UN	LGG	LGG_Normal_GTEx	Normal
GTEX-13VXU-0011-R3b-SM-5O9CU	-4.2934	-0.179452230914538	GTEX-13VXU-0011-R3b-SM-5O9CU	LGG	LGG_Normal_GTEx	Normal
GTEX-ZDXO-0011-R1a-SM-4WKF4	-9.9658	-1.80097951783747	GTEX-ZDXO-0011-R1a-SM-4WKF4	LGG	LGG_Normal_GTEx	Normal
GTEX-YJ89-0011-R8b-SM-4SOK8	-2.9324	0.209606833591158	GTEX-YJ89-0011-R8b-SM-4SOK8	LGG	LGG_Normal_GTEx	Normal
GTEX-ZDXO-0011-R11a-SM-4WWD9	-5.5735	-0.545385007162696	GTEX-ZDXO-0011-R11a-SM-4WWD9	LGG	LGG_Normal_GTEx	Normal
GTEX-Z93S-0011-R2a-SM-4RGNG	-2.5479	0.319521021910365	GTEX-Z93S-0011-R2a-SM-4RGNG	LGG	LGG_Normal_GTEx	Normal
GTEX-13RTL-0011-R1a-SM-5PNZ8	-6.5064	-0.812066271877879	GTEX-13RTL-0011-R1a-SM-5PNZ8	LGG	LGG_Normal_GTEx	Normal
GTEX-13FTY-0011-R1a-SM-5LZXE	-5.0116	-0.384758785012989	GTEX-13FTY-0011-R1a-SM-5LZXE	LGG	LGG_Normal_GTEx	Normal
GTEX-T2IS-0011-R2A-SM-32QPF	-4.035	-0.105585322561657	GTEX-T2IS-0011-R2A-SM-32QPF	LGG	LGG_Normal_GTEx	Normal
GTEX-11WQK-3026-SM-5EQL6	-5.0116	-0.384758785012989	GTEX-11WQK-3026-SM-5EQL6	LGG	LGG_Normal_GTEx	Normal
GTEX-11ZTS-3226-SM-5EGID	-3.3076	0.102351167902299	GTEX-11ZTS-3226-SM-5EGID	LGG	LGG_Normal_GTEx	Normal
GTEX-12WSD-0011-R2a-SM-5LZWB	-9.9658	-1.80097951783747	GTEX-12WSD-0011-R2a-SM-5LZWB	LGG	LGG_Normal_GTEx	Normal
GTEX-QVJO-0011-R4A-SM-2S1QL	-2.1779	0.425290201827417	GTEX-QVJO-0011-R4A-SM-2S1QL	LGG	LGG_Normal_GTEx	Normal
GTEX-147GR-0011-R10b-SM-5S2UM	-3.816	-0.0429814025566986	GTEX-147GR-0011-R10b-SM-5S2UM	LGG	LGG_Normal_GTEx	Normal
GTEX-QVJO-0011-R5A-SM-2S1QM	-2.5479	0.319521021910365	GTEX-QVJO-0011-R5A-SM-2S1QM	LGG	LGG_Normal_GTEx	Normal
GTEX-13OW7-0011-R4b-SM-5O9CX	-6.5064	-0.812066271877879	GTEX-13OW7-0011-R4b-SM-5O9CX	LGG	LGG_Normal_GTEx	Normal
GTEX-13NYS-3126-SM-5KLYV	-3.6259	0.011361086908792	GTEX-13NYS-3126-SM-5KLYV	LGG	LGG_Normal_GTEx	Normal
GTEX-XOTO-0011-R1B-SM-4B65C	-2.9324	0.209606833591158	GTEX-XOTO-0011-R1B-SM-4B65C	LGG	LGG_Normal_GTEx	Normal
GTEX-147GR-0011-R7a-SM-5S2RP	-3.3076	0.102351167902299	GTEX-147GR-0011-R7a-SM-5S2RP	LGG	LGG_Normal_GTEx	Normal
GTEX-ZUA1-0011-R1a-SM-4YCE2	-5.5735	-0.545385007162696	GTEX-ZUA1-0011-R1a-SM-4YCE2	LGG	LGG_Normal_GTEx	Normal
GTEX-WVLH-0011-R7A-SM-3MJFB	-4.2934	-0.179452230914538	GTEX-WVLH-0011-R7A-SM-3MJFB	LGG	LGG_Normal_GTEx	Normal
GTEX-ZXG5-0011-R6a-SM-57WBZ	-4.6082	-0.26944179263856	GTEX-ZXG5-0011-R6a-SM-57WBZ	LGG	LGG_Normal_GTEx	Normal
GTEX-WVLH-0011-R8A-SM-3MJFC	-4.6082	-0.26944179263856	GTEX-WVLH-0011-R8A-SM-3MJFC	LGG	LGG_Normal_GTEx	Normal
GTEX-12ZZY-2926-SM-5DUXO	-2.9324	0.209606833591158	GTEX-12ZZY-2926-SM-5DUXO	LGG	LGG_Normal_GTEx	Normal
GTEX-13OVJ-0011-R9b-SM-5L3GD	-9.9658	-1.80097951783747	GTEX-13OVJ-0011-R9b-SM-5L3GD	LGG	LGG_Normal_GTEx	Normal
GTEX-13O3Q-0011-R11b-SM-5KM2W	-9.9658	-1.80097951783747	GTEX-13O3Q-0011-R11b-SM-5KM2W	LGG	LGG_Normal_GTEx	Normal
GTEX-1445S-3026-SM-5O9BR	-2.7274	0.268208676518174	GTEX-1445S-3026-SM-5O9BR	LGG	LGG_Normal_GTEx	Normal
GTEX-WVLH-2926-SM-3MJG5	-2.0529	0.461023032880475	GTEX-WVLH-2926-SM-3MJG5	LGG	LGG_Normal_GTEx	Normal
GTEX-13N1W-0011-R11a-SM-5MR3D	-2.8262	0.239965446853837	GTEX-13N1W-0011-R11a-SM-5MR3D	LGG	LGG_Normal_GTEx	Normal
GTEX-12126-0011-R9b-SM-5BC6P	-4.6082	-0.26944179263856	GTEX-12126-0011-R9b-SM-5BC6P	LGG	LGG_Normal_GTEx	Normal
GTEX-ZVT3-0011-R3b-SM-51MTJ	-4.2934	-0.179452230914538	GTEX-ZVT3-0011-R3b-SM-51MTJ	LGG	LGG_Normal_GTEx	Normal
GTEX-RU72-0011-R11A-SM-2TF6J	-9.9658	-1.80097951783747	GTEX-RU72-0011-R11A-SM-2TF6J	LGG	LGG_Normal_GTEx	Normal
GTEX-QVUS-0011-R10A-SM-3GIK3	-9.9658	-1.80097951783747	GTEX-QVUS-0011-R10A-SM-3GIK3	LGG	LGG_Normal_GTEx	Normal
GTEX-ZE9C-0011-R3a-SM-4WKGT	-3.816	-0.0429814025566986	GTEX-ZE9C-0011-R3a-SM-4WKGT	LGG	LGG_Normal_GTEx	Normal
GTEX-NL3H-0011-R7a-SM-2I3G5	-6.5064	-0.812066271877879	GTEX-NL3H-0011-R7a-SM-2I3G5	LGG	LGG_Normal_GTEx	Normal
GTEX-Q2AG-0011-R6A-SM-2HML7	-3.6259	0.011361086908792	GTEX-Q2AG-0011-R6A-SM-2HML7	LGG	LGG_Normal_GTEx	Normal
GTEX-QVUS-0011-R6A-SM-3GACX	-1.6394	0.579227238003992	GTEX-QVUS-0011-R6A-SM-3GACX	LGG	LGG_Normal_GTEx	Normal
GTEX-131YS-3026-SM-5EGHY	-5.5735	-0.545385007162696	GTEX-131YS-3026-SM-5EGHY	LGG	LGG_Normal_GTEx	Normal
GTEX-144GL-0011-R5b-SM-5PNUJ	-9.9658	-1.80097951783747	GTEX-144GL-0011-R5b-SM-5PNUJ	LGG	LGG_Normal_GTEx	Normal
GTEX-T6MN-2626-SM-32PMQ	-4.035	-0.105585322561657	GTEX-T6MN-2626-SM-32PMQ	LGG	LGG_Normal_GTEx	Normal
GTEX-13FHP-0011-R6b-SM-5LZY6	-9.9658	-1.80097951783747	GTEX-13FHP-0011-R6b-SM-5LZY6	LGG	LGG_Normal_GTEx	Normal
GTEX-13QJC-0011-R2b-SM-5PNUN	-1.8836	0.509419579258737	GTEX-13QJC-0011-R2b-SM-5PNUN	LGG	LGG_Normal_GTEx	Normal
GTEX-13G51-0011-R1a-SM-5LZYR	-3.6259	0.011361086908792	GTEX-13G51-0011-R1a-SM-5LZYR	LGG	LGG_Normal_GTEx	Normal
GTEX-NL4W-0011-R8a-SM-2I3G4	-1.4305	0.638943945259862	GTEX-NL4W-0011-R8a-SM-2I3G4	LGG	LGG_Normal_GTEx	Normal
GTEX-14BIM-3126-SM-5Q5C7	-2.9324	0.209606833591158	GTEX-14BIM-3126-SM-5Q5C7	LGG	LGG_Normal_GTEx	Normal
GTEX-NPJ7-0011-R1a-SM-3GACT	-3.6259	0.011361086908792	GTEX-NPJ7-0011-R1a-SM-3GACT	LGG	LGG_Normal_GTEx	Normal
GTEX-WZTO-0011-R1B-SM-3NMAR	-4.035	-0.105585322561657	GTEX-WZTO-0011-R1B-SM-3NMAR	LGG	LGG_Normal_GTEx	Normal
GTEX-X4EP-3026-SM-3P5YP	-3.0469	0.176875560346557	GTEX-X4EP-3026-SM-3P5YP	LGG	LGG_Normal_GTEx	Normal
GTEX-13N2G-0011-R1b-SM-5MR3G	-2.3884	0.365116114334067	GTEX-13N2G-0011-R1b-SM-5MR3G	LGG	LGG_Normal_GTEx	Normal
GTEX-11NV4-2126-SM-5N9DS	-9.9658	-1.80097951783747	GTEX-11NV4-2126-SM-5N9DS	LGG	LGG_Normal_GTEx	Normal
GTEX-139TS-0011-R6a-SM-5J2OB	-6.5064	-0.812066271877879	GTEX-139TS-0011-R6a-SM-5J2OB	LGG	LGG_Normal_GTEx	Normal
GTEX-XLM4-0011-R8A-SM-4AT44	-1.9942	0.477803170342991	GTEX-XLM4-0011-R8A-SM-4AT44	LGG	LGG_Normal_GTEx	Normal
GTEX-11H98-0011-R8a-SM-5NQ8V	-2.9324	0.209606833591158	GTEX-11H98-0011-R8a-SM-5NQ8V	LGG	LGG_Normal_GTEx	Normal
GTEX-12WS9-0011-R5b-SM-5P9EV	-2.9324	0.209606833591158	GTEX-12WS9-0011-R5b-SM-5P9EV	LGG	LGG_Normal_GTEx	Normal
GTEX-13PDP-0011-R6b-SM-5O9D5	-6.5064	-0.812066271877879	GTEX-13PDP-0011-R6b-SM-5O9D5	LGG	LGG_Normal_GTEx	Normal
GTEX-13SLX-0011-R8b-SM-5PNWZ	-5.5735	-0.545385007162696	GTEX-13SLX-0011-R8b-SM-5PNWZ	LGG	LGG_Normal_GTEx	Normal
GTEX-YFC4-0011-R10a-SM-4SOK5	-2.7274	0.268208676518174	GTEX-YFC4-0011-R10a-SM-4SOK5	LGG	LGG_Normal_GTEx	Normal
GTEX-13JVG-0011-R5a-SM-5MR4O	-6.5064	-0.812066271877879	GTEX-13JVG-0011-R5a-SM-5MR4O	LGG	LGG_Normal_GTEx	Normal
GTEX-N7MS-0011-R3a-SM-5SI8H	-4.6082	-0.26944179263856	GTEX-N7MS-0011-R3a-SM-5SI8H	LGG	LGG_Normal_GTEx	Normal
GTEX-S7SE-0011-R6A-SM-2XCD9	-2.4659	0.342961759081171	GTEX-S7SE-0011-R6A-SM-2XCD9	LGG	LGG_Normal_GTEx	Normal
GTEX-NPJ8-0011-R1a-SM-5SI8B	-0.9132	0.786820693289838	GTEX-NPJ8-0011-R1a-SM-5SI8B	LGG	LGG_Normal_GTEx	Normal
GTEX-13NYS-0011-R10a-SM-5MR4S	-5.5735	-0.545385007162696	GTEX-13NYS-0011-R10a-SM-5MR4S	LGG	LGG_Normal_GTEx	Normal
GTEX-NPJ8-0011-R5a-SM-2HMJY	-1.2142	0.700776036114074	GTEX-NPJ8-0011-R5a-SM-2HMJY	LGG	LGG_Normal_GTEx	Normal
[truncated: 14,843 more rows]
